# Supplementary material for: Spatial genomics reveals cholesterol metabolism as a key factor in colorectal cancer immunotherapy resistance
Source: Front Oncol. 2025 Mar 18;15:1549237. doi: 10.3389/fonc.2025.1549237 (PMC11959564; doi:10.3389/fonc.2025.1549237)
Supplement: Supplementary file 2 [file Table1.xlsx]

## Sheet: Table S1 aPD1 R vs aPD1 NR
symbol	ensembl	Contrast	IsSignificant	Direction	log2FoldChange	neglog10padj	log2baseMean	stat
Trp53inp1	ENSMUSG00000028211	Group:Responder/NonResponder	TRUE	UP	3.48	62.05	9.15	17.28
Traf3ip3	ENSMUSG00000037318	Group:Responder/NonResponder	TRUE	UP	3.35	54.09	8.59	16.14
Kbtbd11	ENSMUSG00000055675	Group:Responder/NonResponder	TRUE	UP	3.84	47.57	8.62	15.16
Sell	ENSMUSG00000026581	Group:Responder/NonResponder	TRUE	UP	5.51	46.89	9.7	15.04
Ipcef1	ENSMUSG00000064065	Group:Responder/NonResponder	TRUE	UP	3.24	46.68	7.75	14.99
Btla	ENSMUSG00000052013	Group:Responder/NonResponder	TRUE	UP	6.08	46.16	8.95	14.9
Dgka	ENSMUSG00000025357	Group:Responder/NonResponder	TRUE	UP	3.36	45.55	9.26	14.8
Fam78a	ENSMUSG00000050592	Group:Responder/NonResponder	TRUE	UP	3.06	44.54	7.71	14.63
Ralgps2	ENSMUSG00000026594	Group:Responder/NonResponder	TRUE	UP	4.71	44.34	8.44	14.59
Atp2a3	ENSMUSG00000020788	Group:Responder/NonResponder	TRUE	UP	4.6	43.8	8.63	14.5
Cd22	ENSMUSG00000030577	Group:Responder/NonResponder	TRUE	UP	6.49	43.13	9.26	14.39
Tbc1d10c	ENSMUSG00000040247	Group:Responder/NonResponder	TRUE	UP	4.18	41.28	7.96	14.08
H2-Ob	ENSMUSG00000041538	Group:Responder/NonResponder	TRUE	UP	5.82	41.24	9.11	14.07
Dennd2d	ENSMUSG00000027901	Group:Responder/NonResponder	TRUE	UP	3.96	41.09	7.76	14.04
Slamf6	ENSMUSG00000015314	Group:Responder/NonResponder	TRUE	UP	3.32	41.03	7.87	14.03
Ighm	ENSMUSG00000076617	Group:Responder/NonResponder	TRUE	UP	5.47	40.43	11.43	13.92
Ikzf3	ENSMUSG00000018168	Group:Responder/NonResponder	TRUE	UP	5.21	40.12	8.15	13.87
Ripor2	ENSMUSG00000036006	Group:Responder/NonResponder	TRUE	UP	5.36	39.3	8.19	13.73
Slpi	ENSMUSG00000017002	Group:Responder/NonResponder	TRUE	UP	5.68	37.42	7.82	13.41
Cd79b	ENSMUSG00000040592	Group:Responder/NonResponder	TRUE	UP	6.18	37	8.92	13.33
Chst3	ENSMUSG00000057337	Group:Responder/NonResponder	TRUE	UP	5.55	32.68	8.03	12.56
Rasgrp2	ENSMUSG00000032946	Group:Responder/NonResponder	TRUE	UP	5.12	32.61	8.45	12.55
Gimap9	ENSMUSG00000051124	Group:Responder/NonResponder	TRUE	UP	3.49	32.52	7.25	12.53
Ccdc88c	ENSMUSG00000021182	Group:Responder/NonResponder	TRUE	UP	3.9	32.41	8.51	12.5
H2-DMb2	ENSMUSG00000037548	Group:Responder/NonResponder	TRUE	UP	4.52	31.97	8.62	12.42
Clu	ENSMUSG00000022037	Group:Responder/NonResponder	TRUE	UP	5.34	31.97	9.96	12.42
Cd37	ENSMUSG00000030798	Group:Responder/NonResponder	TRUE	UP	4.21	31.87	9.92	12.4
Epsti1	ENSMUSG00000022014	Group:Responder/NonResponder	TRUE	UP	2.05	31.24	9.95	12.27
Cd6	ENSMUSG00000024670	Group:Responder/NonResponder	TRUE	UP	3.62	30.27	6.73	12.09
Ptprc	ENSMUSG00000026395	Group:Responder/NonResponder	TRUE	UP	2.02	29.82	12.45	12
Bach2	ENSMUSG00000040270	Group:Responder/NonResponder	TRUE	UP	3.79	29.67	7.36	11.97
Ikzf1	ENSMUSG00000018654	Group:Responder/NonResponder	TRUE	UP	2.71	29.33	9.74	11.9
Lck	ENSMUSG00000000409	Group:Responder/NonResponder	TRUE	UP	3.75	28.73	8.36	11.78
Ptprcap	ENSMUSG00000045826	Group:Responder/NonResponder	TRUE	UP	4.67	28.55	7.94	11.75
Rac2	ENSMUSG00000033220	Group:Responder/NonResponder	TRUE	UP	2.13	27.95	10.47	11.63
Myo1g	ENSMUSG00000020437	Group:Responder/NonResponder	TRUE	UP	1.9	27.39	9.82	11.51
Nup210	ENSMUSG00000030091	Group:Responder/NonResponder	TRUE	UP	3.5	27.39	8.29	11.51
Vamp1	ENSMUSG00000030337	Group:Responder/NonResponder	TRUE	UP	1.96	27.37	9.1	11.5
Cd4	ENSMUSG00000023274	Group:Responder/NonResponder	TRUE	UP	4.38	26.43	7.8	11.31
Il16	ENSMUSG00000001741	Group:Responder/NonResponder	TRUE	UP	2.52	26.17	9.33	11.26
Gimap8	ENSMUSG00000064262	Group:Responder/NonResponder	TRUE	UP	3.84	26.16	9.2	11.26
Eif2d	ENSMUSG00000026427	Group:Responder/NonResponder	TRUE	UP	1.94	25.67	7.53	11.15
Arhgap30	ENSMUSG00000048865	Group:Responder/NonResponder	TRUE	UP	1.82	25.57	11.07	11.13
Ltb	ENSMUSG00000024399	Group:Responder/NonResponder	TRUE	UP	4.73	25.42	8.73	11.1
Adam11	ENSMUSG00000020926	Group:Responder/NonResponder	TRUE	UP	2.9	25.02	6.52	11.01
4930523C07Rik	ENSMUSG00000090394	Group:Responder/NonResponder	TRUE	UP	2.84	24.78	8.21	10.96
Lat	ENSMUSG00000030742	Group:Responder/NonResponder	TRUE	UP	4.21	24.29	7.38	10.86
Gm26740	ENSMUSG00000097705	Group:Responder/NonResponder	TRUE	UP	3.21	23.63	6.53	10.72
Atp10d	ENSMUSG00000046808	Group:Responder/NonResponder	TRUE	UP	2.24	23.05	7.48	10.59
Rasgrp1	ENSMUSG00000027347	Group:Responder/NonResponder	TRUE	UP	2.76	22.91	8.24	10.56
Ablim1	ENSMUSG00000025085	Group:Responder/NonResponder	TRUE	UP	4.16	22.81	9.7	10.53
Sash3	ENSMUSG00000031101	Group:Responder/NonResponder	TRUE	UP	2.26	22.78	9.12	10.52
Gimap1	ENSMUSG00000090019	Group:Responder/NonResponder	TRUE	UP	3.97	22.25	8.19	10.41
Ms4a4b	ENSMUSG00000056290	Group:Responder/NonResponder	TRUE	UP	3.64	22.12	8.85	10.38
Stat4	ENSMUSG00000062939	Group:Responder/NonResponder	TRUE	UP	2.73	22.1	7.52	10.37
Tmem71	ENSMUSG00000036944	Group:Responder/NonResponder	TRUE	UP	1.89	21.82	7.76	10.31
Gimap3	ENSMUSG00000039264	Group:Responder/NonResponder	TRUE	UP	4.14	21.47	9.12	10.23
Ccr7	ENSMUSG00000037944	Group:Responder/NonResponder	TRUE	UP	3.45	21.21	8.13	10.17
Rassf2	ENSMUSG00000027339	Group:Responder/NonResponder	TRUE	UP	2.14	20.66	10.3	10.04
Slc28a2	ENSMUSG00000027219	Group:Responder/NonResponder	TRUE	UP	2.72	20.63	8.65	10.03
Arhgap9	ENSMUSG00000040345	Group:Responder/NonResponder	TRUE	UP	1.68	20.56	9.25	10.02
Etv3	ENSMUSG00000003382	Group:Responder/NonResponder	TRUE	UP	1.14	20.07	10.34	9.9
Hvcn1	ENSMUSG00000064267	Group:Responder/NonResponder	TRUE	UP	2.64	20.04	9.92	9.89
Gm8995	ENSMUSG00000063286	Group:Responder/NonResponder	TRUE	UP	2.02	19.94	11.4	9.87
Cnp	ENSMUSG00000006782	Group:Responder/NonResponder	TRUE	UP	2.35	19.87	8.92	9.85
Lrmp	ENSMUSG00000030263	Group:Responder/NonResponder	TRUE	UP	2.63	19.87	9.19	9.85
Prkd2	ENSMUSG00000041187	Group:Responder/NonResponder	TRUE	UP	2.03	19.84	8.71	9.84
Stk26	ENSMUSG00000031112	Group:Responder/NonResponder	TRUE	UP	3.64	19.82	6.76	9.84
Il27ra	ENSMUSG00000005465	Group:Responder/NonResponder	TRUE	UP	4.27	19.68	6.92	9.8
Herc3	ENSMUSG00000029804	Group:Responder/NonResponder	TRUE	UP	1.83	19.45	7.84	9.75
Map4k1	ENSMUSG00000037337	Group:Responder/NonResponder	TRUE	UP	2.96	19.27	7.95	9.7
Pcx	ENSMUSG00000024892	Group:Responder/NonResponder	TRUE	UP	3.03	18.97	8.14	9.63
Gimap6	ENSMUSG00000047867	Group:Responder/NonResponder	TRUE	UP	3.29	18.76	9.64	9.58
Rassf5	ENSMUSG00000026430	Group:Responder/NonResponder	TRUE	UP	1.66	18.71	9.43	9.57
BE692007	ENSMUSG00000099757	Group:Responder/NonResponder	TRUE	UP	2.37	18.68	9.33	9.56
Pdcd4	ENSMUSG00000024975	Group:Responder/NonResponder	TRUE	UP	1.81	18.58	9.25	9.53
Trbc2	ENSMUSG00000076498	Group:Responder/NonResponder	TRUE	UP	3.82	18.53	7.5	9.52
Arid3b	ENSMUSG00000004661	Group:Responder/NonResponder	TRUE	UP	2.7	18.25	7.42	9.45
Tspan32	ENSMUSG00000000244	Group:Responder/NonResponder	TRUE	UP	2.37	18.1	8.23	9.41
Atp1b1	ENSMUSG00000026576	Group:Responder/NonResponder	TRUE	UP	3.76	17.97	5.79	9.38
Acap1	ENSMUSG00000001588	Group:Responder/NonResponder	TRUE	UP	3.37	17.94	9.09	9.37
Sorl1	ENSMUSG00000049313	Group:Responder/NonResponder	TRUE	UP	3.15	17.9	9.07	9.36
Rhof	ENSMUSG00000029449	Group:Responder/NonResponder	TRUE	UP	2.67	17.73	7.09	9.32
Grap2	ENSMUSG00000042351	Group:Responder/NonResponder	TRUE	UP	3.05	17.7	8.24	9.31
Kmo	ENSMUSG00000039783	Group:Responder/NonResponder	TRUE	UP	3.87	17.61	7.34	9.29
Fcho1	ENSMUSG00000070000	Group:Responder/NonResponder	TRUE	UP	2.94	17.28	7.65	9.2
Treml2	ENSMUSG00000071068	Group:Responder/NonResponder	TRUE	UP	2.68	17.06	8.03	9.15
B4galnt1	ENSMUSG00000006731	Group:Responder/NonResponder	TRUE	UP	2.57	17.01	8.99	9.13
Nlrc3	ENSMUSG00000049871	Group:Responder/NonResponder	TRUE	UP	2.77	16.99	7.44	9.13
Ptpn22	ENSMUSG00000027843	Group:Responder/NonResponder	TRUE	UP	2.03	16.92	7.96	9.11
Carmil2	ENSMUSG00000050357	Group:Responder/NonResponder	TRUE	UP	4.37	16.86	7.4	9.09
Rcsd1	ENSMUSG00000040723	Group:Responder/NonResponder	TRUE	UP	3.08	16.7	8.76	9.05
Prkcb	ENSMUSG00000052889	Group:Responder/NonResponder	TRUE	UP	2.46	16.69	8.38	9.05
Ly9	ENSMUSG00000004707	Group:Responder/NonResponder	TRUE	UP	2.1	16.08	9.11	8.89
Cd2	ENSMUSG00000027863	Group:Responder/NonResponder	TRUE	UP	3.8	15.98	7.75	8.87
Orai2	ENSMUSG00000039747	Group:Responder/NonResponder	TRUE	UP	1.2	15.86	9.59	8.83
Cd55	ENSMUSG00000026399	Group:Responder/NonResponder	TRUE	UP	4.38	15.85	8.51	8.83
Ceacam1	ENSMUSG00000074272	Group:Responder/NonResponder	TRUE	UP	2.61	15.8	7.22	8.82
Gimap7	ENSMUSG00000043931	Group:Responder/NonResponder	TRUE	UP	3.35	15.37	6.56	8.7
Cd28	ENSMUSG00000026012	Group:Responder/NonResponder	TRUE	UP	3.57	15.37	7.11	8.7
Itk	ENSMUSG00000020395	Group:Responder/NonResponder	TRUE	UP	3.55	15.33	7.59	8.69
Gimap4	ENSMUSG00000054435	Group:Responder/NonResponder	TRUE	UP	3.05	15.25	10.06	8.67
B3gnt5	ENSMUSG00000022686	Group:Responder/NonResponder	TRUE	UP	4.31	15.22	7.56	8.66
Slc4a8	ENSMUSG00000023032	Group:Responder/NonResponder	TRUE	UP	3.05	15.22	6.76	8.66
Pag1	ENSMUSG00000027508	Group:Responder/NonResponder	TRUE	UP	2.32	15.2	8.8	8.65
F8	ENSMUSG00000031196	Group:Responder/NonResponder	TRUE	UP	2.22	15.1	6.67	8.63
Cd1d1	ENSMUSG00000028076	Group:Responder/NonResponder	TRUE	UP	2.67	15.1	8	8.62
Pik3cd	ENSMUSG00000039936	Group:Responder/NonResponder	TRUE	UP	2.16	14.89	9.78	8.57
Tmem56	ENSMUSG00000028132	Group:Responder/NonResponder	TRUE	UP	4.65	14.81	7.03	8.55
Tcp11l2	ENSMUSG00000020034	Group:Responder/NonResponder	TRUE	UP	1.81	14.8	8.11	8.54
Sept6	ENSMUSG00000050379	Group:Responder/NonResponder	TRUE	UP	1.55	14.59	9.69	8.48
Batf	ENSMUSG00000034266	Group:Responder/NonResponder	TRUE	UP	1.88	14.58	6.68	8.48
Cyfip2	ENSMUSG00000020340	Group:Responder/NonResponder	TRUE	UP	2.95	14.56	8.46	8.47
Pik3r5	ENSMUSG00000020901	Group:Responder/NonResponder	TRUE	UP	1.41	14.48	8.88	8.45
Sp100	ENSMUSG00000026222	Group:Responder/NonResponder	TRUE	UP	1.53	14.28	11.04	8.4
Grap	ENSMUSG00000004837	Group:Responder/NonResponder	TRUE	UP	3.13	14.25	8.22	8.38
Arhgap26	ENSMUSG00000036452	Group:Responder/NonResponder	TRUE	UP	2.53	14.14	7.43	8.35
Ptn	ENSMUSG00000029838	Group:Responder/NonResponder	TRUE	UP	5.33	14.08	7.46	8.34
Myb	ENSMUSG00000019982	Group:Responder/NonResponder	TRUE	UP	2.76	14.08	6.78	8.34
Dcp1b	ENSMUSG00000041477	Group:Responder/NonResponder	TRUE	UP	2.26	14.05	6.34	8.33
Igfbp5	ENSMUSG00000026185	Group:Responder/NonResponder	TRUE	UP	3.51	14.05	9.51	8.33
Sesn3	ENSMUSG00000032009	Group:Responder/NonResponder	TRUE	UP	2	13.77	9.53	8.25
Fam213a	ENSMUSG00000021792	Group:Responder/NonResponder	TRUE	UP	3.67	13.69	6.68	8.23
Tspan13	ENSMUSG00000020577	Group:Responder/NonResponder	TRUE	UP	3.05	13.65	7.76	8.21
Ppp1r16b	ENSMUSG00000037754	Group:Responder/NonResponder	TRUE	UP	2.95	13.6	8.22	8.2
Gpr183	ENSMUSG00000051212	Group:Responder/NonResponder	TRUE	UP	1.63	13.6	8.1	8.2
Dgat2	ENSMUSG00000030747	Group:Responder/NonResponder	TRUE	UP	2.98	13.59	8.14	8.19
Wdfy4	ENSMUSG00000051506	Group:Responder/NonResponder	TRUE	UP	2.45	13.55	9.37	8.18
Dock2	ENSMUSG00000020143	Group:Responder/NonResponder	TRUE	UP	2	13.51	10.63	8.17
Trib2	ENSMUSG00000020601	Group:Responder/NonResponder	TRUE	UP	2.43	13.27	7.74	8.1
Plekha2	ENSMUSG00000031557	Group:Responder/NonResponder	TRUE	UP	1.52	13.25	10.61	8.1
Psd4	ENSMUSG00000026979	Group:Responder/NonResponder	TRUE	UP	1.52	13.19	9.61	8.08
Xist	ENSMUSG00000086503	Group:Responder/NonResponder	TRUE	UP	1.66	13.17	13.08	8.07
Peg13	ENSMUSG00000106847	Group:Responder/NonResponder	TRUE	UP	2.69	13.17	7.58	8.07
Rasal3	ENSMUSG00000052142	Group:Responder/NonResponder	TRUE	UP	2.78	13.17	9.16	8.07
Gpr132	ENSMUSG00000021298	Group:Responder/NonResponder	TRUE	UP	2.11	13.12	7.99	8.06
Pkp3	ENSMUSG00000054065	Group:Responder/NonResponder	TRUE	UP	2.49	13.05	6.45	8.04
N4bp2l1	ENSMUSG00000041132	Group:Responder/NonResponder	TRUE	UP	2.15	13.04	7.56	8.03
Akna	ENSMUSG00000039158	Group:Responder/NonResponder	TRUE	UP	1.58	13.02	9.76	8.03
Tacc1	ENSMUSG00000065954	Group:Responder/NonResponder	TRUE	UP	1.3	12.99	10.46	8.02
H2-T24	ENSMUSG00000053835	Group:Responder/NonResponder	TRUE	UP	2.25	12.95	7.9	8
Cytip	ENSMUSG00000026832	Group:Responder/NonResponder	TRUE	UP	2.4	12.94	9.64	8
Rhoh	ENSMUSG00000029204	Group:Responder/NonResponder	TRUE	UP	2.2	12.9	8.21	7.99
Cnr2	ENSMUSG00000062585	Group:Responder/NonResponder	TRUE	UP	2.88	12.82	7.63	7.96
Tspyl3	ENSMUSG00000074671	Group:Responder/NonResponder	TRUE	UP	2.33	12.8	6.35	7.96
Tnfrsf13b	ENSMUSG00000010142	Group:Responder/NonResponder	TRUE	UP	2.68	12.67	8.4	7.92
Zfp709	ENSMUSG00000056019	Group:Responder/NonResponder	TRUE	UP	2.07	12.61	6.61	7.9
Igkc	ENSMUSG00000076609	Group:Responder/NonResponder	TRUE	UP	7.57	12.6	10.59	7.9
Cmah	ENSMUSG00000016756	Group:Responder/NonResponder	TRUE	UP	5.48	12.59	9.16	7.89
Lipe	ENSMUSG00000003123	Group:Responder/NonResponder	TRUE	UP	3.32	12.54	9.03	7.88
Plxnc1	ENSMUSG00000074785	Group:Responder/NonResponder	TRUE	UP	1.93	12.53	8.81	7.88
Agap2	ENSMUSG00000025422	Group:Responder/NonResponder	TRUE	UP	2.33	12.51	7.49	7.87
Nnat	ENSMUSG00000067786	Group:Responder/NonResponder	TRUE	UP	5.06	12.51	8.91	7.87
Faah	ENSMUSG00000034171	Group:Responder/NonResponder	TRUE	UP	2.45	12.51	7.23	7.87
Lsp1	ENSMUSG00000018819	Group:Responder/NonResponder	TRUE	UP	1.41	12.49	11.46	7.86
Hook1	ENSMUSG00000028572	Group:Responder/NonResponder	TRUE	UP	3.07	12.48	6.5	7.85
Dennd3	ENSMUSG00000036661	Group:Responder/NonResponder	TRUE	UP	2.18	12.47	7.57	7.85
P2ry10	ENSMUSG00000050921	Group:Responder/NonResponder	TRUE	UP	3.18	12.43	8.3	7.84
Coro1a	ENSMUSG00000030707	Group:Responder/NonResponder	TRUE	UP	1.6	12.4	12.07	7.83
Gpr18	ENSMUSG00000050350	Group:Responder/NonResponder	TRUE	UP	3.11	12.31	6.53	7.8
Fry	ENSMUSG00000056602	Group:Responder/NonResponder	TRUE	UP	2.79	12.3	7.24	7.8
Ifi209	ENSMUSG00000043263	Group:Responder/NonResponder	TRUE	UP	1.94	12.18	10.2	7.76
Als2cl	ENSMUSG00000044037	Group:Responder/NonResponder	TRUE	UP	2.7	12.17	8.23	7.76
Cd48	ENSMUSG00000015355	Group:Responder/NonResponder	TRUE	UP	1.36	12.12	9.12	7.75
Ero1lb	ENSMUSG00000057069	Group:Responder/NonResponder	TRUE	UP	1.12	12.11	9.73	7.74
Rnasel	ENSMUSG00000066800	Group:Responder/NonResponder	TRUE	UP	1.91	12.09	8.74	7.74
Fabp4	ENSMUSG00000062515	Group:Responder/NonResponder	TRUE	UP	4.04	12.06	11.34	7.72
Fli1	ENSMUSG00000016087	Group:Responder/NonResponder	TRUE	UP	1.76	12.03	8.68	7.72
Pogk	ENSMUSG00000040596	Group:Responder/NonResponder	TRUE	UP	1.74	12.01	7.62	7.71
Il18r1	ENSMUSG00000026070	Group:Responder/NonResponder	TRUE	UP	2.87	11.96	6.91	7.69
Fam107b	ENSMUSG00000026655	Group:Responder/NonResponder	TRUE	UP	1.25	11.96	10.58	7.69
Nxpe3	ENSMUSG00000075033	Group:Responder/NonResponder	TRUE	UP	1.31	11.89	8.68	7.67
Tcf7	ENSMUSG00000000782	Group:Responder/NonResponder	TRUE	UP	1.83	11.86	8.95	7.66
Synpo2	ENSMUSG00000050315	Group:Responder/NonResponder	TRUE	UP	3.64	11.86	7.4	7.66
Cd247	ENSMUSG00000005763	Group:Responder/NonResponder	TRUE	UP	3.7	11.84	7.03	7.66
Mef2c	ENSMUSG00000005583	Group:Responder/NonResponder	TRUE	UP	2.35	11.82	10.03	7.65
Scd1	ENSMUSG00000037071	Group:Responder/NonResponder	TRUE	UP	2.72	11.78	13.46	7.64
Rinl	ENSMUSG00000051735	Group:Responder/NonResponder	TRUE	UP	1.64	11.76	8.52	7.63
Dock10	ENSMUSG00000038608	Group:Responder/NonResponder	TRUE	UP	2.08	11.74	10.61	7.62
Jarid2	ENSMUSG00000038518	Group:Responder/NonResponder	TRUE	UP	1.09	11.67	9.54	7.6
AI467606	ENSMUSG00000045165	Group:Responder/NonResponder	TRUE	UP	1.83	11.62	8.33	7.58
Klhl6	ENSMUSG00000043008	Group:Responder/NonResponder	TRUE	UP	2.34	11.48	8.74	7.54
Galnt6	ENSMUSG00000037280	Group:Responder/NonResponder	TRUE	UP	1.69	11.47	8.52	7.54
Irf4	ENSMUSG00000021356	Group:Responder/NonResponder	TRUE	UP	4.5	11.47	7.58	7.54
Syk	ENSMUSG00000021457	Group:Responder/NonResponder	TRUE	UP	2.18	11.44	10.41	7.53
Btg2	ENSMUSG00000020423	Group:Responder/NonResponder	TRUE	UP	2.34	11.43	9.49	7.53
Zap70	ENSMUSG00000026117	Group:Responder/NonResponder	TRUE	UP	2.81	11.43	6.54	7.52
Pnpla2	ENSMUSG00000025509	Group:Responder/NonResponder	TRUE	UP	2.58	11.37	9.85	7.51
Mfng	ENSMUSG00000018169	Group:Responder/NonResponder	TRUE	UP	1.85	11.36	7.42	7.5
Bin2	ENSMUSG00000098112	Group:Responder/NonResponder	TRUE	UP	1.57	11.33	8.93	7.49
Glul	ENSMUSG00000026473	Group:Responder/NonResponder	TRUE	UP	2.34	11.28	11.29	7.48
Pirb	ENSMUSG00000058818	Group:Responder/NonResponder	TRUE	UP	1.03	11.25	10.31	7.47
Gstt1	ENSMUSG00000001663	Group:Responder/NonResponder	TRUE	UP	2.76	11.16	6.25	7.44
Trim30b	ENSMUSG00000052749	Group:Responder/NonResponder	TRUE	UP	2.93	11.13	6.82	7.43
Nemp2	ENSMUSG00000043015	Group:Responder/NonResponder	TRUE	UP	1.55	11.1	8.42	7.42
Sh3bp5	ENSMUSG00000021892	Group:Responder/NonResponder	TRUE	UP	1.98	11.09	9.07	7.41
Rubcnl	ENSMUSG00000034959	Group:Responder/NonResponder	TRUE	UP	2.48	11.06	7.45	7.4
Arhgap15	ENSMUSG00000049744	Group:Responder/NonResponder	TRUE	UP	1.64	11.06	8.59	7.4
Tmem176a	ENSMUSG00000023367	Group:Responder/NonResponder	TRUE	UP	2.25	11.06	9.05	7.4
Lax1	ENSMUSG00000051998	Group:Responder/NonResponder	TRUE	UP	4.86	10.99	7.57	7.38
Gmfg	ENSMUSG00000060791	Group:Responder/NonResponder	TRUE	UP	1.57	10.99	9.34	7.38
Prkcq	ENSMUSG00000026778	Group:Responder/NonResponder	TRUE	UP	4.17	10.99	6.94	7.38
Flt3	ENSMUSG00000042817	Group:Responder/NonResponder	TRUE	UP	3.25	10.92	6.43	7.36
Snn	ENSMUSG00000037972	Group:Responder/NonResponder	TRUE	UP	1.48	10.89	9.9	7.35
Fchsd2	ENSMUSG00000030691	Group:Responder/NonResponder	TRUE	UP	1.7	10.87	9.69	7.34
Cd53	ENSMUSG00000040747	Group:Responder/NonResponder	TRUE	UP	1.28	10.86	11.23	7.34
Pik3r1	ENSMUSG00000041417	Group:Responder/NonResponder	TRUE	UP	1.27	10.82	10.54	7.32
Sept1	ENSMUSG00000000486	Group:Responder/NonResponder	TRUE	UP	3.31	10.75	8.53	7.3
Fmnl1	ENSMUSG00000055805	Group:Responder/NonResponder	TRUE	UP	1.49	10.74	9.68	7.3
Map3k5	ENSMUSG00000071369	Group:Responder/NonResponder	TRUE	UP	1.86	10.64	8.08	7.27
Smap2	ENSMUSG00000032870	Group:Responder/NonResponder	TRUE	UP	1.38	10.61	9.9	7.25
Trac	ENSMUSG00000076928	Group:Responder/NonResponder	TRUE	UP	3.48	10.58	7.1	7.25
Cracr2a	ENSMUSG00000061414	Group:Responder/NonResponder	TRUE	UP	2.87	10.56	6.62	7.24
Socs2	ENSMUSG00000020027	Group:Responder/NonResponder	TRUE	UP	1.84	10.53	7.43	7.23
Crebl2	ENSMUSG00000032652	Group:Responder/NonResponder	TRUE	UP	1.92	10.5	7.59	7.22
Card11	ENSMUSG00000036526	Group:Responder/NonResponder	TRUE	UP	3.28	10.38	7.48	7.18
Pparg	ENSMUSG00000000440	Group:Responder/NonResponder	TRUE	UP	3.27	10.3	6.59	7.15
Itga4	ENSMUSG00000027009	Group:Responder/NonResponder	TRUE	UP	2.51	10.29	10.1	7.15
Icos	ENSMUSG00000026009	Group:Responder/NonResponder	TRUE	UP	2.66	10.24	7.55	7.14
Cd24a	ENSMUSG00000047139	Group:Responder/NonResponder	TRUE	UP	4.43	10.23	8.7	7.13
Fam214a	ENSMUSG00000034858	Group:Responder/NonResponder	TRUE	UP	1.78	10.15	8.23	7.11
Dmac2	ENSMUSG00000057229	Group:Responder/NonResponder	TRUE	UP	1.95	10.14	7.97	7.1
Ifi208	ENSMUSG00000066677	Group:Responder/NonResponder	TRUE	UP	2.63	10.08	7.76	7.08
Crybg1	ENSMUSG00000019866	Group:Responder/NonResponder	TRUE	UP	1.54	10.06	8.91	7.07
Nipal3	ENSMUSG00000028803	Group:Responder/NonResponder	TRUE	UP	2.16	9.98	6.92	7.05
Adhfe1	ENSMUSG00000025911	Group:Responder/NonResponder	TRUE	UP	3.4	9.91	6.55	7.02
Slc9a3r1	ENSMUSG00000020733	Group:Responder/NonResponder	TRUE	UP	1.07	9.82	9.64	6.99
Spib	ENSMUSG00000008193	Group:Responder/NonResponder	TRUE	UP	3.9	9.82	8.38	6.99
Flt3l	ENSMUSG00000110206	Group:Responder/NonResponder	TRUE	UP	1.38	9.79	7.77	6.98
Arhgef18	ENSMUSG00000004568	Group:Responder/NonResponder	TRUE	UP	1.42	9.74	9.91	6.96
Dhdh	ENSMUSG00000011382	Group:Responder/NonResponder	TRUE	UP	1.97	9.72	7.5	6.96
Cd83	ENSMUSG00000015396	Group:Responder/NonResponder	TRUE	UP	2.06	9.69	9.12	6.95
Rab27a	ENSMUSG00000032202	Group:Responder/NonResponder	TRUE	UP	1.89	9.66	7.78	6.94
Ppm1h	ENSMUSG00000034613	Group:Responder/NonResponder	TRUE	UP	1.19	9.63	8.64	6.93
Shisa5	ENSMUSG00000025647	Group:Responder/NonResponder	TRUE	UP	1.38	9.62	12.39	6.92
Ptpn6	ENSMUSG00000004266	Group:Responder/NonResponder	TRUE	UP	1.4	9.61	10.97	6.92
Gimap5	ENSMUSG00000043505	Group:Responder/NonResponder	TRUE	UP	3.33	9.6	7.01	6.92
Cers4	ENSMUSG00000008206	Group:Responder/NonResponder	TRUE	UP	3.07	9.54	7.16	6.89
Arhgap27os3	ENSMUSG00000085887	Group:Responder/NonResponder	TRUE	UP	3.4	9.53	6.32	6.89
Cd40	ENSMUSG00000017652	Group:Responder/NonResponder	TRUE	UP	1.39	9.46	8.02	6.87
Macf1	ENSMUSG00000028649	Group:Responder/NonResponder	TRUE	UP	1.16	9.44	13.22	6.86
Prkch	ENSMUSG00000021108	Group:Responder/NonResponder	TRUE	UP	1.66	9.41	8.14	6.85
Cbx7	ENSMUSG00000053411	Group:Responder/NonResponder	TRUE	UP	1.64	9.4	9.83	6.85
Arhgef6	ENSMUSG00000031133	Group:Responder/NonResponder	TRUE	UP	1.62	9.39	9.77	6.84
Abcd2	ENSMUSG00000055782	Group:Responder/NonResponder	TRUE	UP	4.12	9.39	7.68	6.84
Card6	ENSMUSG00000041849	Group:Responder/NonResponder	TRUE	UP	1.66	9.35	8.54	6.83
Cd3d	ENSMUSG00000032094	Group:Responder/NonResponder	TRUE	UP	3.42	9.32	7.31	6.82
Ciita	ENSMUSG00000022504	Group:Responder/NonResponder	TRUE	UP	2.74	9.31	9.05	6.81
Txk	ENSMUSG00000054892	Group:Responder/NonResponder	TRUE	UP	2.91	9.29	6.46	6.81
Stxbp2	ENSMUSG00000004626	Group:Responder/NonResponder	TRUE	UP	1.22	9.24	9.53	6.79
Fam53b	ENSMUSG00000030956	Group:Responder/NonResponder	TRUE	UP	1.75	9.2	7.74	6.77
Rgs14	ENSMUSG00000052087	Group:Responder/NonResponder	TRUE	UP	1.65	9.1	7.57	6.74
Krba1	ENSMUSG00000042810	Group:Responder/NonResponder	TRUE	UP	3.23	9.06	6.74	6.73
Fgd3	ENSMUSG00000037946	Group:Responder/NonResponder	TRUE	UP	1.4	9	9.03	6.7
Tmc8	ENSMUSG00000050106	Group:Responder/NonResponder	TRUE	UP	2.72	8.98	6.46	6.7
Samhd1	ENSMUSG00000027639	Group:Responder/NonResponder	TRUE	UP	1.13	8.97	12.55	6.7
Abca3	ENSMUSG00000024130	Group:Responder/NonResponder	TRUE	UP	1.59	8.85	8.74	6.65
Rasa3	ENSMUSG00000031453	Group:Responder/NonResponder	TRUE	UP	1.26	8.81	10.62	6.64
Btk	ENSMUSG00000031264	Group:Responder/NonResponder	TRUE	UP	1.86	8.79	8.9	6.63
Gpcpd1	ENSMUSG00000027346	Group:Responder/NonResponder	TRUE	UP	1.02	8.77	10.07	6.62
Ivd	ENSMUSG00000027332	Group:Responder/NonResponder	TRUE	UP	1.5	8.77	9.29	6.62
Gpd1	ENSMUSG00000023019	Group:Responder/NonResponder	TRUE	UP	4.86	8.76	7.25	6.62
Pitpnc1	ENSMUSG00000040430	Group:Responder/NonResponder	TRUE	UP	1.55	8.7	8.46	6.6
Slfn5	ENSMUSG00000054404	Group:Responder/NonResponder	TRUE	UP	1.77	8.69	11.18	6.59
Cdkn2b	ENSMUSG00000073802	Group:Responder/NonResponder	TRUE	DN	-1.62	8.69	9.67	-6.59
Cd3e	ENSMUSG00000032093	Group:Responder/NonResponder	TRUE	UP	3.57	8.69	6.5	6.59
Samsn1	ENSMUSG00000022876	Group:Responder/NonResponder	TRUE	UP	1.72	8.68	8.52	6.59
Hip1r	ENSMUSG00000000915	Group:Responder/NonResponder	TRUE	UP	1.34	8.68	10	6.59
Eepd1	ENSMUSG00000036611	Group:Responder/NonResponder	TRUE	UP	2.94	8.64	6.83	6.57
Was	ENSMUSG00000031165	Group:Responder/NonResponder	TRUE	UP	1.53	8.64	8.73	6.57
Gtpbp10	ENSMUSG00000040464	Group:Responder/NonResponder	TRUE	UP	1.78	8.64	6.73	6.57
Cd69	ENSMUSG00000030156	Group:Responder/NonResponder	TRUE	UP	1.89	8.62	7.78	6.57
Elmo1	ENSMUSG00000041112	Group:Responder/NonResponder	TRUE	UP	1.59	8.6	8.76	6.56
Enpp1	ENSMUSG00000037370	Group:Responder/NonResponder	TRUE	UP	2.66	8.56	7.01	6.54
Xlr4b	ENSMUSG00000067768	Group:Responder/NonResponder	TRUE	UP	2.92	8.47	5.93	6.51
Napsa	ENSMUSG00000002204	Group:Responder/NonResponder	TRUE	UP	2.13	8.47	8.35	6.51
Akap13	ENSMUSG00000066406	Group:Responder/NonResponder	TRUE	UP	1.52	8.45	11.03	6.5
Arl5c	ENSMUSG00000038352	Group:Responder/NonResponder	TRUE	UP	1.87	8.43	7.49	6.5
Mettl7a1	ENSMUSG00000054619	Group:Responder/NonResponder	TRUE	UP	2.36	8.43	8.45	6.49
1300002E11Rik	ENSMUSG00000097290	Group:Responder/NonResponder	TRUE	UP	1.13	8.42	8.01	6.49
Nlrc4	ENSMUSG00000039193	Group:Responder/NonResponder	TRUE	UP	1.49	8.39	6.86	6.48
Cdon	ENSMUSG00000038119	Group:Responder/NonResponder	TRUE	UP	2.28	8.38	8.46	6.48
Mlxipl	ENSMUSG00000005373	Group:Responder/NonResponder	TRUE	UP	4.3	8.38	5.43	6.48
Fam117a	ENSMUSG00000038893	Group:Responder/NonResponder	TRUE	UP	2.42	8.38	6.26	6.48
Tlr1	ENSMUSG00000044827	Group:Responder/NonResponder	TRUE	UP	1.74	8.38	9.07	6.47
Rasgrp3	ENSMUSG00000071042	Group:Responder/NonResponder	TRUE	UP	3.25	8.34	8.42	6.46
Gramd3	ENSMUSG00000001700	Group:Responder/NonResponder	TRUE	UP	1.22	8.31	9.49	6.45
Aldh6a1	ENSMUSG00000021238	Group:Responder/NonResponder	TRUE	UP	1.69	8.28	9.31	6.44
Slc46a3	ENSMUSG00000029650	Group:Responder/NonResponder	TRUE	UP	2.29	8.28	6.61	6.44
Aldh1l1	ENSMUSG00000030088	Group:Responder/NonResponder	TRUE	UP	3.45	8.26	6.83	6.43
2310001H17Rik	ENSMUSG00000097354	Group:Responder/NonResponder	TRUE	UP	1.68	8.23	6.35	6.42
Tle4	ENSMUSG00000024642	Group:Responder/NonResponder	TRUE	UP	1.41	8.22	8.09	6.41
A630033H20Rik	ENSMUSG00000054293	Group:Responder/NonResponder	TRUE	UP	1.88	8.2	6.98	6.41
Slco2b1	ENSMUSG00000030737	Group:Responder/NonResponder	TRUE	UP	2.65	8.2	7.76	6.41
Sort1	ENSMUSG00000068747	Group:Responder/NonResponder	TRUE	UP	3.59	8.18	7.43	6.4
Tmem131l	ENSMUSG00000033767	Group:Responder/NonResponder	TRUE	UP	1.32	8.14	9.86	6.39
Nrros	ENSMUSG00000052384	Group:Responder/NonResponder	TRUE	UP	1.07	8.11	9.63	6.37
Acsl1	ENSMUSG00000018796	Group:Responder/NonResponder	TRUE	UP	1.8	8.1	10.09	6.37
Cd3g	ENSMUSG00000002033	Group:Responder/NonResponder	TRUE	UP	3.03	8.09	7.71	6.37
Blnk	ENSMUSG00000061132	Group:Responder/NonResponder	TRUE	UP	2.53	8.05	7.97	6.35
Rel	ENSMUSG00000020275	Group:Responder/NonResponder	TRUE	UP	1.58	8.05	9.8	6.35
Lifr	ENSMUSG00000054263	Group:Responder/NonResponder	TRUE	UP	1.74	8.03	9.12	6.34
Lyst	ENSMUSG00000019726	Group:Responder/NonResponder	TRUE	UP	1.4	8.02	9.82	6.34
Acss1	ENSMUSG00000027452	Group:Responder/NonResponder	TRUE	UP	2.01	8.02	7.73	6.34
Kdm7a	ENSMUSG00000042599	Group:Responder/NonResponder	TRUE	UP	1.07	8.01	10.44	6.34
Zc3h12d	ENSMUSG00000039981	Group:Responder/NonResponder	TRUE	UP	2.05	7.99	7.61	6.33
Map3k1	ENSMUSG00000021754	Group:Responder/NonResponder	TRUE	UP	1.59	7.98	9.62	6.32
Zfp318	ENSMUSG00000015597	Group:Responder/NonResponder	TRUE	UP	1.2	7.94	10.31	6.31
Prkag2	ENSMUSG00000028944	Group:Responder/NonResponder	TRUE	UP	1.33	7.93	8.13	6.3
Mylip	ENSMUSG00000038175	Group:Responder/NonResponder	TRUE	UP	1.55	7.93	9.37	6.3
Lgals1	ENSMUSG00000068220	Group:Responder/NonResponder	TRUE	DN	-1.04	7.85	16.09	-6.27
Sncg	ENSMUSG00000023064	Group:Responder/NonResponder	TRUE	UP	4.99	7.77	7.67	6.24
Egr3	ENSMUSG00000033730	Group:Responder/NonResponder	TRUE	UP	2.07	7.77	7.28	6.24
Cd38	ENSMUSG00000029084	Group:Responder/NonResponder	TRUE	UP	1.99	7.76	8.81	6.24
Gsn	ENSMUSG00000026879	Group:Responder/NonResponder	TRUE	UP	2.45	7.74	12.27	6.23
Gm1966	ENSMUSG00000073902	Group:Responder/NonResponder	TRUE	UP	2.7	7.73	9.82	6.23
Plekhm3	ENSMUSG00000051344	Group:Responder/NonResponder	TRUE	UP	1.12	7.71	8.75	6.22
Sbk1	ENSMUSG00000042978	Group:Responder/NonResponder	TRUE	UP	1.69	7.67	8.5	6.2
Phyh	ENSMUSG00000026664	Group:Responder/NonResponder	TRUE	UP	2.08	7.66	7.92	6.2
Cebpa	ENSMUSG00000034957	Group:Responder/NonResponder	TRUE	UP	1.69	7.65	9.49	6.2
Atp1a2	ENSMUSG00000007097	Group:Responder/NonResponder	TRUE	UP	3.13	7.62	9.08	6.18
Arhgap45	ENSMUSG00000035697	Group:Responder/NonResponder	TRUE	UP	2.23	7.62	11.22	6.18
Cd8b1	ENSMUSG00000053044	Group:Responder/NonResponder	TRUE	UP	3.66	7.6	7.43	6.18
Rftn1	ENSMUSG00000039316	Group:Responder/NonResponder	TRUE	UP	1.74	7.57	8.34	6.17
Slc25a23	ENSMUSG00000046329	Group:Responder/NonResponder	TRUE	UP	1.59	7.56	7.6	6.16
Pmaip1	ENSMUSG00000024521	Group:Responder/NonResponder	TRUE	UP	1.69	7.51	7.19	6.14
Camk4	ENSMUSG00000038128	Group:Responder/NonResponder	TRUE	UP	1.52	7.5	8.09	6.14
Ifi203	ENSMUSG00000039997	Group:Responder/NonResponder	TRUE	UP	1.44	7.44	11.17	6.11
Cdo1	ENSMUSG00000033022	Group:Responder/NonResponder	TRUE	UP	4.4	7.42	7.94	6.1
Cd8a	ENSMUSG00000053977	Group:Responder/NonResponder	TRUE	UP	3.15	7.41	8.73	6.1
Stk10	ENSMUSG00000020272	Group:Responder/NonResponder	TRUE	UP	1.22	7.35	9.96	6.08
Adrb2	ENSMUSG00000045730	Group:Responder/NonResponder	TRUE	UP	2.51	7.35	6.31	6.08
Ephx1	ENSMUSG00000038776	Group:Responder/NonResponder	TRUE	UP	3.59	7.17	7.49	6.01
Icam1	ENSMUSG00000037405	Group:Responder/NonResponder	TRUE	UP	1.74	7.17	9.24	6.01
4930579C12Rik	ENSMUSG00000074146	Group:Responder/NonResponder	TRUE	DN	-1.36	7.15	7.8	-6
Arhgap4	ENSMUSG00000031389	Group:Responder/NonResponder	TRUE	UP	2.27	7.14	9.75	6
S100a4	ENSMUSG00000001020	Group:Responder/NonResponder	TRUE	DN	-1.18	7.07	13.41	-5.97
Dock8	ENSMUSG00000052085	Group:Responder/NonResponder	TRUE	UP	1.5	7.07	10.04	5.97
Arhgap25	ENSMUSG00000030047	Group:Responder/NonResponder	TRUE	UP	1.54	7.05	8.81	5.96
Mif4gd	ENSMUSG00000020743	Group:Responder/NonResponder	TRUE	UP	1.26	7.04	9.26	5.96
Hdac9	ENSMUSG00000004698	Group:Responder/NonResponder	TRUE	UP	1.57	7.01	7.41	5.94
Iqgap2	ENSMUSG00000021676	Group:Responder/NonResponder	TRUE	UP	1.71	6.99	8.61	5.94
Lpl	ENSMUSG00000015568	Group:Responder/NonResponder	TRUE	UP	4.32	6.97	10.79	5.93
Stap1	ENSMUSG00000029254	Group:Responder/NonResponder	TRUE	UP	2.77	6.97	8.15	5.93
Aoc3	ENSMUSG00000019326	Group:Responder/NonResponder	TRUE	UP	4.23	6.95	7.95	5.92
Ctsw	ENSMUSG00000024910	Group:Responder/NonResponder	TRUE	UP	2.04	6.85	7	5.88
Arl6ip1	ENSMUSG00000030654	Group:Responder/NonResponder	TRUE	UP	1.41	6.8	10.96	5.86
Fam102a	ENSMUSG00000039157	Group:Responder/NonResponder	TRUE	UP	1.84	6.77	8.59	5.85
Dapp1	ENSMUSG00000028159	Group:Responder/NonResponder	TRUE	UP	1.15	6.75	8.85	5.84
2610035D17Rik	ENSMUSG00000087259	Group:Responder/NonResponder	TRUE	UP	1.72	6.73	5.92	5.83
Il21r	ENSMUSG00000030745	Group:Responder/NonResponder	TRUE	UP	1.98	6.73	8.94	5.83
Gstt2	ENSMUSG00000033318	Group:Responder/NonResponder	TRUE	UP	1.91	6.73	6.91	5.83
Rnase6	ENSMUSG00000021880	Group:Responder/NonResponder	TRUE	UP	2.1	6.72	7.86	5.83
Oplah	ENSMUSG00000022562	Group:Responder/NonResponder	TRUE	UP	1.85	6.7	6.77	5.82
Lrfn3	ENSMUSG00000036957	Group:Responder/NonResponder	TRUE	DN	-1.1	6.7	8.89	-5.82
Ms4a6b	ENSMUSG00000024677	Group:Responder/NonResponder	TRUE	UP	1.29	6.68	10.92	5.81
Gpr146	ENSMUSG00000044197	Group:Responder/NonResponder	TRUE	UP	1.46	6.67	8.16	5.81
Rnf150	ENSMUSG00000047747	Group:Responder/NonResponder	TRUE	UP	1.62	6.63	7.96	5.79
Il1r1	ENSMUSG00000026072	Group:Responder/NonResponder	TRUE	UP	2.63	6.63	8.64	5.79
Tmem176b	ENSMUSG00000029810	Group:Responder/NonResponder	TRUE	UP	2.08	6.62	9.87	5.79
Ezr	ENSMUSG00000052397	Group:Responder/NonResponder	TRUE	UP	1	6.62	11.18	5.78
Kif21b	ENSMUSG00000041642	Group:Responder/NonResponder	TRUE	UP	1.69	6.61	10.09	5.78
Rnf113a2	ENSMUSG00000098134	Group:Responder/NonResponder	TRUE	UP	1.71	6.61	6.69	5.78
Prlr	ENSMUSG00000005268	Group:Responder/NonResponder	TRUE	UP	6.4	6.6	7.68	5.78
Amy1	ENSMUSG00000074264	Group:Responder/NonResponder	TRUE	UP	2.92	6.59	7.56	5.77
Icosl	ENSMUSG00000000732	Group:Responder/NonResponder	TRUE	UP	2.27	6.59	8.94	5.77
AB124611	ENSMUSG00000057191	Group:Responder/NonResponder	TRUE	UP	1.11	6.55	8.57	5.75
Paqr7	ENSMUSG00000037348	Group:Responder/NonResponder	TRUE	UP	1.33	6.54	7.16	5.75
Clec9a	ENSMUSG00000046080	Group:Responder/NonResponder	TRUE	UP	1.81	6.53	6.28	5.75
Mturn	ENSMUSG00000038065	Group:Responder/NonResponder	TRUE	UP	1.54	6.52	7.8	5.74
Foxo1	ENSMUSG00000044167	Group:Responder/NonResponder	TRUE	UP	1.86	6.5	9.16	5.73
Tnik	ENSMUSG00000027692	Group:Responder/NonResponder	TRUE	UP	3.1	6.42	6.55	5.7
Pnpla3	ENSMUSG00000041653	Group:Responder/NonResponder	TRUE	UP	4.95	6.42	7.02	5.7
Ikzf2	ENSMUSG00000025997	Group:Responder/NonResponder	TRUE	UP	1.39	6.41	8.48	5.69
Adgre5	ENSMUSG00000002885	Group:Responder/NonResponder	TRUE	UP	2.21	6.39	9.13	5.69
Itgae	ENSMUSG00000005947	Group:Responder/NonResponder	TRUE	UP	2.19	6.39	6.69	5.69
Calcrl	ENSMUSG00000059588	Group:Responder/NonResponder	TRUE	UP	1.61	6.39	8.41	5.68
Pccb	ENSMUSG00000032527	Group:Responder/NonResponder	TRUE	UP	1.05	6.37	9.01	5.68
Car5b	ENSMUSG00000031373	Group:Responder/NonResponder	TRUE	UP	3.05	6.37	6.29	5.68
Zfp677	ENSMUSG00000062743	Group:Responder/NonResponder	TRUE	UP	1.91	6.37	6.12	5.68
Il4ra	ENSMUSG00000030748	Group:Responder/NonResponder	TRUE	UP	1.07	6.33	11.22	5.66
Klhl22	ENSMUSG00000022750	Group:Responder/NonResponder	TRUE	UP	2.02	6.3	7.07	5.65
Lcp2	ENSMUSG00000002699	Group:Responder/NonResponder	TRUE	UP	1.03	6.3	9.92	5.65
Sulf2	ENSMUSG00000006800	Group:Responder/NonResponder	TRUE	UP	1.56	6.28	8.64	5.64
Tec	ENSMUSG00000029217	Group:Responder/NonResponder	TRUE	UP	1.36	6.25	8.77	5.62
Dusp2	ENSMUSG00000027368	Group:Responder/NonResponder	TRUE	UP	2.09	6.23	8.1	5.62
Tlr7	ENSMUSG00000044583	Group:Responder/NonResponder	TRUE	UP	1.59	6.22	8.72	5.61
Satb1	ENSMUSG00000023927	Group:Responder/NonResponder	TRUE	UP	2.06	6.2	9.18	5.6
Adora2a	ENSMUSG00000020178	Group:Responder/NonResponder	TRUE	UP	2.67	6.19	5.97	5.6
March1	ENSMUSG00000036469	Group:Responder/NonResponder	TRUE	UP	1.59	6.19	9.49	5.6
Itgb7	ENSMUSG00000001281	Group:Responder/NonResponder	TRUE	UP	1.87	6.18	9.08	5.6
Anxa6	ENSMUSG00000018340	Group:Responder/NonResponder	TRUE	UP	2	6.16	10.42	5.59
Prr5	ENSMUSG00000036106	Group:Responder/NonResponder	TRUE	UP	1.84	6.15	6.85	5.58
Sh2d2a	ENSMUSG00000028071	Group:Responder/NonResponder	TRUE	UP	2.31	6.14	7.63	5.58
Ppm1k	ENSMUSG00000037826	Group:Responder/NonResponder	TRUE	UP	1.1	6.14	8.08	5.58
Mreg	ENSMUSG00000039395	Group:Responder/NonResponder	TRUE	UP	1.63	6.13	6.76	5.57
Capn5	ENSMUSG00000035547	Group:Responder/NonResponder	TRUE	UP	1.65	6.12	6.7	5.57
Hoxa11os	ENSMUSG00000086427	Group:Responder/NonResponder	TRUE	DN	-1.26	6.12	8.73	-5.57
Pdzd2	ENSMUSG00000022197	Group:Responder/NonResponder	TRUE	UP	2.41	6.11	7.22	5.56
Mgll	ENSMUSG00000033174	Group:Responder/NonResponder	TRUE	UP	3.6	6.11	8.41	5.56
S1pr1	ENSMUSG00000045092	Group:Responder/NonResponder	TRUE	UP	2.06	6.08	9.48	5.55
Vtn	ENSMUSG00000017344	Group:Responder/NonResponder	TRUE	UP	2.8	6.07	6.59	5.54
Klf13	ENSMUSG00000052040	Group:Responder/NonResponder	TRUE	UP	1.01	6.07	10.27	5.54
Dpp4	ENSMUSG00000035000	Group:Responder/NonResponder	TRUE	UP	3.54	6.06	8.08	5.54
Ptk2b	ENSMUSG00000059456	Group:Responder/NonResponder	TRUE	UP	1.4	6.06	10.12	5.54
Slc12a2	ENSMUSG00000024597	Group:Responder/NonResponder	TRUE	UP	1.28	6.02	11.1	5.52
Trbc1	ENSMUSG00000076490	Group:Responder/NonResponder	TRUE	UP	3.22	5.99	6.81	5.51
Ttc38	ENSMUSG00000035944	Group:Responder/NonResponder	TRUE	UP	1.98	5.99	6.56	5.51
Trf	ENSMUSG00000032554	Group:Responder/NonResponder	TRUE	UP	2.03	5.96	10.89	5.5
Lfng	ENSMUSG00000029570	Group:Responder/NonResponder	TRUE	UP	1.13	5.92	8.97	5.48
Gca	ENSMUSG00000026893	Group:Responder/NonResponder	TRUE	UP	1.7	5.91	5.94	5.48
Mcoln2	ENSMUSG00000011008	Group:Responder/NonResponder	TRUE	UP	3.27	5.91	6.38	5.47
Isoc2a	ENSMUSG00000086784	Group:Responder/NonResponder	TRUE	UP	1.64	5.89	6.93	5.47
Jchain	ENSMUSG00000067149	Group:Responder/NonResponder	TRUE	UP	8.04	5.89	10.49	5.47
Vav1	ENSMUSG00000034116	Group:Responder/NonResponder	TRUE	UP	1.17	5.89	9.97	5.46
Arhgef1	ENSMUSG00000040940	Group:Responder/NonResponder	TRUE	UP	1.52	5.89	11.7	5.46
Dusp14	ENSMUSG00000018648	Group:Responder/NonResponder	TRUE	DN	-1.06	5.87	8.4	-5.46
Aldh4a1	ENSMUSG00000028737	Group:Responder/NonResponder	TRUE	UP	1.53	5.87	7.4	5.45
Thrsp	ENSMUSG00000035686	Group:Responder/NonResponder	TRUE	UP	5.62	5.84	6.72	5.44
2010007H06Rik	ENSMUSG00000044694	Group:Responder/NonResponder	TRUE	UP	2.59	5.82	6.24	5.43
Selplg	ENSMUSG00000048163	Group:Responder/NonResponder	TRUE	UP	1.29	5.81	9.84	5.43
Fam49a	ENSMUSG00000020589	Group:Responder/NonResponder	TRUE	UP	1.47	5.79	8.86	5.42
Cat	ENSMUSG00000027187	Group:Responder/NonResponder	TRUE	UP	1.16	5.78	10.65	5.42
Gpr68	ENSMUSG00000047415	Group:Responder/NonResponder	TRUE	UP	2.23	5.78	6.67	5.42
Spn	ENSMUSG00000051457	Group:Responder/NonResponder	TRUE	UP	1.76	5.69	9.62	5.37
Chst15	ENSMUSG00000030930	Group:Responder/NonResponder	TRUE	UP	2.86	5.66	7.26	5.36
St6gal1	ENSMUSG00000022885	Group:Responder/NonResponder	TRUE	UP	1.95	5.61	9.66	5.34
Dbt	ENSMUSG00000000340	Group:Responder/NonResponder	TRUE	UP	1.21	5.6	8.47	5.34
Tagap	ENSMUSG00000033450	Group:Responder/NonResponder	TRUE	UP	1.15	5.59	8.56	5.33
Trib3	ENSMUSG00000032715	Group:Responder/NonResponder	TRUE	DN	-1.19	5.54	11.95	-5.31
Frmd4b	ENSMUSG00000030064	Group:Responder/NonResponder	TRUE	UP	1.04	5.52	9.2	5.3
Rnf144b	ENSMUSG00000038068	Group:Responder/NonResponder	TRUE	UP	1.68	5.5	6.94	5.29
Kctd12	ENSMUSG00000098557	Group:Responder/NonResponder	TRUE	UP	1.21	5.49	11.1	5.29
Deptor	ENSMUSG00000022419	Group:Responder/NonResponder	TRUE	UP	2.09	5.45	8.27	5.27
Sult1a1	ENSMUSG00000030711	Group:Responder/NonResponder	TRUE	UP	4.02	5.45	6.53	5.27
Snx20	ENSMUSG00000031662	Group:Responder/NonResponder	TRUE	UP	1.01	5.45	9.12	5.27
Slfn2	ENSMUSG00000072620	Group:Responder/NonResponder	TRUE	UP	1.1	5.43	11.1	5.26
Usp11	ENSMUSG00000031066	Group:Responder/NonResponder	TRUE	UP	1.02	5.42	8.37	5.26
Mfsd6	ENSMUSG00000041439	Group:Responder/NonResponder	TRUE	UP	2.25	5.42	7.39	5.26
St8sia4	ENSMUSG00000040710	Group:Responder/NonResponder	TRUE	UP	2.12	5.39	9.04	5.24
Def6	ENSMUSG00000002257	Group:Responder/NonResponder	TRUE	UP	1.04	5.38	8.95	5.23
Esyt1	ENSMUSG00000025366	Group:Responder/NonResponder	TRUE	UP	1.13	5.34	10.88	5.22
Nmnat3	ENSMUSG00000032456	Group:Responder/NonResponder	TRUE	UP	1.61	5.34	6	5.22
Plin4	ENSMUSG00000002831	Group:Responder/NonResponder	TRUE	UP	5.66	5.34	9.94	5.22
Unc13d	ENSMUSG00000057948	Group:Responder/NonResponder	TRUE	UP	1.77	5.34	8.07	5.22
Mgst2	ENSMUSG00000074604	Group:Responder/NonResponder	TRUE	UP	2.33	5.33	6.38	5.21
AI504432	ENSMUSG00000056145	Group:Responder/NonResponder	TRUE	UP	1.15	5.32	9.46	5.21
Sema4d	ENSMUSG00000021451	Group:Responder/NonResponder	TRUE	UP	1.33	5.31	9.27	5.21
Pxdc1	ENSMUSG00000021411	Group:Responder/NonResponder	TRUE	UP	1.67	5.31	7.91	5.2
Evi2b	ENSMUSG00000093938	Group:Responder/NonResponder	TRUE	UP	1.2	5.31	9.55	5.2
Sema4a	ENSMUSG00000028064	Group:Responder/NonResponder	TRUE	UP	1.36	5.3	8.92	5.2
Pbxip1	ENSMUSG00000042613	Group:Responder/NonResponder	TRUE	UP	2.09	5.3	9.32	5.2
Zfp366	ENSMUSG00000050919	Group:Responder/NonResponder	TRUE	UP	2.09	5.3	6.76	5.2
Gstm1	ENSMUSG00000058135	Group:Responder/NonResponder	TRUE	UP	1.72	5.28	8.93	5.19
Bcl2	ENSMUSG00000057329	Group:Responder/NonResponder	TRUE	UP	1.5	5.27	9.53	5.18
Rnf144a	ENSMUSG00000020642	Group:Responder/NonResponder	TRUE	UP	3.23	5.25	6.97	5.18
Lurap1	ENSMUSG00000028701	Group:Responder/NonResponder	TRUE	UP	1.52	5.25	6.41	5.17
Lama5	ENSMUSG00000015647	Group:Responder/NonResponder	TRUE	UP	2.4	5.25	7.56	5.17
Rasgef1b	ENSMUSG00000089809	Group:Responder/NonResponder	TRUE	UP	1.4	5.23	8.31	5.17
Gng11	ENSMUSG00000032766	Group:Responder/NonResponder	TRUE	DN	-1.13	5.22	12.78	-5.16
Sh2d3c	ENSMUSG00000059013	Group:Responder/NonResponder	TRUE	UP	1.61	5.21	7.93	5.16
Zfp422	ENSMUSG00000059878	Group:Responder/NonResponder	TRUE	UP	2.22	5.21	7.05	5.15
Il7r	ENSMUSG00000003882	Group:Responder/NonResponder	TRUE	UP	1.78	5.19	9.57	5.14
C1s1	ENSMUSG00000038521	Group:Responder/NonResponder	TRUE	UP	1.7	5.18	11.29	5.14
Gm26782	ENSMUSG00000097431	Group:Responder/NonResponder	TRUE	UP	1.51	5.12	6.14	5.11
2610203C20Rik	ENSMUSG00000074415	Group:Responder/NonResponder	TRUE	DN	-1.24	5.12	12.44	-5.11
Nr1h3	ENSMUSG00000002108	Group:Responder/NonResponder	TRUE	UP	2.08	5.11	7.48	5.11
Hhipl1	ENSMUSG00000021260	Group:Responder/NonResponder	TRUE	DN	-1.08	5.1	9.8	-5.1
Ift140	ENSMUSG00000024169	Group:Responder/NonResponder	TRUE	UP	1.03	5.1	9.05	5.1
Trim34a	ENSMUSG00000056144	Group:Responder/NonResponder	TRUE	UP	1.14	5.07	9.75	5.09
Phyhd1	ENSMUSG00000079484	Group:Responder/NonResponder	TRUE	UP	2.08	5.05	6.96	5.08
Tnfsf14	ENSMUSG00000005824	Group:Responder/NonResponder	TRUE	UP	1.23	5.02	5.91	5.07
Tnfsf8	ENSMUSG00000028362	Group:Responder/NonResponder	TRUE	UP	1.42	5.01	7.61	5.06
Id3	ENSMUSG00000007872	Group:Responder/NonResponder	TRUE	UP	1.05	4.99	8.96	5.05
Sesn1	ENSMUSG00000038332	Group:Responder/NonResponder	TRUE	UP	1.35	4.99	9.6	5.05
Acacb	ENSMUSG00000042010	Group:Responder/NonResponder	TRUE	UP	2.79	4.99	5.85	5.05
AC166344.3	ENSMUSG00000115483	Group:Responder/NonResponder	TRUE	DN	-1.28	4.98	6.95	-5.05
Pxylp1	ENSMUSG00000043587	Group:Responder/NonResponder	TRUE	UP	1.36	4.97	6.44	5.04
Enpp5	ENSMUSG00000023960	Group:Responder/NonResponder	TRUE	UP	3.23	4.97	6.26	5.04
Jaml	ENSMUSG00000048534	Group:Responder/NonResponder	TRUE	UP	2.03	4.97	6.83	5.04
Fermt3	ENSMUSG00000024965	Group:Responder/NonResponder	TRUE	UP	1.01	4.96	10	5.03
Gm16170	ENSMUSG00000086245	Group:Responder/NonResponder	TRUE	UP	1.89	4.95	6.68	5.03
Fgfr2	ENSMUSG00000030849	Group:Responder/NonResponder	TRUE	UP	2.17	4.94	6.66	5.03
Ptp4a3	ENSMUSG00000059895	Group:Responder/NonResponder	TRUE	UP	1.89	4.92	8.9	5.02
Mgst1	ENSMUSG00000008540	Group:Responder/NonResponder	TRUE	UP	2.6	4.92	9.26	5.01
Atg9b	ENSMUSG00000038295	Group:Responder/NonResponder	TRUE	DN	-1.82	4.91	6.93	-5.01
Irak3	ENSMUSG00000020227	Group:Responder/NonResponder	TRUE	UP	1.7	4.9	7.22	5.01
Prickle3	ENSMUSG00000031145	Group:Responder/NonResponder	TRUE	UP	1.89	4.88	6.49	5
Parvg	ENSMUSG00000022439	Group:Responder/NonResponder	TRUE	UP	1.38	4.88	9.2	5
Ptpn7	ENSMUSG00000031506	Group:Responder/NonResponder	TRUE	UP	1.03	4.85	9.01	4.98
Gem	ENSMUSG00000028214	Group:Responder/NonResponder	TRUE	UP	1.26	4.84	7.6	4.98
Serpinb6b	ENSMUSG00000042842	Group:Responder/NonResponder	TRUE	UP	2.36	4.84	7.71	4.97
Strc	ENSMUSG00000033498	Group:Responder/NonResponder	TRUE	DN	-1.67	4.81	8.61	-4.96
Ctla4	ENSMUSG00000026011	Group:Responder/NonResponder	TRUE	UP	1.47	4.78	6.95	4.95
Tspan12	ENSMUSG00000029669	Group:Responder/NonResponder	TRUE	UP	2.92	4.78	6.7	4.95
Lmo2	ENSMUSG00000032698	Group:Responder/NonResponder	TRUE	UP	1.17	4.78	9.19	4.95
Rab29	ENSMUSG00000026433	Group:Responder/NonResponder	TRUE	UP	1.42	4.78	7.46	4.95
Slc2a4	ENSMUSG00000018566	Group:Responder/NonResponder	TRUE	UP	4.14	4.77	5.26	4.94
Mical1	ENSMUSG00000019823	Group:Responder/NonResponder	TRUE	UP	1.55	4.73	8.97	4.92
Slfn1	ENSMUSG00000078763	Group:Responder/NonResponder	TRUE	UP	1.27	4.73	9.1	4.92
Ptger4	ENSMUSG00000039942	Group:Responder/NonResponder	TRUE	UP	1.39	4.72	7.55	4.92
Gm26718	ENSMUSG00000097367	Group:Responder/NonResponder	TRUE	DN	-23.17	4.72	6.8	-4.91
Plekhg1	ENSMUSG00000040624	Group:Responder/NonResponder	TRUE	UP	1.06	4.7	7.91	4.91
Irf8	ENSMUSG00000041515	Group:Responder/NonResponder	TRUE	UP	1.39	4.66	10.65	4.89
Abcg1	ENSMUSG00000024030	Group:Responder/NonResponder	TRUE	UP	1.62	4.65	8.91	4.89
Lama3	ENSMUSG00000024421	Group:Responder/NonResponder	TRUE	UP	1.57	4.64	5.99	4.88
Mxd1	ENSMUSG00000001156	Group:Responder/NonResponder	TRUE	UP	1.09	4.64	8.44	4.88
Ehd3	ENSMUSG00000024065	Group:Responder/NonResponder	TRUE	UP	2.86	4.62	7.04	4.87
Epas1	ENSMUSG00000024140	Group:Responder/NonResponder	TRUE	UP	2.34	4.61	8.74	4.86
Add3	ENSMUSG00000025026	Group:Responder/NonResponder	TRUE	UP	1.09	4.6	11.51	4.86
Gpm6b	ENSMUSG00000031342	Group:Responder/NonResponder	TRUE	UP	2.9	4.58	7.26	4.85
Il2ra	ENSMUSG00000026770	Group:Responder/NonResponder	TRUE	UP	1.37	4.58	7.77	4.85
Gm45871	ENSMUSG00000110277	Group:Responder/NonResponder	TRUE	UP	1.3	4.57	6.38	4.84
Pde4b	ENSMUSG00000028525	Group:Responder/NonResponder	TRUE	UP	1.72	4.56	9.32	4.84
Cfb	ENSMUSG00000090231	Group:Responder/NonResponder	TRUE	UP	1.59	4.56	11.44	4.84
Selenop	ENSMUSG00000064373	Group:Responder/NonResponder	TRUE	UP	2.43	4.55	11.85	4.83
Arrb1	ENSMUSG00000018909	Group:Responder/NonResponder	TRUE	UP	1.05	4.54	10	4.83
Eml5	ENSMUSG00000051166	Group:Responder/NonResponder	TRUE	UP	1.23	4.54	7.99	4.83
Optn	ENSMUSG00000026672	Group:Responder/NonResponder	TRUE	UP	1.14	4.53	7.42	4.82
Thy1	ENSMUSG00000032011	Group:Responder/NonResponder	TRUE	UP	2.14	4.52	10.03	4.82
Mtmr7	ENSMUSG00000039431	Group:Responder/NonResponder	TRUE	UP	1.1	4.51	6.83	4.81
Glcci1	ENSMUSG00000029638	Group:Responder/NonResponder	TRUE	UP	1.09	4.51	8.63	4.81
Pla2r1	ENSMUSG00000054580	Group:Responder/NonResponder	TRUE	UP	1.95	4.5	6.31	4.81
Aldh1a3	ENSMUSG00000015134	Group:Responder/NonResponder	TRUE	UP	2.96	4.5	5.79	4.8
Cd36	ENSMUSG00000002944	Group:Responder/NonResponder	TRUE	UP	3.52	4.5	10.23	4.8
Csf2rb2	ENSMUSG00000071714	Group:Responder/NonResponder	TRUE	UP	1.29	4.49	9.48	4.8
Sema3g	ENSMUSG00000021904	Group:Responder/NonResponder	TRUE	UP	2.66	4.49	6.39	4.8
Galnt15	ENSMUSG00000021903	Group:Responder/NonResponder	TRUE	UP	3.08	4.47	6.22	4.79
Fez1	ENSMUSG00000032118	Group:Responder/NonResponder	TRUE	UP	2.05	4.47	5.86	4.79
Cbfa2t3	ENSMUSG00000006362	Group:Responder/NonResponder	TRUE	UP	2.58	4.47	6.57	4.79
Tiam1	ENSMUSG00000002489	Group:Responder/NonResponder	TRUE	UP	1.33	4.46	7.69	4.78
Atp9a	ENSMUSG00000027546	Group:Responder/NonResponder	TRUE	UP	1.65	4.46	7.59	4.78
Lcp1	ENSMUSG00000021998	Group:Responder/NonResponder	TRUE	UP	1.16	4.42	12.89	4.76
Taf9b	ENSMUSG00000047242	Group:Responder/NonResponder	TRUE	UP	1.74	4.42	6.51	4.76
Ces1d	ENSMUSG00000056973	Group:Responder/NonResponder	TRUE	UP	6.38	4.38	7.28	4.75
Fzd4	ENSMUSG00000049791	Group:Responder/NonResponder	TRUE	UP	1.93	4.38	9.41	4.74
Ifi213	ENSMUSG00000073491	Group:Responder/NonResponder	TRUE	UP	1.58	4.36	9.7	4.73
Zhx2	ENSMUSG00000071757	Group:Responder/NonResponder	TRUE	UP	1.44	4.35	7.8	4.73
Ypel2	ENSMUSG00000018427	Group:Responder/NonResponder	TRUE	UP	1.55	4.35	7.06	4.73
Tmem62	ENSMUSG00000054484	Group:Responder/NonResponder	TRUE	UP	1.16	4.35	6.78	4.73
Dmrta2	ENSMUSG00000047143	Group:Responder/NonResponder	TRUE	DN	-1.05	4.35	7.6	-4.72
Fam159b	ENSMUSG00000042655	Group:Responder/NonResponder	TRUE	DN	-1.48	4.33	10.73	-4.72
Tmtc1	ENSMUSG00000030306	Group:Responder/NonResponder	TRUE	UP	1.85	4.3	6.6	4.7
Tspyl4	ENSMUSG00000039485	Group:Responder/NonResponder	TRUE	UP	1.76	4.3	6.37	4.7
C130074G19Rik	ENSMUSG00000039349	Group:Responder/NonResponder	TRUE	UP	2.82	4.3	7.23	4.7
Dlc1	ENSMUSG00000031523	Group:Responder/NonResponder	TRUE	UP	1.75	4.3	8.75	4.7
Dapk1	ENSMUSG00000021559	Group:Responder/NonResponder	TRUE	UP	1.2	4.29	8.35	4.7
Itgal	ENSMUSG00000030830	Group:Responder/NonResponder	TRUE	UP	1.46	4.28	10.29	4.69
Nod1	ENSMUSG00000038058	Group:Responder/NonResponder	TRUE	UP	1.36	4.27	8.67	4.69
Zfp850	ENSMUSG00000096916	Group:Responder/NonResponder	TRUE	UP	1.11	4.27	6.83	4.68
Sox6	ENSMUSG00000051910	Group:Responder/NonResponder	TRUE	UP	4.04	4.27	6.01	4.68
Htra3	ENSMUSG00000029096	Group:Responder/NonResponder	TRUE	UP	2.49	4.26	8.45	4.68
Adamts5	ENSMUSG00000022894	Group:Responder/NonResponder	TRUE	UP	1.3	4.25	9.79	4.67
Gm43118	ENSMUSG00000104559	Group:Responder/NonResponder	TRUE	DN	-23.01	4.24	6.96	-4.67
Cst7	ENSMUSG00000068129	Group:Responder/NonResponder	TRUE	UP	1.99	4.24	6.41	4.67
Lep	ENSMUSG00000059201	Group:Responder/NonResponder	TRUE	UP	5.61	4.23	7.3	4.66
Gm20559	ENSMUSG00000106734	Group:Responder/NonResponder	TRUE	UP	1.02	4.22	10.5	4.66
Fut4	ENSMUSG00000049307	Group:Responder/NonResponder	TRUE	UP	1.23	4.22	6.11	4.66
Trim5	ENSMUSG00000060441	Group:Responder/NonResponder	TRUE	UP	1.3	4.22	8.98	4.66
Myh11	ENSMUSG00000018830	Group:Responder/NonResponder	TRUE	UP	3.41	4.21	7.45	4.65
Abca1	ENSMUSG00000015243	Group:Responder/NonResponder	TRUE	UP	1.55	4.21	11.39	4.65
Sbsn	ENSMUSG00000046056	Group:Responder/NonResponder	TRUE	UP	1.82	4.19	7.29	4.64
Fgf2	ENSMUSG00000037225	Group:Responder/NonResponder	TRUE	UP	1.51	4.19	8.18	4.64
Sh3tc1	ENSMUSG00000036553	Group:Responder/NonResponder	TRUE	UP	1.55	4.18	7.52	4.64
Armcx4	ENSMUSG00000049804	Group:Responder/NonResponder	TRUE	UP	2.34	4.13	7.09	4.61
Mccc2	ENSMUSG00000021646	Group:Responder/NonResponder	TRUE	UP	1.36	4.12	7.56	4.6
Man2b2	ENSMUSG00000029119	Group:Responder/NonResponder	TRUE	UP	1.15	4.12	8.57	4.6
Lrch4	ENSMUSG00000093445	Group:Responder/NonResponder	TRUE	UP	1.14	4.1	9.37	4.59
Npr1	ENSMUSG00000027931	Group:Responder/NonResponder	TRUE	UP	2.93	4.08	6.37	4.58
Gm3650	ENSMUSG00000097891	Group:Responder/NonResponder	TRUE	DN	-21.22	4.08	4.57	-4.58
Pde2a	ENSMUSG00000110195	Group:Responder/NonResponder	TRUE	UP	2.07	4.08	8.23	4.58
Ntrk2	ENSMUSG00000055254	Group:Responder/NonResponder	TRUE	UP	4.69	4.07	7.03	4.58
Nedd9	ENSMUSG00000021365	Group:Responder/NonResponder	TRUE	UP	1.25	4.07	9.75	4.57
Lbh	ENSMUSG00000024063	Group:Responder/NonResponder	TRUE	UP	1.23	4.04	10.99	4.56
Rassf4	ENSMUSG00000042129	Group:Responder/NonResponder	TRUE	UP	1.09	4.04	9.89	4.56
Man1a	ENSMUSG00000003746	Group:Responder/NonResponder	TRUE	UP	1.53	4.04	11.19	4.56
Cxxc5	ENSMUSG00000046668	Group:Responder/NonResponder	TRUE	UP	2.03	4.04	6.6	4.56
Gm10521	ENSMUSG00000073492	Group:Responder/NonResponder	TRUE	UP	1.95	4.03	6.03	4.55
Tnfrsf18	ENSMUSG00000041954	Group:Responder/NonResponder	TRUE	UP	1.24	4.03	7.31	4.55
Heg1	ENSMUSG00000075254	Group:Responder/NonResponder	TRUE	UP	1.33	4.03	10.29	4.55
Rapgef4	ENSMUSG00000049044	Group:Responder/NonResponder	TRUE	UP	1.92	4.02	6.92	4.55
Ptpn18	ENSMUSG00000026126	Group:Responder/NonResponder	TRUE	UP	1.16	4.02	8.32	4.55
Pkib	ENSMUSG00000019876	Group:Responder/NonResponder	TRUE	UP	1.35	4.01	7.18	4.54
Sorbs1	ENSMUSG00000025006	Group:Responder/NonResponder	TRUE	UP	1.92	4	7.89	4.54
Ly6c2	ENSMUSG00000022584	Group:Responder/NonResponder	TRUE	UP	2.5	4	8.75	4.54
Pik3cg	ENSMUSG00000020573	Group:Responder/NonResponder	TRUE	UP	1.18	4	9.51	4.53
Acot11	ENSMUSG00000034853	Group:Responder/NonResponder	TRUE	UP	1.3	3.99	5.93	4.53
Rhox5	ENSMUSG00000095180	Group:Responder/NonResponder	TRUE	DN	-1.17	3.99	12.02	-4.53
Cpt1a	ENSMUSG00000024900	Group:Responder/NonResponder	TRUE	UP	1.03	3.98	10.08	4.52
S100a6	ENSMUSG00000001025	Group:Responder/NonResponder	TRUE	DN	-1.19	3.97	14.79	-4.52
Ifi27l2a	ENSMUSG00000079017	Group:Responder/NonResponder	TRUE	UP	1.65	3.96	10.82	4.52
Zfp712	ENSMUSG00000090641	Group:Responder/NonResponder	TRUE	UP	1.19	3.96	6.39	4.51
Pgap1	ENSMUSG00000073678	Group:Responder/NonResponder	TRUE	UP	1.59	3.96	8.89	4.51
Pml	ENSMUSG00000036986	Group:Responder/NonResponder	TRUE	UP	1.12	3.96	10.05	4.51
Acer2	ENSMUSG00000038007	Group:Responder/NonResponder	TRUE	UP	2.5	3.95	5.81	4.51
Slc12a6	ENSMUSG00000027130	Group:Responder/NonResponder	TRUE	UP	1.1	3.95	10.77	4.51
Hoxa13	ENSMUSG00000038203	Group:Responder/NonResponder	TRUE	DN	-1.34	3.95	6.6	-4.51
Steap4	ENSMUSG00000012428	Group:Responder/NonResponder	TRUE	UP	3.92	3.95	8.88	4.51
Net1	ENSMUSG00000021215	Group:Responder/NonResponder	TRUE	UP	1.03	3.94	10.02	4.5
Ggt5	ENSMUSG00000006344	Group:Responder/NonResponder	TRUE	UP	2.56	3.94	7.13	4.5
Slco2a1	ENSMUSG00000032548	Group:Responder/NonResponder	TRUE	UP	1.99	3.93	7.51	4.5
Dedd2	ENSMUSG00000054499	Group:Responder/NonResponder	TRUE	UP	1.31	3.93	8.09	4.5
Il2rg	ENSMUSG00000031304	Group:Responder/NonResponder	TRUE	UP	1.2	3.93	11.15	4.5
S1pr3	ENSMUSG00000067586	Group:Responder/NonResponder	TRUE	UP	2.58	3.92	7.28	4.49
Slc2a3	ENSMUSG00000003153	Group:Responder/NonResponder	TRUE	UP	1.27	3.92	8.27	4.49
Rab19	ENSMUSG00000029923	Group:Responder/NonResponder	TRUE	UP	1.87	3.9	5.81	4.48
Plcb2	ENSMUSG00000040061	Group:Responder/NonResponder	TRUE	UP	1.45	3.9	8.85	4.48
Car3	ENSMUSG00000027559	Group:Responder/NonResponder	TRUE	UP	5.31	3.89	11.31	4.47
AI662270	ENSMUSG00000087107	Group:Responder/NonResponder	TRUE	UP	1.22	3.88	10.34	4.46
Phactr2	ENSMUSG00000062866	Group:Responder/NonResponder	TRUE	UP	1.36	3.86	8.31	4.46
Cxcr4	ENSMUSG00000045382	Group:Responder/NonResponder	TRUE	UP	1.01	3.86	9.94	4.46
Tspan7	ENSMUSG00000058254	Group:Responder/NonResponder	TRUE	UP	2.02	3.84	7.39	4.44
Xcr1	ENSMUSG00000060509	Group:Responder/NonResponder	TRUE	UP	2.15	3.84	6.03	4.44
Stk17b	ENSMUSG00000026094	Group:Responder/NonResponder	TRUE	UP	1.58	3.83	11.36	4.44
Ifit1bl1	ENSMUSG00000079339	Group:Responder/NonResponder	TRUE	UP	2.05	3.82	6.79	4.44
Chrdl1	ENSMUSG00000031283	Group:Responder/NonResponder	TRUE	UP	4.14	3.82	6.76	4.43
Napepld	ENSMUSG00000044968	Group:Responder/NonResponder	TRUE	UP	1.16	3.82	6.63	4.43
Ifi205	ENSMUSG00000054203	Group:Responder/NonResponder	TRUE	UP	1.77	3.81	9.92	4.43
Mfge8	ENSMUSG00000030605	Group:Responder/NonResponder	TRUE	UP	1.15	3.8	11.43	4.42
Nme3	ENSMUSG00000073435	Group:Responder/NonResponder	TRUE	UP	1.21	3.8	6.84	4.42
Slamf7	ENSMUSG00000038179	Group:Responder/NonResponder	TRUE	UP	1.56	3.78	9.08	4.41
Ndrg2	ENSMUSG00000004558	Group:Responder/NonResponder	TRUE	UP	3	3.77	6.62	4.41
Plin1	ENSMUSG00000030546	Group:Responder/NonResponder	TRUE	UP	5.71	3.76	8.52	4.4
Cyb561a3	ENSMUSG00000034445	Group:Responder/NonResponder	TRUE	UP	1.65	3.76	7.67	4.4
Shank2	ENSMUSG00000037541	Group:Responder/NonResponder	TRUE	DN	-1.07	3.75	7.73	-4.4
Slfn10-ps	ENSMUSG00000072621	Group:Responder/NonResponder	TRUE	UP	1.07	3.75	6.66	4.39
Rora	ENSMUSG00000032238	Group:Responder/NonResponder	TRUE	UP	1.43	3.75	7.5	4.39
Slc43a3	ENSMUSG00000027074	Group:Responder/NonResponder	TRUE	UP	1.83	3.74	8.45	4.39
Myzap	ENSMUSG00000041361	Group:Responder/NonResponder	TRUE	UP	2.26	3.73	6.12	4.38
Ighg1	ENSMUSG00000076614	Group:Responder/NonResponder	TRUE	UP	8.09	3.72	11.31	4.38
Ucp2	ENSMUSG00000033685	Group:Responder/NonResponder	TRUE	UP	1.18	3.71	11.35	4.37
Sp4	ENSMUSG00000025323	Group:Responder/NonResponder	TRUE	UP	1.43	3.71	8.31	4.37
Zfp182	ENSMUSG00000054737	Group:Responder/NonResponder	TRUE	UP	1.95	3.71	7.13	4.37
Hp	ENSMUSG00000031722	Group:Responder/NonResponder	TRUE	UP	4.7	3.7	11.92	4.37
Mylk	ENSMUSG00000022836	Group:Responder/NonResponder	TRUE	UP	1.86	3.7	8.14	4.37
Efnb2	ENSMUSG00000001300	Group:Responder/NonResponder	TRUE	DN	-1	3.7	11.62	-4.36
Efnb1	ENSMUSG00000031217	Group:Responder/NonResponder	TRUE	UP	1.23	3.69	7.3	4.36
Dnase1l3	ENSMUSG00000025279	Group:Responder/NonResponder	TRUE	UP	2.65	3.68	7.11	4.35
Egfr	ENSMUSG00000020122	Group:Responder/NonResponder	TRUE	UP	1.17	3.68	9.88	4.35
Map2	ENSMUSG00000015222	Group:Responder/NonResponder	TRUE	UP	1.67	3.67	6	4.35
Il33	ENSMUSG00000024810	Group:Responder/NonResponder	TRUE	UP	2.45	3.67	9.11	4.35
Lrg1	ENSMUSG00000037095	Group:Responder/NonResponder	TRUE	UP	4.54	3.67	8.71	4.35
Spint1	ENSMUSG00000027315	Group:Responder/NonResponder	TRUE	DN	-1.17	3.67	8.85	-4.35
Slco5a1	ENSMUSG00000025938	Group:Responder/NonResponder	TRUE	UP	3.22	3.63	5.64	4.32
Sdr39u1	ENSMUSG00000022223	Group:Responder/NonResponder	TRUE	UP	2.78	3.63	5.67	4.32
Fbln5	ENSMUSG00000021186	Group:Responder/NonResponder	TRUE	UP	1.64	3.62	7.79	4.32
Cd300lg	ENSMUSG00000017309	Group:Responder/NonResponder	TRUE	UP	2.14	3.6	7.08	4.31
Chac1	ENSMUSG00000027313	Group:Responder/NonResponder	TRUE	DN	-1.16	3.59	9.88	-4.3
Notch1	ENSMUSG00000026923	Group:Responder/NonResponder	TRUE	UP	1.03	3.58	9.51	4.29
Cyp39a1	ENSMUSG00000023963	Group:Responder/NonResponder	TRUE	UP	2.09	3.55	5.72	4.28
Dennd1c	ENSMUSG00000002668	Group:Responder/NonResponder	TRUE	UP	1.95	3.55	7.94	4.28
Nxpe4	ENSMUSG00000044229	Group:Responder/NonResponder	TRUE	UP	1.96	3.55	6.38	4.28
A230050P20Rik	ENSMUSG00000038884	Group:Responder/NonResponder	TRUE	UP	1.94	3.54	7.74	4.27
C3	ENSMUSG00000024164	Group:Responder/NonResponder	TRUE	UP	3.36	3.52	11.95	4.26
Rn7s2	ENSMUSG00000099250	Group:Responder/NonResponder	TRUE	DN	-10.24	3.51	8.49	-4.25
Ptgir	ENSMUSG00000043017	Group:Responder/NonResponder	TRUE	UP	1.62	3.49	5.73	4.24
Igf1	ENSMUSG00000020053	Group:Responder/NonResponder	TRUE	UP	3.01	3.49	8.52	4.24
Itga1	ENSMUSG00000042284	Group:Responder/NonResponder	TRUE	UP	1.39	3.47	9.27	4.23
Gm20659	ENSMUSG00000093467	Group:Responder/NonResponder	TRUE	DN	-20.86	3.47	4.77	-4.23
Tns1	ENSMUSG00000055322	Group:Responder/NonResponder	TRUE	UP	1.67	3.46	10.08	4.22
Mbp	ENSMUSG00000041607	Group:Responder/NonResponder	TRUE	UP	1.9	3.46	8.13	4.22
P2ry13	ENSMUSG00000036362	Group:Responder/NonResponder	TRUE	UP	1.29	3.44	7.92	4.22
Ebf1	ENSMUSG00000057098	Group:Responder/NonResponder	TRUE	UP	1.21	3.44	9.77	4.21
BC026585	ENSMUSG00000033488	Group:Responder/NonResponder	TRUE	UP	1.45	3.43	6.15	4.21
Retn	ENSMUSG00000012705	Group:Responder/NonResponder	TRUE	UP	5.49	3.43	7.66	4.21
Xdh	ENSMUSG00000024066	Group:Responder/NonResponder	TRUE	UP	1.04	3.43	10.7	4.21
Sned1	ENSMUSG00000047793	Group:Responder/NonResponder	TRUE	UP	3.76	3.43	8.4	4.21
Hcls1	ENSMUSG00000022831	Group:Responder/NonResponder	TRUE	UP	1.01	3.42	11	4.2
Ifi206	ENSMUSG00000037849	Group:Responder/NonResponder	TRUE	UP	1.31	3.42	9.08	4.2
Cfap69	ENSMUSG00000040473	Group:Responder/NonResponder	TRUE	DN	-1.46	3.41	9.24	-4.2
Smagp	ENSMUSG00000053559	Group:Responder/NonResponder	TRUE	UP	1.88	3.41	5.92	4.2
C1ra	ENSMUSG00000055172	Group:Responder/NonResponder	TRUE	UP	1.11	3.41	10.76	4.19
Rpl7a-ps11	ENSMUSG00000067147	Group:Responder/NonResponder	TRUE	DN	-20.63	3.39	5.21	-4.18
Fam213b	ENSMUSG00000029059	Group:Responder/NonResponder	TRUE	UP	1.98	3.39	7.63	4.18
Kcnk6	ENSMUSG00000046410	Group:Responder/NonResponder	TRUE	UP	1	3.39	7.99	4.18
Slc7a2	ENSMUSG00000031596	Group:Responder/NonResponder	TRUE	UP	1.38	3.38	10.1	4.18
H2-Q10	ENSMUSG00000067235	Group:Responder/NonResponder	TRUE	UP	1.51	3.37	6.31	4.17
Gm37131	ENSMUSG00000103440	Group:Responder/NonResponder	TRUE	DN	-1.3	3.36	5.87	-4.16
Kcne4	ENSMUSG00000047330	Group:Responder/NonResponder	TRUE	UP	2.95	3.35	6.25	4.16
Mme	ENSMUSG00000027820	Group:Responder/NonResponder	TRUE	DN	-1.34	3.34	13.06	-4.15
Tmem147os	ENSMUSG00000097320	Group:Responder/NonResponder	TRUE	UP	1.09	3.34	5.87	4.15
Gpr55	ENSMUSG00000049608	Group:Responder/NonResponder	TRUE	UP	2.3	3.33	5.9	4.15
Lrrc61	ENSMUSG00000073096	Group:Responder/NonResponder	TRUE	UP	1.06	3.32	7.48	4.14
Peg3	ENSMUSG00000002265	Group:Responder/NonResponder	TRUE	UP	2.2	3.31	7.77	4.14
Itgbl1	ENSMUSG00000032925	Group:Responder/NonResponder	TRUE	DN	-1.06	3.3	11.06	-4.13
Pltp	ENSMUSG00000017754	Group:Responder/NonResponder	TRUE	UP	1.78	3.3	9.78	4.13
Lipo3	ENSMUSG00000024766	Group:Responder/NonResponder	TRUE	UP	1.49	3.29	7.06	4.13
Pou6f1	ENSMUSG00000009739	Group:Responder/NonResponder	TRUE	UP	1.69	3.29	7.8	4.13
Trim7	ENSMUSG00000040350	Group:Responder/NonResponder	TRUE	UP	1.61	3.29	8.82	4.12
Adipoq	ENSMUSG00000022878	Group:Responder/NonResponder	TRUE	UP	5.72	3.29	9.12	4.12
Cidec	ENSMUSG00000030278	Group:Responder/NonResponder	TRUE	UP	5.49	3.29	8.57	4.12
Pcdh7	ENSMUSG00000029108	Group:Responder/NonResponder	TRUE	UP	1.11	3.27	8.01	4.11
Gpr171	ENSMUSG00000050075	Group:Responder/NonResponder	TRUE	UP	1.17	3.27	8.49	4.11
Abcg3	ENSMUSG00000029299	Group:Responder/NonResponder	TRUE	UP	1.34	3.26	7.98	4.1
Ccl22	ENSMUSG00000031779	Group:Responder/NonResponder	TRUE	UP	2.33	3.25	7.39	4.1
Il2rb	ENSMUSG00000068227	Group:Responder/NonResponder	TRUE	UP	1.87	3.24	8.54	4.09
AC238811.2	ENSMUSG00000114608	Group:Responder/NonResponder	TRUE	UP	1.03	3.24	8.12	4.09
Itga2b	ENSMUSG00000034664	Group:Responder/NonResponder	TRUE	UP	1.84	3.24	5.93	4.09
Mmp19	ENSMUSG00000025355	Group:Responder/NonResponder	TRUE	UP	1.05	3.23	9.04	4.09
Cped1	ENSMUSG00000062980	Group:Responder/NonResponder	TRUE	UP	2.88	3.23	7.4	4.09
Clec14a	ENSMUSG00000045930	Group:Responder/NonResponder	TRUE	UP	3.12	3.23	6.29	4.08
Amigo2	ENSMUSG00000048218	Group:Responder/NonResponder	TRUE	DN	-1.06	3.23	11.52	-4.08
Serpinb1a	ENSMUSG00000044734	Group:Responder/NonResponder	TRUE	UP	3.1	3.22	8.29	4.08
Evi2	ENSMUSG00000070354	Group:Responder/NonResponder	TRUE	UP	1.13	3.21	7.13	4.07
Fcgrt	ENSMUSG00000003420	Group:Responder/NonResponder	TRUE	UP	1.64	3.19	10.28	4.06
Dpt	ENSMUSG00000026574	Group:Responder/NonResponder	TRUE	UP	1.22	3.18	11.9	4.05
Laptm5	ENSMUSG00000028581	Group:Responder/NonResponder	TRUE	UP	1.1	3.18	11.22	4.05
Tnfaip3	ENSMUSG00000019850	Group:Responder/NonResponder	TRUE	UP	1.05	3.18	9.41	4.05
Haao	ENSMUSG00000000673	Group:Responder/NonResponder	TRUE	UP	1.7	3.17	6.25	4.05
Pfkfb3	ENSMUSG00000026773	Group:Responder/NonResponder	TRUE	UP	1.16	3.17	10.9	4.05
AC163032.1	ENSMUSG00000113831	Group:Responder/NonResponder	TRUE	UP	1.1	3.16	6.49	4.04
Rapgef5	ENSMUSG00000041992	Group:Responder/NonResponder	TRUE	UP	1.4	3.15	8.23	4.04
Thbd	ENSMUSG00000074743	Group:Responder/NonResponder	TRUE	UP	2.69	3.14	7.38	4.03
Epb41l3	ENSMUSG00000024044	Group:Responder/NonResponder	TRUE	UP	1.92	3.13	6.17	4.03
Serpina3g	ENSMUSG00000041481	Group:Responder/NonResponder	TRUE	UP	1.35	3.13	9.49	4.03
Etl4	ENSMUSG00000036617	Group:Responder/NonResponder	TRUE	UP	2.45	3.12	5.81	4.02
Serinc5	ENSMUSG00000021703	Group:Responder/NonResponder	TRUE	UP	1.26	3.12	9.38	4.02
Dpyd	ENSMUSG00000033308	Group:Responder/NonResponder	TRUE	UP	2.09	3.11	5.64	4.01
Gpr155	ENSMUSG00000041762	Group:Responder/NonResponder	TRUE	UP	1	3.11	7.88	4.01
Matk	ENSMUSG00000004933	Group:Responder/NonResponder	TRUE	UP	1.27	3.1	6.65	4.01
Pglyrp1	ENSMUSG00000030413	Group:Responder/NonResponder	TRUE	UP	1.72	3.09	5.96	4
Khk	ENSMUSG00000029162	Group:Responder/NonResponder	TRUE	UP	1.06	3.08	6.84	4
Sytl2	ENSMUSG00000030616	Group:Responder/NonResponder	TRUE	UP	1.85	3.07	6.03	3.99
Adam33	ENSMUSG00000027318	Group:Responder/NonResponder	TRUE	UP	2.52	3.07	5.81	3.99
Dram1	ENSMUSG00000020057	Group:Responder/NonResponder	TRUE	UP	1	3.07	10.34	3.99
Dact1	ENSMUSG00000044548	Group:Responder/NonResponder	TRUE	UP	2.65	3.06	5.86	3.98
Pitx1	ENSMUSG00000021506	Group:Responder/NonResponder	TRUE	DN	-1.64	3.05	8.57	-3.98
Slc16a7	ENSMUSG00000020102	Group:Responder/NonResponder	TRUE	UP	1.78	3.04	6.41	3.97
Prex1	ENSMUSG00000039621	Group:Responder/NonResponder	TRUE	UP	1.08	3.04	9.94	3.97
Rab30	ENSMUSG00000030643	Group:Responder/NonResponder	TRUE	UP	1.14	3.03	8.32	3.96
Apol8	ENSMUSG00000056656	Group:Responder/NonResponder	TRUE	DN	-1.42	3.03	9.62	-3.96
Crip2	ENSMUSG00000006356	Group:Responder/NonResponder	TRUE	UP	1.31	3.01	8.31	3.95
Nfatc2	ENSMUSG00000027544	Group:Responder/NonResponder	TRUE	UP	1.21	3	7.57	3.94
Eps8l1	ENSMUSG00000006154	Group:Responder/NonResponder	TRUE	UP	1.69	3	7.17	3.94
1810011H11Rik	ENSMUSG00000041707	Group:Responder/NonResponder	TRUE	DN	-1.07	3	7.51	-3.94
Gstm2	ENSMUSG00000040562	Group:Responder/NonResponder	TRUE	UP	1.61	2.99	8.24	3.94
Nkg7	ENSMUSG00000004612	Group:Responder/NonResponder	TRUE	UP	1.92	2.99	7.72	3.94
Plac8	ENSMUSG00000029322	Group:Responder/NonResponder	TRUE	UP	1.23	2.98	10.38	3.93
Stox2	ENSMUSG00000038143	Group:Responder/NonResponder	TRUE	UP	2.7	2.98	5.61	3.93
Fam46c	ENSMUSG00000044468	Group:Responder/NonResponder	TRUE	UP	1.34	2.96	9.13	3.91
Dock11	ENSMUSG00000031093	Group:Responder/NonResponder	TRUE	UP	1.24	2.96	10.21	3.91
Spns2	ENSMUSG00000040447	Group:Responder/NonResponder	TRUE	UP	1.92	2.94	6.96	3.91
Dffb	ENSMUSG00000029027	Group:Responder/NonResponder	TRUE	DN	-1.09	2.94	11.03	-3.91
Cdc42ep3	ENSMUSG00000036533	Group:Responder/NonResponder	TRUE	UP	1.24	2.94	7.23	3.91
Kdm6a	ENSMUSG00000037369	Group:Responder/NonResponder	TRUE	UP	1.12	2.94	9.86	3.9
Cd200	ENSMUSG00000022661	Group:Responder/NonResponder	TRUE	UP	1.54	2.93	8.87	3.9
Stard8	ENSMUSG00000031216	Group:Responder/NonResponder	TRUE	UP	1.61	2.93	8.11	3.9
Igsf10	ENSMUSG00000036334	Group:Responder/NonResponder	TRUE	UP	2.17	2.92	8.13	3.89
Rogdi	ENSMUSG00000022540	Group:Responder/NonResponder	TRUE	UP	1.04	2.92	8.45	3.89
Glrp1	ENSMUSG00000062310	Group:Responder/NonResponder	TRUE	DN	-1.01	2.92	10.74	-3.89
Kank1	ENSMUSG00000032702	Group:Responder/NonResponder	TRUE	UP	2.26	2.92	6.45	3.89
Batf3	ENSMUSG00000026630	Group:Responder/NonResponder	TRUE	UP	1.23	2.91	6.14	3.88
E2f6	ENSMUSG00000057469	Group:Responder/NonResponder	TRUE	UP	1.51	2.9	7.11	3.88
Gucy1a3	ENSMUSG00000033910	Group:Responder/NonResponder	TRUE	UP	2.98	2.9	5.96	3.88
Pde3a	ENSMUSG00000041741	Group:Responder/NonResponder	TRUE	UP	1.82	2.89	6.36	3.87
Zfp667	ENSMUSG00000054893	Group:Responder/NonResponder	TRUE	UP	1.03	2.88	6.21	3.86
Sod3	ENSMUSG00000072941	Group:Responder/NonResponder	TRUE	UP	2.27	2.87	8.31	3.86
Itpr1	ENSMUSG00000030102	Group:Responder/NonResponder	TRUE	UP	1.25	2.87	10.16	3.86
Galnt18	ENSMUSG00000038296	Group:Responder/NonResponder	TRUE	UP	1.77	2.86	5.95	3.85
Apol6	ENSMUSG00000033576	Group:Responder/NonResponder	TRUE	UP	1.76	2.85	8.68	3.85
Slc16a2	ENSMUSG00000033965	Group:Responder/NonResponder	TRUE	UP	1.21	2.84	6.76	3.84
Palmd	ENSMUSG00000033377	Group:Responder/NonResponder	TRUE	UP	2.13	2.84	6.95	3.84
Maats1	ENSMUSG00000022805	Group:Responder/NonResponder	TRUE	DN	-1.32	2.83	6.11	-3.83
Gata3	ENSMUSG00000015619	Group:Responder/NonResponder	TRUE	UP	1.89	2.83	6.32	3.83
Pear1	ENSMUSG00000028073	Group:Responder/NonResponder	TRUE	UP	1.69	2.82	7.5	3.83
Clec10a	ENSMUSG00000000318	Group:Responder/NonResponder	TRUE	UP	3.03	2.82	7.71	3.82
Cgnl1	ENSMUSG00000032232	Group:Responder/NonResponder	TRUE	UP	2.07	2.82	7.79	3.82
Adgrg1	ENSMUSG00000031785	Group:Responder/NonResponder	TRUE	UP	2.04	2.82	6.64	3.82
Casz1	ENSMUSG00000028977	Group:Responder/NonResponder	TRUE	UP	1.26	2.81	6.45	3.82
Hs3st5	ENSMUSG00000044499	Group:Responder/NonResponder	TRUE	DN	-1.16	2.81	7.23	-3.82
Arsg	ENSMUSG00000020604	Group:Responder/NonResponder	TRUE	UP	1.47	2.8	6.31	3.81
A630001G21Rik	ENSMUSG00000052760	Group:Responder/NonResponder	TRUE	UP	1.59	2.8	8.05	3.81
Jup	ENSMUSG00000001552	Group:Responder/NonResponder	TRUE	UP	1.15	2.8	7.83	3.81
Hid1	ENSMUSG00000034586	Group:Responder/NonResponder	TRUE	UP	1.62	2.79	7.22	3.81
C4b	ENSMUSG00000073418	Group:Responder/NonResponder	TRUE	UP	3.43	2.79	11.07	3.8
Pxmp2	ENSMUSG00000029499	Group:Responder/NonResponder	TRUE	UP	1.45	2.77	5.95	3.79
Clip4	ENSMUSG00000024059	Group:Responder/NonResponder	TRUE	UP	3.24	2.75	5.34	3.78
Gnai1	ENSMUSG00000057614	Group:Responder/NonResponder	TRUE	UP	1.89	2.75	7.78	3.78
Zfp953	ENSMUSG00000098905	Group:Responder/NonResponder	TRUE	UP	1.14	2.75	7.41	3.78
Adam23	ENSMUSG00000025964	Group:Responder/NonResponder	TRUE	UP	3.66	2.74	6.56	3.77
Gas6	ENSMUSG00000031451	Group:Responder/NonResponder	TRUE	UP	3.35	2.73	10.07	3.77
Cracr2b	ENSMUSG00000048200	Group:Responder/NonResponder	TRUE	UP	1.49	2.73	6.62	3.76
Neu3	ENSMUSG00000035239	Group:Responder/NonResponder	TRUE	UP	1.16	2.72	6.46	3.76
Abca8a	ENSMUSG00000041828	Group:Responder/NonResponder	TRUE	UP	3.39	2.72	6.22	3.76
AC165273.1	ENSMUSG00000113882	Group:Responder/NonResponder	TRUE	DN	-1.15	2.72	7.55	-3.76
Lum	ENSMUSG00000036446	Group:Responder/NonResponder	TRUE	UP	1.95	2.71	10.96	3.75
9330175E14Rik	ENSMUSG00000097194	Group:Responder/NonResponder	TRUE	UP	1.21	2.71	8.56	3.75
Gm15473	ENSMUSG00000084772	Group:Responder/NonResponder	TRUE	DN	-1.07	2.71	6.31	-3.75
Pecam1	ENSMUSG00000020717	Group:Responder/NonResponder	TRUE	UP	1.65	2.7	11	3.75
Gm11033	ENSMUSG00000079011	Group:Responder/NonResponder	TRUE	DN	-1.08	2.7	6.65	-3.75
Chchd10	ENSMUSG00000049422	Group:Responder/NonResponder	TRUE	UP	2.65	2.7	6.17	3.74
Arhgap27	ENSMUSG00000034255	Group:Responder/NonResponder	TRUE	UP	1.24	2.7	8.82	3.74
Cacna1d	ENSMUSG00000015968	Group:Responder/NonResponder	TRUE	UP	1.07	2.7	7.16	3.74
Mctp2	ENSMUSG00000032776	Group:Responder/NonResponder	TRUE	UP	1.38	2.7	7.18	3.74
Gm26902	ENSMUSG00000097558	Group:Responder/NonResponder	TRUE	DN	-1.17	2.67	6.69	-3.73
Gpt	ENSMUSG00000022546	Group:Responder/NonResponder	TRUE	UP	1.74	2.67	6.35	3.72
Tppp3	ENSMUSG00000014846	Group:Responder/NonResponder	TRUE	UP	1.84	2.67	7.71	3.72
Gfpt2	ENSMUSG00000020363	Group:Responder/NonResponder	TRUE	UP	2.64	2.66	6.82	3.72
Stap2	ENSMUSG00000038781	Group:Responder/NonResponder	TRUE	UP	1.69	2.66	5.81	3.72
Snx29	ENSMUSG00000071669	Group:Responder/NonResponder	TRUE	UP	1.75	2.66	7.21	3.72
5031434O11Rik	ENSMUSG00000097885	Group:Responder/NonResponder	TRUE	UP	1.28	2.66	5.62	3.71
Olfr1193	ENSMUSG00000060827	Group:Responder/NonResponder	TRUE	DN	-1.83	2.65	6.08	-3.71
Sema5a	ENSMUSG00000022231	Group:Responder/NonResponder	TRUE	UP	1.21	2.65	8.47	3.71
Cib2	ENSMUSG00000037493	Group:Responder/NonResponder	TRUE	UP	2.29	2.65	5.31	3.71
Rapgef6	ENSMUSG00000037533	Group:Responder/NonResponder	TRUE	UP	1.2	2.64	10.83	3.7
Pex11g	ENSMUSG00000069633	Group:Responder/NonResponder	TRUE	UP	1.77	2.63	5.55	3.7
Plxdc2	ENSMUSG00000026748	Group:Responder/NonResponder	TRUE	UP	1.92	2.63	7.28	3.69
Cenpm	ENSMUSG00000068101	Group:Responder/NonResponder	TRUE	DN	-1	2.61	9.35	-3.68
Il11ra1	ENSMUSG00000073889	Group:Responder/NonResponder	TRUE	UP	1.18	2.61	9.72	3.68
BC051226	ENSMUSG00000092564	Group:Responder/NonResponder	TRUE	UP	1.01	2.61	6.46	3.68
Arhgdib	ENSMUSG00000030220	Group:Responder/NonResponder	TRUE	UP	1.76	2.6	11.27	3.68
Fbxl12	ENSMUSG00000066892	Group:Responder/NonResponder	TRUE	UP	1.03	2.6	8.91	3.68
Gm17586	ENSMUSG00000097062	Group:Responder/NonResponder	TRUE	DN	-1.04	2.6	6.61	-3.67
Scn7a	ENSMUSG00000034810	Group:Responder/NonResponder	TRUE	UP	3.7	2.59	7.86	3.67
Gm9821	ENSMUSG00000095332	Group:Responder/NonResponder	TRUE	UP	1.27	2.58	6.19	3.66
Gm2115	ENSMUSG00000097789	Group:Responder/NonResponder	TRUE	DN	-1.14	2.57	6.47	-3.66
Dennd4b	ENSMUSG00000042404	Group:Responder/NonResponder	TRUE	UP	1.19	2.54	9.36	3.64
Zfpm1	ENSMUSG00000049577	Group:Responder/NonResponder	TRUE	UP	1.26	2.54	6.84	3.63
Cdr2l	ENSMUSG00000050910	Group:Responder/NonResponder	TRUE	DN	-1.01	2.54	10.49	-3.63
Tmeff2	ENSMUSG00000026109	Group:Responder/NonResponder	TRUE	UP	2.78	2.53	5.81	3.63
Hmgcs2	ENSMUSG00000027875	Group:Responder/NonResponder	TRUE	UP	2.16	2.52	5.9	3.62
Npr3	ENSMUSG00000022206	Group:Responder/NonResponder	TRUE	UP	1.68	2.52	9.07	3.62
Ccpg1	ENSMUSG00000034563	Group:Responder/NonResponder	TRUE	UP	1.11	2.52	9.86	3.62
Gm12606	ENSMUSG00000087659	Group:Responder/NonResponder	TRUE	DN	-1.8	2.51	8.85	-3.61
Adcy4	ENSMUSG00000022220	Group:Responder/NonResponder	TRUE	UP	1.72	2.51	6.64	3.61
Marco	ENSMUSG00000026390	Group:Responder/NonResponder	TRUE	UP	3.3	2.5	7.25	3.61
Gm1673	ENSMUSG00000070858	Group:Responder/NonResponder	TRUE	DN	-1.41	2.5	6.24	-3.6
Trim14	ENSMUSG00000039853	Group:Responder/NonResponder	TRUE	UP	1.22	2.5	7.36	3.6
Car2	ENSMUSG00000027562	Group:Responder/NonResponder	TRUE	UP	1.13	2.49	6.14	3.6
Lyl1	ENSMUSG00000034041	Group:Responder/NonResponder	TRUE	UP	1.6	2.49	7.98	3.6
Art3	ENSMUSG00000034842	Group:Responder/NonResponder	TRUE	UP	2.75	2.49	7.34	3.59
H2-T23	ENSMUSG00000067212	Group:Responder/NonResponder	TRUE	UP	1.17	2.49	11.86	3.59
Ticam2	ENSMUSG00000056130	Group:Responder/NonResponder	TRUE	UP	1.23	2.48	7.09	3.59
Meox2	ENSMUSG00000036144	Group:Responder/NonResponder	TRUE	UP	2.66	2.48	6.27	3.59
Ccl21a	ENSMUSG00000094686	Group:Responder/NonResponder	TRUE	UP	6.78	2.48	8.95	3.59
Cd302	ENSMUSG00000060703	Group:Responder/NonResponder	TRUE	UP	1.34	2.47	8.91	3.58
Gm4181	ENSMUSG00000091296	Group:Responder/NonResponder	TRUE	DN	-1.97	2.47	5.47	-3.58
Fgf14	ENSMUSG00000025551	Group:Responder/NonResponder	TRUE	DN	-1.42	2.45	7.3	-3.57
Gda	ENSMUSG00000058624	Group:Responder/NonResponder	TRUE	UP	1.63	2.44	10.28	3.56
Csrnp1	ENSMUSG00000032515	Group:Responder/NonResponder	TRUE	UP	1.08	2.44	8.66	3.56
Popdc3	ENSMUSG00000019848	Group:Responder/NonResponder	TRUE	DN	-1.43	2.44	5.68	-3.56
Lmbr1	ENSMUSG00000010721	Group:Responder/NonResponder	TRUE	UP	1.36	2.44	6.27	3.56
Inmt	ENSMUSG00000003477	Group:Responder/NonResponder	TRUE	UP	1.87	2.43	5.58	3.56
B3galnt1	ENSMUSG00000043300	Group:Responder/NonResponder	TRUE	UP	2.04	2.43	6.38	3.56
Npr2	ENSMUSG00000028469	Group:Responder/NonResponder	TRUE	UP	1.9	2.41	6.04	3.54
N4bp2	ENSMUSG00000037795	Group:Responder/NonResponder	TRUE	UP	1.17	2.41	9.34	3.54
Gm5936	ENSMUSG00000079531	Group:Responder/NonResponder	TRUE	DN	-1.01	2.4	8.37	-3.54
Crip1	ENSMUSG00000006360	Group:Responder/NonResponder	TRUE	UP	1.31	2.4	9.73	3.53
Itga2	ENSMUSG00000015533	Group:Responder/NonResponder	TRUE	UP	1.81	2.4	6.51	3.53
Synm	ENSMUSG00000030554	Group:Responder/NonResponder	TRUE	UP	2	2.39	6.26	3.52
Gm20744	ENSMUSG00000109145	Group:Responder/NonResponder	TRUE	DN	-1.2	2.39	8.75	-3.52
Ptprb	ENSMUSG00000020154	Group:Responder/NonResponder	TRUE	UP	1.98	2.38	8.94	3.52
Cdh26	ENSMUSG00000039155	Group:Responder/NonResponder	TRUE	DN	-1.18	2.38	8.15	-3.52
Cox6a2	ENSMUSG00000030785	Group:Responder/NonResponder	TRUE	DN	-1.4	2.38	8.64	-3.52
Meox1	ENSMUSG00000001493	Group:Responder/NonResponder	TRUE	UP	2.61	2.38	5.9	3.51
Enpp4	ENSMUSG00000023961	Group:Responder/NonResponder	TRUE	UP	1.05	2.37	8.57	3.51
Cx3cr1	ENSMUSG00000052336	Group:Responder/NonResponder	TRUE	DN	-1.35	2.37	11.31	-3.51
Prelp	ENSMUSG00000041577	Group:Responder/NonResponder	TRUE	UP	3.48	2.36	8.07	3.5
Med12l	ENSMUSG00000056476	Group:Responder/NonResponder	TRUE	DN	-1.17	2.36	8.14	-3.5
Tek	ENSMUSG00000006386	Group:Responder/NonResponder	TRUE	UP	2.78	2.36	7.34	3.5
Ltc4s	ENSMUSG00000020377	Group:Responder/NonResponder	TRUE	UP	2.95	2.36	5.77	3.5
Helz2	ENSMUSG00000027580	Group:Responder/NonResponder	TRUE	UP	1.05	2.35	11.67	3.5
Sla	ENSMUSG00000022372	Group:Responder/NonResponder	TRUE	UP	1	2.35	9.86	3.49
C2	ENSMUSG00000024371	Group:Responder/NonResponder	TRUE	UP	2.21	2.34	7.98	3.49
Slc9a3r2	ENSMUSG00000002504	Group:Responder/NonResponder	TRUE	UP	1.12	2.34	7.4	3.48
Hdc	ENSMUSG00000027360	Group:Responder/NonResponder	TRUE	UP	1.07	2.34	6.32	3.48
Susd3	ENSMUSG00000021384	Group:Responder/NonResponder	TRUE	UP	1.04	2.33	7.07	3.48
Rasgrp4	ENSMUSG00000030589	Group:Responder/NonResponder	TRUE	UP	1.29	2.33	7.26	3.48
2010005H15Rik	ENSMUSG00000095620	Group:Responder/NonResponder	TRUE	DN	-1.33	2.32	7	-3.47
Rnf125	ENSMUSG00000033107	Group:Responder/NonResponder	TRUE	UP	2.09	2.32	5.97	3.47
Ace	ENSMUSG00000020681	Group:Responder/NonResponder	TRUE	UP	2.8	2.32	7.91	3.47
Jam2	ENSMUSG00000053062	Group:Responder/NonResponder	TRUE	UP	2.65	2.31	7.16	3.46
Coro2a	ENSMUSG00000028337	Group:Responder/NonResponder	TRUE	UP	1.16	2.31	8.4	3.46
Tinagl1	ENSMUSG00000028776	Group:Responder/NonResponder	TRUE	UP	1.79	2.3	6.9	3.46
H2-DMa	ENSMUSG00000037649	Group:Responder/NonResponder	TRUE	UP	1.02	2.3	10.04	3.46
E130307A14Rik	ENSMUSG00000087177	Group:Responder/NonResponder	TRUE	UP	1.37	2.3	6.23	3.46
Itih5	ENSMUSG00000025780	Group:Responder/NonResponder	TRUE	UP	3.83	2.3	8.69	3.46
BC147527	ENSMUSG00000094796	Group:Responder/NonResponder	TRUE	UP	1.08	2.3	6.58	3.46
Eomes	ENSMUSG00000032446	Group:Responder/NonResponder	TRUE	UP	1.18	2.3	7.09	3.45
Bst1	ENSMUSG00000029082	Group:Responder/NonResponder	TRUE	UP	1.62	2.29	8.66	3.45
Rarres2	ENSMUSG00000009281	Group:Responder/NonResponder	TRUE	UP	2.29	2.29	9.44	3.45
Chil3	ENSMUSG00000040809	Group:Responder/NonResponder	TRUE	UP	3.59	2.29	8.87	3.45
Nuak2	ENSMUSG00000009772	Group:Responder/NonResponder	TRUE	UP	1.05	2.29	7.94	3.45
Akap12	ENSMUSG00000038587	Group:Responder/NonResponder	TRUE	UP	2.33	2.29	7.47	3.44
AW551984	ENSMUSG00000038112	Group:Responder/NonResponder	TRUE	UP	1.85	2.28	6.61	3.44
Cd59a	ENSMUSG00000032679	Group:Responder/NonResponder	TRUE	UP	1.99	2.28	6.13	3.44
Cyp7b1	ENSMUSG00000039519	Group:Responder/NonResponder	TRUE	UP	2.49	2.26	6.31	3.43
Cyyr1	ENSMUSG00000041134	Group:Responder/NonResponder	TRUE	UP	1.78	2.26	7.18	3.43
Clmp	ENSMUSG00000032024	Group:Responder/NonResponder	TRUE	UP	1.5	2.25	7.32	3.42
Lynx1	ENSMUSG00000022594	Group:Responder/NonResponder	TRUE	UP	1.07	2.25	8.07	3.42
Tlr5	ENSMUSG00000079164	Group:Responder/NonResponder	TRUE	UP	1.51	2.25	5.71	3.41
Card10	ENSMUSG00000033170	Group:Responder/NonResponder	TRUE	UP	1.67	2.24	6.39	3.41
Abca9	ENSMUSG00000041797	Group:Responder/NonResponder	TRUE	UP	2.07	2.24	8.26	3.41
Cxcl12	ENSMUSG00000061353	Group:Responder/NonResponder	TRUE	UP	3.48	2.24	9.95	3.41
Tubb2b	ENSMUSG00000045136	Group:Responder/NonResponder	TRUE	UP	1.29	2.23	8.56	3.4
Zfp36	ENSMUSG00000044786	Group:Responder/NonResponder	TRUE	UP	1.08	2.23	9.8	3.4
Cercam	ENSMUSG00000039787	Group:Responder/NonResponder	TRUE	UP	1.78	2.22	5.97	3.39
Tnfrsf4	ENSMUSG00000029075	Group:Responder/NonResponder	TRUE	UP	1.37	2.22	6.46	3.39
Limch1	ENSMUSG00000037736	Group:Responder/NonResponder	TRUE	UP	1.84	2.22	5.63	3.39
Acp5	ENSMUSG00000001348	Group:Responder/NonResponder	TRUE	UP	1.11	2.21	10.01	3.39
Adamts15	ENSMUSG00000033453	Group:Responder/NonResponder	TRUE	UP	3.24	2.21	7.13	3.39
Clec3b	ENSMUSG00000025784	Group:Responder/NonResponder	TRUE	UP	3.61	2.21	8.19	3.39
Cd180	ENSMUSG00000021624	Group:Responder/NonResponder	TRUE	UP	1.16	2.2	9.3	3.38
Ppp1r9a	ENSMUSG00000032827	Group:Responder/NonResponder	TRUE	UP	1.1	2.17	7.92	3.36
Gja4	ENSMUSG00000050234	Group:Responder/NonResponder	TRUE	UP	1.34	2.17	5.94	3.36
Ago4	ENSMUSG00000042500	Group:Responder/NonResponder	TRUE	UP	1.28	2.17	6.72	3.36
Icam2	ENSMUSG00000001029	Group:Responder/NonResponder	TRUE	UP	1.53	2.16	7.39	3.35
Gzma	ENSMUSG00000023132	Group:Responder/NonResponder	TRUE	UP	2.38	2.16	6.54	3.35
Fzd6	ENSMUSG00000022297	Group:Responder/NonResponder	TRUE	UP	2.38	2.14	5.79	3.34
Enpep	ENSMUSG00000028024	Group:Responder/NonResponder	TRUE	UP	3.16	2.14	6.44	3.33
Apol7a	ENSMUSG00000010601	Group:Responder/NonResponder	TRUE	DN	-1.15	2.14	7.08	-3.33
Fam26f	ENSMUSG00000046031	Group:Responder/NonResponder	TRUE	UP	1.54	2.14	7.14	3.33
Enah	ENSMUSG00000022995	Group:Responder/NonResponder	TRUE	UP	1.83	2.13	6.59	3.32
L1cam	ENSMUSG00000031391	Group:Responder/NonResponder	TRUE	UP	1.13	2.13	6	3.32
Col7a1	ENSMUSG00000025650	Group:Responder/NonResponder	TRUE	DN	-1.25	2.13	13.37	-3.32
Dlx4	ENSMUSG00000020871	Group:Responder/NonResponder	TRUE	DN	-1.15	2.13	6.32	-3.32
Tshz2	ENSMUSG00000047907	Group:Responder/NonResponder	TRUE	UP	1.72	2.13	7.27	3.32
Pcdhb9	ENSMUSG00000051242	Group:Responder/NonResponder	TRUE	UP	1.64	2.12	5.31	3.32
Cd63-ps	ENSMUSG00000085939	Group:Responder/NonResponder	TRUE	DN	-1	2.11	6.68	-3.31
Smpdl3a	ENSMUSG00000019872	Group:Responder/NonResponder	TRUE	UP	1.59	2.11	9.05	3.31
Vmn1r43	ENSMUSG00000068231	Group:Responder/NonResponder	TRUE	DN	-1.02	2.11	6.66	-3.31
Chl1	ENSMUSG00000030077	Group:Responder/NonResponder	TRUE	UP	2.95	2.1	7.14	3.3
Gpam	ENSMUSG00000024978	Group:Responder/NonResponder	TRUE	UP	1.59	2.09	8.88	3.3
Klhdc8b	ENSMUSG00000032609	Group:Responder/NonResponder	TRUE	UP	1.73	2.09	6.01	3.3
Kit	ENSMUSG00000005672	Group:Responder/NonResponder	TRUE	UP	1.16	2.09	7.84	3.29
Nr4a3	ENSMUSG00000028341	Group:Responder/NonResponder	TRUE	UP	1.26	2.07	6.61	3.28
Trim12a	ENSMUSG00000066258	Group:Responder/NonResponder	TRUE	UP	1.01	2.06	10.02	3.27
Rasl12	ENSMUSG00000041696	Group:Responder/NonResponder	TRUE	UP	2.09	2.06	5.89	3.27
Rbpms	ENSMUSG00000031586	Group:Responder/NonResponder	TRUE	UP	1.45	2.06	6.94	3.27
Adamts2	ENSMUSG00000036545	Group:Responder/NonResponder	TRUE	UP	2.41	2.05	8.66	3.26
Ctsf	ENSMUSG00000083282	Group:Responder/NonResponder	TRUE	UP	2.65	2.05	5.76	3.26
Pard3b	ENSMUSG00000052062	Group:Responder/NonResponder	TRUE	UP	1.28	2.05	6.17	3.26
Mrc1	ENSMUSG00000026712	Group:Responder/NonResponder	TRUE	UP	1.68	2.04	11.23	3.25
Map3k8	ENSMUSG00000024235	Group:Responder/NonResponder	TRUE	UP	1.03	2.03	7.7	3.25
Hist1h2ap	ENSMUSG00000094777	Group:Responder/NonResponder	TRUE	DN	-1.03	2.03	14.64	-3.25
Ces2g	ENSMUSG00000031877	Group:Responder/NonResponder	TRUE	UP	3.73	2.03	5.76	3.25
Mustn1	ENSMUSG00000042485	Group:Responder/NonResponder	TRUE	UP	2.04	2.03	5.23	3.24
Bmyc	ENSMUSG00000049086	Group:Responder/NonResponder	TRUE	UP	1.42	2.03	6.51	3.24
Srpx	ENSMUSG00000090084	Group:Responder/NonResponder	TRUE	UP	3.09	2.03	6.63	3.24
Atp8b1	ENSMUSG00000039529	Group:Responder/NonResponder	TRUE	UP	2.35	2.02	7.02	3.24
Ms4a4a	ENSMUSG00000101389	Group:Responder/NonResponder	TRUE	UP	1.03	2.02	8.41	3.23
Cxcr6	ENSMUSG00000048521	Group:Responder/NonResponder	TRUE	UP	1.72	2.01	6.57	3.23
Pyroxd2	ENSMUSG00000060224	Group:Responder/NonResponder	TRUE	UP	2.04	2.01	5.43	3.23
Gpr160	ENSMUSG00000037661	Group:Responder/NonResponder	TRUE	UP	1.14	2.01	6.56	3.22
S100a16	ENSMUSG00000074457	Group:Responder/NonResponder	TRUE	UP	1.89	2.01	8.32	3.22
Peli2	ENSMUSG00000021846	Group:Responder/NonResponder	TRUE	UP	1.26	2	6.53	3.22
Adgrd1	ENSMUSG00000044017	Group:Responder/NonResponder	TRUE	UP	2.26	2	7.46	3.22
Ppp1r3f	ENSMUSG00000039556	Group:Responder/NonResponder	TRUE	UP	1.01	1.99	5.74	3.21
Serpina3n	ENSMUSG00000021091	Group:Responder/NonResponder	TRUE	UP	3.71	1.98	9.97	3.2
Gucy1b3	ENSMUSG00000028005	Group:Responder/NonResponder	TRUE	UP	2.18	1.98	6.05	3.2
Klf2	ENSMUSG00000055148	Group:Responder/NonResponder	TRUE	UP	1.39	1.97	9.19	3.2
Rbm47	ENSMUSG00000070780	Group:Responder/NonResponder	TRUE	UP	1.01	1.97	7.7	3.19
Ecm2	ENSMUSG00000043631	Group:Responder/NonResponder	TRUE	UP	1.85	1.96	6.25	3.19
Lama2	ENSMUSG00000019899	Group:Responder/NonResponder	TRUE	UP	2.56	1.95	7.04	3.18
Ccl5	ENSMUSG00000035042	Group:Responder/NonResponder	TRUE	UP	1.48	1.93	9.75	3.16
Nhsl2	ENSMUSG00000079481	Group:Responder/NonResponder	TRUE	UP	1.95	1.92	6.57	3.15
Spon2	ENSMUSG00000037379	Group:Responder/NonResponder	TRUE	UP	2.65	1.91	6.29	3.15
Trem1	ENSMUSG00000042265	Group:Responder/NonResponder	TRUE	DN	-1.08	1.91	8.6	-3.15
Flrt3	ENSMUSG00000051379	Group:Responder/NonResponder	TRUE	UP	1.19	1.91	6.99	3.14
Gpsm3	ENSMUSG00000034786	Group:Responder/NonResponder	TRUE	UP	1.19	1.89	8.61	3.13
Zfp521	ENSMUSG00000024420	Group:Responder/NonResponder	TRUE	UP	1.37	1.89	6.74	3.13
Isl1	ENSMUSG00000042258	Group:Responder/NonResponder	TRUE	DN	-1.37	1.89	6.33	-3.13
Nid1	ENSMUSG00000005397	Group:Responder/NonResponder	TRUE	UP	1.37	1.89	11.11	3.13
Ms4a8a	ENSMUSG00000024730	Group:Responder/NonResponder	TRUE	UP	2.04	1.86	5.45	3.1
Sema3b	ENSMUSG00000057969	Group:Responder/NonResponder	TRUE	UP	1.53	1.86	5.98	3.1
Hap1	ENSMUSG00000006930	Group:Responder/NonResponder	TRUE	UP	1.08	1.85	7.65	3.1
Dpep1	ENSMUSG00000019278	Group:Responder/NonResponder	TRUE	UP	2.99	1.85	6.91	3.09
Arsi	ENSMUSG00000036412	Group:Responder/NonResponder	TRUE	UP	1.3	1.85	7.91	3.09
Mfap2	ENSMUSG00000060572	Group:Responder/NonResponder	TRUE	UP	2.68	1.85	5.97	3.09
Notch3	ENSMUSG00000038146	Group:Responder/NonResponder	TRUE	UP	1.92	1.84	6.96	3.09
A4galt	ENSMUSG00000047878	Group:Responder/NonResponder	TRUE	UP	1.98	1.83	5.85	3.08
Efemp1	ENSMUSG00000020467	Group:Responder/NonResponder	TRUE	UP	3.9	1.83	8.13	3.08
Kdr	ENSMUSG00000062960	Group:Responder/NonResponder	TRUE	UP	1.46	1.82	9.15	3.07
Palld	ENSMUSG00000058056	Group:Responder/NonResponder	TRUE	UP	1.01	1.82	9.05	3.07
Sorbs2	ENSMUSG00000031626	Group:Responder/NonResponder	TRUE	UP	1.85	1.82	6.23	3.07
Aldh1a1	ENSMUSG00000053279	Group:Responder/NonResponder	TRUE	UP	3.53	1.82	6.33	3.07
E230020A03Rik	ENSMUSG00000104420	Group:Responder/NonResponder	TRUE	DN	-1.02	1.81	7.52	-3.06
Bdkrb2	ENSMUSG00000021070	Group:Responder/NonResponder	TRUE	UP	1.06	1.81	5.68	3.06
Fxyd1	ENSMUSG00000036570	Group:Responder/NonResponder	TRUE	UP	2.15	1.81	6.45	3.06
Plac9b	ENSMUSG00000072674	Group:Responder/NonResponder	TRUE	UP	2.83	1.8	6.88	3.06
S100a3	ENSMUSG00000001021	Group:Responder/NonResponder	TRUE	DN	-1.17	1.8	6.06	-3.05
Loxl1	ENSMUSG00000032334	Group:Responder/NonResponder	TRUE	UP	1.27	1.8	8.93	3.05
Sfn	ENSMUSG00000047281	Group:Responder/NonResponder	TRUE	UP	1.54	1.79	7.09	3.05
Epb41l4b	ENSMUSG00000028434	Group:Responder/NonResponder	TRUE	UP	1.68	1.78	5.62	3.04
Sik1	ENSMUSG00000024042	Group:Responder/NonResponder	TRUE	UP	1.06	1.78	9.3	3.04
Dok3	ENSMUSG00000035711	Group:Responder/NonResponder	TRUE	UP	1.27	1.78	9.68	3.03
Gm11476	ENSMUSG00000085596	Group:Responder/NonResponder	TRUE	DN	-1.6	1.78	7.62	-3.03
Ccdc80	ENSMUSG00000022665	Group:Responder/NonResponder	TRUE	UP	3.02	1.78	9.88	3.03
Gm16638	ENSMUSG00000087088	Group:Responder/NonResponder	TRUE	UP	1.26	1.77	5.84	3.02
Lgi2	ENSMUSG00000039252	Group:Responder/NonResponder	TRUE	UP	2.78	1.77	7.22	3.02
Plxna4	ENSMUSG00000029765	Group:Responder/NonResponder	TRUE	UP	1.47	1.76	5.9	3.02
Il1rl2	ENSMUSG00000070942	Group:Responder/NonResponder	TRUE	UP	1.97	1.76	7.18	3.02
Cygb	ENSMUSG00000020810	Group:Responder/NonResponder	TRUE	UP	2.48	1.76	7.76	3.02
Arap2	ENSMUSG00000037999	Group:Responder/NonResponder	TRUE	UP	1.16	1.76	9.37	3.01
Gm45515	ENSMUSG00000109799	Group:Responder/NonResponder	TRUE	UP	1.23	1.75	6.54	3.01
Ccl8	ENSMUSG00000009185	Group:Responder/NonResponder	TRUE	UP	2.47	1.75	10.29	3
Eln	ENSMUSG00000029675	Group:Responder/NonResponder	TRUE	UP	2.4	1.75	9.47	3
Rps4l	ENSMUSG00000063171	Group:Responder/NonResponder	TRUE	UP	1.84	1.74	6.3	3
Kcna3	ENSMUSG00000047959	Group:Responder/NonResponder	TRUE	UP	1.79	1.74	6.34	3
Klrd1	ENSMUSG00000030165	Group:Responder/NonResponder	TRUE	UP	1.51	1.73	7.26	2.99
Myh10	ENSMUSG00000020900	Group:Responder/NonResponder	TRUE	UP	1.39	1.73	7.55	2.99
Apol7e	ENSMUSG00000071716	Group:Responder/NonResponder	TRUE	UP	1.48	1.73	7.49	2.99
Ucn2	ENSMUSG00000049699	Group:Responder/NonResponder	TRUE	DN	-1.98	1.73	7.09	-2.99
Ccl11	ENSMUSG00000020676	Group:Responder/NonResponder	TRUE	UP	2.31	1.73	7.72	2.99
Mmp23	ENSMUSG00000029061	Group:Responder/NonResponder	TRUE	UP	2.21	1.72	6.1	2.98
Zdhhc14	ENSMUSG00000034265	Group:Responder/NonResponder	TRUE	UP	1.04	1.72	6.53	2.98
Bcam	ENSMUSG00000002980	Group:Responder/NonResponder	TRUE	UP	2.53	1.72	6.44	2.98
Stard10	ENSMUSG00000030688	Group:Responder/NonResponder	TRUE	UP	1.08	1.72	6.37	2.98
Hmcn2	ENSMUSG00000055632	Group:Responder/NonResponder	TRUE	UP	2.07	1.72	6.37	2.98
Pde7b	ENSMUSG00000019990	Group:Responder/NonResponder	TRUE	UP	1.37	1.71	6.86	2.98
Ccl9	ENSMUSG00000019122	Group:Responder/NonResponder	TRUE	UP	1.28	1.71	10.61	2.97
Cacna1c	ENSMUSG00000051331	Group:Responder/NonResponder	TRUE	UP	1.65	1.71	5.71	2.97
Soat2	ENSMUSG00000023045	Group:Responder/NonResponder	TRUE	DN	-1.41	1.71	7.41	-2.97
Abcc9	ENSMUSG00000030249	Group:Responder/NonResponder	TRUE	UP	1.56	1.7	8.5	2.96
Prex2	ENSMUSG00000048960	Group:Responder/NonResponder	TRUE	UP	1.69	1.7	7.61	2.96
Snta1	ENSMUSG00000027488	Group:Responder/NonResponder	TRUE	UP	1.24	1.69	6.46	2.95
Adamtsl1	ENSMUSG00000066113	Group:Responder/NonResponder	TRUE	UP	2.94	1.69	5.82	2.95
C1qtnf1	ENSMUSG00000017446	Group:Responder/NonResponder	TRUE	UP	1.45	1.69	8.53	2.95
Igfbp7	ENSMUSG00000036256	Group:Responder/NonResponder	TRUE	UP	1.43	1.68	10.8	2.94
Mn1	ENSMUSG00000070576	Group:Responder/NonResponder	TRUE	DN	-1.1	1.66	8.63	-2.93
Ldb2	ENSMUSG00000039706	Group:Responder/NonResponder	TRUE	UP	1.52	1.66	6.54	2.92
Bgn	ENSMUSG00000031375	Group:Responder/NonResponder	TRUE	UP	1.51	1.66	11.68	2.92
Rgs5	ENSMUSG00000026678	Group:Responder/NonResponder	TRUE	UP	1.63	1.65	10.7	2.92
Fam129c	ENSMUSG00000043243	Group:Responder/NonResponder	TRUE	UP	1.4	1.65	6.96	2.92
Rftn2	ENSMUSG00000025978	Group:Responder/NonResponder	TRUE	UP	1.31	1.65	6.01	2.91
Zfp467	ENSMUSG00000068551	Group:Responder/NonResponder	TRUE	UP	1.32	1.64	6.97	2.91
Mfsd7a	ENSMUSG00000029490	Group:Responder/NonResponder	TRUE	UP	1.18	1.64	5.83	2.91
Capn6	ENSMUSG00000067276	Group:Responder/NonResponder	TRUE	DN	-1.21	1.64	8.39	-2.91
Pim2	ENSMUSG00000031155	Group:Responder/NonResponder	TRUE	UP	1.55	1.64	7.15	2.91
Adam22	ENSMUSG00000040537	Group:Responder/NonResponder	TRUE	UP	1.15	1.64	5.88	2.9
H2-Aa	ENSMUSG00000036594	Group:Responder/NonResponder	TRUE	UP	1.07	1.64	13.6	2.9
Col14a1	ENSMUSG00000022371	Group:Responder/NonResponder	TRUE	UP	2.12	1.63	10.15	2.9
Kctd12b	ENSMUSG00000041633	Group:Responder/NonResponder	TRUE	UP	1.4	1.63	7.45	2.9
Ypel3	ENSMUSG00000042675	Group:Responder/NonResponder	TRUE	UP	1.03	1.62	9.44	2.89
Gm1980	ENSMUSG00000084858	Group:Responder/NonResponder	TRUE	DN	-2.08	1.61	5.69	-2.88
Nup210l	ENSMUSG00000027939	Group:Responder/NonResponder	TRUE	DN	-1.03	1.61	7.86	-2.88
Mmp15	ENSMUSG00000031790	Group:Responder/NonResponder	TRUE	UP	1.53	1.61	5.94	2.88
Lipg	ENSMUSG00000053846	Group:Responder/NonResponder	TRUE	UP	2.09	1.61	6.21	2.88
Gm14011	ENSMUSG00000085036	Group:Responder/NonResponder	TRUE	DN	-1.58	1.6	7.14	-2.87
AC173482.1	ENSMUSG00000114253	Group:Responder/NonResponder	TRUE	UP	1.52	1.6	5.83	2.87
Hsd11b1	ENSMUSG00000016194	Group:Responder/NonResponder	TRUE	UP	1.17	1.6	8.25	2.87
Wwc1	ENSMUSG00000018849	Group:Responder/NonResponder	TRUE	DN	-1.01	1.59	7.52	-2.86
Inha	ENSMUSG00000032968	Group:Responder/NonResponder	TRUE	DN	-1.12	1.59	8.18	-2.86
Cd248	ENSMUSG00000056481	Group:Responder/NonResponder	TRUE	UP	1.76	1.59	7.82	2.86
Tcn2	ENSMUSG00000020432	Group:Responder/NonResponder	TRUE	UP	1.29	1.59	9.38	2.86
Abcb1a	ENSMUSG00000040584	Group:Responder/NonResponder	TRUE	UP	1.18	1.59	7.32	2.86
Akr1c14	ENSMUSG00000033715	Group:Responder/NonResponder	TRUE	UP	2.86	1.58	6.12	2.86
Pamr1	ENSMUSG00000027188	Group:Responder/NonResponder	TRUE	UP	3.16	1.57	6	2.84
C6	ENSMUSG00000022181	Group:Responder/NonResponder	TRUE	UP	3.15	1.57	6.04	2.84
Mndal	ENSMUSG00000090272	Group:Responder/NonResponder	TRUE	UP	1.06	1.57	11.05	2.84
Gpx3	ENSMUSG00000018339	Group:Responder/NonResponder	TRUE	UP	2.43	1.55	10.65	2.83
Cdsn	ENSMUSG00000039518	Group:Responder/NonResponder	TRUE	UP	1.63	1.54	5.61	2.81
Fap	ENSMUSG00000000392	Group:Responder/NonResponder	TRUE	UP	1.07	1.53	8.36	2.81
Itgb3	ENSMUSG00000020689	Group:Responder/NonResponder	TRUE	UP	1.2	1.53	8.74	2.81
Smim1	ENSMUSG00000078350	Group:Responder/NonResponder	TRUE	UP	1.14	1.53	5.79	2.8
Egr2	ENSMUSG00000037868	Group:Responder/NonResponder	TRUE	UP	1.1	1.53	6.86	2.8
Hspb1	ENSMUSG00000004951	Group:Responder/NonResponder	TRUE	UP	1.83	1.52	5.88	2.8
Clic5	ENSMUSG00000023959	Group:Responder/NonResponder	TRUE	UP	1.7	1.52	5.03	2.8
Podn	ENSMUSG00000028600	Group:Responder/NonResponder	TRUE	UP	2.22	1.51	7	2.79
Siglec1	ENSMUSG00000027322	Group:Responder/NonResponder	TRUE	UP	1.12	1.51	9.54	2.79
Prg4	ENSMUSG00000006014	Group:Responder/NonResponder	TRUE	UP	2.5	1.51	6.96	2.79
Ptx3	ENSMUSG00000027832	Group:Responder/NonResponder	TRUE	UP	2.41	1.51	7.05	2.78
Pdcd1lg2	ENSMUSG00000016498	Group:Responder/NonResponder	TRUE	UP	2.22	1.51	6.17	2.78
Lbp	ENSMUSG00000016024	Group:Responder/NonResponder	TRUE	UP	3.36	1.51	8.16	2.78
Kif5c	ENSMUSG00000026764	Group:Responder/NonResponder	TRUE	UP	1.2	1.51	6.11	2.78
Snhg10	ENSMUSG00000113722	Group:Responder/NonResponder	TRUE	DN	-1.29	1.5	6.7	-2.78
Aplnr	ENSMUSG00000044338	Group:Responder/NonResponder	TRUE	UP	2.6	1.49	7.2	2.77
Cadm3	ENSMUSG00000005338	Group:Responder/NonResponder	TRUE	UP	3.5	1.48	6.05	2.76
Tnxb	ENSMUSG00000033327	Group:Responder/NonResponder	TRUE	UP	3.38	1.48	8.52	2.76
Lrrn4cl	ENSMUSG00000071656	Group:Responder/NonResponder	TRUE	UP	1.39	1.47	8.41	2.75
Gm44660	ENSMUSG00000108942	Group:Responder/NonResponder	TRUE	DN	-1.16	1.47	6.31	-2.75
Gm43305	ENSMUSG00000105703	Group:Responder/NonResponder	TRUE	UP	1.07	1.47	8.69	2.75
Svep1	ENSMUSG00000028369	Group:Responder/NonResponder	TRUE	UP	3.17	1.46	8.7	2.74
Pi16	ENSMUSG00000024011	Group:Responder/NonResponder	TRUE	UP	3.08	1.46	9.04	2.74
Phf11c	ENSMUSG00000091144	Group:Responder/NonResponder	TRUE	UP	1.2	1.45	6.66	2.73
Galnt16	ENSMUSG00000021130	Group:Responder/NonResponder	TRUE	UP	2.98	1.45	6.5	2.73
Cyp1b1	ENSMUSG00000024087	Group:Responder/NonResponder	TRUE	UP	2.69	1.45	8.25	2.73
Izumo4	ENSMUSG00000055862	Group:Responder/NonResponder	TRUE	UP	1.2	1.45	7.35	2.73
Slit3	ENSMUSG00000056427	Group:Responder/NonResponder	TRUE	UP	2.52	1.45	6.94	2.73
Rbp4	ENSMUSG00000024990	Group:Responder/NonResponder	TRUE	UP	3.29	1.44	5.48	2.72
Slc15a2	ENSMUSG00000022899	Group:Responder/NonResponder	TRUE	UP	2.53	1.43	5.74	2.71
Bmper	ENSMUSG00000031963	Group:Responder/NonResponder	TRUE	UP	3.19	1.43	5.77	2.71
Cd74	ENSMUSG00000024610	Group:Responder/NonResponder	TRUE	UP	1.19	1.43	13.84	2.71
Prrg3	ENSMUSG00000033361	Group:Responder/NonResponder	TRUE	UP	2.19	1.43	5.84	2.71
Gm29253	ENSMUSG00000099519	Group:Responder/NonResponder	TRUE	DN	-2.05	1.42	6.45	-2.7
Ildr2	ENSMUSG00000040612	Group:Responder/NonResponder	TRUE	UP	2.39	1.42	5.53	2.7
Fgd5	ENSMUSG00000034037	Group:Responder/NonResponder	TRUE	UP	1.4	1.42	6.85	2.7
Mrgpre	ENSMUSG00000048965	Group:Responder/NonResponder	TRUE	UP	1	1.41	6.23	2.69
2610316D01Rik	ENSMUSG00000097040	Group:Responder/NonResponder	TRUE	DN	-1.41	1.41	5.44	-2.69
Rasip1	ENSMUSG00000044562	Group:Responder/NonResponder	TRUE	UP	1.34	1.41	6.94	2.69
Zfhx2	ENSMUSG00000040721	Group:Responder/NonResponder	TRUE	UP	1.2	1.39	7.42	2.67
Gm20541	ENSMUSG00000092390	Group:Responder/NonResponder	TRUE	DN	-1.38	1.39	5.52	-2.67
Aqp1	ENSMUSG00000004655	Group:Responder/NonResponder	TRUE	UP	1.05	1.39	13.05	2.67
Grrp1	ENSMUSG00000050105	Group:Responder/NonResponder	TRUE	UP	1.44	1.38	5.89	2.66
Serping1	ENSMUSG00000023224	Group:Responder/NonResponder	TRUE	UP	2.34	1.37	10.67	2.65
Gpr135	ENSMUSG00000043398	Group:Responder/NonResponder	TRUE	DN	-1.14	1.37	8.05	-2.65
Itm2a	ENSMUSG00000031239	Group:Responder/NonResponder	TRUE	UP	2.96	1.37	7.64	2.65
Vwf	ENSMUSG00000001930	Group:Responder/NonResponder	TRUE	UP	1.19	1.37	8.74	2.65
Tmem252	ENSMUSG00000048572	Group:Responder/NonResponder	TRUE	UP	1.41	1.37	6.51	2.65
Ly6i	ENSMUSG00000022586	Group:Responder/NonResponder	TRUE	UP	1.51	1.36	6.37	2.64
Dnajc28	ENSMUSG00000039763	Group:Responder/NonResponder	TRUE	UP	1.12	1.36	5.96	2.64
Myl9	ENSMUSG00000067818	Group:Responder/NonResponder	TRUE	UP	1.99	1.36	7.13	2.64
Trpv4	ENSMUSG00000014158	Group:Responder/NonResponder	TRUE	UP	1.52	1.36	5.7	2.64
Scn1b	ENSMUSG00000019194	Group:Responder/NonResponder	TRUE	UP	1.24	1.36	7.48	2.64
Gfra1	ENSMUSG00000025089	Group:Responder/NonResponder	TRUE	UP	1.19	1.35	8.69	2.63
Rpl27-ps3	ENSMUSG00000073640	Group:Responder/NonResponder	TRUE	DN	-1.12	1.35	7.96	-2.63
AC139845.1	ENSMUSG00000115317	Group:Responder/NonResponder	TRUE	DN	-1.06	1.35	9.82	-2.63
Mcpt1	ENSMUSG00000022227	Group:Responder/NonResponder	TRUE	DN	-1.68	1.34	6.3	-2.62
Tlr9	ENSMUSG00000045322	Group:Responder/NonResponder	TRUE	UP	1.71	1.33	7.35	2.61
Tfec	ENSMUSG00000029553	Group:Responder/NonResponder	TRUE	UP	1.1	1.33	6.55	2.61
Nsg1	ENSMUSG00000029126	Group:Responder/NonResponder	TRUE	UP	2.42	1.32	5.59	2.6
Arhgef5	ENSMUSG00000033542	Group:Responder/NonResponder	TRUE	UP	1.22	1.32	6.82	2.6
Chst1	ENSMUSG00000027221	Group:Responder/NonResponder	TRUE	UP	1.05	1.32	7.2	2.59
Crispld2	ENSMUSG00000031825	Group:Responder/NonResponder	TRUE	UP	1.78	1.31	6.72	2.59
Prob1	ENSMUSG00000073600	Group:Responder/NonResponder	TRUE	DN	-1.17	1.31	8.5	-2.59
Gm16897	ENSMUSG00000097325	Group:Responder/NonResponder	TRUE	DN	-1.4	1.31	5.56	-2.59
Pde4d	ENSMUSG00000021699	Group:Responder/NonResponder	TRUE	UP	1.05	1.3	7.06	2.58
Stra6	ENSMUSG00000032327	Group:Responder/NonResponder	TRUE	DN	-1.29	1.3	8.33	-2.58
Malt1	ENSMUSG00000032688	Group:Responder/NonResponder	FALSE	UP	0.99	14.44	10.75	8.44
Plcl2	ENSMUSG00000038910	Group:Responder/NonResponder	FALSE	UP	0.83	10.65	9.63	7.27
Rab34	ENSMUSG00000002059	Group:Responder/NonResponder	FALSE	DN	-0.68	10.08	11.54	-7.08
Msl2	ENSMUSG00000066415	Group:Responder/NonResponder	FALSE	UP	0.73	9.93	10.51	7.03
Pimreg	ENSMUSG00000020808	Group:Responder/NonResponder	FALSE	DN	-0.78	9.77	11.27	-6.98
Ifrd1	ENSMUSG00000001627	Group:Responder/NonResponder	FALSE	DN	-0.63	9.35	12.59	-6.83
Panx1	ENSMUSG00000031934	Group:Responder/NonResponder	FALSE	UP	0.95	9.16	8.31	6.76
Mycbp2	ENSMUSG00000033004	Group:Responder/NonResponder	FALSE	UP	0.92	9.14	12.06	6.76
Trnp1	ENSMUSG00000056596	Group:Responder/NonResponder	FALSE	DN	-0.99	9.09	8.63	-6.74
Synrg	ENSMUSG00000034940	Group:Responder/NonResponder	FALSE	UP	0.87	8.89	9.51	6.67
Pip4k2a	ENSMUSG00000026737	Group:Responder/NonResponder	FALSE	UP	0.91	8.83	10.36	6.64
Hoxa10	ENSMUSG00000000938	Group:Responder/NonResponder	FALSE	DN	-0.67	8.6	9.39	-6.56
Slc1a4	ENSMUSG00000020142	Group:Responder/NonResponder	FALSE	DN	-0.9	8.58	10.74	-6.55
Arsa	ENSMUSG00000022620	Group:Responder/NonResponder	FALSE	DN	-0.64	8.2	11.68	-6.41
R3hcc1	ENSMUSG00000034194	Group:Responder/NonResponder	FALSE	DN	-0.63	8.02	11.51	-6.34
Cdc25c	ENSMUSG00000044201	Group:Responder/NonResponder	FALSE	DN	-0.8	7.91	9.87	-6.29
Dcaf11	ENSMUSG00000022214	Group:Responder/NonResponder	FALSE	UP	0.77	7.87	10.13	6.28
Tnks1bp1	ENSMUSG00000033955	Group:Responder/NonResponder	FALSE	DN	-0.82	7.6	13.09	-6.18
Poldip2	ENSMUSG00000001100	Group:Responder/NonResponder	FALSE	DN	-0.37	7.56	11.3	-6.16
Eml4	ENSMUSG00000032624	Group:Responder/NonResponder	FALSE	UP	0.78	7.5	10.78	6.14
Wdfy2	ENSMUSG00000014547	Group:Responder/NonResponder	FALSE	UP	0.69	7.49	9.95	6.13
Hnrnph2	ENSMUSG00000045427	Group:Responder/NonResponder	FALSE	UP	0.55	7.45	11.31	6.12
Adap1	ENSMUSG00000056413	Group:Responder/NonResponder	FALSE	UP	0.99	7.44	7.61	6.11
Klra4	ENSMUSG00000079852	Group:Responder/NonResponder	FALSE	DN	-0.82	7.43	11.45	-6.11
Ttpal	ENSMUSG00000017679	Group:Responder/NonResponder	FALSE	UP	0.99	7.36	10.14	6.08
Zbtb9	ENSMUSG00000079605	Group:Responder/NonResponder	FALSE	UP	0.65	7.2	8.87	6.02
Hoxa11	ENSMUSG00000038210	Group:Responder/NonResponder	FALSE	DN	-0.83	7.2	9.65	-6.02
Serpinf1	ENSMUSG00000000753	Group:Responder/NonResponder	FALSE	DN	-0.7	7.19	13.08	-6.02
Smyd2	ENSMUSG00000026603	Group:Responder/NonResponder	FALSE	DN	-0.59	6.95	10.95	-5.92
Avpi1	ENSMUSG00000018821	Group:Responder/NonResponder	FALSE	DN	-0.82	6.95	10.59	-5.92
Spag5	ENSMUSG00000002055	Group:Responder/NonResponder	FALSE	DN	-0.66	6.94	12.26	-5.91
Edem1	ENSMUSG00000030104	Group:Responder/NonResponder	FALSE	UP	0.59	6.89	12.05	5.9
Myl12b	ENSMUSG00000034868	Group:Responder/NonResponder	FALSE	UP	0.62	6.83	11.82	5.87
AI987944	ENSMUSG00000056383	Group:Responder/NonResponder	FALSE	UP	0.75	6.79	8.66	5.85
Limd2	ENSMUSG00000040699	Group:Responder/NonResponder	FALSE	UP	0.97	6.73	11.19	5.83
Akr1b8	ENSMUSG00000029762	Group:Responder/NonResponder	FALSE	DN	-0.64	6.7	11.09	-5.82
Tle1	ENSMUSG00000008305	Group:Responder/NonResponder	FALSE	DN	-0.47	6.58	9.73	-5.77
Smo	ENSMUSG00000001761	Group:Responder/NonResponder	FALSE	DN	-0.53	6.51	11.58	-5.74
Gga2	ENSMUSG00000030872	Group:Responder/NonResponder	FALSE	UP	0.99	6.47	10.27	5.72
Nckap1l	ENSMUSG00000022488	Group:Responder/NonResponder	FALSE	UP	0.91	6.44	11.58	5.71
Arhgap17	ENSMUSG00000030766	Group:Responder/NonResponder	FALSE	UP	0.92	6.42	9.97	5.7
Crlf3	ENSMUSG00000017561	Group:Responder/NonResponder	FALSE	UP	0.52	6.41	11.04	5.69
Nabp1	ENSMUSG00000026107	Group:Responder/NonResponder	FALSE	UP	0.81	6.39	10.44	5.68
Itpkb	ENSMUSG00000038855	Group:Responder/NonResponder	FALSE	UP	0.98	6.34	10.12	5.66
Ppp2r1b	ENSMUSG00000032058	Group:Responder/NonResponder	FALSE	UP	0.65	6.3	10.28	5.65
Ptpn1	ENSMUSG00000027540	Group:Responder/NonResponder	FALSE	UP	0.5	6.29	11.34	5.64
Tex264	ENSMUSG00000040813	Group:Responder/NonResponder	FALSE	DN	-0.56	6.17	10.98	-5.59
Vipr2	ENSMUSG00000011171	Group:Responder/NonResponder	FALSE	DN	-0.98	6.11	10.43	-5.56
Chpt1	ENSMUSG00000060002	Group:Responder/NonResponder	FALSE	UP	0.67	6.08	11.03	5.55
Arhgap22	ENSMUSG00000063506	Group:Responder/NonResponder	FALSE	DN	-0.75	6.07	12.24	-5.54
Ctcf	ENSMUSG00000005698	Group:Responder/NonResponder	FALSE	UP	0.36	6.07	11.73	5.54
Inpp5k	ENSMUSG00000006127	Group:Responder/NonResponder	FALSE	UP	0.62	6.03	9.69	5.53
Nsmaf	ENSMUSG00000028245	Group:Responder/NonResponder	FALSE	UP	0.82	6.01	10.41	5.52
Tm6sf1	ENSMUSG00000038623	Group:Responder/NonResponder	FALSE	UP	0.81	5.95	9.73	5.49
Atxn7l1	ENSMUSG00000020564	Group:Responder/NonResponder	FALSE	UP	0.65	5.85	9	5.45
Entpd5	ENSMUSG00000021236	Group:Responder/NonResponder	FALSE	UP	0.78	5.82	9.62	5.44
Klf3	ENSMUSG00000029178	Group:Responder/NonResponder	FALSE	UP	0.84	5.82	10.25	5.43
Anxa2	ENSMUSG00000032231	Group:Responder/NonResponder	FALSE	DN	-0.6	5.8	15.13	-5.43
Gtpbp1	ENSMUSG00000042535	Group:Responder/NonResponder	FALSE	UP	0.6	5.8	9.99	5.42
Slc25a53	ENSMUSG00000044348	Group:Responder/NonResponder	FALSE	UP	0.81	5.72	7.73	5.39
Znrf2	ENSMUSG00000058446	Group:Responder/NonResponder	FALSE	UP	0.7	5.7	10.54	5.38
Tapt1	ENSMUSG00000046985	Group:Responder/NonResponder	FALSE	UP	0.53	5.7	10.24	5.38
Cd84	ENSMUSG00000038147	Group:Responder/NonResponder	FALSE	UP	0.85	5.66	10.53	5.36
Cyb561d1	ENSMUSG00000048796	Group:Responder/NonResponder	FALSE	UP	0.79	5.64	8.55	5.36
Tmem200b	ENSMUSG00000070720	Group:Responder/NonResponder	FALSE	DN	-0.6	5.61	9.06	-5.34
Prdm2	ENSMUSG00000057637	Group:Responder/NonResponder	FALSE	UP	0.74	5.61	10.6	5.34
Atp8a1	ENSMUSG00000037685	Group:Responder/NonResponder	FALSE	UP	0.97	5.57	9.6	5.32
Stim1	ENSMUSG00000030987	Group:Responder/NonResponder	FALSE	UP	0.87	5.57	9.45	5.32
Araf	ENSMUSG00000001127	Group:Responder/NonResponder	FALSE	UP	0.72	5.56	10.35	5.32
Zfpm2	ENSMUSG00000022306	Group:Responder/NonResponder	FALSE	DN	-0.79	5.55	11.31	-5.32
Tubb6	ENSMUSG00000001473	Group:Responder/NonResponder	FALSE	DN	-0.66	5.52	13.41	-5.3
Zfp984	ENSMUSG00000078495	Group:Responder/NonResponder	FALSE	UP	0.75	5.48	9.17	5.28
Cep97	ENSMUSG00000022604	Group:Responder/NonResponder	FALSE	UP	0.62	5.47	9.45	5.28
Tead2	ENSMUSG00000030796	Group:Responder/NonResponder	FALSE	DN	-0.51	5.45	11.01	-5.27
Tbx15	ENSMUSG00000027868	Group:Responder/NonResponder	FALSE	DN	-0.5	5.41	10.96	-5.25
Birc3	ENSMUSG00000032000	Group:Responder/NonResponder	FALSE	UP	0.74	5.31	10.8	5.2
Zfp869	ENSMUSG00000054648	Group:Responder/NonResponder	FALSE	UP	0.59	5.28	8.96	5.19
Tmem8	ENSMUSG00000024180	Group:Responder/NonResponder	FALSE	UP	0.99	5.16	8	5.13
Gdnf	ENSMUSG00000022144	Group:Responder/NonResponder	FALSE	DN	-0.89	5.16	10.18	-5.13
Lmbrd1	ENSMUSG00000073725	Group:Responder/NonResponder	FALSE	UP	0.68	5.14	10.47	5.12
Pebp1	ENSMUSG00000032959	Group:Responder/NonResponder	FALSE	DN	-0.49	5.13	13.58	-5.12
Psph	ENSMUSG00000029446	Group:Responder/NonResponder	FALSE	DN	-0.99	5.13	11.73	-5.12
Csf2rb	ENSMUSG00000071713	Group:Responder/NonResponder	FALSE	UP	0.92	5.07	10.32	5.09
Cdk1	ENSMUSG00000019942	Group:Responder/NonResponder	FALSE	DN	-0.67	5.06	12.79	-5.08
3830403N18Rik	ENSMUSG00000031125	Group:Responder/NonResponder	FALSE	DN	-0.84	5.04	10.19	-5.08
Wdr60	ENSMUSG00000042050	Group:Responder/NonResponder	FALSE	DN	-0.62	5.03	10.6	-5.07
Crebrf	ENSMUSG00000048249	Group:Responder/NonResponder	FALSE	UP	0.98	4.99	10.03	5.05
Tnrc6b	ENSMUSG00000047888	Group:Responder/NonResponder	FALSE	UP	0.76	4.99	11.33	5.05
Cerk	ENSMUSG00000035891	Group:Responder/NonResponder	FALSE	UP	0.93	4.99	10.1	5.05
Dgcr6	ENSMUSG00000003531	Group:Responder/NonResponder	FALSE	DN	-0.56	4.99	9.92	-5.05
Plpp2	ENSMUSG00000052151	Group:Responder/NonResponder	FALSE	DN	-0.58	4.98	10.78	-5.04
Ap3m2	ENSMUSG00000031539	Group:Responder/NonResponder	FALSE	UP	0.85	4.86	9.24	4.99
March2	ENSMUSG00000079557	Group:Responder/NonResponder	FALSE	UP	0.68	4.86	9.31	4.98
Cyb5r1	ENSMUSG00000026456	Group:Responder/NonResponder	FALSE	DN	-0.69	4.84	11.96	-4.98
Mbnl1	ENSMUSG00000027763	Group:Responder/NonResponder	FALSE	UP	0.66	4.84	12.99	4.98
Cfl2	ENSMUSG00000062929	Group:Responder/NonResponder	FALSE	DN	-0.48	4.84	11.99	-4.98
Atf4	ENSMUSG00000042406	Group:Responder/NonResponder	FALSE	DN	-0.61	4.84	14.06	-4.98
Txnl1	ENSMUSG00000024583	Group:Responder/NonResponder	FALSE	DN	-0.5	4.77	12.44	-4.94
Rin1	ENSMUSG00000024883	Group:Responder/NonResponder	FALSE	DN	-0.88	4.76	11.34	-4.94
Bcat2	ENSMUSG00000030826	Group:Responder/NonResponder	FALSE	UP	0.98	4.75	9.08	4.93
Relt	ENSMUSG00000008318	Group:Responder/NonResponder	FALSE	UP	0.78	4.73	7.98	4.92
Zfp429	ENSMUSG00000078994	Group:Responder/NonResponder	FALSE	UP	0.76	4.72	7.88	4.92
Maged1	ENSMUSG00000025151	Group:Responder/NonResponder	FALSE	DN	-0.39	4.71	13.42	-4.91
Dgkd	ENSMUSG00000070738	Group:Responder/NonResponder	FALSE	UP	0.8	4.7	11.19	4.91
Snx24	ENSMUSG00000024535	Group:Responder/NonResponder	FALSE	DN	-0.72	4.68	10.47	-4.9
Entpd4	ENSMUSG00000095463	Group:Responder/NonResponder	FALSE	UP	0.6	4.62	9.29	4.87
Pik3ip1	ENSMUSG00000034614	Group:Responder/NonResponder	FALSE	UP	0.82	4.61	8.95	4.86
Ssh2	ENSMUSG00000037926	Group:Responder/NonResponder	FALSE	UP	0.71	4.61	11.07	4.86
Wdr37	ENSMUSG00000021147	Group:Responder/NonResponder	FALSE	UP	0.57	4.59	10.03	4.85
Fancg	ENSMUSG00000028453	Group:Responder/NonResponder	FALSE	UP	0.73	4.58	7.98	4.85
Epc1	ENSMUSG00000024240	Group:Responder/NonResponder	FALSE	UP	0.55	4.54	10.18	4.83
Fnbp1	ENSMUSG00000075415	Group:Responder/NonResponder	FALSE	UP	0.75	4.54	11.31	4.83
Inpp5d	ENSMUSG00000026288	Group:Responder/NonResponder	FALSE	UP	0.97	4.53	10.49	4.82
Dut	ENSMUSG00000027203	Group:Responder/NonResponder	FALSE	DN	-0.66	4.53	12.19	-4.82
Kmt2c	ENSMUSG00000038056	Group:Responder/NonResponder	FALSE	UP	0.86	4.51	10.98	4.81
Atp1b3	ENSMUSG00000032412	Group:Responder/NonResponder	FALSE	UP	0.45	4.5	11.92	4.81
Hoxd8	ENSMUSG00000027102	Group:Responder/NonResponder	FALSE	DN	-0.64	4.5	10.2	-4.81
Rhod	ENSMUSG00000041845	Group:Responder/NonResponder	FALSE	DN	-0.63	4.5	9.23	-4.8
Bod1	ENSMUSG00000044502	Group:Responder/NonResponder	FALSE	DN	-0.55	4.45	10.59	-4.78
Obsl1	ENSMUSG00000026211	Group:Responder/NonResponder	FALSE	DN	-0.7	4.43	11.17	-4.77
Sox12	ENSMUSG00000051817	Group:Responder/NonResponder	FALSE	DN	-0.64	4.4	10.74	-4.75
Eif3h	ENSMUSG00000022312	Group:Responder/NonResponder	FALSE	DN	-0.51	4.38	14.77	-4.74
Sp110	ENSMUSG00000070034	Group:Responder/NonResponder	FALSE	UP	0.93	4.38	10.72	4.74
4932422M17Rik	ENSMUSG00000105881	Group:Responder/NonResponder	FALSE	UP	0.95	4.38	8.44	4.74
Zfp87	ENSMUSG00000097333	Group:Responder/NonResponder	FALSE	UP	0.69	4.36	8.54	4.74
Zbtb46	ENSMUSG00000027583	Group:Responder/NonResponder	FALSE	UP	0.66	4.36	8.2	4.73
Tstd3	ENSMUSG00000028251	Group:Responder/NonResponder	FALSE	UP	0.82	4.36	7.63	4.73
Oxsm	ENSMUSG00000021786	Group:Responder/NonResponder	FALSE	UP	0.9	4.34	7.93	4.72
Polr3h	ENSMUSG00000022476	Group:Responder/NonResponder	FALSE	DN	-0.65	4.34	10.28	-4.72
Lpxn	ENSMUSG00000024696	Group:Responder/NonResponder	FALSE	UP	0.96	4.32	8.89	4.71
Gars	ENSMUSG00000029777	Group:Responder/NonResponder	FALSE	DN	-0.47	4.32	13.31	-4.71
Grk6	ENSMUSG00000074886	Group:Responder/NonResponder	FALSE	UP	0.66	4.31	11.3	4.71
Slc43a2	ENSMUSG00000038178	Group:Responder/NonResponder	FALSE	UP	0.95	4.3	9.34	4.7
Pxk	ENSMUSG00000033885	Group:Responder/NonResponder	FALSE	UP	0.8	4.28	10.54	4.69
Tnfrsf22	ENSMUSG00000010751	Group:Responder/NonResponder	FALSE	DN	-0.48	4.25	9.85	-4.67
Fyn	ENSMUSG00000019843	Group:Responder/NonResponder	FALSE	UP	0.69	4.24	10.49	4.67
Dtx4	ENSMUSG00000039982	Group:Responder/NonResponder	FALSE	DN	-0.69	4.23	11.94	-4.66
Ntpcr	ENSMUSG00000031851	Group:Responder/NonResponder	FALSE	DN	-0.7	4.2	9.96	-4.65
Rpl8	ENSMUSG00000003970	Group:Responder/NonResponder	FALSE	DN	-0.38	4.18	15.63	-4.64
Syde1	ENSMUSG00000032714	Group:Responder/NonResponder	FALSE	DN	-0.76	4.17	10.95	-4.63
Src	ENSMUSG00000027646	Group:Responder/NonResponder	FALSE	DN	-0.56	4.15	11.53	-4.62
Rassf3	ENSMUSG00000025795	Group:Responder/NonResponder	FALSE	UP	0.63	4.15	10.08	4.62
Entpd4b	ENSMUSG00000022066	Group:Responder/NonResponder	FALSE	UP	0.63	4.14	9.18	4.61
Akap17b	ENSMUSG00000059708	Group:Responder/NonResponder	FALSE	UP	0.96	4.13	6.89	4.61
Plekhh3	ENSMUSG00000035172	Group:Responder/NonResponder	FALSE	DN	-0.66	4.13	9.87	-4.61
Tnfaip8l2	ENSMUSG00000013707	Group:Responder/NonResponder	FALSE	UP	0.89	4.13	8.65	4.61
Zfp169	ENSMUSG00000050954	Group:Responder/NonResponder	FALSE	UP	0.99	4.13	7.56	4.61
Nudt8	ENSMUSG00000110949	Group:Responder/NonResponder	FALSE	DN	-0.61	4.13	9.1	-4.61
Acp1	ENSMUSG00000044573	Group:Responder/NonResponder	FALSE	DN	-0.53	4.13	12.19	-4.61
Zfp595	ENSMUSG00000057842	Group:Responder/NonResponder	FALSE	UP	0.88	4.12	7.99	4.61
Nudt7	ENSMUSG00000031767	Group:Responder/NonResponder	FALSE	UP	0.85	4.11	7.83	4.6
Peli1	ENSMUSG00000020134	Group:Responder/NonResponder	FALSE	UP	0.78	4.08	10.56	4.58
Atp11b	ENSMUSG00000037400	Group:Responder/NonResponder	FALSE	UP	0.69	4.08	10.9	4.58
Hic1	ENSMUSG00000043099	Group:Responder/NonResponder	FALSE	DN	-0.98	4.07	10.93	-4.58
Foxk2	ENSMUSG00000039275	Group:Responder/NonResponder	FALSE	DN	-0.44	4.07	11.9	-4.58
Gkap1	ENSMUSG00000021552	Group:Responder/NonResponder	FALSE	DN	-0.57	4.04	9.97	-4.56
Eef1g	ENSMUSG00000071644	Group:Responder/NonResponder	FALSE	DN	-0.4	4.04	15.07	-4.56
Nsd1	ENSMUSG00000021488	Group:Responder/NonResponder	FALSE	UP	0.78	4.03	11.36	4.55
Nfam1	ENSMUSG00000058099	Group:Responder/NonResponder	FALSE	UP	0.98	4.03	8.3	4.55
Bex3	ENSMUSG00000046432	Group:Responder/NonResponder	FALSE	DN	-0.62	4.03	11	-4.55
Tax1bp3	ENSMUSG00000040158	Group:Responder/NonResponder	FALSE	DN	-0.48	4.03	11.2	-4.55
Crat	ENSMUSG00000026853	Group:Responder/NonResponder	FALSE	UP	0.75	4.03	9.28	4.55
Txndc16	ENSMUSG00000021830	Group:Responder/NonResponder	FALSE	UP	0.97	4.01	9.85	4.54
Shtn1	ENSMUSG00000041362	Group:Responder/NonResponder	FALSE	UP	0.95	4	8.08	4.54
Cers2	ENSMUSG00000015714	Group:Responder/NonResponder	FALSE	DN	-0.32	3.98	12.95	-4.53
Rfc5	ENSMUSG00000029363	Group:Responder/NonResponder	FALSE	DN	-0.4	3.98	11.11	-4.52
Xbp1	ENSMUSG00000020484	Group:Responder/NonResponder	FALSE	UP	0.56	3.98	11.91	4.52
Zfp943	ENSMUSG00000053347	Group:Responder/NonResponder	FALSE	UP	0.8	3.97	8.97	4.52
Sh3gl3	ENSMUSG00000030638	Group:Responder/NonResponder	FALSE	DN	-0.92	3.96	9.3	-4.51
Hmga2	ENSMUSG00000056758	Group:Responder/NonResponder	FALSE	DN	-0.78	3.96	12.5	-4.51
Pacsin3	ENSMUSG00000027257	Group:Responder/NonResponder	FALSE	DN	-0.52	3.95	9.82	-4.51
Gstz1	ENSMUSG00000021033	Group:Responder/NonResponder	FALSE	UP	0.86	3.93	9.84	4.5
Pcsk7	ENSMUSG00000035382	Group:Responder/NonResponder	FALSE	UP	0.52	3.93	9.56	4.49
Heca	ENSMUSG00000039879	Group:Responder/NonResponder	FALSE	UP	0.73	3.92	10.17	4.49
Npepl1	ENSMUSG00000039263	Group:Responder/NonResponder	FALSE	DN	-0.53	3.91	11.73	-4.48
Trpv2	ENSMUSG00000018507	Group:Responder/NonResponder	FALSE	UP	0.64	3.88	9.51	4.47
Tnfrsf12a	ENSMUSG00000023905	Group:Responder/NonResponder	FALSE	DN	-0.75	3.88	11.9	-4.47
Atp5d	ENSMUSG00000003072	Group:Responder/NonResponder	FALSE	DN	-0.61	3.88	12.44	-4.46
Fzd8	ENSMUSG00000036904	Group:Responder/NonResponder	FALSE	DN	-0.89	3.86	7.43	-4.46
Nradd	ENSMUSG00000032491	Group:Responder/NonResponder	FALSE	DN	-0.83	3.86	10.78	-4.46
Cmtm6	ENSMUSG00000032434	Group:Responder/NonResponder	FALSE	UP	0.78	3.85	10.91	4.45
Zfp729b	ENSMUSG00000058093	Group:Responder/NonResponder	FALSE	UP	0.81	3.85	8.72	4.45
Vps13d	ENSMUSG00000020220	Group:Responder/NonResponder	FALSE	UP	0.91	3.84	10.48	4.45
Pnpo	ENSMUSG00000018659	Group:Responder/NonResponder	FALSE	UP	0.86	3.83	7.67	4.44
Spata13	ENSMUSG00000021990	Group:Responder/NonResponder	FALSE	UP	0.98	3.82	9.57	4.44
Hint1	ENSMUSG00000020267	Group:Responder/NonResponder	FALSE	DN	-0.66	3.82	12.9	-4.43
Acox3	ENSMUSG00000029098	Group:Responder/NonResponder	FALSE	UP	0.71	3.82	9.92	4.43
Thop1	ENSMUSG00000004929	Group:Responder/NonResponder	FALSE	DN	-0.49	3.81	10.96	-4.43
Pqbp1	ENSMUSG00000031157	Group:Responder/NonResponder	FALSE	UP	0.69	3.8	9.43	4.42
Tep1	ENSMUSG00000006281	Group:Responder/NonResponder	FALSE	UP	0.76	3.8	9.49	4.42
P3h4	ENSMUSG00000006931	Group:Responder/NonResponder	FALSE	DN	-0.51	3.79	11.13	-4.42
Srfbp1	ENSMUSG00000024528	Group:Responder/NonResponder	FALSE	DN	-0.65	3.78	10.65	-4.41
Emc4	ENSMUSG00000027131	Group:Responder/NonResponder	FALSE	DN	-0.45	3.75	11.06	-4.4
Tmem238	ENSMUSG00000030431	Group:Responder/NonResponder	FALSE	DN	-0.82	3.75	8.27	-4.4
Mxd4	ENSMUSG00000037235	Group:Responder/NonResponder	FALSE	UP	0.97	3.74	10.55	4.39
Chchd5	ENSMUSG00000037938	Group:Responder/NonResponder	FALSE	DN	-0.61	3.74	9.62	-4.39
Man1c1	ENSMUSG00000037306	Group:Responder/NonResponder	FALSE	UP	0.96	3.73	8.42	4.38
Gm28043	ENSMUSG00000098374	Group:Responder/NonResponder	FALSE	UP	0.54	3.72	9.41	4.38
Abcd1	ENSMUSG00000031378	Group:Responder/NonResponder	FALSE	UP	0.74	3.72	9.12	4.38
Mypopos	ENSMUSG00000086533	Group:Responder/NonResponder	FALSE	UP	0.85	3.72	6.65	4.37
L3mbtl3	ENSMUSG00000039089	Group:Responder/NonResponder	FALSE	UP	0.78	3.71	8.66	4.37
Itsn2	ENSMUSG00000020640	Group:Responder/NonResponder	FALSE	UP	0.57	3.71	12.02	4.37
Snai2	ENSMUSG00000022676	Group:Responder/NonResponder	FALSE	DN	-0.76	3.7	8.52	-4.37
Slc44a2	ENSMUSG00000057193	Group:Responder/NonResponder	FALSE	UP	1	3.69	10.78	4.36
Dido1	ENSMUSG00000038914	Group:Responder/NonResponder	FALSE	UP	0.45	3.68	11.52	4.35
Sash1	ENSMUSG00000015305	Group:Responder/NonResponder	FALSE	UP	0.83	3.67	9.24	4.35
Npm1	ENSMUSG00000057113	Group:Responder/NonResponder	FALSE	DN	-0.75	3.67	16.17	-4.34
Rxra	ENSMUSG00000015846	Group:Responder/NonResponder	FALSE	UP	0.86	3.66	9.7	4.34
Aprt	ENSMUSG00000006589	Group:Responder/NonResponder	FALSE	DN	-0.65	3.66	12.82	-4.34
Ptprj	ENSMUSG00000025314	Group:Responder/NonResponder	FALSE	UP	0.95	3.66	9.81	4.34
Gnpda1	ENSMUSG00000052102	Group:Responder/NonResponder	FALSE	UP	0.42	3.65	9.89	4.34
Mknk1	ENSMUSG00000028708	Group:Responder/NonResponder	FALSE	UP	0.37	3.65	9.99	4.33
Xlr	ENSMUSG00000054626	Group:Responder/NonResponder	FALSE	DN	-0.75	3.64	10.82	-4.33
Mrpl17	ENSMUSG00000030879	Group:Responder/NonResponder	FALSE	DN	-0.37	3.64	10.82	-4.33
Hdgf	ENSMUSG00000004897	Group:Responder/NonResponder	FALSE	DN	-0.42	3.62	13.56	-4.32
Pcbp4	ENSMUSG00000023495	Group:Responder/NonResponder	FALSE	DN	-0.65	3.59	11.41	-4.3
Josd1	ENSMUSG00000022426	Group:Responder/NonResponder	FALSE	DN	-0.43	3.59	11.15	-4.3
Ifi30	ENSMUSG00000031838	Group:Responder/NonResponder	FALSE	UP	0.42	3.59	11.15	4.3
Pknox1	ENSMUSG00000006705	Group:Responder/NonResponder	FALSE	UP	0.44	3.59	9.33	4.3
Ppp2r5a	ENSMUSG00000026626	Group:Responder/NonResponder	FALSE	UP	0.59	3.58	11.48	4.3
Fam149b	ENSMUSG00000039599	Group:Responder/NonResponder	FALSE	UP	0.61	3.58	9.82	4.29
Epop	ENSMUSG00000043439	Group:Responder/NonResponder	FALSE	DN	-0.87	3.57	9.89	-4.29
Emc9	ENSMUSG00000022217	Group:Responder/NonResponder	FALSE	UP	0.96	3.57	6.94	4.29
Zdhhc20	ENSMUSG00000021969	Group:Responder/NonResponder	FALSE	UP	0.48	3.57	11.16	4.29
Fbxo17	ENSMUSG00000030598	Group:Responder/NonResponder	FALSE	DN	-0.52	3.57	9.04	-4.29
Eif3e	ENSMUSG00000022336	Group:Responder/NonResponder	FALSE	DN	-0.64	3.55	14.52	-4.28
Swap70	ENSMUSG00000031015	Group:Responder/NonResponder	FALSE	UP	0.95	3.55	11.75	4.28
Rae1	ENSMUSG00000027509	Group:Responder/NonResponder	FALSE	DN	-0.42	3.54	11.33	-4.27
Mapre2	ENSMUSG00000024277	Group:Responder/NonResponder	FALSE	UP	0.72	3.53	9.87	4.27
Cpeb3	ENSMUSG00000039652	Group:Responder/NonResponder	FALSE	UP	0.93	3.53	6.67	4.26
Myef2	ENSMUSG00000027201	Group:Responder/NonResponder	FALSE	DN	-0.5	3.52	12.79	-4.26
Tns3	ENSMUSG00000020422	Group:Responder/NonResponder	FALSE	DN	-0.52	3.52	13.79	-4.26
Zfp398	ENSMUSG00000062519	Group:Responder/NonResponder	FALSE	UP	0.62	3.5	9.53	4.25
Fyco1	ENSMUSG00000025241	Group:Responder/NonResponder	FALSE	UP	0.82	3.49	10.37	4.24
Eif4ebp1	ENSMUSG00000031490	Group:Responder/NonResponder	FALSE	DN	-0.67	3.49	12.85	-4.24
Ets1	ENSMUSG00000032035	Group:Responder/NonResponder	FALSE	UP	0.79	3.48	12.48	4.24
Mthfd2l	ENSMUSG00000029376	Group:Responder/NonResponder	FALSE	DN	-0.62	3.46	9.61	-4.23
Ydjc	ENSMUSG00000041774	Group:Responder/NonResponder	FALSE	DN	-0.93	3.45	9.34	-4.22
Nme2	ENSMUSG00000020857	Group:Responder/NonResponder	FALSE	DN	-0.71	3.44	14.1	-4.22
Iqsec1	ENSMUSG00000034312	Group:Responder/NonResponder	FALSE	UP	0.97	3.43	9.8	4.21
Birc5	ENSMUSG00000017716	Group:Responder/NonResponder	FALSE	DN	-0.55	3.43	11.88	-4.21
Ppp3cc	ENSMUSG00000022092	Group:Responder/NonResponder	FALSE	UP	0.9	3.42	9.08	4.2
Rpia	ENSMUSG00000053604	Group:Responder/NonResponder	FALSE	UP	0.5	3.42	9.7	4.2
Scrn1	ENSMUSG00000019124	Group:Responder/NonResponder	FALSE	DN	-0.62	3.41	10.02	-4.2
Mbd4	ENSMUSG00000030322	Group:Responder/NonResponder	FALSE	UP	0.64	3.41	9.22	4.2
Ddx19b	ENSMUSG00000033658	Group:Responder/NonResponder	FALSE	UP	0.95	3.41	9.2	4.19
Fkbp10	ENSMUSG00000001555	Group:Responder/NonResponder	FALSE	DN	-0.5	3.41	12.28	-4.19
Tifa	ENSMUSG00000046688	Group:Responder/NonResponder	FALSE	UP	0.66	3.41	8.73	4.19
Slc38a9	ENSMUSG00000047789	Group:Responder/NonResponder	FALSE	UP	0.94	3.39	9.07	4.18
Hhat	ENSMUSG00000037375	Group:Responder/NonResponder	FALSE	DN	-0.65	3.39	8.46	-4.18
Anapc16	ENSMUSG00000020107	Group:Responder/NonResponder	FALSE	DN	-0.35	3.39	11.34	-4.18
Pde3b	ENSMUSG00000030671	Group:Responder/NonResponder	FALSE	UP	0.81	3.38	10.18	4.18
Cox8a	ENSMUSG00000035885	Group:Responder/NonResponder	FALSE	DN	-0.46	3.37	12.42	-4.17
Madd	ENSMUSG00000040687	Group:Responder/NonResponder	FALSE	UP	0.71	3.35	10.14	4.16
Luc7l2	ENSMUSG00000029823	Group:Responder/NonResponder	FALSE	UP	0.31	3.35	13.4	4.16
Uvrag	ENSMUSG00000035354	Group:Responder/NonResponder	FALSE	UP	0.5	3.35	10.41	4.16
Chfr	ENSMUSG00000014668	Group:Responder/NonResponder	FALSE	UP	0.32	3.34	10.65	4.15
Pilra	ENSMUSG00000046245	Group:Responder/NonResponder	FALSE	DN	-0.82	3.32	9.4	-4.14
Rb1	ENSMUSG00000022105	Group:Responder/NonResponder	FALSE	UP	0.75	3.32	9.6	4.14
Mcur1	ENSMUSG00000021371	Group:Responder/NonResponder	FALSE	UP	0.56	3.32	9.83	4.14
Smim14	ENSMUSG00000037822	Group:Responder/NonResponder	FALSE	UP	0.68	3.31	10.62	4.13
Arid4a	ENSMUSG00000048118	Group:Responder/NonResponder	FALSE	UP	0.89	3.3	10.14	4.13
Ebag9	ENSMUSG00000022339	Group:Responder/NonResponder	FALSE	DN	-0.47	3.3	10.84	-4.13
Steap1	ENSMUSG00000015652	Group:Responder/NonResponder	FALSE	DN	-0.98	3.3	10.99	-4.13
Ptrh2	ENSMUSG00000072582	Group:Responder/NonResponder	FALSE	DN	-0.53	3.3	10.61	-4.13
Gramd4	ENSMUSG00000035900	Group:Responder/NonResponder	FALSE	UP	0.74	3.3	9.61	4.13
Zfp287	ENSMUSG00000005267	Group:Responder/NonResponder	FALSE	UP	0.72	3.29	7.33	4.12
Taok3	ENSMUSG00000061288	Group:Responder/NonResponder	FALSE	UP	0.81	3.28	9.86	4.12
2310009B15Rik	ENSMUSG00000079283	Group:Responder/NonResponder	FALSE	DN	-0.77	3.27	9.15	-4.11
Yaf2	ENSMUSG00000022634	Group:Responder/NonResponder	FALSE	DN	-0.5	3.27	10.84	-4.11
Zfp472	ENSMUSG00000053600	Group:Responder/NonResponder	FALSE	UP	0.61	3.26	8.38	4.1
Vdac1	ENSMUSG00000020402	Group:Responder/NonResponder	FALSE	DN	-0.39	3.25	13.77	-4.1
Ppia	ENSMUSG00000071866	Group:Responder/NonResponder	FALSE	DN	-0.5	3.25	16	-4.1
Gm21188	ENSMUSG00000095609	Group:Responder/NonResponder	FALSE	UP	0.93	3.25	8.66	4.1
Krtcap2	ENSMUSG00000042747	Group:Responder/NonResponder	FALSE	DN	-0.72	3.25	11.47	-4.1
C130050O18Rik	ENSMUSG00000044092	Group:Responder/NonResponder	FALSE	DN	-0.73	3.25	7.19	-4.1
Eif2ak3	ENSMUSG00000031668	Group:Responder/NonResponder	FALSE	UP	0.64	3.24	9.49	4.09
Zfp729a	ENSMUSG00000021510	Group:Responder/NonResponder	FALSE	UP	0.59	3.24	9.22	4.09
Fam173b	ENSMUSG00000039065	Group:Responder/NonResponder	FALSE	DN	-0.41	3.24	10.65	-4.09
Tada2a	ENSMUSG00000018651	Group:Responder/NonResponder	FALSE	DN	-0.49	3.24	10	-4.09
Sft2d2	ENSMUSG00000040848	Group:Responder/NonResponder	FALSE	UP	0.84	3.23	10.5	4.08
Mitf	ENSMUSG00000035158	Group:Responder/NonResponder	FALSE	UP	0.73	3.19	8.12	4.06
Zfp626	ENSMUSG00000030604	Group:Responder/NonResponder	FALSE	UP	0.52	3.19	9.01	4.06
Rab3d	ENSMUSG00000019066	Group:Responder/NonResponder	FALSE	UP	0.86	3.19	8.98	4.06
Crtap	ENSMUSG00000032431	Group:Responder/NonResponder	FALSE	DN	-0.66	3.19	11.72	-4.06
Ppp6r1	ENSMUSG00000052296	Group:Responder/NonResponder	FALSE	UP	0.59	3.19	11.14	4.06
Aarsd1	ENSMUSG00000075528	Group:Responder/NonResponder	FALSE	DN	-0.46	3.18	10.98	-4.06
Galnt4	ENSMUSG00000090035	Group:Responder/NonResponder	FALSE	UP	0.92	3.17	8.7	4.05
Cdc42se1	ENSMUSG00000046722	Group:Responder/NonResponder	FALSE	UP	0.54	3.15	11.45	4.04
Kdelc1	ENSMUSG00000026047	Group:Responder/NonResponder	FALSE	DN	-0.5	3.13	10.77	-4.03
Rabgap1l	ENSMUSG00000026721	Group:Responder/NonResponder	FALSE	UP	0.97	3.13	10.54	4.03
Phtf2	ENSMUSG00000039987	Group:Responder/NonResponder	FALSE	UP	0.89	3.13	9.29	4.02
Ripk3	ENSMUSG00000022221	Group:Responder/NonResponder	FALSE	UP	0.85	3.13	8.34	4.02
Ikbip	ENSMUSG00000019975	Group:Responder/NonResponder	FALSE	DN	-0.57	3.13	12	-4.02
Wnt7b	ENSMUSG00000022382	Group:Responder/NonResponder	FALSE	DN	-0.56	3.12	10.88	-4.02
Meis1	ENSMUSG00000020160	Group:Responder/NonResponder	FALSE	DN	-0.69	3.11	8.88	-4.01
Zfp961	ENSMUSG00000052446	Group:Responder/NonResponder	FALSE	UP	0.48	3.1	9.32	4
Helb	ENSMUSG00000020228	Group:Responder/NonResponder	FALSE	UP	0.46	3.09	9.69	4
Bmp2k	ENSMUSG00000034663	Group:Responder/NonResponder	FALSE	UP	0.64	3.08	10.67	4
Slc15a4	ENSMUSG00000029416	Group:Responder/NonResponder	FALSE	UP	0.63	3.08	9.31	3.99
Pias1	ENSMUSG00000032405	Group:Responder/NonResponder	FALSE	UP	0.47	3.08	10.45	3.99
Slc2a9	ENSMUSG00000005107	Group:Responder/NonResponder	FALSE	UP	0.88	3.08	6.71	3.99
Ppp1r13b	ENSMUSG00000021285	Group:Responder/NonResponder	FALSE	UP	0.75	3.07	8.56	3.99
Hmga1	ENSMUSG00000046711	Group:Responder/NonResponder	FALSE	DN	-0.56	3.07	14.12	-3.99
Epha2	ENSMUSG00000006445	Group:Responder/NonResponder	FALSE	DN	-0.6	3.06	10.74	-3.98
Mmd	ENSMUSG00000003948	Group:Responder/NonResponder	FALSE	UP	0.89	3.06	10.42	3.98
Pxmp4	ENSMUSG00000000876	Group:Responder/NonResponder	FALSE	UP	0.72	3.06	8.37	3.98
Ccm2	ENSMUSG00000000378	Group:Responder/NonResponder	FALSE	UP	0.62	3.05	10.36	3.98
Tyro3	ENSMUSG00000027298	Group:Responder/NonResponder	FALSE	DN	-0.61	3.05	10.52	-3.97
Prkcd	ENSMUSG00000021948	Group:Responder/NonResponder	FALSE	UP	0.46	3.05	11.32	3.97
Ehd4	ENSMUSG00000027293	Group:Responder/NonResponder	FALSE	UP	0.82	3.05	10.68	3.97
Itm2b	ENSMUSG00000022108	Group:Responder/NonResponder	FALSE	UP	0.62	3.03	13.75	3.96
Plekhm1	ENSMUSG00000034247	Group:Responder/NonResponder	FALSE	UP	0.86	3.03	9.56	3.96
Fryl	ENSMUSG00000070733	Group:Responder/NonResponder	FALSE	UP	0.77	3.03	10.49	3.96
Med30	ENSMUSG00000038622	Group:Responder/NonResponder	FALSE	DN	-0.55	3.03	10.42	-3.96
Tnfrsf21	ENSMUSG00000023915	Group:Responder/NonResponder	FALSE	UP	0.99	3.02	7.83	3.96
Gramd1b	ENSMUSG00000040111	Group:Responder/NonResponder	FALSE	UP	0.78	3.02	9.26	3.96
Ptafr	ENSMUSG00000056529	Group:Responder/NonResponder	FALSE	UP	1	3.02	8.7	3.95
Socs4	ENSMUSG00000048379	Group:Responder/NonResponder	FALSE	UP	0.44	3.02	10.82	3.95
Il10ra	ENSMUSG00000032089	Group:Responder/NonResponder	FALSE	UP	0.74	3.02	10.55	3.95
Pnpla7	ENSMUSG00000036833	Group:Responder/NonResponder	FALSE	UP	0.7	3	9.27	3.94
Ch25h	ENSMUSG00000050370	Group:Responder/NonResponder	FALSE	DN	-0.81	3	10.24	-3.94
Esco1	ENSMUSG00000024293	Group:Responder/NonResponder	FALSE	UP	0.79	3	10.05	3.94
Cct8	ENSMUSG00000025613	Group:Responder/NonResponder	FALSE	DN	-0.41	2.99	14.13	-3.93
BC022687	ENSMUSG00000037594	Group:Responder/NonResponder	FALSE	DN	-0.63	2.98	8.19	-3.93
Traf4	ENSMUSG00000017386	Group:Responder/NonResponder	FALSE	DN	-0.45	2.97	10.45	-3.92
Necap2	ENSMUSG00000028923	Group:Responder/NonResponder	FALSE	UP	0.63	2.96	10.34	3.92
Secisbp2	ENSMUSG00000035139	Group:Responder/NonResponder	FALSE	UP	0.64	2.96	9.21	3.92
Gripap1	ENSMUSG00000031153	Group:Responder/NonResponder	FALSE	UP	0.78	2.96	10.32	3.92
Knstrn	ENSMUSG00000027331	Group:Responder/NonResponder	FALSE	DN	-0.57	2.94	12.34	-3.91
Klhdc1	ENSMUSG00000051890	Group:Responder/NonResponder	FALSE	UP	0.87	2.94	7.33	3.9
Apobec3	ENSMUSG00000009585	Group:Responder/NonResponder	FALSE	UP	0.51	2.92	12.25	3.89
Slc19a1	ENSMUSG00000001436	Group:Responder/NonResponder	FALSE	DN	-0.49	2.91	10.09	-3.89
Drg2	ENSMUSG00000020537	Group:Responder/NonResponder	FALSE	DN	-0.37	2.91	10.87	-3.88
Axl	ENSMUSG00000002602	Group:Responder/NonResponder	FALSE	DN	-0.49	2.91	13.9	-3.88
Lztr1	ENSMUSG00000022761	Group:Responder/NonResponder	FALSE	DN	-0.32	2.9	11.23	-3.88
Znf41-ps	ENSMUSG00000084350	Group:Responder/NonResponder	FALSE	UP	0.91	2.9	7.29	3.88
Ext1	ENSMUSG00000061731	Group:Responder/NonResponder	FALSE	DN	-0.77	2.9	13.29	-3.88
Nudt2	ENSMUSG00000028443	Group:Responder/NonResponder	FALSE	DN	-0.52	2.89	9.45	-3.87
Wdr44	ENSMUSG00000036769	Group:Responder/NonResponder	FALSE	UP	0.95	2.89	8.31	3.87
Sema4c	ENSMUSG00000026121	Group:Responder/NonResponder	FALSE	DN	-0.51	2.89	10.16	-3.87
Zfand6	ENSMUSG00000030629	Group:Responder/NonResponder	FALSE	UP	0.37	2.89	10.94	3.87
Hspb8	ENSMUSG00000041548	Group:Responder/NonResponder	FALSE	DN	-0.45	2.89	11.35	-3.87
Gapdh	ENSMUSG00000057666	Group:Responder/NonResponder	FALSE	DN	-0.59	2.88	17.26	-3.87
Acy1	ENSMUSG00000023262	Group:Responder/NonResponder	FALSE	DN	-0.88	2.88	10.12	-3.86
Rom1	ENSMUSG00000071648	Group:Responder/NonResponder	FALSE	UP	0.85	2.88	6.37	3.86
Zcchc6	ENSMUSG00000035248	Group:Responder/NonResponder	FALSE	UP	0.44	2.88	11.63	3.86
Cenpa	ENSMUSG00000029177	Group:Responder/NonResponder	FALSE	DN	-0.44	2.87	11.54	-3.86
Elf4	ENSMUSG00000031103	Group:Responder/NonResponder	FALSE	UP	0.59	2.87	10.36	3.86
Cd300ld	ENSMUSG00000034641	Group:Responder/NonResponder	FALSE	UP	0.71	2.87	8.58	3.86
P2rx4	ENSMUSG00000029470	Group:Responder/NonResponder	FALSE	UP	0.52	2.87	10.25	3.86
Lmo1	ENSMUSG00000036111	Group:Responder/NonResponder	FALSE	DN	-0.67	2.87	8.28	-3.86
Pa2g4	ENSMUSG00000025364	Group:Responder/NonResponder	FALSE	DN	-0.36	2.86	13.39	-3.85
Commd1	ENSMUSG00000051355	Group:Responder/NonResponder	FALSE	DN	-0.63	2.86	11.27	-3.85
Itpr3	ENSMUSG00000042644	Group:Responder/NonResponder	FALSE	UP	0.95	2.86	10.51	3.85
Chst14	ENSMUSG00000074916	Group:Responder/NonResponder	FALSE	DN	-0.61	2.85	9.44	-3.85
Fkbp15	ENSMUSG00000066151	Group:Responder/NonResponder	FALSE	UP	0.48	2.85	10.65	3.85
Serpinh1	ENSMUSG00000070436	Group:Responder/NonResponder	FALSE	DN	-0.47	2.85	14.98	-3.84
Mob3a	ENSMUSG00000003348	Group:Responder/NonResponder	FALSE	UP	0.8	2.85	10.11	3.84
Mtx2	ENSMUSG00000027099	Group:Responder/NonResponder	FALSE	DN	-0.56	2.85	11.68	-3.84
Dnajb2	ENSMUSG00000026203	Group:Responder/NonResponder	FALSE	DN	-0.47	2.84	10.62	-3.84
Fam83g	ENSMUSG00000042377	Group:Responder/NonResponder	FALSE	DN	-0.56	2.84	9.06	-3.84
Zbtb6	ENSMUSG00000066798	Group:Responder/NonResponder	FALSE	UP	0.42	2.84	9.82	3.84
Zbtb33	ENSMUSG00000048047	Group:Responder/NonResponder	FALSE	UP	0.84	2.83	9.5	3.83
Tmem229b	ENSMUSG00000046157	Group:Responder/NonResponder	FALSE	UP	0.74	2.83	9.24	3.83
Rgs20	ENSMUSG00000002459	Group:Responder/NonResponder	FALSE	DN	-0.73	2.82	8.26	-3.83
Mmp11	ENSMUSG00000000901	Group:Responder/NonResponder	FALSE	DN	-0.97	2.82	10.16	-3.82
Rabl2	ENSMUSG00000022621	Group:Responder/NonResponder	FALSE	DN	-0.69	2.82	8.73	-3.82
Zfp991	ENSMUSG00000067916	Group:Responder/NonResponder	FALSE	UP	0.98	2.82	8.07	3.82
A130010J15Rik	ENSMUSG00000079144	Group:Responder/NonResponder	FALSE	UP	0.87	2.81	8.08	3.82
Celf2	ENSMUSG00000002107	Group:Responder/NonResponder	FALSE	UP	0.9	2.8	11.07	3.81
Ttc7	ENSMUSG00000036918	Group:Responder/NonResponder	FALSE	UP	0.81	2.8	9.62	3.81
Cdk4	ENSMUSG00000006728	Group:Responder/NonResponder	FALSE	DN	-0.48	2.79	13.17	-3.81
Ythdc1	ENSMUSG00000035851	Group:Responder/NonResponder	FALSE	UP	0.42	2.79	12.06	3.81
Sigmar1	ENSMUSG00000036078	Group:Responder/NonResponder	FALSE	DN	-0.35	2.79	10.95	-3.8
Zfp758	ENSMUSG00000044501	Group:Responder/NonResponder	FALSE	UP	0.74	2.77	8.42	3.79
Jam3	ENSMUSG00000031990	Group:Responder/NonResponder	FALSE	UP	0.89	2.77	8.15	3.79
Mrps6	ENSMUSG00000039680	Group:Responder/NonResponder	FALSE	DN	-0.51	2.77	11.74	-3.79
Mlxip	ENSMUSG00000038342	Group:Responder/NonResponder	FALSE	UP	0.58	2.77	11.04	3.79
Ubtd1	ENSMUSG00000025171	Group:Responder/NonResponder	FALSE	DN	-0.59	2.77	10.38	-3.79
Cdkn3	ENSMUSG00000037628	Group:Responder/NonResponder	FALSE	DN	-0.89	2.77	8.91	-3.79
Mex3c	ENSMUSG00000037253	Group:Responder/NonResponder	FALSE	DN	-0.4	2.77	11.89	-3.79
Ifnar1	ENSMUSG00000022967	Group:Responder/NonResponder	FALSE	UP	0.3	2.76	11.56	3.79
Slc25a39	ENSMUSG00000018677	Group:Responder/NonResponder	FALSE	DN	-0.51	2.76	11.9	-3.78
Ndufb9	ENSMUSG00000022354	Group:Responder/NonResponder	FALSE	DN	-0.53	2.76	11.8	-3.78
Zbtb38	ENSMUSG00000040433	Group:Responder/NonResponder	FALSE	UP	0.39	2.75	9.94	3.78
Mras	ENSMUSG00000032470	Group:Responder/NonResponder	FALSE	DN	-0.45	2.75	9.66	-3.78
Nhp2	ENSMUSG00000001056	Group:Responder/NonResponder	FALSE	DN	-0.63	2.75	12.89	-3.78
Dusp22	ENSMUSG00000069255	Group:Responder/NonResponder	FALSE	UP	0.51	2.74	8.76	3.77
Jak1	ENSMUSG00000028530	Group:Responder/NonResponder	FALSE	UP	0.95	2.73	12.67	3.76
Zwilch	ENSMUSG00000032400	Group:Responder/NonResponder	FALSE	DN	-0.44	2.73	10.97	-3.76
Hspa4	ENSMUSG00000020361	Group:Responder/NonResponder	FALSE	DN	-0.34	2.72	13.92	-3.76
Zscan29	ENSMUSG00000050619	Group:Responder/NonResponder	FALSE	UP	0.39	2.72	10.1	3.76
Stat6	ENSMUSG00000002147	Group:Responder/NonResponder	FALSE	UP	0.39	2.72	11.66	3.76
Zfp651	ENSMUSG00000013419	Group:Responder/NonResponder	FALSE	DN	-0.55	2.71	10.77	-3.75
Dnajc27	ENSMUSG00000020657	Group:Responder/NonResponder	FALSE	UP	0.81	2.7	7.53	3.74
Prkg2	ENSMUSG00000029334	Group:Responder/NonResponder	FALSE	DN	-0.96	2.7	11.27	-3.74
Mppe1	ENSMUSG00000062526	Group:Responder/NonResponder	FALSE	UP	0.95	2.7	8.03	3.74
Chac2	ENSMUSG00000020309	Group:Responder/NonResponder	FALSE	DN	-0.54	2.7	8.62	-3.74
Amacr	ENSMUSG00000022244	Group:Responder/NonResponder	FALSE	DN	-0.51	2.7	9.36	-3.74
Prag1	ENSMUSG00000050271	Group:Responder/NonResponder	FALSE	UP	0.8	2.69	7.53	3.74
Shmt2	ENSMUSG00000025403	Group:Responder/NonResponder	FALSE	DN	-0.53	2.69	12.64	-3.74
Rtl5	ENSMUSG00000049191	Group:Responder/NonResponder	FALSE	UP	0.8	2.69	7.37	3.74
Banf1	ENSMUSG00000024844	Group:Responder/NonResponder	FALSE	DN	-0.57	2.69	12.47	-3.74
Fam241a	ENSMUSG00000050549	Group:Responder/NonResponder	FALSE	UP	0.84	2.69	7.26	3.74
Cutc	ENSMUSG00000025193	Group:Responder/NonResponder	FALSE	UP	0.62	2.68	7.68	3.73
Fam19a1	ENSMUSG00000059187	Group:Responder/NonResponder	FALSE	DN	-0.63	2.68	8.7	-3.73
Cotl1	ENSMUSG00000031827	Group:Responder/NonResponder	FALSE	UP	0.67	2.67	11.41	3.72
Anxa1	ENSMUSG00000024659	Group:Responder/NonResponder	FALSE	DN	-0.45	2.67	14.04	-3.72
Hsdl2	ENSMUSG00000028383	Group:Responder/NonResponder	FALSE	UP	0.93	2.67	9.35	3.72
Ncoa3	ENSMUSG00000027678	Group:Responder/NonResponder	FALSE	UP	0.58	2.66	10.93	3.72
Hibadh	ENSMUSG00000029776	Group:Responder/NonResponder	FALSE	UP	0.4	2.66	10.41	3.72
Baz2b	ENSMUSG00000026987	Group:Responder/NonResponder	FALSE	UP	0.54	2.66	10.82	3.72
C2cd3	ENSMUSG00000047248	Group:Responder/NonResponder	FALSE	UP	0.98	2.66	9.29	3.72
Mapk8ip1	ENSMUSG00000027223	Group:Responder/NonResponder	FALSE	DN	-0.56	2.66	9.3	-3.72
Pfdn1	ENSMUSG00000024346	Group:Responder/NonResponder	FALSE	DN	-0.65	2.66	11.08	-3.71
Akt2	ENSMUSG00000004056	Group:Responder/NonResponder	FALSE	UP	0.52	2.66	11.1	3.71
Mrpl13	ENSMUSG00000022370	Group:Responder/NonResponder	FALSE	DN	-0.49	2.65	11.64	-3.71
Prdm5	ENSMUSG00000029913	Group:Responder/NonResponder	FALSE	DN	-0.82	2.65	10.38	-3.71
Steap2	ENSMUSG00000015653	Group:Responder/NonResponder	FALSE	DN	-0.7	2.64	12.29	-3.7
Rdh10	ENSMUSG00000025921	Group:Responder/NonResponder	FALSE	DN	-0.68	2.64	10.92	-3.7
9930111J21Rik2	ENSMUSG00000069892	Group:Responder/NonResponder	FALSE	UP	0.7	2.64	11.67	3.7
Calhm2	ENSMUSG00000033033	Group:Responder/NonResponder	FALSE	UP	0.59	2.64	8.82	3.7
Kif13b	ENSMUSG00000060012	Group:Responder/NonResponder	FALSE	UP	0.63	2.63	9.93	3.7
Ciart	ENSMUSG00000038550	Group:Responder/NonResponder	FALSE	DN	-0.87	2.63	8.78	-3.69
Vps37d	ENSMUSG00000043614	Group:Responder/NonResponder	FALSE	DN	-0.86	2.63	8	-3.69
Ranbp1	ENSMUSG00000005732	Group:Responder/NonResponder	FALSE	DN	-0.46	2.62	13.22	-3.69
Snai1	ENSMUSG00000042821	Group:Responder/NonResponder	FALSE	DN	-0.67	2.62	10.06	-3.69
Fads1	ENSMUSG00000010663	Group:Responder/NonResponder	FALSE	DN	-0.74	2.62	12.55	-3.69
Gria4	ENSMUSG00000025892	Group:Responder/NonResponder	FALSE	DN	-0.86	2.61	9.45	-3.68
Mcf2l	ENSMUSG00000031442	Group:Responder/NonResponder	FALSE	UP	1	2.61	6.86	3.68
Naaa	ENSMUSG00000029413	Group:Responder/NonResponder	FALSE	UP	0.73	2.6	10.17	3.68
Scp2	ENSMUSG00000028603	Group:Responder/NonResponder	FALSE	UP	0.68	2.6	11.65	3.68
Alg9	ENSMUSG00000032059	Group:Responder/NonResponder	FALSE	DN	-0.39	2.6	10.12	-3.68
Nenf	ENSMUSG00000037499	Group:Responder/NonResponder	FALSE	DN	-0.7	2.6	10.2	-3.67
Hddc2	ENSMUSG00000000295	Group:Responder/NonResponder	FALSE	DN	-0.82	2.6	9.49	-3.67
Smarce1	ENSMUSG00000037935	Group:Responder/NonResponder	FALSE	DN	-0.42	2.59	12.88	-3.67
Pycr1	ENSMUSG00000025140	Group:Responder/NonResponder	FALSE	DN	-0.54	2.59	9.35	-3.67
Gsto1	ENSMUSG00000025068	Group:Responder/NonResponder	FALSE	DN	-0.63	2.58	11.86	-3.66
Ncf1	ENSMUSG00000015950	Group:Responder/NonResponder	FALSE	UP	0.77	2.58	11.15	3.66
Eny2	ENSMUSG00000022338	Group:Responder/NonResponder	FALSE	DN	-0.62	2.57	12.15	-3.65
Prelid1	ENSMUSG00000021486	Group:Responder/NonResponder	FALSE	DN	-0.45	2.57	13.29	-3.65
Tbl1xr1	ENSMUSG00000027630	Group:Responder/NonResponder	FALSE	UP	0.4	2.57	10.57	3.65
Zic1	ENSMUSG00000032368	Group:Responder/NonResponder	FALSE	DN	-0.61	2.56	8.89	-3.65
Bahcc1	ENSMUSG00000039741	Group:Responder/NonResponder	FALSE	DN	-0.64	2.56	11.32	-3.65
Manbal	ENSMUSG00000063019	Group:Responder/NonResponder	FALSE	DN	-0.32	2.56	10.89	-3.65
C1galt1	ENSMUSG00000042460	Group:Responder/NonResponder	FALSE	UP	0.87	2.56	10.6	3.65
Dnajc22	ENSMUSG00000038009	Group:Responder/NonResponder	FALSE	DN	-0.64	2.56	7.82	-3.65
Chaf1b	ENSMUSG00000022945	Group:Responder/NonResponder	FALSE	DN	-0.5	2.56	10.68	-3.64
Agtpbp1	ENSMUSG00000021557	Group:Responder/NonResponder	FALSE	UP	0.5	2.55	9.82	3.64
Upp1	ENSMUSG00000020407	Group:Responder/NonResponder	FALSE	DN	-0.63	2.55	10.87	-3.64
Gtf3a	ENSMUSG00000016503	Group:Responder/NonResponder	FALSE	DN	-0.65	2.55	11.65	-3.64
Ptges	ENSMUSG00000050737	Group:Responder/NonResponder	FALSE	DN	-0.49	2.55	12.34	-3.64
Snhg4	ENSMUSG00000097769	Group:Responder/NonResponder	FALSE	DN	-0.83	2.55	11.47	-3.64
Kdm4c	ENSMUSG00000028397	Group:Responder/NonResponder	FALSE	UP	0.55	2.54	9.73	3.64
Ajuba	ENSMUSG00000022178	Group:Responder/NonResponder	FALSE	DN	-0.55	2.54	10.33	-3.63
Pigu	ENSMUSG00000038383	Group:Responder/NonResponder	FALSE	DN	-0.48	2.54	10.74	-3.63
Phykpl	ENSMUSG00000020359	Group:Responder/NonResponder	FALSE	DN	-0.62	2.53	9.89	-3.63
Aurkb	ENSMUSG00000020897	Group:Responder/NonResponder	FALSE	DN	-0.56	2.52	10.95	-3.62
Cybb	ENSMUSG00000015340	Group:Responder/NonResponder	FALSE	UP	0.87	2.52	11.83	3.62
Rsl1d1	ENSMUSG00000005846	Group:Responder/NonResponder	FALSE	DN	-0.52	2.52	13.08	-3.62
Mrps26	ENSMUSG00000037740	Group:Responder/NonResponder	FALSE	DN	-0.57	2.52	10.63	-3.62
Rps27a	ENSMUSG00000020460	Group:Responder/NonResponder	FALSE	DN	-0.54	2.52	15.14	-3.62
H6pd	ENSMUSG00000028980	Group:Responder/NonResponder	FALSE	UP	0.58	2.52	10.33	3.62
Grk2	ENSMUSG00000024858	Group:Responder/NonResponder	FALSE	UP	0.7	2.51	11.6	3.61
Cnih4	ENSMUSG00000062169	Group:Responder/NonResponder	FALSE	DN	-0.57	2.51	11.52	-3.61
Ube2e3	ENSMUSG00000027011	Group:Responder/NonResponder	FALSE	DN	-0.34	2.51	10.54	-3.61
S100a10	ENSMUSG00000041959	Group:Responder/NonResponder	FALSE	DN	-0.71	2.5	13.21	-3.61
Mrpl22	ENSMUSG00000020514	Group:Responder/NonResponder	FALSE	DN	-0.49	2.5	9.79	-3.61
Yap1	ENSMUSG00000053110	Group:Responder/NonResponder	FALSE	DN	-0.38	2.5	12.04	-3.61
Pde8a	ENSMUSG00000025584	Group:Responder/NonResponder	FALSE	UP	0.93	2.5	7.69	3.61
Fam207a	ENSMUSG00000032977	Group:Responder/NonResponder	FALSE	DN	-0.46	2.5	11.2	-3.61
Dcxr	ENSMUSG00000039450	Group:Responder/NonResponder	FALSE	UP	0.82	2.49	6.64	3.6
Phc3	ENSMUSG00000037652	Group:Responder/NonResponder	FALSE	UP	0.57	2.49	11.13	3.6
Rgs3	ENSMUSG00000059810	Group:Responder/NonResponder	FALSE	UP	0.59	2.49	9.69	3.59
Mterf4	ENSMUSG00000026273	Group:Responder/NonResponder	FALSE	UP	0.67	2.49	8.68	3.59
Bcor	ENSMUSG00000040363	Group:Responder/NonResponder	FALSE	UP	0.59	2.48	9.44	3.59
Klf10	ENSMUSG00000037465	Group:Responder/NonResponder	FALSE	DN	-0.49	2.48	11.99	-3.59
Tars	ENSMUSG00000022241	Group:Responder/NonResponder	FALSE	DN	-0.52	2.48	13.85	-3.59
Brix1	ENSMUSG00000022247	Group:Responder/NonResponder	FALSE	DN	-0.45	2.48	12.14	-3.59
Psma7	ENSMUSG00000027566	Group:Responder/NonResponder	FALSE	DN	-0.57	2.48	13.24	-3.59
Ifngr1	ENSMUSG00000020009	Group:Responder/NonResponder	FALSE	UP	0.36	2.48	11.68	3.59
Jak2	ENSMUSG00000024789	Group:Responder/NonResponder	FALSE	UP	0.62	2.47	11.1	3.58
Msantd3	ENSMUSG00000039693	Group:Responder/NonResponder	FALSE	DN	-0.55	2.46	9.87	-3.58
C2cd5	ENSMUSG00000030279	Group:Responder/NonResponder	FALSE	UP	0.47	2.46	9.88	3.58
Atpif1	ENSMUSG00000054428	Group:Responder/NonResponder	FALSE	DN	-0.58	2.46	10.96	-3.57
Rasa2	ENSMUSG00000032413	Group:Responder/NonResponder	FALSE	UP	0.84	2.45	9.81	3.57
Tpd52l2	ENSMUSG00000000827	Group:Responder/NonResponder	FALSE	DN	-0.41	2.44	11.83	-3.56
Stat5a	ENSMUSG00000004043	Group:Responder/NonResponder	FALSE	UP	0.71	2.44	9.35	3.56
Mocs1	ENSMUSG00000064120	Group:Responder/NonResponder	FALSE	UP	0.56	2.44	8.55	3.56
Scamp5	ENSMUSG00000040722	Group:Responder/NonResponder	FALSE	UP	0.77	2.43	7.69	3.56
Erh	ENSMUSG00000021131	Group:Responder/NonResponder	FALSE	DN	-0.55	2.43	12.73	-3.56
Cd63	ENSMUSG00000025351	Group:Responder/NonResponder	FALSE	DN	-0.54	2.43	15.04	-3.55
Commd5	ENSMUSG00000055041	Group:Responder/NonResponder	FALSE	DN	-0.48	2.43	9.2	-3.55
Zfp518a	ENSMUSG00000049164	Group:Responder/NonResponder	FALSE	UP	0.94	2.43	9.08	3.55
Pld3	ENSMUSG00000003363	Group:Responder/NonResponder	FALSE	UP	0.61	2.43	10.37	3.55
Alas1	ENSMUSG00000032786	Group:Responder/NonResponder	FALSE	UP	0.81	2.43	9.77	3.55
Lyrm9	ENSMUSG00000072640	Group:Responder/NonResponder	FALSE	UP	0.57	2.42	8.32	3.55
Timm13	ENSMUSG00000020219	Group:Responder/NonResponder	FALSE	DN	-0.48	2.42	11.52	-3.54
Naxe	ENSMUSG00000028070	Group:Responder/NonResponder	FALSE	DN	-0.5	2.4	10.25	-3.54
Gps1	ENSMUSG00000025156	Group:Responder/NonResponder	FALSE	DN	-0.38	2.4	12.43	-3.53
Ndufa12	ENSMUSG00000020022	Group:Responder/NonResponder	FALSE	DN	-0.53	2.4	11.68	-3.53
Rbl2	ENSMUSG00000031666	Group:Responder/NonResponder	FALSE	UP	0.61	2.39	10.48	3.53
Fuca1	ENSMUSG00000028673	Group:Responder/NonResponder	FALSE	UP	0.37	2.39	10.65	3.53
Aldh18a1	ENSMUSG00000025007	Group:Responder/NonResponder	FALSE	DN	-0.47	2.39	12.3	-3.53
Pcmtd2	ENSMUSG00000027589	Group:Responder/NonResponder	FALSE	UP	0.52	2.39	10.4	3.53
Dyrk2	ENSMUSG00000028630	Group:Responder/NonResponder	FALSE	UP	0.36	2.38	10.71	3.52
Paox	ENSMUSG00000025464	Group:Responder/NonResponder	FALSE	UP	0.9	2.38	7.64	3.52
Grb2	ENSMUSG00000059923	Group:Responder/NonResponder	FALSE	UP	0.47	2.38	11.36	3.52
Atp5o	ENSMUSG00000022956	Group:Responder/NonResponder	FALSE	DN	-0.49	2.38	12.63	-3.52
Abcb6	ENSMUSG00000026198	Group:Responder/NonResponder	FALSE	DN	-0.39	2.38	10.31	-3.52
Slc6a8	ENSMUSG00000019558	Group:Responder/NonResponder	FALSE	DN	-0.68	2.38	11.79	-3.52
Kpnb1	ENSMUSG00000001440	Group:Responder/NonResponder	FALSE	DN	-0.29	2.38	14.66	-3.52
Ccnb2	ENSMUSG00000032218	Group:Responder/NonResponder	FALSE	DN	-0.41	2.37	11.02	-3.51
Snrpf	ENSMUSG00000020018	Group:Responder/NonResponder	FALSE	DN	-0.96	2.37	12.68	-3.51
Cks2	ENSMUSG00000062248	Group:Responder/NonResponder	FALSE	DN	-0.58	2.37	10.78	-3.51
Mnd1	ENSMUSG00000033752	Group:Responder/NonResponder	FALSE	DN	-0.68	2.37	8.76	-3.51
Slc25a45	ENSMUSG00000024818	Group:Responder/NonResponder	FALSE	UP	0.81	2.37	9.07	3.51
Gm42517	ENSMUSG00000105867	Group:Responder/NonResponder	FALSE	DN	-0.69	2.37	7.94	-3.51
Epn2	ENSMUSG00000001036	Group:Responder/NonResponder	FALSE	DN	-0.65	2.37	11.42	-3.51
Slc25a4	ENSMUSG00000031633	Group:Responder/NonResponder	FALSE	DN	-0.48	2.37	13.77	-3.51
Jade1	ENSMUSG00000025764	Group:Responder/NonResponder	FALSE	UP	0.5	2.37	10.19	3.51
Acox1	ENSMUSG00000020777	Group:Responder/NonResponder	FALSE	UP	0.65	2.37	11.15	3.51
Ldlr	ENSMUSG00000032193	Group:Responder/NonResponder	FALSE	DN	-0.83	2.36	12.04	-3.5
Rhoc	ENSMUSG00000002233	Group:Responder/NonResponder	FALSE	DN	-0.47	2.36	12.2	-3.5
Il18rap	ENSMUSG00000026068	Group:Responder/NonResponder	FALSE	UP	0.97	2.36	7.69	3.5
Timm8a1	ENSMUSG00000048007	Group:Responder/NonResponder	FALSE	DN	-0.68	2.36	10.92	-3.5
Unc93b1	ENSMUSG00000036908	Group:Responder/NonResponder	FALSE	UP	0.62	2.35	11.88	3.5
Mrnip	ENSMUSG00000020381	Group:Responder/NonResponder	FALSE	DN	-0.68	2.35	7.98	-3.5
Nfatc2ip	ENSMUSG00000030722	Group:Responder/NonResponder	FALSE	UP	0.48	2.35	8.78	3.5
Adcy3	ENSMUSG00000020654	Group:Responder/NonResponder	FALSE	UP	0.92	2.35	8.2	3.49
Zfp995	ENSMUSG00000078546	Group:Responder/NonResponder	FALSE	UP	0.81	2.35	6.56	3.49
Cpeb4	ENSMUSG00000020300	Group:Responder/NonResponder	FALSE	UP	0.6	2.35	10.12	3.49
Lipt2	ENSMUSG00000030725	Group:Responder/NonResponder	FALSE	DN	-0.8	2.35	7.11	-3.49
Dbf4	ENSMUSG00000002297	Group:Responder/NonResponder	FALSE	DN	-0.46	2.34	11.79	-3.49
Pycard	ENSMUSG00000030793	Group:Responder/NonResponder	FALSE	UP	0.75	2.34	9.18	3.49
Stk4	ENSMUSG00000018209	Group:Responder/NonResponder	FALSE	UP	0.83	2.34	11.75	3.49
Luzp4	ENSMUSG00000079387	Group:Responder/NonResponder	FALSE	DN	-0.86	2.34	7.98	-3.49
Dennd5b	ENSMUSG00000030313	Group:Responder/NonResponder	FALSE	UP	0.68	2.34	9.95	3.49
Mcts2	ENSMUSG00000042814	Group:Responder/NonResponder	FALSE	DN	-0.71	2.34	8.55	-3.48
Flvcr1	ENSMUSG00000066595	Group:Responder/NonResponder	FALSE	DN	-0.43	2.32	10.75	-3.47
Cyba	ENSMUSG00000006519	Group:Responder/NonResponder	FALSE	UP	0.69	2.32	10.81	3.47
Ctsh	ENSMUSG00000032359	Group:Responder/NonResponder	FALSE	UP	0.73	2.32	11.86	3.47
Thyn1	ENSMUSG00000035443	Group:Responder/NonResponder	FALSE	DN	-0.64	2.32	10.34	-3.47
Ahcyl2	ENSMUSG00000029772	Group:Responder/NonResponder	FALSE	UP	0.69	2.31	10.22	3.47
Samd9l	ENSMUSG00000047735	Group:Responder/NonResponder	FALSE	UP	0.89	2.31	12	3.47
Btg3	ENSMUSG00000022863	Group:Responder/NonResponder	FALSE	DN	-0.51	2.31	11.13	-3.47
Gpr149	ENSMUSG00000043441	Group:Responder/NonResponder	FALSE	DN	-0.82	2.31	10.67	-3.47
Rpl10	ENSMUSG00000008682	Group:Responder/NonResponder	FALSE	DN	-0.42	2.31	15.57	-3.47
Acp6	ENSMUSG00000028093	Group:Responder/NonResponder	FALSE	DN	-0.61	2.31	10.11	-3.46
Arid5a	ENSMUSG00000037447	Group:Responder/NonResponder	FALSE	UP	0.7	2.3	9.76	3.46
Wisp1	ENSMUSG00000005124	Group:Responder/NonResponder	FALSE	DN	-0.7	2.29	12.01	-3.45
Clec2d	ENSMUSG00000030157	Group:Responder/NonResponder	FALSE	UP	0.97	2.29	11.03	3.45
Traip	ENSMUSG00000032586	Group:Responder/NonResponder	FALSE	DN	-0.47	2.29	9.62	-3.45
Scamp2	ENSMUSG00000040188	Group:Responder/NonResponder	FALSE	UP	0.55	2.29	10.08	3.45
Hax1	ENSMUSG00000027944	Group:Responder/NonResponder	FALSE	DN	-0.46	2.29	11.52	-3.45
Atxn10	ENSMUSG00000016541	Group:Responder/NonResponder	FALSE	DN	-0.46	2.29	12.27	-3.45
Zdhhc16	ENSMUSG00000025157	Group:Responder/NonResponder	FALSE	DN	-0.44	2.29	10.7	-3.44
Tnfaip8l1	ENSMUSG00000044469	Group:Responder/NonResponder	FALSE	UP	0.85	2.29	6.56	3.44
C130026I21Rik	ENSMUSG00000052477	Group:Responder/NonResponder	FALSE	DN	-0.79	2.28	9.86	-3.44
Fas	ENSMUSG00000024778	Group:Responder/NonResponder	FALSE	UP	0.78	2.28	8.44	3.44
Il17ra	ENSMUSG00000002897	Group:Responder/NonResponder	FALSE	UP	0.77	2.27	10.69	3.44
Lmna	ENSMUSG00000028063	Group:Responder/NonResponder	FALSE	DN	-0.73	2.27	13.21	-3.43
Flnc	ENSMUSG00000068699	Group:Responder/NonResponder	FALSE	DN	-0.61	2.27	11.86	-3.43
Vps33b	ENSMUSG00000030534	Group:Responder/NonResponder	FALSE	UP	0.37	2.26	8.73	3.43
Tfdp1	ENSMUSG00000038482	Group:Responder/NonResponder	FALSE	DN	-0.35	2.26	13.02	-3.43
Tacc3	ENSMUSG00000037313	Group:Responder/NonResponder	FALSE	DN	-0.44	2.26	11.43	-3.43
Lmnb2	ENSMUSG00000062075	Group:Responder/NonResponder	FALSE	DN	-0.5	2.26	11.47	-3.43
Mtbp	ENSMUSG00000022369	Group:Responder/NonResponder	FALSE	DN	-0.5	2.26	11.35	-3.42
Mrps28	ENSMUSG00000040269	Group:Responder/NonResponder	FALSE	DN	-0.75	2.26	9.74	-3.42
Rad51d	ENSMUSG00000018841	Group:Responder/NonResponder	FALSE	UP	0.44	2.26	8.77	3.42
Mrpl21	ENSMUSG00000024829	Group:Responder/NonResponder	FALSE	DN	-0.53	2.26	10.62	-3.42
Hdac2	ENSMUSG00000019777	Group:Responder/NonResponder	FALSE	DN	-0.56	2.26	12.13	-3.42
Srxn1	ENSMUSG00000032802	Group:Responder/NonResponder	FALSE	DN	-0.36	2.26	11.44	-3.42
Srd5a3	ENSMUSG00000029233	Group:Responder/NonResponder	FALSE	UP	0.31	2.25	9.24	3.42
Mvb12b	ENSMUSG00000038740	Group:Responder/NonResponder	FALSE	DN	-0.63	2.25	9.77	-3.42
Mtmr11	ENSMUSG00000045934	Group:Responder/NonResponder	FALSE	DN	-0.75	2.25	9.9	-3.42
Rpl37	ENSMUSG00000041841	Group:Responder/NonResponder	FALSE	DN	-0.88	2.25	15.04	-3.42
Gpx4	ENSMUSG00000075706	Group:Responder/NonResponder	FALSE	DN	-0.56	2.25	13.37	-3.42
Rsrc1	ENSMUSG00000034544	Group:Responder/NonResponder	FALSE	DN	-0.37	2.25	11.35	-3.42
Gm13212	ENSMUSG00000078502	Group:Responder/NonResponder	FALSE	UP	0.81	2.25	8.35	3.41
Myo18a	ENSMUSG00000000631	Group:Responder/NonResponder	FALSE	UP	0.63	2.24	10.3	3.41
Myg1	ENSMUSG00000001285	Group:Responder/NonResponder	FALSE	DN	-0.51	2.24	10.75	-3.41
Aatf	ENSMUSG00000018697	Group:Responder/NonResponder	FALSE	DN	-0.43	2.24	11.36	-3.41
Kif23	ENSMUSG00000032254	Group:Responder/NonResponder	FALSE	DN	-0.34	2.24	11.53	-3.41
Trip6	ENSMUSG00000023348	Group:Responder/NonResponder	FALSE	DN	-0.47	2.24	10.68	-3.41
Pigv	ENSMUSG00000043257	Group:Responder/NonResponder	FALSE	UP	0.71	2.23	8.27	3.41
Syce2	ENSMUSG00000003824	Group:Responder/NonResponder	FALSE	DN	-0.53	2.23	9.82	-3.4
Phgdh	ENSMUSG00000053398	Group:Responder/NonResponder	FALSE	DN	-0.75	2.23	13.88	-3.4
Ust	ENSMUSG00000047712	Group:Responder/NonResponder	FALSE	DN	-0.41	2.23	10.78	-3.4
Zzef1	ENSMUSG00000055670	Group:Responder/NonResponder	FALSE	UP	0.45	2.22	10.9	3.4
Igf2bp2	ENSMUSG00000033581	Group:Responder/NonResponder	FALSE	DN	-0.75	2.22	11.61	-3.4
Dscc1	ENSMUSG00000022422	Group:Responder/NonResponder	FALSE	DN	-0.55	2.22	9.7	-3.39
Uck2	ENSMUSG00000026558	Group:Responder/NonResponder	FALSE	DN	-0.47	2.22	12.65	-3.39
Pcdhgc5	ENSMUSG00000102543	Group:Responder/NonResponder	FALSE	DN	-0.89	2.21	7.79	-3.39
Sppl2b	ENSMUSG00000035206	Group:Responder/NonResponder	FALSE	DN	-0.69	2.21	11.14	-3.39
Bckdha	ENSMUSG00000060376	Group:Responder/NonResponder	FALSE	UP	0.66	2.21	9.38	3.38
Cdc34	ENSMUSG00000020307	Group:Responder/NonResponder	FALSE	DN	-0.56	2.2	11.59	-3.38
Unkl	ENSMUSG00000015127	Group:Responder/NonResponder	FALSE	UP	0.49	2.2	9.16	3.38
Vsir	ENSMUSG00000020101	Group:Responder/NonResponder	FALSE	UP	0.79	2.2	10.55	3.38
Poc1a	ENSMUSG00000023345	Group:Responder/NonResponder	FALSE	DN	-0.5	2.2	8.44	-3.38
Zfp866	ENSMUSG00000043090	Group:Responder/NonResponder	FALSE	UP	0.64	2.2	9.96	3.38
Osr2	ENSMUSG00000022330	Group:Responder/NonResponder	FALSE	DN	-0.74	2.2	11.13	-3.38
Capzb	ENSMUSG00000028745	Group:Responder/NonResponder	FALSE	UP	0.28	2.19	12.55	3.37
Zfp217	ENSMUSG00000052056	Group:Responder/NonResponder	FALSE	UP	0.72	2.18	9.96	3.37
Pola2	ENSMUSG00000024833	Group:Responder/NonResponder	FALSE	DN	-0.3	2.18	10.58	-3.37
Ccnd1	ENSMUSG00000070348	Group:Responder/NonResponder	FALSE	DN	-0.46	2.18	14.16	-3.36
Raet1d	ENSMUSG00000078452	Group:Responder/NonResponder	FALSE	DN	-0.7	2.17	8.26	-3.36
Ezh1	ENSMUSG00000006920	Group:Responder/NonResponder	FALSE	UP	0.43	2.17	10.52	3.36
Otub1	ENSMUSG00000024767	Group:Responder/NonResponder	FALSE	DN	-0.35	2.17	11.49	-3.36
Ctnna1	ENSMUSG00000037815	Group:Responder/NonResponder	FALSE	DN	-0.33	2.17	13.66	-3.36
Slc38a2	ENSMUSG00000022462	Group:Responder/NonResponder	FALSE	DN	-0.43	2.17	13.41	-3.36
Ogdh	ENSMUSG00000020456	Group:Responder/NonResponder	FALSE	UP	0.68	2.17	10.97	3.36
B4galt2	ENSMUSG00000028541	Group:Responder/NonResponder	FALSE	DN	-0.59	2.17	10.62	-3.36
Ube2s	ENSMUSG00000060860	Group:Responder/NonResponder	FALSE	DN	-0.51	2.17	13.1	-3.36
Haus4	ENSMUSG00000022177	Group:Responder/NonResponder	FALSE	DN	-0.37	2.17	9.87	-3.36
Cd300a	ENSMUSG00000034652	Group:Responder/NonResponder	FALSE	UP	0.98	2.17	8.53	3.36
Cflar	ENSMUSG00000026031	Group:Responder/NonResponder	FALSE	UP	0.37	2.17	11.9	3.36
Olfr1192-ps1	ENSMUSG00000111590	Group:Responder/NonResponder	FALSE	DN	-0.96	2.17	7.41	-3.35
E2f1	ENSMUSG00000027490	Group:Responder/NonResponder	FALSE	DN	-0.46	2.16	11.04	-3.35
Tnfaip8	ENSMUSG00000062210	Group:Responder/NonResponder	FALSE	UP	0.66	2.16	10.33	3.35
Zfp60	ENSMUSG00000037640	Group:Responder/NonResponder	FALSE	UP	0.35	2.16	9.16	3.35
Gch1	ENSMUSG00000037580	Group:Responder/NonResponder	FALSE	UP	0.86	2.16	7.49	3.35
Pkd2	ENSMUSG00000034462	Group:Responder/NonResponder	FALSE	DN	-0.57	2.16	12.3	-3.35
AL731706.1	ENSMUSG00000115423	Group:Responder/NonResponder	FALSE	DN	-0.57	2.15	9.87	-3.34
Ppp1r21	ENSMUSG00000034709	Group:Responder/NonResponder	FALSE	UP	0.44	2.15	9.77	3.34
Ehbp1	ENSMUSG00000042302	Group:Responder/NonResponder	FALSE	DN	-0.36	2.15	9.49	-3.34
Flad1	ENSMUSG00000042642	Group:Responder/NonResponder	FALSE	UP	0.43	2.15	9.21	3.34
Casp12	ENSMUSG00000025887	Group:Responder/NonResponder	FALSE	DN	-0.59	2.14	12.23	-3.34
Mif	ENSMUSG00000033307	Group:Responder/NonResponder	FALSE	DN	-0.68	2.14	14.17	-3.34
C330007P06Rik	ENSMUSG00000006423	Group:Responder/NonResponder	FALSE	UP	0.69	2.14	10	3.34
Pdzd11	ENSMUSG00000015668	Group:Responder/NonResponder	FALSE	DN	-0.45	2.14	10.76	-3.34
Zfp994	ENSMUSG00000096433	Group:Responder/NonResponder	FALSE	UP	0.47	2.14	8.71	3.34
Wdr70	ENSMUSG00000039828	Group:Responder/NonResponder	FALSE	DN	-0.35	2.14	10.97	-3.33
Ms4a4c	ENSMUSG00000024675	Group:Responder/NonResponder	FALSE	UP	0.89	2.14	10.09	3.33
Rilpl1	ENSMUSG00000029392	Group:Responder/NonResponder	FALSE	DN	-0.45	2.14	9.42	-3.33
Prkdc	ENSMUSG00000022672	Group:Responder/NonResponder	FALSE	UP	0.55	2.14	9.85	3.33
Washc3	ENSMUSG00000020056	Group:Responder/NonResponder	FALSE	DN	-0.45	2.14	10.71	-3.33
Adarb1	ENSMUSG00000020262	Group:Responder/NonResponder	FALSE	DN	-0.62	2.14	10.62	-3.33
Msrb2	ENSMUSG00000023094	Group:Responder/NonResponder	FALSE	UP	0.93	2.14	6.3	3.33
Tlr6	ENSMUSG00000051498	Group:Responder/NonResponder	FALSE	UP	0.57	2.14	7.26	3.33
Fam92a	ENSMUSG00000028218	Group:Responder/NonResponder	FALSE	DN	-0.56	2.14	10.73	-3.33
Clpb	ENSMUSG00000001829	Group:Responder/NonResponder	FALSE	DN	-0.33	2.13	10.29	-3.33
Rbp2	ENSMUSG00000032454	Group:Responder/NonResponder	FALSE	DN	-1	2.13	7.84	-3.33
Kctd15	ENSMUSG00000030499	Group:Responder/NonResponder	FALSE	DN	-0.52	2.13	10.09	-3.33
Tnk2	ENSMUSG00000022791	Group:Responder/NonResponder	FALSE	DN	-0.49	2.13	11.91	-3.33
Zufsp	ENSMUSG00000039531	Group:Responder/NonResponder	FALSE	UP	0.46	2.13	9.83	3.32
Foxl2	ENSMUSG00000050397	Group:Responder/NonResponder	FALSE	DN	-0.72	2.13	7.77	-3.32
Pck2	ENSMUSG00000040618	Group:Responder/NonResponder	FALSE	DN	-0.89	2.13	12.2	-3.32
Rack1	ENSMUSG00000020372	Group:Responder/NonResponder	FALSE	DN	-0.46	2.12	15.82	-3.32
Il18	ENSMUSG00000039217	Group:Responder/NonResponder	FALSE	UP	0.87	2.12	6	3.32
Cdh1	ENSMUSG00000000303	Group:Responder/NonResponder	FALSE	UP	0.81	2.11	7.55	3.31
Cep83	ENSMUSG00000020024	Group:Responder/NonResponder	FALSE	DN	-0.4	2.11	11.61	-3.31
Aimp1	ENSMUSG00000028029	Group:Responder/NonResponder	FALSE	DN	-0.41	2.11	11.87	-3.31
Sgk3	ENSMUSG00000025915	Group:Responder/NonResponder	FALSE	UP	0.91	2.11	9.43	3.31
Prdx4	ENSMUSG00000025289	Group:Responder/NonResponder	FALSE	DN	-0.62	2.11	11.96	-3.31
Rpl30	ENSMUSG00000058600	Group:Responder/NonResponder	FALSE	DN	-0.74	2.1	15.28	-3.31
Epha7	ENSMUSG00000028289	Group:Responder/NonResponder	FALSE	DN	-0.99	2.1	9.38	-3.3
Acss2	ENSMUSG00000027605	Group:Responder/NonResponder	FALSE	UP	0.82	2.1	8.87	3.3
Haus7	ENSMUSG00000031371	Group:Responder/NonResponder	FALSE	DN	-0.58	2.1	11.61	-3.3
Sipa1l2	ENSMUSG00000001995	Group:Responder/NonResponder	FALSE	UP	0.46	2.1	8.47	3.3
Rhbdd3	ENSMUSG00000034175	Group:Responder/NonResponder	FALSE	DN	-0.48	2.1	8.52	-3.3
Dpf1	ENSMUSG00000030584	Group:Responder/NonResponder	FALSE	DN	-0.83	2.1	8.88	-3.3
Glis2	ENSMUSG00000014303	Group:Responder/NonResponder	FALSE	DN	-0.94	2.1	11.53	-3.3
Wdr74	ENSMUSG00000042729	Group:Responder/NonResponder	FALSE	DN	-0.53	2.1	10.77	-3.3
Zfp119b	ENSMUSG00000062101	Group:Responder/NonResponder	FALSE	UP	0.66	2.09	6.35	3.3
Gvin1	ENSMUSG00000045868	Group:Responder/NonResponder	FALSE	UP	0.92	2.09	12.32	3.3
Eif4a1	ENSMUSG00000059796	Group:Responder/NonResponder	FALSE	DN	-0.43	2.09	15.53	-3.3
Klra2	ENSMUSG00000030187	Group:Responder/NonResponder	FALSE	DN	-0.61	2.09	9.81	-3.29
C330027C09Rik	ENSMUSG00000033031	Group:Responder/NonResponder	FALSE	DN	-0.41	2.09	11.94	-3.29
Slc25a42	ENSMUSG00000002346	Group:Responder/NonResponder	FALSE	UP	0.75	2.09	7.73	3.29
Gna11	ENSMUSG00000034781	Group:Responder/NonResponder	FALSE	DN	-0.5	2.09	11.54	-3.29
Nptxr	ENSMUSG00000022421	Group:Responder/NonResponder	FALSE	DN	-0.66	2.08	10.91	-3.29
Elmsan1	ENSMUSG00000042507	Group:Responder/NonResponder	FALSE	UP	0.54	2.08	10.48	3.29
Sertad4	ENSMUSG00000016262	Group:Responder/NonResponder	FALSE	DN	-0.67	2.08	11.78	-3.29
Snx11	ENSMUSG00000020876	Group:Responder/NonResponder	FALSE	UP	0.38	2.08	9.91	3.28
Sqor	ENSMUSG00000005803	Group:Responder/NonResponder	FALSE	UP	1	2.08	8.25	3.28
Mrpl54	ENSMUSG00000034932	Group:Responder/NonResponder	FALSE	DN	-0.91	2.08	10.25	-3.28
Mrpl12	ENSMUSG00000039640	Group:Responder/NonResponder	FALSE	DN	-0.52	2.08	11.94	-3.28
Dennd4a	ENSMUSG00000053641	Group:Responder/NonResponder	FALSE	UP	0.79	2.08	10.7	3.28
D630045J12Rik	ENSMUSG00000063455	Group:Responder/NonResponder	FALSE	DN	-0.63	2.08	9.5	-3.28
Dnajb9	ENSMUSG00000014905	Group:Responder/NonResponder	FALSE	UP	0.53	2.07	9.82	3.28
1600002K03Rik	ENSMUSG00000035595	Group:Responder/NonResponder	FALSE	DN	-0.65	2.07	8.66	-3.28
Tbpl1	ENSMUSG00000071359	Group:Responder/NonResponder	FALSE	DN	-0.33	2.07	11.17	-3.28
Hoxd10	ENSMUSG00000050368	Group:Responder/NonResponder	FALSE	DN	-0.57	2.07	8.64	-3.27
Fam83d	ENSMUSG00000027654	Group:Responder/NonResponder	FALSE	DN	-0.49	2.06	9.58	-3.27
Tbc1d14	ENSMUSG00000029192	Group:Responder/NonResponder	FALSE	UP	0.86	2.06	10.41	3.27
Stard13	ENSMUSG00000016128	Group:Responder/NonResponder	FALSE	DN	-0.42	2.06	10.9	-3.27
Strbp	ENSMUSG00000026915	Group:Responder/NonResponder	FALSE	UP	0.65	2.06	10.41	3.27
Zc3h14	ENSMUSG00000021012	Group:Responder/NonResponder	FALSE	DN	-0.32	2.06	12.36	-3.27
Zfp560	ENSMUSG00000045519	Group:Responder/NonResponder	FALSE	UP	0.67	2.05	6.62	3.27
Zfp781	ENSMUSG00000096718	Group:Responder/NonResponder	FALSE	DN	-0.61	2.05	7.89	-3.26
Trim56	ENSMUSG00000043279	Group:Responder/NonResponder	FALSE	UP	0.48	2.05	11.53	3.26
Cdk19	ENSMUSG00000038481	Group:Responder/NonResponder	FALSE	UP	0.58	2.05	10.67	3.26
Pla2g16	ENSMUSG00000060675	Group:Responder/NonResponder	FALSE	UP	0.4	2.05	11.09	3.26
Phf8	ENSMUSG00000041229	Group:Responder/NonResponder	FALSE	UP	0.74	2.05	9.55	3.26
Acad11	ENSMUSG00000090150	Group:Responder/NonResponder	FALSE	UP	0.84	2.05	8.86	3.26
Ngf	ENSMUSG00000027859	Group:Responder/NonResponder	FALSE	DN	-0.73	2.05	9.92	-3.26
Nsd3	ENSMUSG00000054823	Group:Responder/NonResponder	FALSE	UP	0.46	2.05	12	3.26
Pmm1	ENSMUSG00000022474	Group:Responder/NonResponder	FALSE	DN	-0.49	2.05	10.02	-3.26
Tmem183a	ENSMUSG00000042305	Group:Responder/NonResponder	FALSE	DN	-0.32	2.05	11.8	-3.26
Fcho2	ENSMUSG00000041685	Group:Responder/NonResponder	FALSE	UP	0.43	2.05	11.14	3.26
Pi4ka	ENSMUSG00000041720	Group:Responder/NonResponder	FALSE	UP	0.58	2.05	10.63	3.26
Uqcr11	ENSMUSG00000020163	Group:Responder/NonResponder	FALSE	DN	-0.63	2.05	11.36	-3.26
Galk1	ENSMUSG00000020766	Group:Responder/NonResponder	FALSE	DN	-0.55	2.04	12.18	-3.26
Ell2	ENSMUSG00000001542	Group:Responder/NonResponder	FALSE	UP	0.75	2.04	10.26	3.26
2310039H08Rik	ENSMUSG00000062619	Group:Responder/NonResponder	FALSE	DN	-0.44	2.04	8.88	-3.25
Ralgds	ENSMUSG00000026821	Group:Responder/NonResponder	FALSE	UP	0.66	2.04	9.45	3.25
Tmem138	ENSMUSG00000024666	Group:Responder/NonResponder	FALSE	DN	-0.43	2.04	8.61	-3.25
Cnpy4	ENSMUSG00000036968	Group:Responder/NonResponder	FALSE	DN	-0.34	2.04	10.72	-3.25
Atf7ip	ENSMUSG00000030213	Group:Responder/NonResponder	FALSE	UP	0.58	2.04	11.22	3.25
Nup85	ENSMUSG00000020739	Group:Responder/NonResponder	FALSE	DN	-0.33	2.04	11.48	-3.25
Apba3	ENSMUSG00000004931	Group:Responder/NonResponder	FALSE	DN	-0.57	2.04	10.75	-3.25
Nthl1	ENSMUSG00000041429	Group:Responder/NonResponder	FALSE	DN	-0.55	2.03	9.08	-3.25
Mettl21a	ENSMUSG00000025956	Group:Responder/NonResponder	FALSE	DN	-0.37	2.03	9.68	-3.25
Ap1s1	ENSMUSG00000004849	Group:Responder/NonResponder	FALSE	DN	-0.37	2.03	11.94	-3.25
Fam129a	ENSMUSG00000026483	Group:Responder/NonResponder	FALSE	UP	1	2.03	9.5	3.24
Tbx18	ENSMUSG00000032419	Group:Responder/NonResponder	FALSE	DN	-0.5	2.03	9.08	-3.24
Srd5a1	ENSMUSG00000021594	Group:Responder/NonResponder	FALSE	DN	-0.52	2.03	8.42	-3.24
Ccdc167	ENSMUSG00000024018	Group:Responder/NonResponder	FALSE	UP	0.4	2.03	8.89	3.24
Tmem70	ENSMUSG00000025940	Group:Responder/NonResponder	FALSE	DN	-0.42	2.02	11.22	-3.24
Lnx2	ENSMUSG00000016520	Group:Responder/NonResponder	FALSE	UP	0.59	2.02	8.68	3.24
Dnajc12	ENSMUSG00000036764	Group:Responder/NonResponder	FALSE	UP	0.67	2.02	6.86	3.24
Gm26737	ENSMUSG00000097467	Group:Responder/NonResponder	FALSE	DN	-0.99	2.02	7.14	-3.24
Lyn	ENSMUSG00000042228	Group:Responder/NonResponder	FALSE	UP	0.54	2.02	11.39	3.24
Msx3	ENSMUSG00000025469	Group:Responder/NonResponder	FALSE	DN	-0.72	2.02	8.48	-3.24
Rpl14-ps1	ENSMUSG00000046721	Group:Responder/NonResponder	FALSE	DN	-0.87	2.02	7.4	-3.24
Stard5	ENSMUSG00000046027	Group:Responder/NonResponder	FALSE	UP	0.53	2.02	9.55	3.24
Mrpl40	ENSMUSG00000022706	Group:Responder/NonResponder	FALSE	DN	-0.46	2.02	10.41	-3.23
Plpp3	ENSMUSG00000028517	Group:Responder/NonResponder	FALSE	UP	0.83	2.02	9.9	3.23
March5	ENSMUSG00000023307	Group:Responder/NonResponder	FALSE	DN	-0.33	2.01	11.78	-3.23
Zfp607a	ENSMUSG00000020420	Group:Responder/NonResponder	FALSE	UP	0.72	2.01	7.69	3.23
Bola1	ENSMUSG00000015943	Group:Responder/NonResponder	FALSE	DN	-0.65	2.01	9.01	-3.23
Gpbp1l1	ENSMUSG00000034042	Group:Responder/NonResponder	FALSE	UP	0.39	2.01	10.76	3.23
1600014C10Rik	ENSMUSG00000054676	Group:Responder/NonResponder	FALSE	UP	0.36	2.01	9.92	3.23
Ctso	ENSMUSG00000028015	Group:Responder/NonResponder	FALSE	UP	0.83	2.01	10.33	3.23
Spsb3	ENSMUSG00000024160	Group:Responder/NonResponder	FALSE	UP	0.4	2.01	8.9	3.22
9130401M01Rik	ENSMUSG00000101892	Group:Responder/NonResponder	FALSE	DN	-0.46	2.01	10.82	-3.22
Akip1	ENSMUSG00000031023	Group:Responder/NonResponder	FALSE	DN	-0.45	2	9.56	-3.22
Wdr18	ENSMUSG00000035754	Group:Responder/NonResponder	FALSE	DN	-0.4	2	11.3	-3.22
Bend4	ENSMUSG00000092060	Group:Responder/NonResponder	FALSE	UP	0.78	2	7.85	3.22
Gm15097	ENSMUSG00000094378	Group:Responder/NonResponder	FALSE	DN	-0.79	2	7.14	-3.22
Fkbp4	ENSMUSG00000030357	Group:Responder/NonResponder	FALSE	DN	-0.41	1.99	13.49	-3.21
Gpc1	ENSMUSG00000034220	Group:Responder/NonResponder	FALSE	DN	-0.69	1.99	12.33	-3.21
Snx30	ENSMUSG00000028385	Group:Responder/NonResponder	FALSE	UP	0.55	1.98	10.41	3.21
AW011738	ENSMUSG00000078349	Group:Responder/NonResponder	FALSE	UP	0.79	1.98	7.25	3.21
Pycr2	ENSMUSG00000026520	Group:Responder/NonResponder	FALSE	DN	-0.27	1.98	10.81	-3.2
Auh	ENSMUSG00000021460	Group:Responder/NonResponder	FALSE	UP	0.58	1.98	8.92	3.2
Ece1	ENSMUSG00000057530	Group:Responder/NonResponder	FALSE	UP	0.77	1.98	9.93	3.2
Ptpmt1	ENSMUSG00000063235	Group:Responder/NonResponder	FALSE	DN	-0.66	1.98	9.71	-3.2
Gm12603	ENSMUSG00000085183	Group:Responder/NonResponder	FALSE	DN	-0.97	1.98	7.79	-3.2
Fgr	ENSMUSG00000028874	Group:Responder/NonResponder	FALSE	UP	0.56	1.98	8.76	3.2
Mecp2	ENSMUSG00000031393	Group:Responder/NonResponder	FALSE	UP	0.38	1.98	11.03	3.2
Axin2	ENSMUSG00000000142	Group:Responder/NonResponder	FALSE	UP	0.98	1.97	7.33	3.2
Gpr161	ENSMUSG00000040836	Group:Responder/NonResponder	FALSE	DN	-0.44	1.97	10.4	-3.2
Zscan20	ENSMUSG00000061894	Group:Responder/NonResponder	FALSE	UP	0.63	1.97	8.01	3.2
Pald1	ENSMUSG00000020092	Group:Responder/NonResponder	FALSE	DN	-0.37	1.97	10.45	-3.19
Zfyve19	ENSMUSG00000068580	Group:Responder/NonResponder	FALSE	DN	-0.52	1.97	10.18	-3.19
Txndc11	ENSMUSG00000022498	Group:Responder/NonResponder	FALSE	UP	0.43	1.97	10.34	3.19
Cryzl1	ENSMUSG00000058240	Group:Responder/NonResponder	FALSE	DN	-0.53	1.97	11.47	-3.19
Gdpgp1	ENSMUSG00000050973	Group:Responder/NonResponder	FALSE	UP	0.85	1.96	7.01	3.19
Klhl28	ENSMUSG00000020948	Group:Responder/NonResponder	FALSE	UP	0.54	1.96	9.95	3.19
1700037H04Rik	ENSMUSG00000027327	Group:Responder/NonResponder	FALSE	DN	-0.36	1.96	10.35	-3.19
Rnase4	ENSMUSG00000021876	Group:Responder/NonResponder	FALSE	UP	0.87	1.96	10.92	3.19
Klhl23	ENSMUSG00000042155	Group:Responder/NonResponder	FALSE	DN	-0.55	1.96	9.15	-3.19
Hip1	ENSMUSG00000039959	Group:Responder/NonResponder	FALSE	UP	0.5	1.96	10.32	3.19
Ncs1	ENSMUSG00000062661	Group:Responder/NonResponder	FALSE	DN	-0.57	1.96	10.19	-3.19
Dram2	ENSMUSG00000027900	Group:Responder/NonResponder	FALSE	UP	0.52	1.96	10.07	3.19
Kifc1	ENSMUSG00000079553	Group:Responder/NonResponder	FALSE	DN	-0.35	1.96	10.67	-3.18
Cep104	ENSMUSG00000039523	Group:Responder/NonResponder	FALSE	DN	-0.74	1.96	11.08	-3.18
Rbp1	ENSMUSG00000046402	Group:Responder/NonResponder	FALSE	DN	-0.49	1.96	10.36	-3.18
Retreg3	ENSMUSG00000017802	Group:Responder/NonResponder	FALSE	UP	0.28	1.96	11.12	3.18
Akap1	ENSMUSG00000018428	Group:Responder/NonResponder	FALSE	DN	-0.31	1.95	10.68	-3.18
Hrh2	ENSMUSG00000034987	Group:Responder/NonResponder	FALSE	UP	0.68	1.95	6.68	3.18
Bscl2	ENSMUSG00000071657	Group:Responder/NonResponder	FALSE	UP	0.84	1.95	9.54	3.18
Srm	ENSMUSG00000006442	Group:Responder/NonResponder	FALSE	DN	-0.45	1.95	11.26	-3.18
Stip1	ENSMUSG00000024966	Group:Responder/NonResponder	FALSE	DN	-0.31	1.95	13.43	-3.17
Sgpp1	ENSMUSG00000021054	Group:Responder/NonResponder	FALSE	UP	0.39	1.95	10.69	3.17
Tex2	ENSMUSG00000040548	Group:Responder/NonResponder	FALSE	UP	0.47	1.95	9.36	3.17
Tk1	ENSMUSG00000025574	Group:Responder/NonResponder	FALSE	DN	-0.52	1.94	11.9	-3.17
Qtrt1	ENSMUSG00000002825	Group:Responder/NonResponder	FALSE	DN	-0.5	1.94	9.6	-3.17
Hipk1	ENSMUSG00000008730	Group:Responder/NonResponder	FALSE	UP	0.49	1.94	11.72	3.17
Gm46339	ENSMUSG00000113959	Group:Responder/NonResponder	FALSE	DN	-0.72	1.94	8.44	-3.17
Tmco4	ENSMUSG00000041143	Group:Responder/NonResponder	FALSE	UP	0.5	1.94	8.82	3.17
Stat5b	ENSMUSG00000020919	Group:Responder/NonResponder	FALSE	UP	0.42	1.94	10.74	3.17
Snrpd3	ENSMUSG00000020180	Group:Responder/NonResponder	FALSE	DN	-0.52	1.94	12.68	-3.17
5031425E22Rik	ENSMUSG00000073147	Group:Responder/NonResponder	FALSE	UP	0.64	1.94	9.06	3.17
Rars	ENSMUSG00000018848	Group:Responder/NonResponder	FALSE	DN	-0.67	1.94	13.49	-3.17
Slc35a2	ENSMUSG00000031156	Group:Responder/NonResponder	FALSE	UP	0.51	1.94	8.79	3.17
Cebpd	ENSMUSG00000071637	Group:Responder/NonResponder	FALSE	UP	0.71	1.93	9.24	3.17
Sord	ENSMUSG00000027227	Group:Responder/NonResponder	FALSE	UP	0.83	1.93	8.05	3.16
Rfx5	ENSMUSG00000005774	Group:Responder/NonResponder	FALSE	UP	0.54	1.93	10.04	3.16
Frmd8	ENSMUSG00000024816	Group:Responder/NonResponder	FALSE	UP	0.29	1.93	10.33	3.16
Kbtbd7	ENSMUSG00000043881	Group:Responder/NonResponder	FALSE	UP	0.78	1.93	8.08	3.16
2810408I11Rik	ENSMUSG00000087213	Group:Responder/NonResponder	FALSE	DN	-0.79	1.93	7.2	-3.16
Cyc1	ENSMUSG00000022551	Group:Responder/NonResponder	FALSE	DN	-0.38	1.93	12.04	-3.16
Pnpla8	ENSMUSG00000036257	Group:Responder/NonResponder	FALSE	UP	0.83	1.92	10	3.15
Tomm22	ENSMUSG00000022427	Group:Responder/NonResponder	FALSE	DN	-0.41	1.92	12.2	-3.15
Zrsr1	ENSMUSG00000044068	Group:Responder/NonResponder	FALSE	UP	0.7	1.92	8.13	3.15
Zfp212	ENSMUSG00000052763	Group:Responder/NonResponder	FALSE	UP	0.3	1.92	9.13	3.15
Papss2	ENSMUSG00000024899	Group:Responder/NonResponder	FALSE	UP	0.65	1.92	8.35	3.15
Napb	ENSMUSG00000027438	Group:Responder/NonResponder	FALSE	DN	-0.6	1.91	7.84	-3.15
Cul9	ENSMUSG00000040327	Group:Responder/NonResponder	FALSE	UP	0.82	1.91	7.75	3.15
Impact	ENSMUSG00000024423	Group:Responder/NonResponder	FALSE	DN	-0.3	1.91	11.49	-3.15
Ttc5	ENSMUSG00000006288	Group:Responder/NonResponder	FALSE	UP	0.49	1.91	10.03	3.15
Adamts14	ENSMUSG00000059901	Group:Responder/NonResponder	FALSE	DN	-0.67	1.91	11.69	-3.14
Arrdc4	ENSMUSG00000042659	Group:Responder/NonResponder	FALSE	UP	0.99	1.91	8.33	3.14
Trim46	ENSMUSG00000042766	Group:Responder/NonResponder	FALSE	DN	-0.73	1.91	7.7	-3.14
Lin28b	ENSMUSG00000063804	Group:Responder/NonResponder	FALSE	DN	-0.97	1.91	7.27	-3.14
Pten	ENSMUSG00000013663	Group:Responder/NonResponder	FALSE	UP	0.37	1.91	12.17	3.14
Hspb11	ENSMUSG00000063172	Group:Responder/NonResponder	FALSE	DN	-0.5	1.91	9.59	-3.14
Sema3a	ENSMUSG00000028883	Group:Responder/NonResponder	FALSE	DN	-0.69	1.9	12.85	-3.14
Arap1	ENSMUSG00000032812	Group:Responder/NonResponder	FALSE	UP	0.72	1.9	10.74	3.14
Vim	ENSMUSG00000026728	Group:Responder/NonResponder	FALSE	DN	-0.66	1.9	16.56	-3.14
Kyat1	ENSMUSG00000039648	Group:Responder/NonResponder	FALSE	UP	0.69	1.9	6.34	3.14
Anxa11	ENSMUSG00000021866	Group:Responder/NonResponder	FALSE	UP	0.48	1.9	9.9	3.14
Stxbp5	ENSMUSG00000019790	Group:Responder/NonResponder	FALSE	DN	-0.48	1.9	11.59	-3.13
B3gnt8	ENSMUSG00000059479	Group:Responder/NonResponder	FALSE	UP	0.99	1.89	7.08	3.13
Il6ra	ENSMUSG00000027947	Group:Responder/NonResponder	FALSE	UP	0.74	1.89	9.86	3.13
Dip2b	ENSMUSG00000023026	Group:Responder/NonResponder	FALSE	UP	0.53	1.89	10.21	3.13
Sirt5	ENSMUSG00000054021	Group:Responder/NonResponder	FALSE	UP	0.71	1.89	6.54	3.13
Sft2d1	ENSMUSG00000073468	Group:Responder/NonResponder	FALSE	UP	0.3	1.89	10.45	3.13
Zmynd19	ENSMUSG00000026974	Group:Responder/NonResponder	FALSE	DN	-0.38	1.89	10.88	-3.13
Pafah1b3	ENSMUSG00000005447	Group:Responder/NonResponder	FALSE	DN	-0.49	1.89	10.52	-3.13
Lsm8	ENSMUSG00000044155	Group:Responder/NonResponder	FALSE	DN	-0.5	1.89	10.79	-3.13
Chpf	ENSMUSG00000032997	Group:Responder/NonResponder	FALSE	DN	-0.43	1.89	10.74	-3.13
Galnt10	ENSMUSG00000020520	Group:Responder/NonResponder	FALSE	UP	0.53	1.89	9.66	3.13
Skp2	ENSMUSG00000054115	Group:Responder/NonResponder	FALSE	DN	-0.46	1.89	11.86	-3.13
Slc7a7	ENSMUSG00000000958	Group:Responder/NonResponder	FALSE	UP	0.6	1.89	7.9	3.12
Brdt	ENSMUSG00000029279	Group:Responder/NonResponder	FALSE	DN	-0.68	1.88	8.46	-3.12
Mex3d	ENSMUSG00000048696	Group:Responder/NonResponder	FALSE	DN	-0.43	1.88	10.72	-3.12
Slc6a15	ENSMUSG00000019894	Group:Responder/NonResponder	FALSE	DN	-0.75	1.88	10.49	-3.12
Gm9118	ENSMUSG00000112825	Group:Responder/NonResponder	FALSE	DN	-0.86	1.88	6.6	-3.12
Otub2	ENSMUSG00000021203	Group:Responder/NonResponder	FALSE	DN	-0.42	1.88	8.71	-3.12
Cep126	ENSMUSG00000040729	Group:Responder/NonResponder	FALSE	DN	-0.95	1.87	7.14	-3.12
1110004E09Rik	ENSMUSG00000022972	Group:Responder/NonResponder	FALSE	DN	-0.63	1.87	10.24	-3.12
Rims2	ENSMUSG00000037386	Group:Responder/NonResponder	FALSE	DN	-0.64	1.87	10.36	-3.11
Tgfbi	ENSMUSG00000035493	Group:Responder/NonResponder	FALSE	DN	-0.36	1.87	13.37	-3.11
Slco1a5	ENSMUSG00000063975	Group:Responder/NonResponder	FALSE	DN	-0.85	1.87	9.45	-3.11
Kat6a	ENSMUSG00000031540	Group:Responder/NonResponder	FALSE	UP	0.76	1.87	11.6	3.11
Mrpl20	ENSMUSG00000029066	Group:Responder/NonResponder	FALSE	DN	-0.5	1.87	10.93	-3.11
Hhex	ENSMUSG00000024986	Group:Responder/NonResponder	FALSE	UP	0.78	1.87	8.33	3.11
Traf5	ENSMUSG00000026637	Group:Responder/NonResponder	FALSE	UP	0.88	1.87	8.58	3.11
Ier5	ENSMUSG00000056708	Group:Responder/NonResponder	FALSE	UP	0.44	1.87	10.67	3.11
Herc1	ENSMUSG00000038664	Group:Responder/NonResponder	FALSE	UP	0.61	1.87	11.58	3.11
Zfhx4	ENSMUSG00000025255	Group:Responder/NonResponder	FALSE	UP	0.89	1.87	7.41	3.11
Zfp874b	ENSMUSG00000059839	Group:Responder/NonResponder	FALSE	UP	0.57	1.87	7.98	3.11
Ubl3	ENSMUSG00000001687	Group:Responder/NonResponder	FALSE	UP	0.52	1.86	10.29	3.11
Sfmbt1	ENSMUSG00000006527	Group:Responder/NonResponder	FALSE	UP	0.4	1.86	9.6	3.1
Nit2	ENSMUSG00000022751	Group:Responder/NonResponder	FALSE	DN	-0.46	1.85	10.1	-3.1
Sec61g	ENSMUSG00000078974	Group:Responder/NonResponder	FALSE	DN	-0.47	1.85	11.33	-3.1
Armcx6	ENSMUSG00000050394	Group:Responder/NonResponder	FALSE	UP	0.98	1.85	5.77	3.1
Ube4a	ENSMUSG00000059890	Group:Responder/NonResponder	FALSE	UP	0.37	1.85	11.02	3.09
Edrf1	ENSMUSG00000039990	Group:Responder/NonResponder	FALSE	UP	0.44	1.85	9.53	3.09
Snrpb2	ENSMUSG00000008333	Group:Responder/NonResponder	FALSE	DN	-0.39	1.85	11.89	-3.09
Gm4262	ENSMUSG00000097056	Group:Responder/NonResponder	FALSE	DN	-0.9	1.84	5.99	-3.09
Aaas	ENSMUSG00000036678	Group:Responder/NonResponder	FALSE	DN	-0.48	1.84	10.52	-3.09
Ercc1	ENSMUSG00000003549	Group:Responder/NonResponder	FALSE	DN	-0.33	1.83	9.17	-3.08
Usp3	ENSMUSG00000032376	Group:Responder/NonResponder	FALSE	UP	0.38	1.83	10.28	3.08
Fam104a	ENSMUSG00000041629	Group:Responder/NonResponder	FALSE	DN	-0.33	1.83	11.17	-3.08
Myc	ENSMUSG00000022346	Group:Responder/NonResponder	FALSE	DN	-0.74	1.83	11.6	-3.08
Rpl5	ENSMUSG00000058558	Group:Responder/NonResponder	FALSE	DN	-0.36	1.83	15.38	-3.08
Bri3bp	ENSMUSG00000037905	Group:Responder/NonResponder	FALSE	DN	-0.39	1.83	10.91	-3.08
Mxra7	ENSMUSG00000020814	Group:Responder/NonResponder	FALSE	DN	-0.29	1.83	10.64	-3.08
Nfatc1	ENSMUSG00000033016	Group:Responder/NonResponder	FALSE	UP	0.92	1.83	9.37	3.08
Ncf2	ENSMUSG00000026480	Group:Responder/NonResponder	FALSE	UP	0.62	1.83	10.35	3.08
Osbpl9	ENSMUSG00000028559	Group:Responder/NonResponder	FALSE	UP	0.42	1.82	11.59	3.08
Pikfyve	ENSMUSG00000025949	Group:Responder/NonResponder	FALSE	UP	0.48	1.82	10.76	3.07
Tfeb	ENSMUSG00000023990	Group:Responder/NonResponder	FALSE	UP	0.98	1.82	8.2	3.07
Sf3b5	ENSMUSG00000078348	Group:Responder/NonResponder	FALSE	DN	-0.37	1.82	11.1	-3.07
Pik3c2b	ENSMUSG00000026447	Group:Responder/NonResponder	FALSE	UP	0.83	1.82	9.09	3.07
Gas8	ENSMUSG00000040220	Group:Responder/NonResponder	FALSE	DN	-0.42	1.82	10.44	-3.07
Slc9a9	ENSMUSG00000031129	Group:Responder/NonResponder	FALSE	UP	0.83	1.82	8.83	3.07
Cox6c	ENSMUSG00000014313	Group:Responder/NonResponder	FALSE	DN	-0.82	1.82	13.58	-3.07
Crem	ENSMUSG00000063889	Group:Responder/NonResponder	FALSE	UP	0.52	1.82	8.49	3.07
Vrk3	ENSMUSG00000002205	Group:Responder/NonResponder	FALSE	UP	0.41	1.82	9.42	3.07
Glipr2	ENSMUSG00000028480	Group:Responder/NonResponder	FALSE	UP	0.58	1.82	10.68	3.07
Hyou1	ENSMUSG00000032115	Group:Responder/NonResponder	FALSE	UP	0.47	1.82	11.39	3.07
Cstb	ENSMUSG00000005054	Group:Responder/NonResponder	FALSE	DN	-0.55	1.81	12.54	-3.06
Acad12	ENSMUSG00000042647	Group:Responder/NonResponder	FALSE	UP	0.74	1.81	6.74	3.06
Mdm4	ENSMUSG00000054387	Group:Responder/NonResponder	FALSE	UP	0.41	1.81	12.64	3.06
[truncated: 11,103 more rows]

## Sheet: Table S1 aPD1 NR vs IgG
symbol	ensembl	Contrast	IsSignificant	Direction	log2FoldChange	neglog10padj	log2baseMean	stat
Ifitm1	ENSMUSG00000025491	Group:NonResponder/Control	TRUE	UP	1.31	3.75	8.94	5.68
Bcl2a1d	ENSMUSG00000099974	Group:NonResponder/Control	FALSE	UP	0.43	2.06	8.88	4.84
Upp1	ENSMUSG00000020407	Group:NonResponder/Control	FALSE	UP	0.52	1.79	10.87	4.56
Pla2g16	ENSMUSG00000060675	Group:NonResponder/Control	FALSE	UP	0.37	1.79	11.09	4.49
Cxcl9	ENSMUSG00000029417	Group:NonResponder/Control	FALSE	UP	0.95	1.79	12.11	4.47
Ly6a	ENSMUSG00000075602	Group:NonResponder/Control	FALSE	UP	0.71	1.79	13.38	4.46
AA467197	ENSMUSG00000033213	Group:NonResponder/Control	FALSE	UP	0.83	1.79	10.79	4.45
Ubd	ENSMUSG00000035186	Group:NonResponder/Control	FALSE	UP	0.96	1.2	9.37	4.12
Tgtp1	ENSMUSG00000078922	Group:NonResponder/Control	FALSE	UP	1.19	1.04	11.33	3.99
Fcgr4	ENSMUSG00000059089	Group:NonResponder/Control	FALSE	UP	0.7	1.04	10.52	3.97
Ctla4	ENSMUSG00000026011	Group:NonResponder/Control	FALSE	UP	0.81	1.04	6.95	3.94
Ly6c1	ENSMUSG00000079018	Group:NonResponder/Control	FALSE	UP	0.68	1.04	11.6	3.93
Tgtp2	ENSMUSG00000078921	Group:NonResponder/Control	FALSE	UP	0.79	0.97	12.47	3.87
Cd274	ENSMUSG00000016496	Group:NonResponder/Control	FALSE	UP	0.75	0.94	11.13	3.83
Serpina3f	ENSMUSG00000066363	Group:NonResponder/Control	FALSE	UP	1.13	0.94	7.4	3.82
Slpi	ENSMUSG00000017002	Group:NonResponder/Control	FALSE	UP	1.22	0.94	7.82	3.81
Pirb	ENSMUSG00000058818	Group:NonResponder/Control	FALSE	UP	0.35	0.89	10.31	3.76
Iigp1	ENSMUSG00000054072	Group:NonResponder/Control	FALSE	UP	0.85	0.84	13.35	3.7
Bcl2a1b	ENSMUSG00000089929	Group:NonResponder/Control	FALSE	UP	0.48	0.84	10.38	3.7
Ly6i	ENSMUSG00000022586	Group:NonResponder/Control	FALSE	UP	1.44	0.84	6.37	3.69
Ltb4r1	ENSMUSG00000046908	Group:NonResponder/Control	FALSE	UP	0.98	0.84	5.78	3.66
Gvin1	ENSMUSG00000045868	Group:NonResponder/Control	FALSE	UP	0.68	0.84	12.32	3.66
Fcgr2b	ENSMUSG00000026656	Group:NonResponder/Control	FALSE	UP	0.32	0.84	12.11	3.66
Tmbim4	ENSMUSG00000020225	Group:NonResponder/Control	FALSE	UP	0.25	0.78	10.43	3.61
Fcgr3	ENSMUSG00000059498	Group:NonResponder/Control	FALSE	UP	0.39	0.75	11.77	3.58
Itgb7	ENSMUSG00000001281	Group:NonResponder/Control	FALSE	UP	0.8	0.74	9.08	3.56
Pik3ip1	ENSMUSG00000034614	Group:NonResponder/Control	FALSE	UP	0.4	0.74	8.95	3.55
Gm4070	ENSMUSG00000078606	Group:NonResponder/Control	FALSE	UP	0.73	0.74	12.12	3.53
Maged1	ENSMUSG00000025151	Group:NonResponder/Control	FALSE	DN	-0.18	0.74	13.42	-3.53
Bcl2a1a	ENSMUSG00000102037	Group:NonResponder/Control	FALSE	UP	0.49	0.74	8.58	3.53
Tyrobp	ENSMUSG00000030579	Group:NonResponder/Control	FALSE	UP	0.35	0.74	11.08	3.52
Gbp5	ENSMUSG00000105504	Group:NonResponder/Control	FALSE	UP	0.67	0.67	11.12	3.47
Hk3	ENSMUSG00000025877	Group:NonResponder/Control	FALSE	UP	0.69	0.65	10.38	3.44
Nmi	ENSMUSG00000026946	Group:NonResponder/Control	FALSE	UP	0.26	0.65	11.21	3.44
Il15ra	ENSMUSG00000023206	Group:NonResponder/Control	FALSE	UP	0.33	0.63	9.62	3.42
Irgm1	ENSMUSG00000046879	Group:NonResponder/Control	FALSE	UP	0.47	0.62	13.02	3.4
Igtp	ENSMUSG00000078853	Group:NonResponder/Control	FALSE	UP	0.72	0.62	12.97	3.4
Prl2c2	ENSMUSG00000079092	Group:NonResponder/Control	FALSE	UP	0.88	0.58	9.4	3.36
Gbp10	ENSMUSG00000105096	Group:NonResponder/Control	FALSE	UP	1.11	0.49	9.42	3.3
Gbp4	ENSMUSG00000079363	Group:NonResponder/Control	FALSE	UP	0.67	0.49	13.07	3.29
Acod1	ENSMUSG00000022126	Group:NonResponder/Control	FALSE	UP	0.85	0.49	9.52	3.29
Rps27a-ps2	ENSMUSG00000058838	Group:NonResponder/Control	FALSE	UP	0.52	0.45	6.65	3.25
Gm5831	ENSMUSG00000111133	Group:NonResponder/Control	FALSE	UP	0.63	0.42	6.94	3.23
Cxcl11	ENSMUSG00000060183	Group:NonResponder/Control	FALSE	UP	1	0.4	5.87	3.21
Pnp	ENSMUSG00000115338	Group:NonResponder/Control	FALSE	UP	0.35	0.37	9.89	3.17
Tgm2	ENSMUSG00000037820	Group:NonResponder/Control	FALSE	UP	0.57	0.37	12.64	3.17
AW112010	ENSMUSG00000075010	Group:NonResponder/Control	FALSE	UP	0.6	0.37	12.12	3.17
AB124611	ENSMUSG00000057191	Group:NonResponder/Control	FALSE	UP	0.41	0.36	8.57	3.16
Hsph1	ENSMUSG00000029657	Group:NonResponder/Control	FALSE	DN	-0.52	0.33	12.81	-3.13
Gdnf	ENSMUSG00000022144	Group:NonResponder/Control	FALSE	UP	0.36	0.32	10.18	3.12
Ifi47	ENSMUSG00000078920	Group:NonResponder/Control	FALSE	UP	0.42	0.32	12.33	3.11
Gm44220	ENSMUSG00000107655	Group:NonResponder/Control	FALSE	UP	0.68	0.31	6.34	3.1
Slc5a3	ENSMUSG00000089774	Group:NonResponder/Control	FALSE	DN	-0.5	0.31	11.36	-3.09
Olfr56	ENSMUSG00000040328	Group:NonResponder/Control	FALSE	UP	0.57	0.31	9.53	3.08
Ttll5	ENSMUSG00000012609	Group:NonResponder/Control	FALSE	DN	-0.28	0.31	8.8	-3.08
Mvd	ENSMUSG00000006517	Group:NonResponder/Control	FALSE	DN	-0.51	0.31	9.3	-3.08
Macc1	ENSMUSG00000041886	Group:NonResponder/Control	FALSE	DN	-0.59	0.31	5.84	-3.07
Mmp12	ENSMUSG00000049723	Group:NonResponder/Control	FALSE	UP	1.08	0.3	11.53	3.06
Prkar2a	ENSMUSG00000032601	Group:NonResponder/Control	FALSE	DN	-0.26	0.3	11.93	-3.05
Bst1	ENSMUSG00000029082	Group:NonResponder/Control	FALSE	UP	0.95	0.3	8.66	3.05
P2ry14	ENSMUSG00000036381	Group:NonResponder/Control	FALSE	UP	0.54	0.3	7.38	3.04
Gm28036	ENSMUSG00000098950	Group:NonResponder/Control	FALSE	DN	-0.76	0.3	8.69	-3.04
Gbp3	ENSMUSG00000028268	Group:NonResponder/Control	FALSE	UP	0.56	0.26	12.75	3
Apol6	ENSMUSG00000033576	Group:NonResponder/Control	FALSE	UP	0.92	0.26	8.68	3
Col6a1	ENSMUSG00000001119	Group:NonResponder/Control	FALSE	DN	-0.4	0.26	14.99	-3
Gm4841	ENSMUSG00000068606	Group:NonResponder/Control	FALSE	UP	0.97	0.26	9.3	2.99
Tmem71	ENSMUSG00000036944	Group:NonResponder/Control	FALSE	UP	0.39	0.26	7.76	2.98
Gm18853	ENSMUSG00000098934	Group:NonResponder/Control	FALSE	UP	0.87	0.25	6.9	2.98
A130071D04Rik	ENSMUSG00000104291	Group:NonResponder/Control	FALSE	UP	1.61	0.25	6.23	2.97
B2m	ENSMUSG00000060802	Group:NonResponder/Control	FALSE	UP	0.45	0.25	16.36	2.97
Marco	ENSMUSG00000026390	Group:NonResponder/Control	FALSE	UP	1.82	0.25	7.25	2.96
Ugt1a6a	ENSMUSG00000054545	Group:NonResponder/Control	FALSE	UP	0.54	0.25	9.04	2.96
Col6a2	ENSMUSG00000020241	Group:NonResponder/Control	FALSE	DN	-0.45	0.25	14.31	-2.96
Snai2	ENSMUSG00000022676	Group:NonResponder/Control	FALSE	UP	0.33	0.25	8.52	2.94
Elovl6	ENSMUSG00000041220	Group:NonResponder/Control	FALSE	DN	-0.6	0.25	11.36	-2.93
Icos	ENSMUSG00000026009	Group:NonResponder/Control	FALSE	UP	0.75	0.25	7.55	2.93
Cxcl16	ENSMUSG00000018920	Group:NonResponder/Control	FALSE	UP	0.28	0.25	11.87	2.93
Cyth3	ENSMUSG00000018001	Group:NonResponder/Control	FALSE	DN	-0.25	0.25	11.69	-2.93
Ikzf3	ENSMUSG00000018168	Group:NonResponder/Control	FALSE	UP	0.79	0.25	8.15	2.93
Pla2g7	ENSMUSG00000023913	Group:NonResponder/Control	FALSE	UP	0.72	0.25	11.38	2.92
Gfm2	ENSMUSG00000021666	Group:NonResponder/Control	FALSE	DN	-0.17	0.25	10.45	-2.92
Dusp28	ENSMUSG00000047067	Group:NonResponder/Control	FALSE	UP	0.37	0.24	7.23	2.91
Akr1c14	ENSMUSG00000033715	Group:NonResponder/Control	FALSE	UP	1.97	0.24	6.12	2.9
Il18bp	ENSMUSG00000070427	Group:NonResponder/Control	FALSE	UP	0.61	0.23	9.51	2.9
Arg1	ENSMUSG00000019987	Group:NonResponder/Control	FALSE	UP	0.87	0.22	12.85	2.88
Kif21a	ENSMUSG00000022629	Group:NonResponder/Control	FALSE	DN	-0.29	0.22	9.47	-2.88
Cyba	ENSMUSG00000006519	Group:NonResponder/Control	FALSE	UP	0.38	0.22	10.81	2.88
1110038F14Rik	ENSMUSG00000063236	Group:NonResponder/Control	FALSE	UP	0.27	0.22	10.11	2.88
Psmb8	ENSMUSG00000024338	Group:NonResponder/Control	FALSE	UP	0.29	0.22	13.55	2.87
Ass1	ENSMUSG00000076441	Group:NonResponder/Control	FALSE	UP	0.72	0.22	9.2	2.86
Ogfod1	ENSMUSG00000033009	Group:NonResponder/Control	FALSE	DN	-0.39	0.21	9.8	-2.86
Zfp60	ENSMUSG00000037640	Group:NonResponder/Control	FALSE	DN	-0.2	0.2	9.16	-2.85
Fzd1	ENSMUSG00000044674	Group:NonResponder/Control	FALSE	UP	0.37	0.19	8.42	2.83
Srgn	ENSMUSG00000020077	Group:NonResponder/Control	FALSE	UP	0.41	0.19	12.17	2.83
Ch25h	ENSMUSG00000050370	Group:NonResponder/Control	FALSE	UP	0.38	0.18	10.24	2.82
Gbp2	ENSMUSG00000028270	Group:NonResponder/Control	FALSE	UP	0.67	0.18	14.24	2.82
Tecr	ENSMUSG00000031708	Group:NonResponder/Control	FALSE	DN	-0.21	0.17	12.01	-2.8
Brca2	ENSMUSG00000041147	Group:NonResponder/Control	FALSE	DN	-0.36	0.17	9.97	-2.79
Irf8	ENSMUSG00000041515	Group:NonResponder/Control	FALSE	UP	0.53	0.17	10.65	2.79
H2afv	ENSMUSG00000041126	Group:NonResponder/Control	FALSE	UP	0.22	0.17	9.93	2.79
Il12rb1	ENSMUSG00000000791	Group:NonResponder/Control	FALSE	UP	0.57	0.17	9.17	2.78
H2-T23	ENSMUSG00000067212	Group:NonResponder/Control	FALSE	UP	0.6	0.17	11.86	2.78
Piwil2	ENSMUSG00000033644	Group:NonResponder/Control	FALSE	UP	0.44	0.17	6.33	2.78
Batf2	ENSMUSG00000039699	Group:NonResponder/Control	FALSE	UP	0.94	0.17	7.22	2.78
Sectm1a	ENSMUSG00000025165	Group:NonResponder/Control	FALSE	UP	0.62	0.17	6.31	2.78
H2-Q7	ENSMUSG00000060550	Group:NonResponder/Control	FALSE	UP	0.39	0.17	14.45	2.77
Gbp2b	ENSMUSG00000040264	Group:NonResponder/Control	FALSE	UP	1.39	0.17	7.18	2.77
Mafb	ENSMUSG00000074622	Group:NonResponder/Control	FALSE	UP	0.37	0.16	10.24	2.77
Gimap8	ENSMUSG00000064262	Group:NonResponder/Control	FALSE	UP	0.64	0.16	9.2	2.76
Ms4a4b	ENSMUSG00000056290	Group:NonResponder/Control	FALSE	UP	0.66	0.16	8.85	2.76
Gbp6	ENSMUSG00000104713	Group:NonResponder/Control	FALSE	UP	0.6	0.16	12.72	2.75
Cd9	ENSMUSG00000030342	Group:NonResponder/Control	FALSE	UP	0.23	0.15	11.81	2.74
Arsj	ENSMUSG00000046561	Group:NonResponder/Control	FALSE	DN	-0.36	0.15	10.13	-2.74
Hcar2	ENSMUSG00000045502	Group:NonResponder/Control	FALSE	UP	0.84	0.15	6.96	2.74
Gapvd1	ENSMUSG00000026867	Group:NonResponder/Control	FALSE	DN	-0.17	0.14	11.75	-2.73
Mtap	ENSMUSG00000062937	Group:NonResponder/Control	FALSE	DN	-0.28	0.14	12.81	-2.72
Skp2	ENSMUSG00000054115	Group:NonResponder/Control	FALSE	DN	-0.26	0.14	11.86	-2.72
Mrps6	ENSMUSG00000039680	Group:NonResponder/Control	FALSE	DN	-0.24	0.14	11.74	-2.71
Arl11	ENSMUSG00000043157	Group:NonResponder/Control	FALSE	UP	0.31	0.14	8.38	2.71
Rnf19b	ENSMUSG00000028793	Group:NonResponder/Control	FALSE	UP	0.3	0.14	11.78	2.71
Bmp2	ENSMUSG00000027358	Group:NonResponder/Control	FALSE	UP	0.81	0.14	6.94	2.71
Il1a	ENSMUSG00000027399	Group:NonResponder/Control	FALSE	UP	0.78	0.13	6.7	2.7
Ifng	ENSMUSG00000055170	Group:NonResponder/Control	FALSE	UP	1.21	0.13	5.92	2.69
Pla1a	ENSMUSG00000002847	Group:NonResponder/Control	FALSE	UP	0.78	0.13	8.73	2.69
Ammecr1	ENSMUSG00000042225	Group:NonResponder/Control	FALSE	DN	-0.31	0.13	10.99	-2.69
Tspan4	ENSMUSG00000025511	Group:NonResponder/Control	FALSE	UP	0.2	0.13	10.81	2.69
Rtl5	ENSMUSG00000049191	Group:NonResponder/Control	FALSE	UP	0.4	0.13	7.37	2.69
Clec4n	ENSMUSG00000023349	Group:NonResponder/Control	FALSE	UP	0.74	0.13	10.34	2.69
Tap1	ENSMUSG00000037321	Group:NonResponder/Control	FALSE	UP	0.4	0.13	12.64	2.68
Pim1	ENSMUSG00000024014	Group:NonResponder/Control	FALSE	UP	0.5	0.13	9.75	2.68
Cdc23	ENSMUSG00000024370	Group:NonResponder/Control	FALSE	DN	-0.12	0.13	11.73	-2.68
Pdcd1lg2	ENSMUSG00000016498	Group:NonResponder/Control	FALSE	UP	1.44	0.13	6.17	2.67
Psmb10	ENSMUSG00000031897	Group:NonResponder/Control	FALSE	UP	0.29	0.13	12.69	2.67
Uspl1	ENSMUSG00000041264	Group:NonResponder/Control	FALSE	DN	-0.2	0.13	10.94	-2.67
Rab19	ENSMUSG00000029923	Group:NonResponder/Control	FALSE	UP	0.78	0.13	5.81	2.66
Farp2	ENSMUSG00000034066	Group:NonResponder/Control	FALSE	DN	-0.51	0.13	7.71	-2.66
Aldoc	ENSMUSG00000017390	Group:NonResponder/Control	FALSE	UP	0.46	0.12	7.5	2.66
B430306N03Rik	ENSMUSG00000043740	Group:NonResponder/Control	FALSE	UP	0.39	0.12	8.05	2.65
Socs2	ENSMUSG00000020027	Group:NonResponder/Control	FALSE	UP	0.47	0.12	7.43	2.65
Mylpf	ENSMUSG00000030672	Group:NonResponder/Control	FALSE	UP	1.37	0.12	6.49	2.64
Sema4a	ENSMUSG00000028064	Group:NonResponder/Control	FALSE	UP	0.46	0.12	8.92	2.64
Fam117a	ENSMUSG00000038893	Group:NonResponder/Control	FALSE	UP	0.7	0.12	6.26	2.64
Itgb2	ENSMUSG00000000290	Group:NonResponder/Control	FALSE	UP	0.38	0.12	11.88	2.64
Sfxn2	ENSMUSG00000025036	Group:NonResponder/Control	FALSE	DN	-0.16	0.12	9.48	-2.63
Clec4d	ENSMUSG00000030144	Group:NonResponder/Control	FALSE	UP	0.85	0.12	9.02	2.63
Dido1	ENSMUSG00000038914	Group:NonResponder/Control	FALSE	DN	-0.18	0.12	11.52	-2.63
Nudt4	ENSMUSG00000020029	Group:NonResponder/Control	FALSE	DN	-0.19	0.12	12.67	-2.63
Fgr	ENSMUSG00000028874	Group:NonResponder/Control	FALSE	UP	0.31	0.12	8.76	2.63
Irgm2	ENSMUSG00000069874	Group:NonResponder/Control	FALSE	UP	0.56	0.12	12.17	2.62
Tmem50a	ENSMUSG00000028822	Group:NonResponder/Control	FALSE	UP	0.19	0.12	11.14	2.62
Trbc2	ENSMUSG00000076498	Group:NonResponder/Control	FALSE	UP	0.73	0.12	7.5	2.62
Tnfaip2	ENSMUSG00000021281	Group:NonResponder/Control	FALSE	UP	0.34	0.12	11.89	2.62
Cxcl10	ENSMUSG00000034855	Group:NonResponder/Control	FALSE	UP	0.51	0.12	12.44	2.62
H2-K1	ENSMUSG00000061232	Group:NonResponder/Control	FALSE	UP	0.32	0.11	15.87	2.61
Sell	ENSMUSG00000026581	Group:NonResponder/Control	FALSE	UP	0.65	0.11	9.7	2.6
Ube2l6	ENSMUSG00000027078	Group:NonResponder/Control	FALSE	UP	0.3	0.11	11.03	2.6
Ripk3	ENSMUSG00000022221	Group:NonResponder/Control	FALSE	UP	0.37	0.11	8.34	2.6
Il18rap	ENSMUSG00000026068	Group:NonResponder/Control	FALSE	UP	0.48	0.11	7.69	2.59
Serpina3g	ENSMUSG00000041481	Group:NonResponder/Control	FALSE	UP	0.58	0.11	9.49	2.59
Slc11a1	ENSMUSG00000026177	Group:NonResponder/Control	FALSE	UP	0.4	0.11	10.12	2.59
Tstd2	ENSMUSG00000035495	Group:NonResponder/Control	FALSE	DN	-0.11	0.11	10.78	-2.59
Ecd	ENSMUSG00000021810	Group:NonResponder/Control	FALSE	DN	-0.25	0.11	10.23	-2.59
Rapgef3	ENSMUSG00000022469	Group:NonResponder/Control	FALSE	UP	0.49	0.11	8.03	2.58
Metrnl	ENSMUSG00000039208	Group:NonResponder/Control	FALSE	UP	0.25	0.11	9.49	2.58
Dnajb14	ENSMUSG00000074212	Group:NonResponder/Control	FALSE	DN	-0.16	0.11	10.78	-2.58
Ninj1	ENSMUSG00000037966	Group:NonResponder/Control	FALSE	UP	0.4	0.11	10.37	2.58
Dhcr7	ENSMUSG00000058454	Group:NonResponder/Control	FALSE	DN	-0.31	0.11	9.62	-2.58
Gm12185	ENSMUSG00000048852	Group:NonResponder/Control	FALSE	UP	0.64	0.11	8.05	2.58
Prdx5	ENSMUSG00000024953	Group:NonResponder/Control	FALSE	UP	0.31	0.11	12.39	2.57
Acss2	ENSMUSG00000027605	Group:NonResponder/Control	FALSE	DN	-0.42	0.11	8.87	-2.57
BC037039	ENSMUSG00000103309	Group:NonResponder/Control	FALSE	DN	-0.54	0.11	7.25	-2.57
Ccdc15	ENSMUSG00000034303	Group:NonResponder/Control	FALSE	DN	-0.4	0.11	7.22	-2.57
Bms1	ENSMUSG00000030138	Group:NonResponder/Control	FALSE	DN	-0.2	0.11	11.77	-2.56
Tarm1	ENSMUSG00000053338	Group:NonResponder/Control	FALSE	UP	1.04	0.1	5.91	2.56
Tspo	ENSMUSG00000041736	Group:NonResponder/Control	FALSE	UP	0.2	0.1	12.42	2.54
Ppp2r1b	ENSMUSG00000032058	Group:NonResponder/Control	FALSE	DN	-0.2	0.1	10.28	-2.54
Acaca	ENSMUSG00000020532	Group:NonResponder/Control	FALSE	DN	-0.46	0.1	11.82	-2.54
Lcmt2	ENSMUSG00000074890	Group:NonResponder/Control	FALSE	UP	0.3	0.1	7.54	2.54
Tmem205	ENSMUSG00000040883	Group:NonResponder/Control	FALSE	UP	0.31	0.1	8.67	2.54
Fblim1	ENSMUSG00000006219	Group:NonResponder/Control	FALSE	UP	0.34	0.1	9.06	2.54
Col5a1	ENSMUSG00000026837	Group:NonResponder/Control	FALSE	DN	-0.35	0.1	13.67	-2.54
Ipcef1	ENSMUSG00000064065	Group:NonResponder/Control	FALSE	UP	0.4	0.1	7.75	2.54
Purb	ENSMUSG00000094483	Group:NonResponder/Control	FALSE	DN	-0.21	0.1	13.31	-2.53
Ifnar1	ENSMUSG00000022967	Group:NonResponder/Control	FALSE	DN	-0.13	0.1	11.56	-2.53
H2-DMb1	ENSMUSG00000079547	Group:NonResponder/Control	FALSE	UP	0.36	0.1	10.94	2.53
Lysmd2	ENSMUSG00000032184	Group:NonResponder/Control	FALSE	UP	0.23	0.1	8.29	2.53
Ifi30	ENSMUSG00000031838	Group:NonResponder/Control	FALSE	UP	0.16	0.1	11.15	2.53
9430064I24Rik	ENSMUSG00000108402	Group:NonResponder/Control	FALSE	UP	0.57	0.1	7.06	2.53
Fcer1g	ENSMUSG00000058715	Group:NonResponder/Control	FALSE	UP	0.44	0.1	11.34	2.52
C2cd2	ENSMUSG00000045975	Group:NonResponder/Control	FALSE	DN	-0.29	0.09	9.25	-2.52
Klra2	ENSMUSG00000030187	Group:NonResponder/Control	FALSE	UP	0.31	0.09	9.81	2.51
Azin2	ENSMUSG00000028789	Group:NonResponder/Control	FALSE	UP	0.36	0.09	7.85	2.51
Il1rn	ENSMUSG00000026981	Group:NonResponder/Control	FALSE	UP	0.65	0.08	10.19	2.51
Slc28a2	ENSMUSG00000027219	Group:NonResponder/Control	FALSE	UP	0.46	0.08	8.65	2.5
Scarb1	ENSMUSG00000037936	Group:NonResponder/Control	FALSE	DN	-0.35	0.07	11.12	-2.5
Supv3l1	ENSMUSG00000020079	Group:NonResponder/Control	FALSE	DN	-0.15	0.07	10.32	-2.49
Il7r	ENSMUSG00000003882	Group:NonResponder/Control	FALSE	UP	0.57	0.07	9.57	2.49
Irf1	ENSMUSG00000018899	Group:NonResponder/Control	FALSE	UP	0.38	0.07	13.46	2.49
Fpr2	ENSMUSG00000052270	Group:NonResponder/Control	FALSE	UP	0.75	0.07	6.89	2.49
Cd40	ENSMUSG00000017652	Group:NonResponder/Control	FALSE	UP	0.34	0.06	8.02	2.47
Plekha8	ENSMUSG00000005225	Group:NonResponder/Control	FALSE	DN	-0.2	0.06	9.47	-2.47
Lss	ENSMUSG00000033105	Group:NonResponder/Control	FALSE	DN	-0.39	0.06	11.08	-2.47
Hmgcs2	ENSMUSG00000027875	Group:NonResponder/Control	FALSE	UP	1.01	0.06	5.9	2.46
Hsp90b1	ENSMUSG00000020048	Group:NonResponder/Control	FALSE	DN	-0.17	0.06	16.16	-2.46
Slc6a19	ENSMUSG00000021565	Group:NonResponder/Control	FALSE	UP	0.63	0.06	5.8	2.46
Eftud2	ENSMUSG00000020929	Group:NonResponder/Control	FALSE	DN	-0.23	0.06	12.09	-2.46
Fam241a	ENSMUSG00000050549	Group:NonResponder/Control	FALSE	UP	0.38	0.06	7.26	2.46
Bend3	ENSMUSG00000038214	Group:NonResponder/Control	FALSE	DN	-0.22	0.05	8.99	-2.45
Hmgcs1	ENSMUSG00000093930	Group:NonResponder/Control	FALSE	DN	-0.52	0.05	12.06	-2.45
Il1r2	ENSMUSG00000026073	Group:NonResponder/Control	FALSE	UP	0.62	0.05	7.15	2.45
Cd53	ENSMUSG00000040747	Group:NonResponder/Control	FALSE	UP	0.28	0.05	11.23	2.45
Chac1	ENSMUSG00000027313	Group:NonResponder/Control	FALSE	UP	0.43	0.05	9.88	2.44
1600014C10Rik	ENSMUSG00000054676	Group:NonResponder/Control	FALSE	UP	0.18	0.04	9.92	2.44
Tvp23a	ENSMUSG00000050908	Group:NonResponder/Control	FALSE	UP	0.3	0.04	7.1	2.43
Hoxd8	ENSMUSG00000027102	Group:NonResponder/Control	FALSE	UP	0.21	0.03	10.2	2.43
Dnaja1	ENSMUSG00000028410	Group:NonResponder/Control	FALSE	DN	-0.23	0.03	13.87	-2.43
Dzip3	ENSMUSG00000064061	Group:NonResponder/Control	FALSE	DN	-0.4	0.03	10.46	-2.42
Mitf	ENSMUSG00000035158	Group:NonResponder/Control	FALSE	UP	0.29	0.03	8.12	2.42
Ptpn18	ENSMUSG00000026126	Group:NonResponder/Control	FALSE	UP	0.42	0.03	8.32	2.41
Stat1	ENSMUSG00000026104	Group:NonResponder/Control	FALSE	UP	0.47	0.03	13.52	2.41
Tmem56	ENSMUSG00000028132	Group:NonResponder/Control	FALSE	DN	-0.9	0.03	7.03	-2.41
Slc7a2	ENSMUSG00000031596	Group:NonResponder/Control	FALSE	UP	0.53	0.03	10.1	2.41
Tnni2	ENSMUSG00000031097	Group:NonResponder/Control	FALSE	UP	0.56	0.03	7.1	2.41
Txndc5	ENSMUSG00000038991	Group:NonResponder/Control	FALSE	DN	-0.1	0.03	12.95	-2.4
Ralgps1	ENSMUSG00000038831	Group:NonResponder/Control	FALSE	UP	0.33	0.03	7.34	2.4
Xlr5c	ENSMUSG00000067764	Group:NonResponder/Control	FALSE	UP	0.89	0.03	7.36	2.4
Rnase6	ENSMUSG00000021880	Group:NonResponder/Control	FALSE	UP	0.59	0.03	7.86	2.4
Pcdh10	ENSMUSG00000049100	Group:NonResponder/Control	FALSE	DN	-0.65	0.03	6.68	-2.4
Tnfsf14	ENSMUSG00000005824	Group:NonResponder/Control	FALSE	UP	0.43	0.03	5.91	2.4
Gm5970	ENSMUSG00000085977	Group:NonResponder/Control	FALSE	UP	0.82	0.03	5.69	2.4
Glrx	ENSMUSG00000021591	Group:NonResponder/Control	FALSE	UP	0.33	0.03	10.72	2.39
Magt1	ENSMUSG00000031232	Group:NonResponder/Control	FALSE	DN	-0.21	0.02	12.22	-2.39
Rbm14	ENSMUSG00000006456	Group:NonResponder/Control	FALSE	DN	-0.17	0.02	10.79	-2.39
Tnfaip8l2	ENSMUSG00000013707	Group:NonResponder/Control	FALSE	UP	0.31	0.02	8.65	2.39
Srl	ENSMUSG00000022519	Group:NonResponder/Control	FALSE	DN	-0.93	0.02	8.24	-2.38
Adcy8	ENSMUSG00000022376	Group:NonResponder/Control	FALSE	DN	-0.58	0.02	6.1	-2.38
Rdx	ENSMUSG00000032050	Group:NonResponder/Control	FALSE	DN	-0.29	0.02	13.05	-2.37
Rps21	ENSMUSG00000039001	Group:NonResponder/Control	FALSE	UP	0.28	0.02	14.01	2.37
Map3k15	ENSMUSG00000031303	Group:NonResponder/Control	FALSE	UP	0.43	0.02	6	2.37
H2-D1	ENSMUSG00000073411	Group:NonResponder/Control	FALSE	UP	0.32	0.02	15.72	2.37
Ecscr	ENSMUSG00000073599	Group:NonResponder/Control	FALSE	UP	0.3	0.02	9.13	2.37
Ctla2a	ENSMUSG00000044258	Group:NonResponder/Control	FALSE	UP	0.49	0.01	9.66	2.37
Mpv17l	ENSMUSG00000022679	Group:NonResponder/Control	FALSE	DN	-0.49	0.01	6.33	-2.36
Diexf	ENSMUSG00000016181	Group:NonResponder/Control	FALSE	DN	-0.18	0.01	9.99	-2.36
Zap70	ENSMUSG00000026117	Group:NonResponder/Control	FALSE	UP	0.63	0.01	6.54	2.36
Cubn	ENSMUSG00000026726	Group:NonResponder/Control	FALSE	DN	-0.45	0.01	6.03	-2.36
Dnajb4	ENSMUSG00000028035	Group:NonResponder/Control	FALSE	DN	-0.32	0.01	10.69	-2.36
Prkdc	ENSMUSG00000022672	Group:NonResponder/Control	FALSE	DN	-0.26	0.01	9.85	-2.35
Pilrb1	ENSMUSG00000066684	Group:NonResponder/Control	FALSE	UP	0.41	0.01	6.43	2.35
Nlrc5	ENSMUSG00000074151	Group:NonResponder/Control	FALSE	UP	0.46	0.01	11.7	2.35
Chic2	ENSMUSG00000029229	Group:NonResponder/Control	FALSE	UP	0.17	0.01	10.52	2.35
Atg10	ENSMUSG00000021619	Group:NonResponder/Control	FALSE	UP	0.22	0.01	8.12	2.34
Topors	ENSMUSG00000036822	Group:NonResponder/Control	FALSE	DN	-0.16	0.01	11.67	-2.34
Id2	ENSMUSG00000020644	Group:NonResponder/Control	FALSE	UP	0.39	0.01	9.99	2.34
Rrad	ENSMUSG00000031880	Group:NonResponder/Control	FALSE	DN	-0.29	0.01	8.98	-2.34
Rtp4	ENSMUSG00000033355	Group:NonResponder/Control	FALSE	UP	0.37	0.01	11.24	2.34
BC023105	ENSMUSG00000063388	Group:NonResponder/Control	FALSE	UP	0.71	0.01	7.02	2.33
Ido1	ENSMUSG00000031551	Group:NonResponder/Control	FALSE	UP	1.28	0.01	6.01	2.33
Padi2	ENSMUSG00000028927	Group:NonResponder/Control	FALSE	UP	0.33	0.01	8.35	2.33
Kpna6	ENSMUSG00000003731	Group:NonResponder/Control	FALSE	DN	-0.18	0.01	11.84	-2.33
Acap1	ENSMUSG00000001588	Group:NonResponder/Control	FALSE	UP	0.56	0.01	9.09	2.33
Fcrls	ENSMUSG00000015852	Group:NonResponder/Control	FALSE	DN	-0.78	0.01	10.15	-2.33
Myl1	ENSMUSG00000061816	Group:NonResponder/Control	FALSE	UP	1.76	0.01	5.92	2.33
Vamp8	ENSMUSG00000050732	Group:NonResponder/Control	FALSE	UP	0.18	0.01	11.53	2.32
Rnf168	ENSMUSG00000014074	Group:NonResponder/Control	FALSE	DN	-0.15	0.01	10.82	-2.32
Gm8995	ENSMUSG00000063286	Group:NonResponder/Control	FALSE	UP	0.32	0.01	11.4	2.32
Gm2a	ENSMUSG00000000594	Group:NonResponder/Control	FALSE	UP	0.24	0.01	11.52	2.32
Tmem140	ENSMUSG00000057137	Group:NonResponder/Control	FALSE	UP	0.46	0.01	10.77	2.32
Igfbp4	ENSMUSG00000017493	Group:NonResponder/Control	FALSE	UP	0.41	0.01	12.58	2.31
Ddx23	ENSMUSG00000003360	Group:NonResponder/Control	FALSE	DN	-0.12	0.01	12.44	-2.31
Cd200r1	ENSMUSG00000022667	Group:NonResponder/Control	FALSE	UP	0.49	0.01	7.06	2.31
Rpl27-ps3	ENSMUSG00000073640	Group:NonResponder/Control	FALSE	UP	0.64	0.01	7.96	2.31
Ctr9	ENSMUSG00000005609	Group:NonResponder/Control	FALSE	DN	-0.21	0.01	11.1	-2.3
Serpinb9b	ENSMUSG00000021403	Group:NonResponder/Control	FALSE	UP	0.7	0.01	5.94	2.3
Cdsn	ENSMUSG00000039518	Group:NonResponder/Control	FALSE	UP	0.92	0.01	5.61	2.3
Ptpn22	ENSMUSG00000027843	Group:NonResponder/Control	FALSE	UP	0.35	0.01	7.96	2.3
Nat2	ENSMUSG00000051147	Group:NonResponder/Control	FALSE	UP	0.25	0.01	8.15	2.3
Klrc1	ENSMUSG00000030167	Group:NonResponder/Control	FALSE	UP	0.74	0.01	7.15	2.3
Gm12250	ENSMUSG00000082292	Group:NonResponder/Control	FALSE	UP	0.68	0.01	9.3	2.3
Brd7	ENSMUSG00000031660	Group:NonResponder/Control	FALSE	DN	-0.14	0.01	11.47	-2.29
Grcc10	ENSMUSG00000072772	Group:NonResponder/Control	FALSE	UP	0.23	0.01	11.27	2.29
Mcemp1	ENSMUSG00000013974	Group:NonResponder/Control	FALSE	UP	0.65	0.01	6.41	2.29
Acta1	ENSMUSG00000031972	Group:NonResponder/Control	FALSE	UP	1.62	0.01	6.93	2.29
Cd3g	ENSMUSG00000002033	Group:NonResponder/Control	FALSE	UP	0.74	0.01	7.71	2.29
Polr1a	ENSMUSG00000049553	Group:NonResponder/Control	FALSE	DN	-0.21	0.01	11.33	-2.28
Fam198b	ENSMUSG00000027955	Group:NonResponder/Control	FALSE	DN	-0.57	0.01	9.37	-2.28
Gm5601	ENSMUSG00000100153	Group:NonResponder/Control	FALSE	DN	-0.33	0.01	7.72	-2.28
Map3k20	ENSMUSG00000004085	Group:NonResponder/Control	FALSE	DN	-0.24	0.01	10.69	-2.28
Zfp398	ENSMUSG00000062519	Group:NonResponder/Control	FALSE	DN	-0.22	0.01	9.53	-2.27
Gm43196	ENSMUSG00000107017	Group:NonResponder/Control	FALSE	UP	0.76	0.01	5.74	2.27
Rbp1	ENSMUSG00000046402	Group:NonResponder/Control	FALSE	UP	0.23	0.01	10.36	2.27
Gnpat	ENSMUSG00000031985	Group:NonResponder/Control	FALSE	DN	-0.29	0.01	11.34	-2.27
C1ra	ENSMUSG00000055172	Group:NonResponder/Control	FALSE	UP	0.4	0.01	10.76	2.27
Phtf2	ENSMUSG00000039987	Group:NonResponder/Control	FALSE	DN	-0.34	0.01	9.29	-2.27
9030407P20Rik	ENSMUSG00000097343	Group:NonResponder/Control	FALSE	UP	0.49	0.01	5.85	2.27
Fen1	ENSMUSG00000024742	Group:NonResponder/Control	FALSE	DN	-0.31	0.01	11.3	-2.27
Ocstamp	ENSMUSG00000027670	Group:NonResponder/Control	FALSE	UP	0.87	0.01	5.84	2.26
Lsr	ENSMUSG00000001247	Group:NonResponder/Control	FALSE	UP	0.56	0.01	5.75	2.25
Gpat4	ENSMUSG00000031545	Group:NonResponder/Control	FALSE	DN	-0.22	0.01	12.04	-2.25
Atp2b1	ENSMUSG00000019943	Group:NonResponder/Control	FALSE	DN	-0.17	0.01	13.56	-2.25
Ttc3	ENSMUSG00000040785	Group:NonResponder/Control	FALSE	DN	-0.23	0.01	12.33	-2.25
2610507B11Rik	ENSMUSG00000010277	Group:NonResponder/Control	FALSE	DN	-0.16	0.01	13.11	-2.25
Cd200r4	ENSMUSG00000062082	Group:NonResponder/Control	FALSE	UP	0.56	0.01	7.42	2.25
Psmb9	ENSMUSG00000096727	Group:NonResponder/Control	FALSE	UP	0.44	0.01	11.57	2.25
Gm20559	ENSMUSG00000106734	Group:NonResponder/Control	FALSE	UP	0.33	0.01	10.5	2.25
Samhd1	ENSMUSG00000027639	Group:NonResponder/Control	FALSE	UP	0.25	0.01	12.55	2.25
Pglyrp1	ENSMUSG00000030413	Group:NonResponder/Control	FALSE	UP	0.67	0.01	5.96	2.25
Stip1	ENSMUSG00000024966	Group:NonResponder/Control	FALSE	DN	-0.15	0.01	13.43	-2.25
Gart	ENSMUSG00000022962	Group:NonResponder/Control	FALSE	DN	-0.19	0.01	12.04	-2.25
Usp44	ENSMUSG00000020020	Group:NonResponder/Control	FALSE	DN	-0.67	0.01	6.13	-2.25
Fbxw8	ENSMUSG00000032867	Group:NonResponder/Control	FALSE	DN	-0.15	0.01	11.77	-2.24
Epb41l3	ENSMUSG00000024044	Group:NonResponder/Control	FALSE	UP	0.74	0.01	6.17	2.24
Lilr4b	ENSMUSG00000112023	Group:NonResponder/Control	FALSE	UP	0.51	0.01	11.94	2.24
Lck	ENSMUSG00000000409	Group:NonResponder/Control	FALSE	UP	0.49	0.01	8.36	2.24
Inmt	ENSMUSG00000003477	Group:NonResponder/Control	FALSE	UP	0.82	0.01	5.58	2.24
B3gnt7	ENSMUSG00000079445	Group:NonResponder/Control	FALSE	UP	0.35	0.01	6.61	2.24
BC028528	ENSMUSG00000038543	Group:NonResponder/Control	FALSE	UP	0.43	0.01	8.11	2.24
BC147527	ENSMUSG00000094796	Group:NonResponder/Control	FALSE	UP	0.48	0.01	6.58	2.24
Nrp1	ENSMUSG00000025810	Group:NonResponder/Control	FALSE	DN	-0.46	0.01	10.52	-2.24
Tnfrsf9	ENSMUSG00000028965	Group:NonResponder/Control	FALSE	UP	0.63	0.01	9.04	2.24
Prl2c3	ENSMUSG00000056457	Group:NonResponder/Control	FALSE	UP	1	0.01	6.07	2.23
Galnt6	ENSMUSG00000037280	Group:NonResponder/Control	FALSE	UP	0.34	0.01	8.52	2.23
Pdia4	ENSMUSG00000025823	Group:NonResponder/Control	FALSE	DN	-0.13	0.01	13.16	-2.23
Cnot6	ENSMUSG00000020362	Group:NonResponder/Control	FALSE	DN	-0.2	0.01	12.33	-2.23
Gm42546	ENSMUSG00000106714	Group:NonResponder/Control	FALSE	DN	-0.71	0.01	5.97	-2.23
Fv1	ENSMUSG00000070583	Group:NonResponder/Control	FALSE	DN	-0.34	0.01	6.72	-2.23
Adap1	ENSMUSG00000056413	Group:NonResponder/Control	FALSE	UP	0.25	0.01	7.61	2.23
Gramd1b	ENSMUSG00000040111	Group:NonResponder/Control	FALSE	UP	0.29	0.01	9.26	2.23
Mb	ENSMUSG00000018893	Group:NonResponder/Control	FALSE	UP	1.73	0.01	4.93	2.23
Rac2	ENSMUSG00000033220	Group:NonResponder/Control	FALSE	UP	0.27	0.01	10.47	2.23
Zw10	ENSMUSG00000032264	Group:NonResponder/Control	FALSE	DN	-0.14	0.01	10.17	-2.23
Gadd45a	ENSMUSG00000036390	Group:NonResponder/Control	FALSE	UP	0.52	0.01	10.14	2.22
Apobr	ENSMUSG00000042759	Group:NonResponder/Control	FALSE	UP	0.24	0.01	9.78	2.22
Ier5	ENSMUSG00000056708	Group:NonResponder/Control	FALSE	UP	0.21	0.01	10.67	2.22
2610037D02Rik	ENSMUSG00000097536	Group:NonResponder/Control	FALSE	DN	-0.44	0.01	7.95	-2.22
Ikbke	ENSMUSG00000042349	Group:NonResponder/Control	FALSE	UP	0.34	0.01	9.76	2.22
Acat2	ENSMUSG00000023832	Group:NonResponder/Control	FALSE	DN	-0.44	0.01	10.19	-2.21
5930430L01Rik	ENSMUSG00000106951	Group:NonResponder/Control	FALSE	DN	-0.32	0.01	7.58	-2.21
Irf5	ENSMUSG00000029771	Group:NonResponder/Control	FALSE	UP	0.33	0.01	9.8	2.21
Idi1	ENSMUSG00000058258	Group:NonResponder/Control	FALSE	DN	-0.67	0.01	11	-2.21
Gimap1	ENSMUSG00000090019	Group:NonResponder/Control	FALSE	UP	0.58	0.01	8.19	2.21
Hmgcr	ENSMUSG00000021670	Group:NonResponder/Control	FALSE	DN	-0.37	0.01	11.78	-2.21
Ddx46	ENSMUSG00000021500	Group:NonResponder/Control	FALSE	DN	-0.16	0.01	12.43	-2.21
Zfp503	ENSMUSG00000039081	Group:NonResponder/Control	FALSE	UP	0.41	0.01	7.47	2.2
Ldhb	ENSMUSG00000030246	Group:NonResponder/Control	FALSE	DN	-0.25	0.01	10.36	-2.2
Hist1h2ap	ENSMUSG00000094777	Group:NonResponder/Control	FALSE	UP	0.46	0.01	14.64	2.2
Nsdhl	ENSMUSG00000031349	Group:NonResponder/Control	FALSE	DN	-0.36	0.01	9.51	-2.2
Naaa	ENSMUSG00000029413	Group:NonResponder/Control	FALSE	UP	0.29	0.01	10.17	2.2
Palb2	ENSMUSG00000044702	Group:NonResponder/Control	FALSE	DN	-0.19	0.01	8.67	-2.2
Ptprg	ENSMUSG00000021745	Group:NonResponder/Control	FALSE	DN	-0.32	0.01	10.23	-2.2
Zfp866	ENSMUSG00000043090	Group:NonResponder/Control	FALSE	DN	-0.27	0.01	9.96	-2.19
Rnf11	ENSMUSG00000028557	Group:NonResponder/Control	FALSE	UP	0.15	0.01	11.39	2.19
Ipo9	ENSMUSG00000041879	Group:NonResponder/Control	FALSE	DN	-0.16	0.01	12.54	-2.19
Vill	ENSMUSG00000038775	Group:NonResponder/Control	FALSE	UP	0.35	0.01	7.95	2.19
Gbp9	ENSMUSG00000029298	Group:NonResponder/Control	FALSE	UP	0.31	0.01	12.88	2.19
Gzma	ENSMUSG00000023132	Group:NonResponder/Control	FALSE	UP	1.04	0.01	6.54	2.18
Tti1	ENSMUSG00000027650	Group:NonResponder/Control	FALSE	DN	-0.15	0.01	10.75	-2.17
Vipr2	ENSMUSG00000011171	Group:NonResponder/Control	FALSE	UP	0.25	0.01	10.43	2.17
Mir155hg	ENSMUSG00000097418	Group:NonResponder/Control	FALSE	UP	0.48	0.01	6.92	2.17
Hbs1l	ENSMUSG00000019977	Group:NonResponder/Control	FALSE	DN	-0.17	0.01	11.41	-2.17
Cd86	ENSMUSG00000022901	Group:NonResponder/Control	FALSE	UP	0.36	0.01	9.46	2.17
Mef2c	ENSMUSG00000005583	Group:NonResponder/Control	FALSE	DN	-0.44	0.01	10.03	-2.17
Hist3h2a	ENSMUSG00000078851	Group:NonResponder/Control	FALSE	UP	0.23	0.01	9.58	2.17
Stxbp2	ENSMUSG00000004626	Group:NonResponder/Control	FALSE	UP	0.26	0.01	9.53	2.17
Gbp8	ENSMUSG00000034438	Group:NonResponder/Control	FALSE	UP	0.81	0.01	10.31	2.17
Gpr63	ENSMUSG00000040372	Group:NonResponder/Control	FALSE	DN	-0.62	0.01	6.12	-2.16
Abi3bp	ENSMUSG00000035258	Group:NonResponder/Control	FALSE	UP	0.61	0.01	8.75	2.16
Topbp1	ENSMUSG00000032555	Group:NonResponder/Control	FALSE	DN	-0.14	0.01	12.91	-2.16
Rps7	ENSMUSG00000061477	Group:NonResponder/Control	FALSE	UP	0.18	0.01	15.3	2.16
Ube2n	ENSMUSG00000074781	Group:NonResponder/Control	FALSE	DN	-0.17	0.01	12.66	-2.16
2610203C20Rik	ENSMUSG00000074415	Group:NonResponder/Control	FALSE	UP	0.35	0.01	12.44	2.16
Sh2d2a	ENSMUSG00000028071	Group:NonResponder/Control	FALSE	UP	0.61	0.01	7.63	2.16
Serpinb6b	ENSMUSG00000042842	Group:NonResponder/Control	FALSE	UP	0.69	0.01	7.71	2.16
Tnnt3	ENSMUSG00000061723	Group:NonResponder/Control	FALSE	UP	1.24	0.01	6.9	2.16
Rps15a	ENSMUSG00000008683	Group:NonResponder/Control	FALSE	UP	0.2	0.01	14.57	2.16
Clspn	ENSMUSG00000042489	Group:NonResponder/Control	FALSE	DN	-0.23	0.01	11.03	-2.15
Aif1	ENSMUSG00000024397	Group:NonResponder/Control	FALSE	UP	0.34	0.01	10.51	2.15
Gm10275	ENSMUSG00000069682	Group:NonResponder/Control	FALSE	UP	0.38	0.01	10.62	2.15
Gxylt1	ENSMUSG00000036197	Group:NonResponder/Control	FALSE	DN	-0.4	0.01	11.5	-2.15
Hrh2	ENSMUSG00000034987	Group:NonResponder/Control	FALSE	UP	0.32	0.01	6.68	2.15
Edrf1	ENSMUSG00000039990	Group:NonResponder/Control	FALSE	DN	-0.2	0.01	9.53	-2.15
C1s1	ENSMUSG00000038521	Group:NonResponder/Control	FALSE	UP	0.47	0.01	11.29	2.14
Vwa8	ENSMUSG00000058997	Group:NonResponder/Control	FALSE	DN	-0.19	0.01	10.75	-2.14
Cd28	ENSMUSG00000026012	Group:NonResponder/Control	FALSE	UP	0.62	0.01	7.11	2.14
Zmym1	ENSMUSG00000043872	Group:NonResponder/Control	FALSE	DN	-0.19	0.01	9.65	-2.14
Gm46430	ENSMUSG00000113204	Group:NonResponder/Control	FALSE	DN	-0.24	0.01	9.65	-2.14
Zdhhc3	ENSMUSG00000025786	Group:NonResponder/Control	FALSE	DN	-0.17	0.01	11.45	-2.14
Trib3	ENSMUSG00000032715	Group:NonResponder/Control	FALSE	UP	0.32	0.01	11.95	2.14
Itm2b	ENSMUSG00000022108	Group:NonResponder/Control	FALSE	UP	0.22	0.01	13.75	2.14
Rap2b	ENSMUSG00000036894	Group:NonResponder/Control	FALSE	UP	0.13	0.01	10.5	2.14
Nkain1	ENSMUSG00000078532	Group:NonResponder/Control	FALSE	DN	-0.25	0.01	7.98	-2.14
Simc1	ENSMUSG00000043183	Group:NonResponder/Control	FALSE	DN	-0.18	0.01	9.74	-2.14
Cfb	ENSMUSG00000090231	Group:NonResponder/Control	FALSE	UP	0.47	0.01	11.44	2.13
Pilrb2	ENSMUSG00000066682	Group:NonResponder/Control	FALSE	UP	0.45	0.01	6.57	2.13
Gm9794	ENSMUSG00000107176	Group:NonResponder/Control	FALSE	UP	0.34	0.01	7.61	2.13
Fasn	ENSMUSG00000025153	Group:NonResponder/Control	FALSE	DN	-0.29	0.01	13.01	-2.13
Zfp354c	ENSMUSG00000044807	Group:NonResponder/Control	FALSE	DN	-0.24	0.01	8.28	-2.13
Zfp780b	ENSMUSG00000063047	Group:NonResponder/Control	FALSE	DN	-0.2	0.01	8.57	-2.13
Des	ENSMUSG00000026208	Group:NonResponder/Control	FALSE	UP	0.9	0.01	7.29	2.13
Trak2	ENSMUSG00000026028	Group:NonResponder/Control	FALSE	DN	-0.23	0.01	10.96	-2.13
Ifi211	ENSMUSG00000026536	Group:NonResponder/Control	FALSE	UP	0.37	0.01	11.14	2.13
Car6	ENSMUSG00000028972	Group:NonResponder/Control	FALSE	UP	0.6	0.01	8.77	2.13
Ccl21a	ENSMUSG00000094686	Group:NonResponder/Control	FALSE	UP	2.7	0.01	8.95	2.13
Nolc1	ENSMUSG00000015176	Group:NonResponder/Control	FALSE	DN	-0.17	0.01	12.88	-2.13
Ciita	ENSMUSG00000022504	Group:NonResponder/Control	FALSE	UP	0.57	0.01	9.05	2.13
Wdr89	ENSMUSG00000045690	Group:NonResponder/Control	FALSE	DN	-0.19	0.01	8.89	-2.13
Ddx18	ENSMUSG00000001674	Group:NonResponder/Control	FALSE	DN	-0.19	0.01	11.65	-2.12
Tgfbr3l	ENSMUSG00000089736	Group:NonResponder/Control	FALSE	UP	0.6	0.01	6.62	2.12
Gbp7	ENSMUSG00000040253	Group:NonResponder/Control	FALSE	UP	0.49	0.01	12.91	2.12
Ifitm3	ENSMUSG00000025492	Group:NonResponder/Control	FALSE	UP	0.31	0.01	12.99	2.12
Fbxo28	ENSMUSG00000047539	Group:NonResponder/Control	FALSE	DN	-0.12	0.01	10.63	-2.12
Aldh3b1	ENSMUSG00000024885	Group:NonResponder/Control	FALSE	UP	0.3	0.01	8.87	2.12
Snhg5	ENSMUSG00000097195	Group:NonResponder/Control	FALSE	UP	0.26	0.01	11.13	2.12
Pa2g4	ENSMUSG00000025364	Group:NonResponder/Control	FALSE	DN	-0.13	0.01	13.39	-2.12
Gm15922	ENSMUSG00000081665	Group:NonResponder/Control	FALSE	UP	0.47	0.01	6.02	2.12
Pfkfb1	ENSMUSG00000025271	Group:NonResponder/Control	FALSE	DN	-0.23	0.01	7.78	-2.12
Pgm2l1	ENSMUSG00000030729	Group:NonResponder/Control	FALSE	DN	-0.23	0.01	9.68	-2.11
Sec23ip	ENSMUSG00000055319	Group:NonResponder/Control	FALSE	DN	-0.11	0.01	10.97	-2.11
Dgka	ENSMUSG00000025357	Group:NonResponder/Control	FALSE	UP	0.33	0.01	9.26	2.11
Ifi206	ENSMUSG00000037849	Group:NonResponder/Control	FALSE	UP	0.44	0.01	9.08	2.11
Slc31a2	ENSMUSG00000066152	Group:NonResponder/Control	FALSE	UP	0.2	0.01	9.67	2.11
Casp1	ENSMUSG00000025888	Group:NonResponder/Control	FALSE	UP	0.24	0.01	11.59	2.11
Jrkl	ENSMUSG00000079083	Group:NonResponder/Control	FALSE	UP	0.23	0.01	8.93	2.11
Zhx3	ENSMUSG00000035877	Group:NonResponder/Control	FALSE	DN	-0.19	0.01	9.65	-2.11
Mia3	ENSMUSG00000056050	Group:NonResponder/Control	FALSE	DN	-0.17	0.01	11.12	-2.1
Slamf7	ENSMUSG00000038179	Group:NonResponder/Control	FALSE	UP	0.49	0.01	9.08	2.1
Plpbp	ENSMUSG00000031485	Group:NonResponder/Control	FALSE	DN	-0.11	0.01	11.02	-2.1
C130026I21Rik	ENSMUSG00000052477	Group:NonResponder/Control	FALSE	UP	0.32	0.01	9.86	2.1
Parp1	ENSMUSG00000026496	Group:NonResponder/Control	FALSE	DN	-0.23	0.01	12.14	-2.1
Slc35b4	ENSMUSG00000018999	Group:NonResponder/Control	FALSE	DN	-0.15	0.01	10.51	-2.09
Rabac1	ENSMUSG00000003380	Group:NonResponder/Control	FALSE	UP	0.16	0.01	11.39	2.09
Sdc3	ENSMUSG00000025743	Group:NonResponder/Control	FALSE	UP	0.3	0.01	11.4	2.09
Myo1g	ENSMUSG00000020437	Group:NonResponder/Control	FALSE	UP	0.23	0.01	9.82	2.09
Hsd3b7	ENSMUSG00000042289	Group:NonResponder/Control	FALSE	UP	0.39	0.01	10.44	2.09
Herc6	ENSMUSG00000029798	Group:NonResponder/Control	FALSE	UP	0.29	0.01	11.36	2.09
Tmsb4x	ENSMUSG00000049775	Group:NonResponder/Control	FALSE	UP	0.25	0.01	14.84	2.09
Tmem147os	ENSMUSG00000097320	Group:NonResponder/Control	FALSE	DN	-0.39	0.01	5.87	-2.09
Mmp13	ENSMUSG00000050578	Group:NonResponder/Control	FALSE	UP	0.77	0.01	10.74	2.09
Tnfsf10	ENSMUSG00000039304	Group:NonResponder/Control	FALSE	UP	0.49	0.01	8.67	2.09
Tor3a	ENSMUSG00000060519	Group:NonResponder/Control	FALSE	UP	0.18	0.01	11.33	2.09
Gbp11	ENSMUSG00000092021	Group:NonResponder/Control	FALSE	UP	1.02	0.01	6.61	2.09
Mlec	ENSMUSG00000048578	Group:NonResponder/Control	FALSE	DN	-0.26	0.01	13.41	-2.09
Fhl1	ENSMUSG00000023092	Group:NonResponder/Control	FALSE	UP	1.22	0.01	7.15	2.09
Lmo2	ENSMUSG00000032698	Group:NonResponder/Control	FALSE	UP	0.33	0.01	9.19	2.09
Rrp12	ENSMUSG00000035049	Group:NonResponder/Control	FALSE	DN	-0.25	0.01	10.19	-2.09
Zbp1	ENSMUSG00000027514	Group:NonResponder/Control	FALSE	UP	0.52	0.01	12.55	2.08
Alg3	ENSMUSG00000033809	Group:NonResponder/Control	FALSE	DN	-0.3	0.01	8.91	-2.08
Gm13509	ENSMUSG00000081272	Group:NonResponder/Control	FALSE	DN	-0.51	0.01	6.68	-2.08
Cd247	ENSMUSG00000005763	Group:NonResponder/Control	FALSE	UP	0.7	0.01	7.03	2.08
Ankrd17	ENSMUSG00000055204	Group:NonResponder/Control	FALSE	DN	-0.2	0.01	12.68	-2.08
Rgs14	ENSMUSG00000052087	Group:NonResponder/Control	FALSE	UP	0.35	0.01	7.57	2.08
Srp72	ENSMUSG00000036323	Group:NonResponder/Control	FALSE	DN	-0.16	0.01	12.69	-2.08
Phtf1	ENSMUSG00000058388	Group:NonResponder/Control	FALSE	DN	-0.12	0.01	10.26	-2.08
H2-Q6	ENSMUSG00000073409	Group:NonResponder/Control	FALSE	UP	0.33	0.01	13.49	2.07
Gm21188	ENSMUSG00000095609	Group:NonResponder/Control	FALSE	UP	0.32	0.01	8.66	2.07
Csf2rb2	ENSMUSG00000071714	Group:NonResponder/Control	FALSE	UP	0.37	0.01	9.48	2.07
Cd2	ENSMUSG00000027863	Group:NonResponder/Control	FALSE	UP	0.61	0.01	7.75	2.07
Ppp1r7	ENSMUSG00000026275	Group:NonResponder/Control	FALSE	DN	-0.13	0.01	10.74	-2.07
Dtnbp1	ENSMUSG00000057531	Group:NonResponder/Control	FALSE	UP	0.17	0.01	9.84	2.07
Adgra3	ENSMUSG00000029090	Group:NonResponder/Control	FALSE	DN	-0.17	0.01	10.25	-2.07
Utp20	ENSMUSG00000004356	Group:NonResponder/Control	FALSE	DN	-0.36	0.01	12.36	-2.07
Gm8979	ENSMUSG00000095649	Group:NonResponder/Control	FALSE	UP	0.73	0.01	6.21	2.07
A2m	ENSMUSG00000030111	Group:NonResponder/Control	FALSE	UP	1.26	0.01	5.59	2.06
Ifi213	ENSMUSG00000073491	Group:NonResponder/Control	FALSE	UP	0.46	0.01	9.7	2.06
Mgst2	ENSMUSG00000074604	Group:NonResponder/Control	FALSE	UP	0.64	0.01	6.38	2.06
Ube2l3	ENSMUSG00000038965	Group:NonResponder/Control	FALSE	DN	-0.12	0.01	12.77	-2.06
Clec2d	ENSMUSG00000030157	Group:NonResponder/Control	FALSE	UP	0.39	0.01	11.03	2.06
Fcho1	ENSMUSG00000070000	Group:NonResponder/Control	FALSE	UP	0.45	0.01	7.65	2.06
Gemin4	ENSMUSG00000049396	Group:NonResponder/Control	FALSE	DN	-0.14	0.01	10.32	-2.06
Ints8	ENSMUSG00000040738	Group:NonResponder/Control	FALSE	DN	-0.17	0.01	10.72	-2.06
Api5	ENSMUSG00000027193	Group:NonResponder/Control	FALSE	DN	-0.16	0.01	12.86	-2.06
Ldlrad4	ENSMUSG00000024544	Group:NonResponder/Control	FALSE	DN	-0.23	0.01	9.21	-2.06
Myc	ENSMUSG00000022346	Group:NonResponder/Control	FALSE	UP	0.32	0.01	11.6	2.06
Hsd11b1	ENSMUSG00000016194	Group:NonResponder/Control	FALSE	UP	0.56	0.01	8.25	2.05
Atp1a3	ENSMUSG00000040907	Group:NonResponder/Control	FALSE	UP	0.47	0.01	7.72	2.05
Hnrnph2	ENSMUSG00000045427	Group:NonResponder/Control	FALSE	UP	0.12	0.01	11.31	2.05
Yrdc	ENSMUSG00000028889	Group:NonResponder/Control	FALSE	UP	0.14	0.01	10.46	2.05
Ankrd35	ENSMUSG00000038354	Group:NonResponder/Control	FALSE	DN	-0.55	0.01	5.97	-2.05
CT030170.4	ENSMUSG00000113536	Group:NonResponder/Control	FALSE	UP	0.77	0.01	5.56	2.04
D3Ertd751e	ENSMUSG00000025766	Group:NonResponder/Control	FALSE	DN	-0.22	0.01	8.72	-2.04
B130055M24Rik	ENSMUSG00000086502	Group:NonResponder/Control	FALSE	DN	-0.41	0.01	8.01	-2.04
Phlpp2	ENSMUSG00000031732	Group:NonResponder/Control	FALSE	DN	-0.26	0.01	10.5	-2.04
Ptger2	ENSMUSG00000037759	Group:NonResponder/Control	FALSE	UP	0.51	0.01	6.44	2.04
Lig1	ENSMUSG00000056394	Group:NonResponder/Control	FALSE	DN	-0.18	0.01	11.21	-2.04
Prps2	ENSMUSG00000025742	Group:NonResponder/Control	FALSE	DN	-0.3	0.01	10.64	-2.04
Sac3d1	ENSMUSG00000024790	Group:NonResponder/Control	FALSE	UP	0.15	0.01	8.65	2.04
Csf2rb	ENSMUSG00000071713	Group:NonResponder/Control	FALSE	UP	0.25	0.01	10.32	2.04
5430427O19Rik	ENSMUSG00000025058	Group:NonResponder/Control	FALSE	UP	0.41	0.01	7.21	2.04
5330438D12Rik	ENSMUSG00000052291	Group:NonResponder/Control	FALSE	UP	0.48	0.01	6.54	2.04
Gca	ENSMUSG00000026893	Group:NonResponder/Control	FALSE	UP	0.46	0.01	5.94	2.04
Ttll12	ENSMUSG00000016757	Group:NonResponder/Control	FALSE	DN	-0.19	0.01	10.2	-2.04
B4galt6	ENSMUSG00000056124	Group:NonResponder/Control	FALSE	DN	-0.17	0.01	10.45	-2.03
Tnf	ENSMUSG00000024401	Group:NonResponder/Control	FALSE	UP	0.51	0.01	7.61	2.03
Cc2d2a	ENSMUSG00000039765	Group:NonResponder/Control	FALSE	DN	-0.2	0.01	9.21	-2.03
Ppp1r3d	ENSMUSG00000049999	Group:NonResponder/Control	FALSE	DN	-0.24	0.01	7.44	-2.03
Plpp6	ENSMUSG00000040105	Group:NonResponder/Control	FALSE	UP	0.22	0.01	8.36	2.03
Plbd1	ENSMUSG00000030214	Group:NonResponder/Control	FALSE	UP	0.29	0.01	10.61	2.03
Il4ra	ENSMUSG00000030748	Group:NonResponder/Control	FALSE	UP	0.25	0.01	11.22	2.03
Lilrb4a	ENSMUSG00000062593	Group:NonResponder/Control	FALSE	UP	0.35	0.01	10.4	2.03
Txndc11	ENSMUSG00000022498	Group:NonResponder/Control	FALSE	DN	-0.18	0.01	10.34	-2.03
Trafd1	ENSMUSG00000042726	Group:NonResponder/Control	FALSE	UP	0.29	0.01	11.25	2.03
Cd52	ENSMUSG00000000682	Group:NonResponder/Control	FALSE	UP	0.37	0.01	11.42	2.03
Myh1	ENSMUSG00000056328	Group:NonResponder/Control	FALSE	UP	1.14	0.01	6.79	2.03
Ubald2	ENSMUSG00000050628	Group:NonResponder/Control	FALSE	UP	0.21	0.01	10.82	2.02
Gpr141	ENSMUSG00000053101	Group:NonResponder/Control	FALSE	UP	0.44	0.01	7.9	2.02
Kif23	ENSMUSG00000032254	Group:NonResponder/Control	FALSE	DN	-0.13	0.01	11.53	-2.02
Gzmb	ENSMUSG00000015437	Group:NonResponder/Control	FALSE	UP	0.78	0.01	9.49	2.02
Sirpb1b	ENSMUSG00000095028	Group:NonResponder/Control	FALSE	UP	0.34	0.01	7.73	2.02
Psme2	ENSMUSG00000079197	Group:NonResponder/Control	FALSE	UP	0.24	0.01	13.48	2.02
Nkg7	ENSMUSG00000004612	Group:NonResponder/Control	FALSE	UP	0.66	0.01	7.72	2.02
Apol7e	ENSMUSG00000071716	Group:NonResponder/Control	FALSE	UP	0.67	0.01	7.49	2.02
Vps4a	ENSMUSG00000031913	Group:NonResponder/Control	FALSE	DN	-0.16	0.01	10.45	-2.02
A530064D06Rik	ENSMUSG00000043939	Group:NonResponder/Control	FALSE	UP	0.63	0.01	6.55	2.02
Mdm2	ENSMUSG00000020184	Group:NonResponder/Control	FALSE	UP	0.13	0.01	11.48	2.02
Pbrm1	ENSMUSG00000042323	Group:NonResponder/Control	FALSE	DN	-0.19	0.01	12.13	-2.02
Mitd1	ENSMUSG00000026088	Group:NonResponder/Control	FALSE	UP	0.2	0.01	9.25	2.02
Ccdc117	ENSMUSG00000020482	Group:NonResponder/Control	FALSE	DN	-0.27	0.01	10.52	-2.01
Fam149a	ENSMUSG00000070044	Group:NonResponder/Control	FALSE	DN	-0.2	0.01	10.31	-2.01
Gimap3	ENSMUSG00000039264	Group:NonResponder/Control	FALSE	UP	0.55	0.01	9.12	2.01
Cela1	ENSMUSG00000023031	Group:NonResponder/Control	FALSE	UP	0.37	0.01	6.62	2.01
Dctn3	ENSMUSG00000028447	Group:NonResponder/Control	FALSE	UP	0.14	0.01	11.08	2.01
Mgst1	ENSMUSG00000008540	Group:NonResponder/Control	FALSE	UP	0.69	0.01	9.26	2.01
Nenf	ENSMUSG00000037499	Group:NonResponder/Control	FALSE	UP	0.25	0.01	10.2	2.01
H2-Aa	ENSMUSG00000036594	Group:NonResponder/Control	FALSE	UP	0.49	0.01	13.6	2.01
Pstpip1	ENSMUSG00000032322	Group:NonResponder/Control	FALSE	UP	0.37	0.01	9.71	2.01
Msh6	ENSMUSG00000005370	Group:NonResponder/Control	FALSE	DN	-0.24	0.01	11.48	-2.01
Sphk1	ENSMUSG00000061878	Group:NonResponder/Control	FALSE	UP	0.39	0.01	6.38	2.01
Xaf1	ENSMUSG00000040483	Group:NonResponder/Control	FALSE	UP	0.35	0.01	11.63	2
Ttc27	ENSMUSG00000024078	Group:NonResponder/Control	FALSE	DN	-0.33	0.01	9.36	-2
Dnase1l1	ENSMUSG00000019088	Group:NonResponder/Control	FALSE	UP	0.2	0.01	9.31	2
Cd3d	ENSMUSG00000032094	Group:NonResponder/Control	FALSE	UP	0.68	0.01	7.31	2
Mfap3l	ENSMUSG00000031647	Group:NonResponder/Control	FALSE	DN	-0.59	0.01	9.67	-2
Sirpb1c	ENSMUSG00000074677	Group:NonResponder/Control	FALSE	UP	0.37	0.01	10.17	1.99
Cfp	ENSMUSG00000001128	Group:NonResponder/Control	FALSE	UP	0.29	0.01	10.92	1.99
Aacs	ENSMUSG00000029482	Group:NonResponder/Control	FALSE	DN	-0.3	0.01	10.98	-1.99
Fam26f	ENSMUSG00000046031	Group:NonResponder/Control	FALSE	UP	0.62	0.01	7.14	1.99
Anpep	ENSMUSG00000039062	Group:NonResponder/Control	FALSE	UP	0.44	0.01	9.23	1.99
Soga3	ENSMUSG00000038916	Group:NonResponder/Control	FALSE	DN	-0.27	0.01	8.41	-1.99
Eya1	ENSMUSG00000025932	Group:NonResponder/Control	FALSE	DN	-0.68	0.01	5.57	-1.99
Ctnnal1	ENSMUSG00000038816	Group:NonResponder/Control	FALSE	DN	-0.18	0.01	9.6	-1.98
Copa	ENSMUSG00000026553	Group:NonResponder/Control	FALSE	DN	-0.25	0.01	13.77	-1.98
C1qc	ENSMUSG00000036896	Group:NonResponder/Control	FALSE	UP	0.19	0.01	13.01	1.98
Tmem2	ENSMUSG00000024754	Group:NonResponder/Control	FALSE	DN	-0.23	0.01	10.56	-1.98
Klhl20	ENSMUSG00000026705	Group:NonResponder/Control	FALSE	DN	-0.16	0.01	10.56	-1.98
Plac8	ENSMUSG00000029322	Group:NonResponder/Control	FALSE	UP	0.41	0.01	10.38	1.98
Sytl2	ENSMUSG00000030616	Group:NonResponder/Control	FALSE	UP	0.63	0.01	6.03	1.98
Bysl	ENSMUSG00000023988	Group:NonResponder/Control	FALSE	DN	-0.22	0.01	9.6	-1.98
Stard4	ENSMUSG00000024378	Group:NonResponder/Control	FALSE	DN	-0.45	0.01	11.57	-1.98
Hist1h1e	ENSMUSG00000051627	Group:NonResponder/Control	FALSE	DN	-1.17	0.01	6.85	-1.98
Ampd3	ENSMUSG00000005686	Group:NonResponder/Control	FALSE	UP	0.44	0.01	8.12	1.98
Slamf8	ENSMUSG00000053318	Group:NonResponder/Control	FALSE	UP	0.36	0.01	10	1.98
Rbm28	ENSMUSG00000029701	Group:NonResponder/Control	FALSE	DN	-0.16	0.01	11.8	-1.97
Dnajc18	ENSMUSG00000024350	Group:NonResponder/Control	FALSE	DN	-0.1	0.01	10.33	-1.97
Lsm6	ENSMUSG00000031683	Group:NonResponder/Control	FALSE	DN	-0.15	0.01	10.7	-1.97
Ssfa2	ENSMUSG00000027007	Group:NonResponder/Control	FALSE	DN	-0.16	0.01	11.42	-1.97
Ttpal	ENSMUSG00000017679	Group:NonResponder/Control	FALSE	DN	-0.21	0.01	10.14	-1.97
Zbed4	ENSMUSG00000034333	Group:NonResponder/Control	FALSE	DN	-0.21	0.01	10.04	-1.97
Zc3h12d	ENSMUSG00000039981	Group:NonResponder/Control	FALSE	UP	0.43	0.01	7.61	1.97
Foxf2	ENSMUSG00000038402	Group:NonResponder/Control	FALSE	UP	0.32	0.01	6.78	1.97
Pop1	ENSMUSG00000022325	Group:NonResponder/Control	FALSE	DN	-0.25	0.01	11.15	-1.97
Spats2	ENSMUSG00000051934	Group:NonResponder/Control	FALSE	DN	-0.16	0.01	11.06	-1.97
Cstf3	ENSMUSG00000027176	Group:NonResponder/Control	FALSE	DN	-0.17	0.01	10.75	-1.97
Fads2	ENSMUSG00000024665	Group:NonResponder/Control	FALSE	DN	-0.69	0.01	10.82	-1.97
Klhl23	ENSMUSG00000042155	Group:NonResponder/Control	FALSE	DN	-0.22	0.01	9.15	-1.97
Mttp	ENSMUSG00000028158	Group:NonResponder/Control	FALSE	DN	-0.2	0.01	8.42	-1.96
Ubap2l	ENSMUSG00000042520	Group:NonResponder/Control	FALSE	DN	-0.22	0.01	12.7	-1.96
Rps19	ENSMUSG00000040952	Group:NonResponder/Control	FALSE	UP	0.23	0.01	14.07	1.96
Cldn1	ENSMUSG00000022512	Group:NonResponder/Control	FALSE	DN	-0.7	0.01	8.74	-1.96
Ano6	ENSMUSG00000064210	Group:NonResponder/Control	FALSE	DN	-0.26	0.01	11.93	-1.96
Gm5617	ENSMUSG00000042293	Group:NonResponder/Control	FALSE	UP	0.4	0.01	6.26	1.96
Mir17hg	ENSMUSG00000089726	Group:NonResponder/Control	FALSE	UP	0.37	0.01	10.56	1.96
Gm15433	ENSMUSG00000096802	Group:NonResponder/Control	FALSE	UP	0.35	0.01	6.97	1.96
Sema4c	ENSMUSG00000026121	Group:NonResponder/Control	FALSE	UP	0.17	0.01	10.16	1.96
Ago2	ENSMUSG00000036698	Group:NonResponder/Control	FALSE	DN	-0.25	0.01	12.35	-1.96
Prpf8	ENSMUSG00000020850	Group:NonResponder/Control	FALSE	DN	-0.27	0.01	13.13	-1.95
Pdp2	ENSMUSG00000048371	Group:NonResponder/Control	FALSE	DN	-0.26	0.01	9.09	-1.95
Mki67	ENSMUSG00000031004	Group:NonResponder/Control	FALSE	DN	-0.19	0.01	13.75	-1.95
Tradd	ENSMUSG00000031887	Group:NonResponder/Control	FALSE	UP	0.21	0.01	9.03	1.95
Ndufa2	ENSMUSG00000014294	Group:NonResponder/Control	FALSE	UP	0.26	0.01	10.97	1.95
Traf3ip3	ENSMUSG00000037318	Group:NonResponder/Control	FALSE	UP	0.28	0.01	8.59	1.95
Specc1	ENSMUSG00000042331	Group:NonResponder/Control	FALSE	DN	-0.28	0.01	11.26	-1.95
Ric8b	ENSMUSG00000035620	Group:NonResponder/Control	FALSE	DN	-0.13	0.01	10.17	-1.95
Dars2	ENSMUSG00000026709	Group:NonResponder/Control	FALSE	DN	-0.19	0.01	10.37	-1.95
Rhov	ENSMUSG00000034226	Group:NonResponder/Control	FALSE	UP	0.72	0.01	6.4	1.95
Gm4951	ENSMUSG00000073555	Group:NonResponder/Control	FALSE	UP	0.42	0.01	10.16	1.95
Zfp106	ENSMUSG00000027288	Group:NonResponder/Control	FALSE	DN	-0.27	0.01	13.51	-1.95
Hsp90ab1	ENSMUSG00000023944	Group:NonResponder/Control	FALSE	DN	-0.24	0.01	16.06	-1.95
Cish	ENSMUSG00000032578	Group:NonResponder/Control	FALSE	UP	0.46	0.01	7.09	1.95
Ap3s1	ENSMUSG00000024480	Group:NonResponder/Control	FALSE	UP	0.15	0.01	10.87	1.94
Scaf11	ENSMUSG00000033228	Group:NonResponder/Control	FALSE	DN	-0.21	0.01	12.88	-1.94
Arl2bp	ENSMUSG00000031776	Group:NonResponder/Control	FALSE	DN	-0.13	0.01	11.43	-1.94
Zfp961	ENSMUSG00000052446	Group:NonResponder/Control	FALSE	DN	-0.16	0.01	9.32	-1.94
Hspa12a	ENSMUSG00000025092	Group:NonResponder/Control	FALSE	UP	0.3	0.01	9.69	1.94
Card11	ENSMUSG00000036526	Group:NonResponder/Control	FALSE	UP	0.6	0.01	7.48	1.94
Gm5150	ENSMUSG00000078780	Group:NonResponder/Control	FALSE	UP	0.5	0.01	6.59	1.94
Anapc1	ENSMUSG00000014355	Group:NonResponder/Control	FALSE	DN	-0.31	0.01	12.97	-1.94
Xlr5b	ENSMUSG00000072479	Group:NonResponder/Control	FALSE	UP	0.5	0.01	8.46	1.94
Usp7	ENSMUSG00000022710	Group:NonResponder/Control	FALSE	DN	-0.09	0.01	12.84	-1.94
Sc5d	ENSMUSG00000032018	Group:NonResponder/Control	FALSE	DN	-0.35	0.01	10.59	-1.94
Rnf20	ENSMUSG00000028309	Group:NonResponder/Control	FALSE	DN	-0.13	0.01	12.06	-1.94
Car2	ENSMUSG00000027562	Group:NonResponder/Control	FALSE	UP	0.42	0.01	6.14	1.93
Gle1	ENSMUSG00000019715	Group:NonResponder/Control	FALSE	DN	-0.14	0.01	10.3	-1.93
Sp140	ENSMUSG00000070031	Group:NonResponder/Control	FALSE	UP	0.21	0.01	11.14	1.93
Acot11	ENSMUSG00000034853	Group:NonResponder/Control	FALSE	UP	0.4	0.01	5.93	1.93
Cyp51	ENSMUSG00000001467	Group:NonResponder/Control	FALSE	DN	-0.38	0.01	12.3	-1.93
Rbm19	ENSMUSG00000029594	Group:NonResponder/Control	FALSE	DN	-0.25	0.01	10.29	-1.93
Suclg2	ENSMUSG00000061838	Group:NonResponder/Control	FALSE	DN	-0.24	0.01	11.9	-1.93
Ncaph2	ENSMUSG00000008690	Group:NonResponder/Control	FALSE	DN	-0.13	0.01	12.61	-1.93
Gm17334	ENSMUSG00000091191	Group:NonResponder/Control	FALSE	UP	0.56	0.01	6.72	1.93
Bnc2	ENSMUSG00000028487	Group:NonResponder/Control	FALSE	DN	-0.37	0.01	9.74	-1.93
9330175E14Rik	ENSMUSG00000097194	Group:NonResponder/Control	FALSE	UP	0.41	0.01	8.56	1.92
Taf6	ENSMUSG00000036980	Group:NonResponder/Control	FALSE	DN	-0.13	0.01	10.56	-1.92
Rarres2	ENSMUSG00000009281	Group:NonResponder/Control	FALSE	UP	0.85	0.01	9.44	1.92
Trmt2b	ENSMUSG00000067369	Group:NonResponder/Control	FALSE	DN	-0.18	0.01	9.95	-1.92
Met	ENSMUSG00000009376	Group:NonResponder/Control	FALSE	DN	-0.38	0.01	11.82	-1.92
Xirp2	ENSMUSG00000027022	Group:NonResponder/Control	FALSE	UP	1.73	0.01	5.9	1.92
Orc2	ENSMUSG00000026037	Group:NonResponder/Control	FALSE	DN	-0.19	0.01	10.74	-1.91
F10	ENSMUSG00000031444	Group:NonResponder/Control	FALSE	UP	0.7	0.01	7.3	1.91
Rnd1	ENSMUSG00000054855	Group:NonResponder/Control	FALSE	UP	0.33	0.01	7.93	1.91
Hyou1	ENSMUSG00000032115	Group:NonResponder/Control	FALSE	DN	-0.19	0.01	11.39	-1.91
Mfn1	ENSMUSG00000027668	Group:NonResponder/Control	FALSE	DN	-0.14	0.01	11.01	-1.91
Stc2	ENSMUSG00000020303	Group:NonResponder/Control	FALSE	UP	0.17	0.01	10.28	1.91
Napepld	ENSMUSG00000044968	Group:NonResponder/Control	FALSE	DN	-0.35	0.01	6.63	-1.91
AC108802.1	ENSMUSG00000112358	Group:NonResponder/Control	FALSE	UP	0.47	0.01	6.59	1.91
Cbl	ENSMUSG00000034342	Group:NonResponder/Control	FALSE	DN	-0.29	0.01	12.04	-1.91
Snx20	ENSMUSG00000031662	Group:NonResponder/Control	FALSE	UP	0.25	0.01	9.12	1.91
Als2	ENSMUSG00000026024	Group:NonResponder/Control	FALSE	DN	-0.18	0.01	9.76	-1.91
Haus8	ENSMUSG00000035439	Group:NonResponder/Control	FALSE	DN	-0.16	0.01	9.97	-1.91
Ppp1r12a	ENSMUSG00000019907	Group:NonResponder/Control	FALSE	DN	-0.13	0.01	11.94	-1.9
Mms22l	ENSMUSG00000045751	Group:NonResponder/Control	FALSE	DN	-0.17	0.01	9.93	-1.9
Ppp1r3e	ENSMUSG00000072494	Group:NonResponder/Control	FALSE	DN	-0.25	0.01	6.79	-1.9
Cad	ENSMUSG00000013629	Group:NonResponder/Control	FALSE	DN	-0.24	0.01	10.83	-1.9
Tpgs2	ENSMUSG00000024269	Group:NonResponder/Control	FALSE	DN	-0.14	0.01	9.07	-1.9
E230020A03Rik	ENSMUSG00000104420	Group:NonResponder/Control	FALSE	UP	0.41	0.01	7.52	1.9
Zfand3	ENSMUSG00000044477	Group:NonResponder/Control	FALSE	UP	0.21	0.01	10.84	1.9
Mcm3	ENSMUSG00000041859	Group:NonResponder/Control	FALSE	DN	-0.19	0.01	12.56	-1.9
Cacna2d1	ENSMUSG00000040118	Group:NonResponder/Control	FALSE	DN	-0.2	0.01	11.38	-1.89
Rbm12	ENSMUSG00000089824	Group:NonResponder/Control	FALSE	DN	-0.15	0.01	10.67	-1.89
CT010467.1	ENSMUSG00000106106	Group:NonResponder/Control	FALSE	DN	-0.4	0.01	16.45	-1.89
Mcl1	ENSMUSG00000038612	Group:NonResponder/Control	FALSE	UP	0.12	0.01	13.36	1.89
Oxct1	ENSMUSG00000022186	Group:NonResponder/Control	FALSE	DN	-0.21	0.01	13.06	-1.89
Eif2ak1	ENSMUSG00000029613	Group:NonResponder/Control	FALSE	DN	-0.17	0.01	10.83	-1.89
Mcm2	ENSMUSG00000002870	Group:NonResponder/Control	FALSE	DN	-0.24	0.01	11.97	-1.89
U2surp	ENSMUSG00000032407	Group:NonResponder/Control	FALSE	DN	-0.16	0.01	12.38	-1.89
9530082P21Rik	ENSMUSG00000097006	Group:NonResponder/Control	FALSE	UP	0.38	0.01	7.59	1.89
Lrrn3	ENSMUSG00000036295	Group:NonResponder/Control	FALSE	DN	-0.46	0.01	7.65	-1.89
Sfxn1	ENSMUSG00000021474	Group:NonResponder/Control	FALSE	DN	-0.15	0.01	10.68	-1.89
Zbtb6	ENSMUSG00000066798	Group:NonResponder/Control	FALSE	DN	-0.14	0.01	9.82	-1.89
Psd4	ENSMUSG00000026979	Group:NonResponder/Control	FALSE	UP	0.24	0.01	9.61	1.88
Clec5a	ENSMUSG00000029915	Group:NonResponder/Control	FALSE	UP	0.33	0.01	10.26	1.88
Adamts8	ENSMUSG00000031994	Group:NonResponder/Control	FALSE	UP	0.48	0.01	8.06	1.88
Ssr1	ENSMUSG00000021427	Group:NonResponder/Control	FALSE	DN	-0.14	0.01	13.19	-1.88
Dkk3	ENSMUSG00000030772	Group:NonResponder/Control	FALSE	UP	0.86	0.01	7.01	1.88
Utp14b	ENSMUSG00000079470	Group:NonResponder/Control	FALSE	DN	-0.34	0.01	9.33	-1.88
Cd22	ENSMUSG00000030577	Group:NonResponder/Control	FALSE	UP	0.6	0.01	9.26	1.88
Cdkl3	ENSMUSG00000020389	Group:NonResponder/Control	FALSE	DN	-0.21	0.01	8.28	-1.88
Ogdh	ENSMUSG00000020456	Group:NonResponder/Control	FALSE	DN	-0.25	0.01	10.97	-1.88
Gm9493	ENSMUSG00000044424	Group:NonResponder/Control	FALSE	UP	0.51	0.01	5.63	1.88
Bbx	ENSMUSG00000022641	Group:NonResponder/Control	FALSE	DN	-0.19	0.01	11.98	-1.88
Vps53	ENSMUSG00000017288	Group:NonResponder/Control	FALSE	DN	-0.17	0.01	10.08	-1.88
Mcm4	ENSMUSG00000022673	Group:NonResponder/Control	FALSE	DN	-0.27	0.01	11.98	-1.88
Znf41-ps	ENSMUSG00000084350	Group:NonResponder/Control	FALSE	UP	0.3	0.01	7.29	1.88
Slamf6	ENSMUSG00000015314	Group:NonResponder/Control	FALSE	UP	0.32	0.01	7.87	1.88
Plgrkt	ENSMUSG00000016495	Group:NonResponder/Control	FALSE	UP	0.21	0.01	10.39	1.88
Ptbp1	ENSMUSG00000006498	Group:NonResponder/Control	FALSE	DN	-0.14	0.01	13.78	-1.88
P3h1	ENSMUSG00000028641	Group:NonResponder/Control	FALSE	DN	-0.13	0.01	10.83	-1.88
Amotl1	ENSMUSG00000013076	Group:NonResponder/Control	FALSE	DN	-0.2	0.01	12.04	-1.87
Fam160a1	ENSMUSG00000051000	Group:NonResponder/Control	FALSE	DN	-0.32	0.01	8.18	-1.87
Clasp1	ENSMUSG00000064302	Group:NonResponder/Control	FALSE	DN	-0.24	0.01	10.81	-1.87
Haus7	ENSMUSG00000031371	Group:NonResponder/Control	FALSE	DN	-0.22	0.01	11.61	-1.87
Ap2b1	ENSMUSG00000035152	Group:NonResponder/Control	FALSE	DN	-0.19	0.01	12.57	-1.87
Prpf4	ENSMUSG00000066148	Group:NonResponder/Control	FALSE	DN	-0.19	0.01	10.49	-1.87
Klrk1	ENSMUSG00000030149	Group:NonResponder/Control	FALSE	UP	0.46	0.01	8.29	1.87
Neb	ENSMUSG00000026950	Group:NonResponder/Control	FALSE	UP	0.65	0.01	6.9	1.87
Sox6	ENSMUSG00000051910	Group:NonResponder/Control	FALSE	DN	-1.09	0.01	6.01	-1.87
Gpr171	ENSMUSG00000050075	Group:NonResponder/Control	FALSE	UP	0.36	0.01	8.49	1.87
Kbtbd8	ENSMUSG00000030031	Group:NonResponder/Control	FALSE	DN	-0.31	0.01	7.91	-1.87
Clec1a	ENSMUSG00000033082	Group:NonResponder/Control	FALSE	DN	-0.49	0.01	7.74	-1.87
Gnl3l	ENSMUSG00000025266	Group:NonResponder/Control	FALSE	DN	-0.33	0.01	11.05	-1.86
Ms4a6d	ENSMUSG00000024679	Group:NonResponder/Control	FALSE	UP	0.28	0.01	10.99	1.86
Arhgap9	ENSMUSG00000040345	Group:NonResponder/Control	FALSE	UP	0.21	0.01	9.25	1.86
Huwe1	ENSMUSG00000025261	Group:NonResponder/Control	FALSE	DN	-0.23	0.01	13.4	-1.86
Gemin5	ENSMUSG00000037275	Group:NonResponder/Control	FALSE	DN	-0.23	0.01	11.1	-1.86
Zfp608	ENSMUSG00000052713	Group:NonResponder/Control	FALSE	DN	-0.29	0.01	9.45	-1.86
Pgf	ENSMUSG00000004791	Group:NonResponder/Control	FALSE	UP	0.61	0.01	6.94	1.86
Prpf40a	ENSMUSG00000061136	Group:NonResponder/Control	FALSE	DN	-0.21	0.01	12.89	-1.86
Hdlbp	ENSMUSG00000034088	Group:NonResponder/Control	FALSE	DN	-0.3	0.01	14.22	-1.86
Ltbp2	ENSMUSG00000002020	Group:NonResponder/Control	FALSE	UP	0.81	0.01	7.26	1.86
Top1mt	ENSMUSG00000000934	Group:NonResponder/Control	FALSE	DN	-0.18	0.01	8.83	-1.86
Uckl1os	ENSMUSG00000010492	Group:NonResponder/Control	FALSE	DN	-0.63	0.01	5.6	-1.85
Cux1	ENSMUSG00000029705	Group:NonResponder/Control	FALSE	DN	-0.15	0.01	11.04	-1.85
H2-Ab1	ENSMUSG00000073421	Group:NonResponder/Control	FALSE	UP	0.52	0.01	12.82	1.85
Slc39a10	ENSMUSG00000025986	Group:NonResponder/Control	FALSE	DN	-0.47	0.01	10.87	-1.85
AC238811.2	ENSMUSG00000114608	Group:NonResponder/Control	FALSE	UP	0.32	0.01	8.12	1.85
Pycard	ENSMUSG00000030793	Group:NonResponder/Control	FALSE	UP	0.26	0.01	9.18	1.85
Vps36	ENSMUSG00000031479	Group:NonResponder/Control	FALSE	DN	-0.2	0.01	11.12	-1.85
Zfp937	ENSMUSG00000060336	Group:NonResponder/Control	FALSE	DN	-0.26	0.01	6.83	-1.85
Abi2	ENSMUSG00000026782	Group:NonResponder/Control	FALSE	DN	-0.14	0.01	10.58	-1.85
Gimap7	ENSMUSG00000043931	Group:NonResponder/Control	FALSE	UP	0.51	0.01	6.56	1.85
Lman1	ENSMUSG00000041891	Group:NonResponder/Control	FALSE	DN	-0.19	0.01	12.74	-1.85
Ptgir	ENSMUSG00000043017	Group:NonResponder/Control	FALSE	UP	0.5	0.01	5.73	1.84
Xcr1	ENSMUSG00000060509	Group:NonResponder/Control	FALSE	UP	0.62	0.01	6.03	1.84
F630028O10Rik	ENSMUSG00000078122	Group:NonResponder/Control	FALSE	UP	0.53	0.01	7.52	1.84
Zscan22	ENSMUSG00000054715	Group:NonResponder/Control	FALSE	DN	-0.15	0.01	8.59	-1.84
Trac	ENSMUSG00000076928	Group:NonResponder/Control	FALSE	UP	0.61	0.01	7.1	1.84
Tbc1d1	ENSMUSG00000029174	Group:NonResponder/Control	FALSE	DN	-0.2	0.01	10.24	-1.84
Klrb1b	ENSMUSG00000079298	Group:NonResponder/Control	FALSE	UP	0.36	0.01	8.64	1.84
Stx8	ENSMUSG00000020903	Group:NonResponder/Control	FALSE	UP	0.12	0.01	9.54	1.84
Epb41l2	ENSMUSG00000019978	Group:NonResponder/Control	FALSE	DN	-0.17	0.01	13.21	-1.84
Zfp251	ENSMUSG00000022526	Group:NonResponder/Control	FALSE	DN	-0.14	0.01	9.64	-1.84
Acly	ENSMUSG00000020917	Group:NonResponder/Control	FALSE	DN	-0.43	0.01	13.23	-1.84
H2-Q5	ENSMUSG00000055413	Group:NonResponder/Control	FALSE	UP	0.24	0.01	10.53	1.84
Cyb5r1	ENSMUSG00000026456	Group:NonResponder/Control	FALSE	UP	0.17	0.01	11.96	1.84
Dhx33	ENSMUSG00000040620	Group:NonResponder/Control	FALSE	DN	-0.15	0.01	11.11	-1.84
Ssr4	ENSMUSG00000002014	Group:NonResponder/Control	FALSE	UP	0.17	0.01	11.47	1.83
Sec31a	ENSMUSG00000035325	Group:NonResponder/Control	FALSE	DN	-0.22	0.01	12.46	-1.83
Rbp2	ENSMUSG00000032454	Group:NonResponder/Control	FALSE	UP	0.36	0.01	7.84	1.83
Irf9	ENSMUSG00000002325	Group:NonResponder/Control	FALSE	UP	0.25	0.01	11.08	1.83
Per2	ENSMUSG00000055866	Group:NonResponder/Control	FALSE	UP	0.52	0.01	7.6	1.83
AI467606	ENSMUSG00000045165	Group:NonResponder/Control	FALSE	UP	0.3	0.01	8.33	1.83
Ints9	ENSMUSG00000021975	Group:NonResponder/Control	FALSE	DN	-0.22	0.01	9.14	-1.83
Tfec	ENSMUSG00000029553	Group:NonResponder/Control	FALSE	UP	0.52	0.01	6.55	1.83
Surf4	ENSMUSG00000014867	Group:NonResponder/Control	FALSE	DN	-0.12	0.01	12.95	-1.83
Khdrbs3	ENSMUSG00000022332	Group:NonResponder/Control	FALSE	UP	0.27	0.01	6.9	1.83
Elovl1	ENSMUSG00000006390	Group:NonResponder/Control	FALSE	DN	-0.13	0.01	11.09	-1.83
Cebpb	ENSMUSG00000056501	Group:NonResponder/Control	FALSE	UP	0.33	0.01	11.14	1.83
Tenm3	ENSMUSG00000031561	Group:NonResponder/Control	FALSE	DN	-0.41	0.01	9.98	-1.83
Cs	ENSMUSG00000005683	Group:NonResponder/Control	FALSE	DN	-0.19	0.01	12.58	-1.82
C1qa	ENSMUSG00000036887	Group:NonResponder/Control	FALSE	UP	0.16	0.01	13.36	1.82
Adgrl3	ENSMUSG00000037605	Group:NonResponder/Control	FALSE	DN	-0.33	0.01	8.68	-1.82
Socs3	ENSMUSG00000053113	Group:NonResponder/Control	FALSE	UP	0.3	0.01	10.67	1.82
Lrrtm2	ENSMUSG00000071862	Group:NonResponder/Control	FALSE	UP	0.45	0.01	7.49	1.82
Lrp2	ENSMUSG00000027070	Group:NonResponder/Control	FALSE	DN	-0.5	0.01	10	-1.82
Prdm2	ENSMUSG00000057637	Group:NonResponder/Control	FALSE	DN	-0.17	0.01	10.6	-1.81
Dapk1	ENSMUSG00000021559	Group:NonResponder/Control	FALSE	UP	0.31	0.01	8.35	1.81
Katnal1	ENSMUSG00000041298	Group:NonResponder/Control	FALSE	DN	-0.19	0.01	10.19	-1.81
1600002K03Rik	ENSMUSG00000035595	Group:NonResponder/Control	FALSE	UP	0.23	0.01	8.66	1.81
Fth1	ENSMUSG00000024661	Group:NonResponder/Control	FALSE	UP	0.33	0.01	14.83	1.81
Eif2ak4	ENSMUSG00000005102	Group:NonResponder/Control	FALSE	DN	-0.13	0.01	10.42	-1.81
Slc25a32	ENSMUSG00000022299	Group:NonResponder/Control	FALSE	DN	-0.19	0.01	11.33	-1.81
Tubgcp4	ENSMUSG00000027263	Group:NonResponder/Control	FALSE	DN	-0.12	0.01	11.69	-1.81
Hsd17b7	ENSMUSG00000026675	Group:NonResponder/Control	FALSE	DN	-0.44	0.01	9.57	-1.81
Gbf1	ENSMUSG00000025224	Group:NonResponder/Control	FALSE	DN	-0.22	0.01	10.98	-1.81
Cops7b	ENSMUSG00000026240	Group:NonResponder/Control	FALSE	DN	-0.19	0.01	9.63	-1.81
Il15	ENSMUSG00000031712	Group:NonResponder/Control	FALSE	UP	0.41	0.01	7.65	1.81
Nabp1	ENSMUSG00000026107	Group:NonResponder/Control	FALSE	UP	0.17	0.01	10.44	1.81
Birc6	ENSMUSG00000024073	Group:NonResponder/Control	FALSE	DN	-0.26	0.01	12.41	-1.81
Glg1	ENSMUSG00000003316	Group:NonResponder/Control	FALSE	DN	-0.24	0.01	12.84	-1.81
C1qb	ENSMUSG00000036905	Group:NonResponder/Control	FALSE	UP	0.18	0.01	13.58	1.81
Btbd7	ENSMUSG00000041702	Group:NonResponder/Control	FALSE	DN	-0.17	0.01	11.35	-1.81
Mxd1	ENSMUSG00000001156	Group:NonResponder/Control	FALSE	UP	0.27	0.01	8.44	1.81
Senp1	ENSMUSG00000033075	Group:NonResponder/Control	FALSE	DN	-0.17	0.01	10.87	-1.81
Trem2	ENSMUSG00000023992	Group:NonResponder/Control	FALSE	UP	0.22	0.01	10.21	1.8
Dhcr24	ENSMUSG00000034926	Group:NonResponder/Control	FALSE	DN	-0.43	0.01	10.45	-1.8
Rasa1	ENSMUSG00000021549	Group:NonResponder/Control	FALSE	DN	-0.15	0.01	11.04	-1.8
Lrig1	ENSMUSG00000030029	Group:NonResponder/Control	FALSE	DN	-0.18	0.01	12.47	-1.8
Zfp407	ENSMUSG00000048410	Group:NonResponder/Control	FALSE	DN	-0.29	0.01	9.64	-1.8
Oaf	ENSMUSG00000032014	Group:NonResponder/Control	FALSE	UP	0.26	0.01	9.38	1.8
Kpnb1	ENSMUSG00000001440	Group:NonResponder/Control	FALSE	DN	-0.1	0.01	14.66	-1.8
Nbas	ENSMUSG00000020576	Group:NonResponder/Control	FALSE	DN	-0.37	0.01	10.24	-1.8
Mmp19	ENSMUSG00000025355	Group:NonResponder/Control	FALSE	UP	0.31	0.01	9.04	1.8
Pomt1	ENSMUSG00000039254	Group:NonResponder/Control	FALSE	DN	-0.19	0.01	9.01	-1.8
Pik3cd	ENSMUSG00000039936	Group:NonResponder/Control	FALSE	UP	0.3	0.01	9.78	1.8
Zfp560	ENSMUSG00000045519	Group:NonResponder/Control	FALSE	UP	0.26	0.01	6.62	1.8
Mmp16	ENSMUSG00000028226	Group:NonResponder/Control	FALSE	DN	-0.38	0.01	9.45	-1.8
Ank2	ENSMUSG00000032826	Group:NonResponder/Control	FALSE	DN	-0.25	0.01	10.84	-1.8
Tln2	ENSMUSG00000052698	Group:NonResponder/Control	FALSE	DN	-0.24	0.01	10.97	-1.8
Prf1	ENSMUSG00000037202	Group:NonResponder/Control	FALSE	UP	0.71	0.01	8.2	1.8
Trim21	ENSMUSG00000030966	Group:NonResponder/Control	FALSE	UP	0.16	0.01	10.62	1.8
Hpse	ENSMUSG00000035273	Group:NonResponder/Control	FALSE	UP	0.25	0.01	9.73	1.8
Abcb10	ENSMUSG00000031974	Group:NonResponder/Control	FALSE	DN	-0.17	0.01	10.42	-1.8
Pygl	ENSMUSG00000021069	Group:NonResponder/Control	FALSE	UP	0.36	0.01	9.22	1.79
Mfsd2a	ENSMUSG00000028655	Group:NonResponder/Control	FALSE	DN	-0.3	0.01	7.22	-1.79
Khdrbs2	ENSMUSG00000026058	Group:NonResponder/Control	FALSE	UP	0.59	0.01	5.62	1.79
Adgrg6	ENSMUSG00000039116	Group:NonResponder/Control	FALSE	DN	-0.36	0.01	11.08	-1.79
Man1a2	ENSMUSG00000008763	Group:NonResponder/Control	FALSE	DN	-0.33	0.01	11.41	-1.79
Lins1	ENSMUSG00000053091	Group:NonResponder/Control	FALSE	DN	-0.14	0.01	8.54	-1.79
A530032D15Rik	ENSMUSG00000089844	Group:NonResponder/Control	FALSE	UP	0.38	0.01	6.65	1.79
Copz1	ENSMUSG00000060992	Group:NonResponder/Control	FALSE	DN	-0.2	0.01	12.06	-1.79
Slc4a4	ENSMUSG00000060961	Group:NonResponder/Control	FALSE	DN	-0.4	0.01	9.77	-1.79
Pitrm1	ENSMUSG00000021193	Group:NonResponder/Control	FALSE	DN	-0.25	0.01	11.58	-1.79
Mtmr1	ENSMUSG00000015214	Group:NonResponder/Control	FALSE	DN	-0.2	0.01	10.37	-1.79
Arl13b	ENSMUSG00000022911	Group:NonResponder/Control	FALSE	DN	-0.24	0.01	9.99	-1.79
Meis1	ENSMUSG00000020160	Group:NonResponder/Control	FALSE	DN	-0.2	0.01	8.88	-1.79
Ttl	ENSMUSG00000027394	Group:NonResponder/Control	FALSE	DN	-0.2	0.01	10.64	-1.79
Usp24	ENSMUSG00000028514	Group:NonResponder/Control	FALSE	DN	-0.23	0.01	12.03	-1.79
Cdca7	ENSMUSG00000055612	Group:NonResponder/Control	FALSE	DN	-0.23	0.01	11.29	-1.78
Spint1	ENSMUSG00000027315	Group:NonResponder/Control	FALSE	UP	0.31	0.01	8.85	1.78
Dhodh	ENSMUSG00000031730	Group:NonResponder/Control	FALSE	DN	-0.14	0.01	9.09	-1.78
Epm2aip1	ENSMUSG00000046785	Group:NonResponder/Control	FALSE	DN	-0.28	0.01	11.6	-1.78
Mcm9	ENSMUSG00000058298	Group:NonResponder/Control	FALSE	DN	-0.14	0.01	8.99	-1.78
Tnfrsf18	ENSMUSG00000041954	Group:NonResponder/Control	FALSE	UP	0.33	0.01	7.31	1.78
Parp11	ENSMUSG00000037997	Group:NonResponder/Control	FALSE	UP	0.2	0.01	10.43	1.78
Fam43a	ENSMUSG00000046546	Group:NonResponder/Control	FALSE	UP	0.25	0.01	10.57	1.78
Piga	ENSMUSG00000031381	Group:NonResponder/Control	FALSE	DN	-0.18	0.01	9.86	-1.78
Wnt9a	ENSMUSG00000000126	Group:NonResponder/Control	FALSE	UP	0.36	0.01	7.12	1.78
Pcgf3	ENSMUSG00000033623	Group:NonResponder/Control	FALSE	DN	-0.24	0.01	11.65	-1.78
Plcl2	ENSMUSG00000038910	Group:NonResponder/Control	FALSE	UP	0.14	0.01	9.63	1.78
Snx18	ENSMUSG00000042364	Group:NonResponder/Control	FALSE	UP	0.12	0.01	10.36	1.78
A530040E14Rik	ENSMUSG00000072109	Group:NonResponder/Control	FALSE	UP	0.29	0.01	8.12	1.78
Cxcr6	ENSMUSG00000048521	Group:NonResponder/Control	FALSE	UP	0.64	0.01	6.57	1.78
C2	ENSMUSG00000024371	Group:NonResponder/Control	FALSE	UP	0.75	0.01	7.98	1.78
Cdk12	ENSMUSG00000003119	Group:NonResponder/Control	FALSE	DN	-0.25	0.01	10.79	-1.78
2810429I04Rik	ENSMUSG00000097709	Group:NonResponder/Control	FALSE	DN	-0.33	0.01	8.02	-1.78
Ttf1	ENSMUSG00000026803	Group:NonResponder/Control	FALSE	DN	-0.13	0.01	10.03	-1.77
Mrs2	ENSMUSG00000021339	Group:NonResponder/Control	FALSE	DN	-0.16	0.01	10.9	-1.77
Ltb	ENSMUSG00000024399	Group:NonResponder/Control	FALSE	UP	0.52	0.01	8.73	1.77
F830016B08Rik	ENSMUSG00000090942	Group:NonResponder/Control	FALSE	UP	0.44	0.01	9.25	1.77
Tmem185b	ENSMUSG00000098923	Group:NonResponder/Control	FALSE	UP	0.25	0.01	8.39	1.77
Gm37309	ENSMUSG00000103046	Group:NonResponder/Control	FALSE	UP	0.26	0.01	6.17	1.77
Slfn2	ENSMUSG00000072620	Group:NonResponder/Control	FALSE	UP	0.25	0.01	11.1	1.77
Prepl	ENSMUSG00000024127	Group:NonResponder/Control	FALSE	DN	-0.26	0.01	9.71	-1.77
Prkaa2	ENSMUSG00000028518	Group:NonResponder/Control	FALSE	DN	-0.56	0.01	8.15	-1.77
Sesn1	ENSMUSG00000038332	Group:NonResponder/Control	FALSE	DN	-0.32	0.01	9.6	-1.77
Arl2	ENSMUSG00000024944	Group:NonResponder/Control	FALSE	UP	0.17	0.01	10.02	1.77
Milr1	ENSMUSG00000040528	Group:NonResponder/Control	FALSE	UP	0.18	0.01	8.55	1.77
Gm42547	ENSMUSG00000106990	Group:NonResponder/Control	FALSE	UP	0.3	0.01	8.89	1.77
Tcf20	ENSMUSG00000041852	Group:NonResponder/Control	FALSE	DN	-0.16	0.01	11.9	-1.77
Mbd2	ENSMUSG00000024513	Group:NonResponder/Control	FALSE	UP	0.22	0.01	11.64	1.77
Taf1	ENSMUSG00000031314	Group:NonResponder/Control	FALSE	DN	-0.2	0.01	11.87	-1.77
Gpc6	ENSMUSG00000058571	Group:NonResponder/Control	FALSE	DN	-0.47	0.01	7.99	-1.77
Cab39l	ENSMUSG00000021981	Group:NonResponder/Control	FALSE	DN	-0.22	0.01	10.19	-1.77
Aipl1	ENSMUSG00000040554	Group:NonResponder/Control	FALSE	UP	0.37	0.01	6.03	1.77
AC138284.4	ENSMUSG00000111681	Group:NonResponder/Control	FALSE	DN	-0.53	0.01	6.21	-1.77
Sema3a	ENSMUSG00000028883	Group:NonResponder/Control	FALSE	DN	-0.26	0.01	12.85	-1.77
Rpl9	ENSMUSG00000047215	Group:NonResponder/Control	FALSE	UP	0.13	0.01	14.53	1.77
Rbp4	ENSMUSG00000024990	Group:NonResponder/Control	FALSE	UP	1.45	0.01	5.48	1.76
H2-T22	ENSMUSG00000056116	Group:NonResponder/Control	FALSE	UP	0.25	0.01	13.24	1.76
Gm28370	ENSMUSG00000099478	Group:NonResponder/Control	FALSE	UP	0.38	0.01	7.49	1.76
Ifi203	ENSMUSG00000039997	Group:NonResponder/Control	FALSE	UP	0.27	0.01	11.17	1.76
Dhx8	ENSMUSG00000034931	Group:NonResponder/Control	FALSE	DN	-0.2	0.01	10.59	-1.76
Uhrf1bp1l	ENSMUSG00000019951	Group:NonResponder/Control	FALSE	DN	-0.14	0.01	12.11	-1.76
Sf3b3	ENSMUSG00000033732	Group:NonResponder/Control	FALSE	DN	-0.19	0.01	13.52	-1.76
C030034L19Rik	ENSMUSG00000097365	Group:NonResponder/Control	FALSE	DN	-0.31	0.01	6.2	-1.76
Fat1	ENSMUSG00000070047	Group:NonResponder/Control	FALSE	DN	-0.33	0.01	10.51	-1.76
Rpl39	ENSMUSG00000079641	Group:NonResponder/Control	FALSE	UP	0.26	0.01	12.64	1.76
Evi5	ENSMUSG00000011831	Group:NonResponder/Control	FALSE	DN	-0.21	0.01	11.6	-1.76
Nipbl	ENSMUSG00000022141	Group:NonResponder/Control	FALSE	DN	-0.24	0.01	13.09	-1.76
Pgm1	ENSMUSG00000029171	Group:NonResponder/Control	FALSE	DN	-0.13	0.01	10.23	-1.76
Zfp597	ENSMUSG00000039789	Group:NonResponder/Control	FALSE	DN	-0.22	0.01	9.31	-1.76
Pdgfrl	ENSMUSG00000031595	Group:NonResponder/Control	FALSE	UP	0.53	0.01	6.27	1.75
Uso1	ENSMUSG00000029407	Group:NonResponder/Control	FALSE	DN	-0.12	0.01	12.18	-1.75
Lgals3	ENSMUSG00000050335	Group:NonResponder/Control	FALSE	UP	0.35	0.01	14.07	1.75
Ptk2	ENSMUSG00000022607	Group:NonResponder/Control	FALSE	DN	-0.29	0.01	11.6	-1.75
Zfand6	ENSMUSG00000030629	Group:NonResponder/Control	FALSE	UP	0.11	0.01	10.94	1.75
Gm44037	ENSMUSG00000107726	Group:NonResponder/Control	FALSE	UP	0.63	0.01	5.67	1.75
Cav1	ENSMUSG00000007655	Group:NonResponder/Control	FALSE	DN	-0.26	0.01	13.82	-1.75
Cd8b1	ENSMUSG00000053044	Group:NonResponder/Control	FALSE	UP	0.7	0.01	7.43	1.75
Eif3a	ENSMUSG00000024991	Group:NonResponder/Control	FALSE	DN	-0.19	0.01	14.82	-1.75
Cd6	ENSMUSG00000024670	Group:NonResponder/Control	FALSE	UP	0.39	0.01	6.73	1.75
Cbx5	ENSMUSG00000009575	Group:NonResponder/Control	FALSE	DN	-0.38	0.01	13.34	-1.75
Gm6361	ENSMUSG00000068964	Group:NonResponder/Control	FALSE	DN	-0.49	0.01	8.19	-1.75
Cd300lf	ENSMUSG00000047798	Group:NonResponder/Control	FALSE	UP	0.29	0.01	10.09	1.75
Tmem167	ENSMUSG00000012422	Group:NonResponder/Control	FALSE	DN	-0.15	0.01	12.15	-1.75
P4hb	ENSMUSG00000025130	Group:NonResponder/Control	FALSE	DN	-0.16	0.01	15.19	-1.75
Gm8797	ENSMUSG00000103034	Group:NonResponder/Control	FALSE	UP	0.19	0.01	7.44	1.75
Jpt2	ENSMUSG00000024165	Group:NonResponder/Control	FALSE	DN	-0.29	0.01	11.36	-1.75
Ints2	ENSMUSG00000018068	Group:NonResponder/Control	FALSE	DN	-0.18	0.01	11.15	-1.75
B3gnt5	ENSMUSG00000022686	Group:NonResponder/Control	FALSE	UP	0.6	0.01	7.56	1.75
Mecp2	ENSMUSG00000031393	Group:NonResponder/Control	FALSE	DN	-0.14	0.01	11.03	-1.75
Itga6	ENSMUSG00000027111	Group:NonResponder/Control	FALSE	DN	-0.32	0.01	10.7	-1.75
Asph	ENSMUSG00000028207	Group:NonResponder/Control	FALSE	DN	-0.31	0.01	12.43	-1.75
Atp6v0d2	ENSMUSG00000028238	Group:NonResponder/Control	FALSE	UP	0.72	0.01	6.9	1.75
Zfp11	ENSMUSG00000051034	Group:NonResponder/Control	FALSE	DN	-0.2	0.01	7.82	-1.75
Rps27a	ENSMUSG00000020460	Group:NonResponder/Control	FALSE	UP	0.17	0.01	15.14	1.75
Slfn1	ENSMUSG00000078763	Group:NonResponder/Control	FALSE	UP	0.3	0.01	9.1	1.74
Rbm27	ENSMUSG00000024491	Group:NonResponder/Control	FALSE	DN	-0.1	0.01	10.91	-1.74
Mustn1	ENSMUSG00000042485	Group:NonResponder/Control	FALSE	UP	0.76	0.01	5.23	1.74
Mvk	ENSMUSG00000041939	Group:NonResponder/Control	FALSE	DN	-0.25	0.01	9.37	-1.74
Tdp1	ENSMUSG00000021177	Group:NonResponder/Control	FALSE	DN	-0.12	0.01	9.71	-1.74
Eogt	ENSMUSG00000035245	Group:NonResponder/Control	FALSE	DN	-0.13	0.01	10.62	-1.74
Nutf2-ps1	ENSMUSG00000071497	Group:NonResponder/Control	FALSE	UP	0.34	0.01	8.91	1.74
Zfp202	ENSMUSG00000025602	Group:NonResponder/Control	FALSE	UP	0.2	0.01	8.27	1.74
Cd300ld	ENSMUSG00000034641	Group:NonResponder/Control	FALSE	UP	0.22	0.01	8.58	1.74
Col4a1	ENSMUSG00000031502	Group:NonResponder/Control	FALSE	DN	-0.32	0.01	14.12	-1.74
Naip1	ENSMUSG00000021640	Group:NonResponder/Control	FALSE	DN	-0.34	0.01	8.7	-1.74
Wnk1	ENSMUSG00000045962	Group:NonResponder/Control	FALSE	DN	-0.2	0.01	13.61	-1.74
Cdh26	ENSMUSG00000039155	Group:NonResponder/Control	FALSE	DN	-0.38	0.01	8.15	-1.74
Rpn1	ENSMUSG00000030062	Group:NonResponder/Control	FALSE	DN	-0.12	0.01	13.27	-1.74
Cyp4v3	ENSMUSG00000079057	Group:NonResponder/Control	FALSE	UP	0.22	0.01	9.69	1.74
Usp27x	ENSMUSG00000046269	Group:NonResponder/Control	FALSE	DN	-0.27	0.01	6.35	-1.74
Mapkapk3	ENSMUSG00000032577	Group:NonResponder/Control	FALSE	UP	0.2	0.01	9.49	1.73
Bod1l	ENSMUSG00000061755	Group:NonResponder/Control	FALSE	DN	-0.18	0.01	11.54	-1.73
Setd2	ENSMUSG00000044791	Group:NonResponder/Control	FALSE	DN	-0.25	0.01	12.09	-1.73
Lcor	ENSMUSG00000025019	Group:NonResponder/Control	FALSE	DN	-0.62	0.01	8.61	-1.73
Igsf6	ENSMUSG00000035004	Group:NonResponder/Control	FALSE	UP	0.22	0.01	9.46	1.73
Dag1	ENSMUSG00000039952	Group:NonResponder/Control	FALSE	DN	-0.33	0.01	11.37	-1.73
Shpk	ENSMUSG00000005951	Group:NonResponder/Control	FALSE	UP	0.22	0.01	7.6	1.73
Arhgap29	ENSMUSG00000039831	Group:NonResponder/Control	FALSE	DN	-0.34	0.01	12.16	-1.73
Myo5a	ENSMUSG00000034593	Group:NonResponder/Control	FALSE	DN	-0.25	0.01	12.29	-1.73
Senp2	ENSMUSG00000022855	Group:NonResponder/Control	FALSE	DN	-0.09	0.01	11.1	-1.73
Dnajc9	ENSMUSG00000021811	Group:NonResponder/Control	FALSE	DN	-0.1	0.01	10.56	-1.73
Prrc2c	ENSMUSG00000040225	Group:NonResponder/Control	FALSE	DN	-0.21	0.01	13.48	-1.73
Cst3	ENSMUSG00000027447	Group:NonResponder/Control	FALSE	UP	0.14	0.01	13.51	1.73
Phtf1os	ENSMUSG00000089998	Group:NonResponder/Control	FALSE	UP	0.45	0.01	8.1	1.73
Ncor1	ENSMUSG00000018501	Group:NonResponder/Control	FALSE	DN	-0.22	0.01	12.61	-1.73
Zranb2	ENSMUSG00000028180	Group:NonResponder/Control	FALSE	DN	-0.14	0.01	12.36	-1.73
Fam57a	ENSMUSG00000069808	Group:NonResponder/Control	FALSE	DN	-0.23	0.01	9.69	-1.73
Gm15500	ENSMUSG00000086583	Group:NonResponder/Control	FALSE	UP	0.19	0.01	14.06	1.73
2410089E03Rik	ENSMUSG00000039801	Group:NonResponder/Control	FALSE	DN	-0.21	0.01	11.05	-1.73
2310035C23Rik	ENSMUSG00000026319	Group:NonResponder/Control	FALSE	DN	-0.15	0.01	10.48	-1.73
Osr2	ENSMUSG00000022330	Group:NonResponder/Control	FALSE	DN	-0.25	0.01	11.13	-1.72
Gtf2h3	ENSMUSG00000029387	Group:NonResponder/Control	FALSE	DN	-0.12	0.01	10.33	-1.72
Prmt7	ENSMUSG00000060098	Group:NonResponder/Control	FALSE	DN	-0.22	0.01	10.89	-1.72
Clic5	ENSMUSG00000023959	Group:NonResponder/Control	FALSE	UP	0.73	0.01	5.03	1.72
Rab32	ENSMUSG00000019832	Group:NonResponder/Control	FALSE	UP	0.14	0.01	10.77	1.72
Nde1	ENSMUSG00000022678	Group:NonResponder/Control	FALSE	DN	-0.15	0.01	11.52	-1.72
Osbpl6	ENSMUSG00000042359	Group:NonResponder/Control	FALSE	DN	-0.34	0.01	7.96	-1.72
Pard6g	ENSMUSG00000056214	Group:NonResponder/Control	FALSE	DN	-0.16	0.01	9.49	-1.72
Cep57l1	ENSMUSG00000019813	Group:NonResponder/Control	FALSE	DN	-0.17	0.01	8.79	-1.72
Exosc10	ENSMUSG00000017264	Group:NonResponder/Control	FALSE	DN	-0.09	0.01	11.57	-1.72
B3galnt2	ENSMUSG00000039242	Group:NonResponder/Control	FALSE	DN	-0.15	0.01	10.85	-1.72
Map2k6	ENSMUSG00000020623	Group:NonResponder/Control	FALSE	DN	-0.19	0.01	8.41	-1.72
Snx27	ENSMUSG00000028136	Group:NonResponder/Control	FALSE	DN	-0.28	0.01	11.59	-1.72
Tmem106a	ENSMUSG00000034947	Group:NonResponder/Control	FALSE	UP	0.24	0.01	10.29	1.72
Lrp6	ENSMUSG00000030201	Group:NonResponder/Control	FALSE	DN	-0.29	0.01	11.47	-1.72
Klhl25	ENSMUSG00000055652	Group:NonResponder/Control	FALSE	DN	-0.12	0.01	9.22	-1.72
Pnkp	ENSMUSG00000002963	Group:NonResponder/Control	FALSE	UP	0.14	0.01	9.44	1.72
Smarca5	ENSMUSG00000031715	Group:NonResponder/Control	FALSE	DN	-0.14	0.01	12.84	-1.72
Kif1b	ENSMUSG00000063077	Group:NonResponder/Control	FALSE	DN	-0.26	0.01	11.56	-1.72
Tmem38a	ENSMUSG00000031791	Group:NonResponder/Control	FALSE	DN	-0.28	0.01	6.41	-1.72
Mlh1	ENSMUSG00000032498	Group:NonResponder/Control	FALSE	DN	-0.14	0.01	10.01	-1.71
5830417I10Rik	ENSMUSG00000078684	Group:NonResponder/Control	FALSE	DN	-0.15	0.01	10.1	-1.71
Pus7	ENSMUSG00000057541	Group:NonResponder/Control	FALSE	DN	-0.17	0.01	11.11	-1.71
Zfp442	ENSMUSG00000068130	Group:NonResponder/Control	FALSE	DN	-0.35	0.01	7.33	-1.71
Six5	ENSMUSG00000040841	Group:NonResponder/Control	FALSE	UP	0.29	0.01	8.48	1.71
Gpr132	ENSMUSG00000021298	Group:NonResponder/Control	FALSE	UP	0.31	0.01	7.99	1.71
Tmem229b	ENSMUSG00000046157	Group:NonResponder/Control	FALSE	UP	0.22	0.01	9.24	1.71
Kif15	ENSMUSG00000036768	Group:NonResponder/Control	FALSE	DN	-0.24	0.01	11.28	-1.71
Ddx24	ENSMUSG00000041645	Group:NonResponder/Control	FALSE	DN	-0.17	0.01	11.72	-1.71
Terf2ip	ENSMUSG00000033430	Group:NonResponder/Control	FALSE	DN	-0.11	0.01	9.52	-1.71
Txlna	ENSMUSG00000053841	Group:NonResponder/Control	FALSE	DN	-0.14	0.01	11.78	-1.71
Fdps	ENSMUSG00000059743	Group:NonResponder/Control	FALSE	DN	-0.39	0.01	12.52	-1.71
Acox3	ENSMUSG00000029098	Group:NonResponder/Control	FALSE	UP	0.18	0.01	9.92	1.71
Gm4739	ENSMUSG00000112808	Group:NonResponder/Control	FALSE	DN	-0.51	0.01	5.83	-1.71
Slc15a3	ENSMUSG00000024737	Group:NonResponder/Control	FALSE	UP	0.31	0.01	10.65	1.71
Tifa	ENSMUSG00000046688	Group:NonResponder/Control	FALSE	UP	0.18	0.01	8.73	1.71
Lilrb4a	ENSMUSG00000112148	Group:NonResponder/Control	FALSE	UP	0.4	0.01	12.07	1.71
Aoah	ENSMUSG00000021322	Group:NonResponder/Control	FALSE	UP	0.25	0.01	8.96	1.71
C530008M17Rik	ENSMUSG00000036377	Group:NonResponder/Control	FALSE	DN	-0.29	0.01	8.36	-1.7
Cd69	ENSMUSG00000030156	Group:NonResponder/Control	FALSE	UP	0.33	0.01	7.78	1.7
Enoph1	ENSMUSG00000029326	Group:NonResponder/Control	FALSE	DN	-0.13	0.01	10.11	-1.7
Supt6	ENSMUSG00000002052	Group:NonResponder/Control	FALSE	DN	-0.23	0.01	12.12	-1.7
Pkia	ENSMUSG00000027499	Group:NonResponder/Control	FALSE	DN	-0.55	0.01	9.07	-1.7
Sema5a	ENSMUSG00000022231	Group:NonResponder/Control	FALSE	DN	-0.37	0.01	8.47	-1.7
Rtel1	ENSMUSG00000038685	Group:NonResponder/Control	FALSE	DN	-0.1	0.01	11.02	-1.7
Ctss	ENSMUSG00000038642	Group:NonResponder/Control	FALSE	UP	0.31	0.01	14.1	1.7
Epb41l5	ENSMUSG00000026383	Group:NonResponder/Control	FALSE	DN	-0.36	0.01	7.95	-1.7
Kbtbd4	ENSMUSG00000005505	Group:NonResponder/Control	FALSE	DN	-0.18	0.01	9.89	-1.7
Elmo1	ENSMUSG00000041112	Group:NonResponder/Control	FALSE	DN	-0.28	0.01	8.76	-1.7
Ak3	ENSMUSG00000024782	Group:NonResponder/Control	FALSE	DN	-0.14	0.01	11.31	-1.7
Sdhaf4	ENSMUSG00000026154	Group:NonResponder/Control	FALSE	UP	0.19	0.01	8.64	1.7
Ctla2b	ENSMUSG00000074874	Group:NonResponder/Control	FALSE	UP	0.25	0.01	8.78	1.7
Cryab	ENSMUSG00000032060	Group:NonResponder/Control	FALSE	DN	-0.99	0.01	7.82	-1.7
Rpl36al	ENSMUSG00000049751	Group:NonResponder/Control	FALSE	UP	0.21	0.01	12.38	1.7
Abce1	ENSMUSG00000058355	Group:NonResponder/Control	FALSE	DN	-0.24	0.01	13.19	-1.7
Ankrd6	ENSMUSG00000040183	Group:NonResponder/Control	FALSE	DN	-0.29	0.01	6.76	-1.7
H2-DMa	ENSMUSG00000037649	Group:NonResponder/Control	FALSE	UP	0.33	0.01	10.04	1.7
Arhgef12	ENSMUSG00000059495	Group:NonResponder/Control	FALSE	DN	-0.2	0.01	11.46	-1.7
Smc3	ENSMUSG00000024974	Group:NonResponder/Control	FALSE	DN	-0.19	0.01	12.56	-1.7
Ptpn7	ENSMUSG00000031506	Group:NonResponder/Control	FALSE	UP	0.24	0.01	9.01	1.7
Pmf1	ENSMUSG00000028066	Group:NonResponder/Control	FALSE	DN	-0.16	0.01	10.4	-1.7
Rps6kb1	ENSMUSG00000020516	Group:NonResponder/Control	FALSE	DN	-0.11	0.01	11.67	-1.69
Trmt6	ENSMUSG00000037376	Group:NonResponder/Control	FALSE	DN	-0.15	0.01	11.43	-1.69
Ccl25	ENSMUSG00000023235	Group:NonResponder/Control	FALSE	DN	-0.15	0.01	8.85	-1.69
Ccdc88c	ENSMUSG00000021182	Group:NonResponder/Control	FALSE	UP	0.36	0.01	8.51	1.69
Gm5784	ENSMUSG00000093908	Group:NonResponder/Control	FALSE	DN	-0.3	0.01	6.84	-1.69
Nmt2	ENSMUSG00000026643	Group:NonResponder/Control	FALSE	DN	-0.11	0.01	11.37	-1.69
Agfg2	ENSMUSG00000029722	Group:NonResponder/Control	FALSE	DN	-0.21	0.01	9.63	-1.69
Lair1	ENSMUSG00000055541	Group:NonResponder/Control	FALSE	UP	0.19	0.01	10.42	1.69
Aldh5a1	ENSMUSG00000035936	Group:NonResponder/Control	FALSE	DN	-0.34	0.01	8.16	-1.69
Mmachc	ENSMUSG00000028690	Group:NonResponder/Control	FALSE	DN	-0.25	0.01	9.08	-1.69
Ahi1	ENSMUSG00000019986	Group:NonResponder/Control	FALSE	DN	-0.26	0.01	9.14	-1.69
Sirpa	ENSMUSG00000037902	Group:NonResponder/Control	FALSE	UP	0.25	0.01	11.24	1.69
Gm10182	ENSMUSG00000094627	Group:NonResponder/Control	FALSE	DN	-0.4	0.01	5.9	-1.69
Dlst	ENSMUSG00000004789	Group:NonResponder/Control	FALSE	DN	-0.08	0.01	12.5	-1.69
Lipg	ENSMUSG00000053846	Group:NonResponder/Control	FALSE	DN	-0.82	0.01	6.21	-1.69
Srr	ENSMUSG00000001323	Group:NonResponder/Control	FALSE	DN	-0.2	0.01	9.89	-1.69
Trmt11	ENSMUSG00000019792	Group:NonResponder/Control	FALSE	DN	-0.17	0.01	8.9	-1.69
Emc9	ENSMUSG00000022217	Group:NonResponder/Control	FALSE	UP	0.26	0.01	6.94	1.69
Itgae	ENSMUSG00000005947	Group:NonResponder/Control	FALSE	UP	0.45	0.01	6.69	1.69
Casp8ap2	ENSMUSG00000028282	Group:NonResponder/Control	FALSE	DN	-0.32	0.01	10.83	-1.69
Pskh1	ENSMUSG00000048310	Group:NonResponder/Control	FALSE	DN	-0.13	0.01	9.7	-1.69
Pask	ENSMUSG00000026274	Group:NonResponder/Control	FALSE	DN	-0.17	0.01	9.21	-1.69
Slc29a1	ENSMUSG00000023942	Group:NonResponder/Control	FALSE	DN	-0.16	0.01	11.37	-1.69
Pla2g15	ENSMUSG00000031903	Group:NonResponder/Control	FALSE	UP	0.17	0.01	10.05	1.69
Gtpbp2	ENSMUSG00000023952	Group:NonResponder/Control	FALSE	UP	0.34	0.01	11.48	1.68
Trim34a	ENSMUSG00000056144	Group:NonResponder/Control	FALSE	UP	0.25	0.01	9.75	1.68
Chd9	ENSMUSG00000056608	Group:NonResponder/Control	FALSE	DN	-0.34	0.01	11.19	-1.68
Hecw2	ENSMUSG00000042807	Group:NonResponder/Control	FALSE	DN	-0.63	0.01	5.74	-1.68
Mnt	ENSMUSG00000000282	Group:NonResponder/Control	FALSE	UP	0.22	0.01	10.11	1.68
Neurl1b	ENSMUSG00000034413	Group:NonResponder/Control	FALSE	UP	0.27	0.01	8.71	1.68
Krtcap3	ENSMUSG00000029149	Group:NonResponder/Control	FALSE	UP	0.66	0.01	5.45	1.68
Nsun4	ENSMUSG00000028706	Group:NonResponder/Control	FALSE	DN	-0.17	0.01	9.24	-1.68
Txn2	ENSMUSG00000005354	Group:NonResponder/Control	FALSE	DN	-0.13	0.01	12.14	-1.68
Nudcd3	ENSMUSG00000053838	Group:NonResponder/Control	FALSE	DN	-0.1	0.01	11.57	-1.68
Cebpd	ENSMUSG00000071637	Group:NonResponder/Control	FALSE	UP	0.25	0.01	9.24	1.68
Serpinh1	ENSMUSG00000070436	Group:NonResponder/Control	FALSE	DN	-0.13	0.01	14.98	-1.68
Clec7a	ENSMUSG00000079293	Group:NonResponder/Control	FALSE	UP	0.61	0.01	10.58	1.68
Rin1	ENSMUSG00000024883	Group:NonResponder/Control	FALSE	UP	0.2	0.01	11.34	1.68
Pclaf	ENSMUSG00000040204	Group:NonResponder/Control	FALSE	DN	-0.28	0.01	12.09	-1.67
Apobec1	ENSMUSG00000040613	Group:NonResponder/Control	FALSE	UP	0.2	0.01	10.55	1.67
Rnf5	ENSMUSG00000015478	Group:NonResponder/Control	FALSE	UP	0.14	0.01	9.72	1.67
Ighg1	ENSMUSG00000076614	Group:NonResponder/Control	FALSE	UP	2.06	0.01	11.31	1.67
H2-M3	ENSMUSG00000016206	Group:NonResponder/Control	FALSE	UP	0.25	0.01	10.51	1.67
Gstt2	ENSMUSG00000033318	Group:NonResponder/Control	FALSE	UP	0.38	0.01	6.91	1.67
Capn5	ENSMUSG00000035547	Group:NonResponder/Control	FALSE	UP	0.34	0.01	6.7	1.67
Nos2	ENSMUSG00000020826	Group:NonResponder/Control	FALSE	UP	0.6	0.01	10.63	1.67
Hist2h3b	ENSMUSG00000074403	Group:NonResponder/Control	FALSE	DN	-1.08	0.01	6.11	-1.67
Dnajb1	ENSMUSG00000005483	Group:NonResponder/Control	FALSE	DN	-0.27	0.01	11.59	-1.67
Arsb	ENSMUSG00000042082	Group:NonResponder/Control	FALSE	DN	-0.52	0.01	10.74	-1.67
Uck2	ENSMUSG00000026558	Group:NonResponder/Control	FALSE	DN	-0.15	0.01	12.65	-1.67
Ptchd1	ENSMUSG00000041552	Group:NonResponder/Control	FALSE	DN	-0.48	0.01	7.76	-1.67
Lrrc41	ENSMUSG00000028703	Group:NonResponder/Control	FALSE	DN	-0.18	0.01	11.12	-1.67
Zfp41	ENSMUSG00000047003	Group:NonResponder/Control	FALSE	DN	-0.22	0.01	9.14	-1.67
Ide	ENSMUSG00000056999	Group:NonResponder/Control	FALSE	DN	-0.24	0.01	12	-1.67
Tbc1d10c	ENSMUSG00000040247	Group:NonResponder/Control	FALSE	UP	0.35	0.01	7.96	1.67
Card19	ENSMUSG00000037960	Group:NonResponder/Control	FALSE	UP	0.24	0.01	9.07	1.67
Eif2b4	ENSMUSG00000029145	Group:NonResponder/Control	FALSE	DN	-0.18	0.01	9.59	-1.67
Tbc1d8b	ENSMUSG00000042473	Group:NonResponder/Control	FALSE	DN	-0.36	0.01	10.39	-1.67
Pdcd1	ENSMUSG00000026285	Group:NonResponder/Control	FALSE	UP	0.67	0.01	6.97	1.67
AA386476	ENSMUSG00000074357	Group:NonResponder/Control	FALSE	DN	-0.4	0.01	5.95	-1.67
Mtfp1	ENSMUSG00000004748	Group:NonResponder/Control	FALSE	DN	-0.24	0.01	7.58	-1.67
Amot	ENSMUSG00000041688	Group:NonResponder/Control	FALSE	DN	-0.39	0.01	10.39	-1.67
Ttn	ENSMUSG00000051747	Group:NonResponder/Control	FALSE	UP	0.78	0.01	7.34	1.66
Impad1	ENSMUSG00000066324	Group:NonResponder/Control	FALSE	DN	-0.22	0.01	12.23	-1.66
Numb	ENSMUSG00000021224	Group:NonResponder/Control	FALSE	UP	0.16	0.01	10.26	1.66
Cyp26b1	ENSMUSG00000063415	Group:NonResponder/Control	FALSE	UP	0.44	0.01	6.86	1.66
Exoc4	ENSMUSG00000029763	Group:NonResponder/Control	FALSE	DN	-0.21	0.01	10.76	-1.66
Dis3l2	ENSMUSG00000053333	Group:NonResponder/Control	FALSE	DN	-0.13	0.01	9.32	-1.66
Efr3a	ENSMUSG00000015002	Group:NonResponder/Control	FALSE	DN	-0.19	0.01	12.61	-1.66
Rhoh	ENSMUSG00000029204	Group:NonResponder/Control	FALSE	UP	0.31	0.01	8.21	1.66
Mir22hg	ENSMUSG00000085148	Group:NonResponder/Control	FALSE	UP	0.37	0.01	10.29	1.66
Kcnq5	ENSMUSG00000028033	Group:NonResponder/Control	FALSE	DN	-0.31	0.01	8.16	-1.66
Gm14410	ENSMUSG00000078870	Group:NonResponder/Control	FALSE	DN	-0.18	0.01	8.66	-1.66
Trappc6b	ENSMUSG00000020993	Group:NonResponder/Control	FALSE	UP	0.13	0.01	10.51	1.66
Cct3	ENSMUSG00000001416	Group:NonResponder/Control	FALSE	DN	-0.24	0.01	13.66	-1.66
Gm45902	ENSMUSG00000051396	Group:NonResponder/Control	FALSE	DN	-0.19	0.01	8.03	-1.66
Lig3	ENSMUSG00000020697	Group:NonResponder/Control	FALSE	DN	-0.19	0.01	11.1	-1.66
Dcaf17	ENSMUSG00000041966	Group:NonResponder/Control	FALSE	DN	-0.14	0.01	10.16	-1.66
Trappc11	ENSMUSG00000038102	Group:NonResponder/Control	FALSE	DN	-0.16	0.01	10.93	-1.66
Ifi205	ENSMUSG00000054203	Group:NonResponder/Control	FALSE	UP	0.44	0.01	9.92	1.66
Obsl1	ENSMUSG00000026211	Group:NonResponder/Control	FALSE	DN	-0.16	0.01	11.17	-1.66
Sec16a	ENSMUSG00000026924	Group:NonResponder/Control	FALSE	DN	-0.2	0.01	10.99	-1.66
Fbxo6	ENSMUSG00000055401	Group:NonResponder/Control	FALSE	UP	0.16	0.01	9.96	1.66
Chic1	ENSMUSG00000031327	Group:NonResponder/Control	FALSE	DN	-0.23	0.01	10.67	-1.66
Irak2	ENSMUSG00000060477	Group:NonResponder/Control	FALSE	UP	0.3	0.01	9.65	1.66
Ccnyl1	ENSMUSG00000070871	Group:NonResponder/Control	FALSE	DN	-0.16	0.01	10.12	-1.65
Hnrnpr	ENSMUSG00000066037	Group:NonResponder/Control	FALSE	DN	-0.18	0.01	12.61	-1.65
Phf3	ENSMUSG00000048874	Group:NonResponder/Control	FALSE	DN	-0.12	0.01	12.06	-1.65
Zfp873	ENSMUSG00000061371	Group:NonResponder/Control	FALSE	DN	-0.19	0.01	7.79	-1.65
Igf2r	ENSMUSG00000023830	Group:NonResponder/Control	FALSE	DN	-0.28	0.01	11.14	-1.65
Tpm1	ENSMUSG00000032366	Group:NonResponder/Control	FALSE	DN	-0.22	0.01	14.22	-1.65
Dnajc11	ENSMUSG00000039768	Group:NonResponder/Control	FALSE	DN	-0.09	0.01	11.43	-1.65
Helq	ENSMUSG00000035266	Group:NonResponder/Control	FALSE	DN	-0.1	0.01	9.35	-1.65
Rps24	ENSMUSG00000025290	Group:NonResponder/Control	FALSE	UP	0.15	0.01	15.26	1.65
Map2	ENSMUSG00000015222	Group:NonResponder/Control	FALSE	DN	-0.44	0.01	6	-1.65
D10Wsu102e	ENSMUSG00000020255	Group:NonResponder/Control	FALSE	DN	-0.13	0.01	12.07	-1.65
Nup50	ENSMUSG00000016619	Group:NonResponder/Control	FALSE	DN	-0.12	0.01	11.44	-1.65
Echdc1	ENSMUSG00000019883	Group:NonResponder/Control	FALSE	DN	-0.29	0.01	10.57	-1.65
Jdp2	ENSMUSG00000034271	Group:NonResponder/Control	FALSE	UP	0.19	0.01	11.05	1.65
Ifi209	ENSMUSG00000043263	Group:NonResponder/Control	FALSE	UP	0.27	0.01	10.2	1.65
Sbno1	ENSMUSG00000038095	Group:NonResponder/Control	FALSE	DN	-0.1	0.01	12.75	-1.65
Fdft1	ENSMUSG00000021273	Group:NonResponder/Control	FALSE	DN	-0.27	0.01	10.9	-1.65
Tti2	ENSMUSG00000031577	Group:NonResponder/Control	FALSE	UP	0.15	0.01	9.59	1.65
Mcm3ap	ENSMUSG00000001150	Group:NonResponder/Control	FALSE	DN	-0.14	0.01	11.24	-1.65
Irak3	ENSMUSG00000020227	Group:NonResponder/Control	FALSE	UP	0.38	0.01	7.22	1.65
Golga4	ENSMUSG00000038708	Group:NonResponder/Control	FALSE	DN	-0.12	0.01	12.24	-1.65
Smc6	ENSMUSG00000020608	Group:NonResponder/Control	FALSE	DN	-0.13	0.01	12.24	-1.65
Csf2ra	ENSMUSG00000059326	Group:NonResponder/Control	FALSE	UP	0.38	0.01	9.53	1.65
Tmem97	ENSMUSG00000037278	Group:NonResponder/Control	FALSE	DN	-0.33	0.01	11.29	-1.65
Cinp	ENSMUSG00000021276	Group:NonResponder/Control	FALSE	DN	-0.13	0.01	10.21	-1.65
Osm	ENSMUSG00000058755	Group:NonResponder/Control	FALSE	UP	0.33	0.01	6.75	1.65
Tnrc6b	ENSMUSG00000047888	Group:NonResponder/Control	FALSE	DN	-0.16	0.01	11.33	-1.65
Rab43	ENSMUSG00000030055	Group:NonResponder/Control	FALSE	UP	0.21	0.01	10.63	1.65
Ruvbl2	ENSMUSG00000003868	Group:NonResponder/Control	FALSE	DN	-0.12	0.01	11.62	-1.64
Bbs1	ENSMUSG00000006464	Group:NonResponder/Control	FALSE	UP	0.21	0.01	7.26	1.64
Hist1h1d	ENSMUSG00000052565	Group:NonResponder/Control	FALSE	DN	-0.87	0.01	6.47	-1.64
Dpep2	ENSMUSG00000053687	Group:NonResponder/Control	FALSE	UP	0.34	0.01	8.9	1.64
Tmed10	ENSMUSG00000021248	Group:NonResponder/Control	FALSE	DN	-0.08	0.01	12.93	-1.64
Gm10432	ENSMUSG00000113679	Group:NonResponder/Control	FALSE	UP	0.48	0.01	5.9	1.64
Ppt2	ENSMUSG00000015474	Group:NonResponder/Control	FALSE	UP	0.17	0.01	9.07	1.64
Fancm	ENSMUSG00000055884	Group:NonResponder/Control	FALSE	DN	-0.25	0.01	9.4	-1.64
Trip11	ENSMUSG00000021188	Group:NonResponder/Control	FALSE	DN	-0.14	0.01	11.35	-1.64
Zfp280b	ENSMUSG00000049764	Group:NonResponder/Control	FALSE	DN	-0.13	0.01	10.04	-1.64
Gm10382	ENSMUSG00000072612	Group:NonResponder/Control	FALSE	DN	-0.45	0.01	6.18	-1.64
Rftn1	ENSMUSG00000039316	Group:NonResponder/Control	FALSE	UP	0.31	0.01	8.34	1.64
Dkc1	ENSMUSG00000031403	Group:NonResponder/Control	FALSE	DN	-0.18	0.01	12.47	-1.64
Gpd2	ENSMUSG00000026827	Group:NonResponder/Control	FALSE	DN	-0.26	0.01	11.28	-1.64
Lrpprc	ENSMUSG00000024120	Group:NonResponder/Control	FALSE	DN	-0.25	0.01	11.65	-1.64
Mdh2	ENSMUSG00000019179	Group:NonResponder/Control	FALSE	DN	-0.11	0.01	12.94	-1.64
1110002L01Rik	ENSMUSG00000071456	Group:NonResponder/Control	FALSE	DN	-0.3	0.01	8.01	-1.64
Champ1	ENSMUSG00000047710	Group:NonResponder/Control	FALSE	DN	-0.16	0.01	10.76	-1.64
Ftsj3	ENSMUSG00000020706	Group:NonResponder/Control	FALSE	DN	-0.19	0.01	12.73	-1.64
Zfp945	ENSMUSG00000059142	Group:NonResponder/Control	FALSE	UP	0.21	0.01	9.4	1.64
Fto	ENSMUSG00000055932	Group:NonResponder/Control	FALSE	DN	-0.22	0.01	10.42	-1.64
Urb1	ENSMUSG00000039929	Group:NonResponder/Control	FALSE	DN	-0.16	0.01	9.8	-1.64
Bptf	ENSMUSG00000040481	Group:NonResponder/Control	FALSE	DN	-0.18	0.01	12.05	-1.64
Gm9747	ENSMUSG00000022591	Group:NonResponder/Control	FALSE	UP	0.56	0.01	9.97	1.64
Ccdc88b	ENSMUSG00000047810	Group:NonResponder/Control	FALSE	UP	0.36	0.01	9.92	1.64
Prkag1	ENSMUSG00000067713	Group:NonResponder/Control	FALSE	DN	-0.11	0.01	11.11	-1.64
Riox1	ENSMUSG00000046791	Group:NonResponder/Control	FALSE	UP	0.18	0.01	8.9	1.64
March8	ENSMUSG00000025702	Group:NonResponder/Control	FALSE	DN	-0.21	0.01	11.04	-1.64
Nod1	ENSMUSG00000038058	Group:NonResponder/Control	FALSE	UP	0.32	0.01	8.67	1.64
Fbxo3	ENSMUSG00000027180	Group:NonResponder/Control	FALSE	DN	-0.11	0.01	11.45	-1.63
Cstf1	ENSMUSG00000027498	Group:NonResponder/Control	FALSE	DN	-0.1	0.01	10.77	-1.63
Fam126b	ENSMUSG00000038174	Group:NonResponder/Control	FALSE	DN	-0.17	0.01	10.06	-1.63
Mcm7	ENSMUSG00000029730	Group:NonResponder/Control	FALSE	DN	-0.22	0.01	12.69	-1.63
Themis2	ENSMUSG00000037731	Group:NonResponder/Control	FALSE	UP	0.33	0.01	9.45	1.63
Ippk	ENSMUSG00000021385	Group:NonResponder/Control	FALSE	DN	-0.18	0.01	8.82	-1.63
Casp7	ENSMUSG00000025076	Group:NonResponder/Control	FALSE	UP	0.11	0.01	9.72	1.63
Sirpb1a	ENSMUSG00000095788	Group:NonResponder/Control	FALSE	UP	0.34	0.01	7.22	1.63
Bag4	ENSMUSG00000037316	Group:NonResponder/Control	FALSE	DN	-0.2	0.01	9.71	-1.63
Nudt5	ENSMUSG00000025817	Group:NonResponder/Control	FALSE	DN	-0.13	0.01	11.17	-1.63
Usp34	ENSMUSG00000056342	Group:NonResponder/Control	FALSE	DN	-0.36	0.01	12.72	-1.63
Rnf113a1	ENSMUSG00000036537	Group:NonResponder/Control	FALSE	UP	0.29	0.01	6.56	1.63
Fam199x	ENSMUSG00000042595	Group:NonResponder/Control	FALSE	DN	-0.16	0.01	10.05	-1.63
Adamts14	ENSMUSG00000059901	Group:NonResponder/Control	FALSE	UP	0.23	0.01	11.69	1.63
Clcf1	ENSMUSG00000040663	Group:NonResponder/Control	FALSE	UP	0.27	0.01	10.37	1.63
Coq3	ENSMUSG00000028247	Group:NonResponder/Control	FALSE	DN	-0.15	0.01	9.3	-1.63
Heatr1	ENSMUSG00000050244	Group:NonResponder/Control	FALSE	DN	-0.26	0.01	11.6	-1.63
Elp4	ENSMUSG00000027167	Group:NonResponder/Control	FALSE	DN	-0.25	0.01	8.87	-1.63
Glipr1	ENSMUSG00000056888	Group:NonResponder/Control	FALSE	UP	0.27	0.01	9.56	1.63
Il6st	ENSMUSG00000021756	Group:NonResponder/Control	FALSE	DN	-0.27	0.01	12.96	-1.63
Nrip1	ENSMUSG00000048490	Group:NonResponder/Control	FALSE	DN	-0.15	0.01	10.45	-1.63
Pigq	ENSMUSG00000025728	Group:NonResponder/Control	FALSE	DN	-0.1	0.01	10.69	-1.63
Adamts6	ENSMUSG00000046169	Group:NonResponder/Control	FALSE	UP	0.28	0.01	9.33	1.63
Kdm5c	ENSMUSG00000025332	Group:NonResponder/Control	FALSE	DN	-0.16	0.01	11.82	-1.63
Lyz1	ENSMUSG00000069515	Group:NonResponder/Control	FALSE	UP	1.16	0.01	8.07	1.63
Cdk13	ENSMUSG00000041297	Group:NonResponder/Control	FALSE	DN	-0.16	0.01	11.58	-1.63
Lamc1	ENSMUSG00000026478	Group:NonResponder/Control	FALSE	DN	-0.28	0.01	13.04	-1.63
P3h2	ENSMUSG00000038168	Group:NonResponder/Control	FALSE	DN	-0.24	0.01	9.61	-1.63
Tmem51	ENSMUSG00000040616	Group:NonResponder/Control	FALSE	UP	0.28	0.01	7.49	1.63
Galnt3	ENSMUSG00000026994	Group:NonResponder/Control	FALSE	UP	0.31	0.01	6.82	1.62
Gm12751	ENSMUSG00000062554	Group:NonResponder/Control	FALSE	DN	-0.27	0.01	7.14	-1.62
A930004J17Rik	ENSMUSG00000102602	Group:NonResponder/Control	FALSE	DN	-0.29	0.01	8.58	-1.62
Nsmaf	ENSMUSG00000028245	Group:NonResponder/Control	FALSE	DN	-0.16	0.01	10.41	-1.62
Trove2	ENSMUSG00000018199	Group:NonResponder/Control	FALSE	DN	-0.33	0.01	11.34	-1.62
Sp110	ENSMUSG00000070034	Group:NonResponder/Control	FALSE	UP	0.21	0.01	10.72	1.62
5730596B20Rik	ENSMUSG00000056468	Group:NonResponder/Control	FALSE	DN	-0.6	0.01	6.33	-1.62
Primpol	ENSMUSG00000038225	Group:NonResponder/Control	FALSE	DN	-0.15	0.01	9.86	-1.62
Hdac3	ENSMUSG00000024454	Group:NonResponder/Control	FALSE	DN	-0.1	0.01	11.47	-1.62
Ap1m1	ENSMUSG00000003033	Group:NonResponder/Control	FALSE	DN	-0.13	0.01	10.79	-1.62
Gm12216	ENSMUSG00000081769	Group:NonResponder/Control	FALSE	UP	0.33	0.01	8.35	1.62
Lrba	ENSMUSG00000028080	Group:NonResponder/Control	FALSE	DN	-0.39	0.01	10.27	-1.62
Anxa8	ENSMUSG00000021950	Group:NonResponder/Control	FALSE	UP	0.76	0.01	7.19	1.62
Slc14a1	ENSMUSG00000059336	Group:NonResponder/Control	FALSE	DN	-0.72	0.01	8.13	-1.62
Casp3	ENSMUSG00000031628	Group:NonResponder/Control	FALSE	DN	-0.3	0.01	11.71	-1.62
Penk	ENSMUSG00000045573	Group:NonResponder/Control	FALSE	UP	0.44	0.01	5.74	1.62
Eif4g1	ENSMUSG00000045983	Group:NonResponder/Control	FALSE	DN	-0.19	0.01	14.24	-1.62
Mtr	ENSMUSG00000021311	Group:NonResponder/Control	FALSE	DN	-0.2	0.01	10.51	-1.61
Decr2	ENSMUSG00000036775	Group:NonResponder/Control	FALSE	UP	0.2	0.01	8.33	1.61
Slc25a15	ENSMUSG00000031482	Group:NonResponder/Control	FALSE	DN	-0.21	0.01	9.02	-1.61
Tpp2	ENSMUSG00000041763	Group:NonResponder/Control	FALSE	DN	-0.19	0.01	12.16	-1.61
Nod2	ENSMUSG00000055994	Group:NonResponder/Control	FALSE	UP	0.3	0.01	7.36	1.61
Papss1	ENSMUSG00000028032	Group:NonResponder/Control	FALSE	DN	-0.2	0.01	11.57	-1.61
Angpt2	ENSMUSG00000031465	Group:NonResponder/Control	FALSE	UP	0.56	0.01	9.1	1.61
Agl	ENSMUSG00000033400	Group:NonResponder/Control	FALSE	DN	-0.22	0.01	11.42	-1.61
Camk1d	ENSMUSG00000039145	Group:NonResponder/Control	FALSE	DN	-0.23	0.01	10.46	-1.61
Mbtps1	ENSMUSG00000031835	Group:NonResponder/Control	FALSE	DN	-0.15	0.01	11.76	-1.61
Armc6	ENSMUSG00000002343	Group:NonResponder/Control	FALSE	DN	-0.23	0.01	8.77	-1.61
Particl	ENSMUSG00000108591	Group:NonResponder/Control	FALSE	UP	0.26	0.01	7.24	1.61
Vkorc1l1	ENSMUSG00000066735	Group:NonResponder/Control	FALSE	DN	-0.13	0.01	10.89	-1.61
Capns1	ENSMUSG00000001794	Group:NonResponder/Control	FALSE	UP	0.09	0.01	12.75	1.61
Basp1	ENSMUSG00000045763	Group:NonResponder/Control	FALSE	UP	0.35	0.01	10.52	1.61
Fgf7	ENSMUSG00000027208	Group:NonResponder/Control	FALSE	DN	-0.26	0.01	11.23	-1.61
Dnajc22	ENSMUSG00000038009	Group:NonResponder/Control	FALSE	DN	-0.18	0.01	7.82	-1.61
Itgal	ENSMUSG00000030830	Group:NonResponder/Control	FALSE	UP	0.33	0.01	10.29	1.61
Pex1	ENSMUSG00000005907	Group:NonResponder/Control	FALSE	DN	-0.16	0.01	8.88	-1.61
Arhgap35	ENSMUSG00000058230	Group:NonResponder/Control	FALSE	DN	-0.25	0.01	11.52	-1.61
Lrrc59	ENSMUSG00000020869	Group:NonResponder/Control	FALSE	DN	-0.15	0.01	13.68	-1.61
Sgo2a	ENSMUSG00000026039	Group:NonResponder/Control	FALSE	DN	-0.17	0.01	10.71	-1.61
Mctp1	ENSMUSG00000021596	Group:NonResponder/Control	FALSE	DN	-0.4	0.01	7.51	-1.61
Gm10557	ENSMUSG00000073647	Group:NonResponder/Control	FALSE	DN	-0.35	0.01	7.13	-1.61
Mafk	ENSMUSG00000018143	Group:NonResponder/Control	FALSE	UP	0.13	0.01	10.07	1.61
Ccdc88a	ENSMUSG00000032740	Group:NonResponder/Control	FALSE	DN	-0.19	0.01	11.31	-1.61
Eif4a3	ENSMUSG00000025580	Group:NonResponder/Control	FALSE	DN	-0.11	0.01	11.88	-1.61
Adm	ENSMUSG00000030790	Group:NonResponder/Control	FALSE	UP	0.41	0.01	8	1.61
C5ar2	ENSMUSG00000074361	Group:NonResponder/Control	FALSE	UP	0.31	0.01	6.88	1.6
Tmem245	ENSMUSG00000055296	Group:NonResponder/Control	FALSE	DN	-0.22	0.01	11.84	-1.6
Nadk	ENSMUSG00000029063	Group:NonResponder/Control	FALSE	DN	-0.1	0.01	12	-1.6
Kif5b	ENSMUSG00000006740	Group:NonResponder/Control	FALSE	DN	-0.14	0.01	13.39	-1.6
Rbmxl1	ENSMUSG00000037070	Group:NonResponder/Control	FALSE	DN	-0.19	0.01	12.01	-1.6
Stard7	ENSMUSG00000027367	Group:NonResponder/Control	FALSE	DN	-0.16	0.01	11.93	-1.6
P4ha3	ENSMUSG00000051048	Group:NonResponder/Control	FALSE	UP	0.86	0.01	6.14	1.6
Sdhc	ENSMUSG00000058076	Group:NonResponder/Control	FALSE	DN	-0.1	0.01	11.72	-1.6
Pbx1	ENSMUSG00000052534	Group:NonResponder/Control	FALSE	DN	-0.11	0.01	10.92	-1.6
Imp4	ENSMUSG00000026127	Group:NonResponder/Control	FALSE	DN	-0.14	0.01	11.19	-1.6
Kdm8	ENSMUSG00000030752	Group:NonResponder/Control	FALSE	DN	-0.21	0.01	8.13	-1.6
Gm26649	ENSMUSG00000097272	Group:NonResponder/Control	FALSE	DN	-1.89	0.01	5.01	-1.6
Ubfd1	ENSMUSG00000030870	Group:NonResponder/Control	FALSE	DN	-0.1	0.01	10.69	-1.6
Zfp748	ENSMUSG00000095432	Group:NonResponder/Control	FALSE	DN	-0.22	0.01	8.74	-1.6
Slc4a8	ENSMUSG00000023032	Group:NonResponder/Control	FALSE	UP	0.4	0.01	6.76	1.6
Mmp8	ENSMUSG00000005800	Group:NonResponder/Control	FALSE	UP	0.88	0.01	5.46	1.6
Idh3a	ENSMUSG00000032279	Group:NonResponder/Control	FALSE	DN	-0.2	0.01	11.83	-1.6
Atp8a1	ENSMUSG00000037685	Group:NonResponder/Control	FALSE	UP	0.2	0.01	9.6	1.6
Tnip3	ENSMUSG00000044162	Group:NonResponder/Control	FALSE	UP	0.37	0.01	8.45	1.6
Hspd1	ENSMUSG00000025980	Group:NonResponder/Control	FALSE	DN	-0.29	0.01	14.71	-1.6
Rab5c	ENSMUSG00000019173	Group:NonResponder/Control	FALSE	UP	0.09	0.01	13.11	1.6
Nfatc3	ENSMUSG00000031902	Group:NonResponder/Control	FALSE	DN	-0.23	0.01	11.79	-1.6
Gorasp2	ENSMUSG00000014959	Group:NonResponder/Control	FALSE	DN	-0.1	0.01	11.73	-1.6
Npat	ENSMUSG00000033054	Group:NonResponder/Control	FALSE	DN	-0.18	0.01	10.45	-1.6
Tmem39a	ENSMUSG00000002845	Group:NonResponder/Control	FALSE	DN	-0.09	0.01	10.66	-1.6
Tufm	ENSMUSG00000073838	Group:NonResponder/Control	FALSE	DN	-0.24	0.01	11.15	-1.6
Tmeff1	ENSMUSG00000028347	Group:NonResponder/Control	FALSE	UP	0.19	0.01	9.43	1.6
Dnmt1	ENSMUSG00000004099	Group:NonResponder/Control	FALSE	DN	-0.2	0.01	12.54	-1.6
Gm26740	ENSMUSG00000097705	Group:NonResponder/Control	FALSE	DN	-0.35	0.01	6.53	-1.59
Csprs	ENSMUSG00000062783	Group:NonResponder/Control	FALSE	UP	0.38	0.01	8.72	1.59
Smpdl3b	ENSMUSG00000028885	Group:NonResponder/Control	FALSE	UP	0.38	0.01	7.46	1.59
Ccl8	ENSMUSG00000009185	Group:NonResponder/Control	FALSE	UP	0.87	0.01	10.29	1.59
Fpr1	ENSMUSG00000045551	Group:NonResponder/Control	FALSE	UP	0.54	0.01	6.05	1.59
Havcr2	ENSMUSG00000020399	Group:NonResponder/Control	FALSE	UP	0.21	0.01	9.48	1.59
AC122273.1	ENSMUSG00000111521	Group:NonResponder/Control	FALSE	UP	0.36	0.01	5.64	1.59
Scin	ENSMUSG00000002565	Group:NonResponder/Control	FALSE	UP	0.6	0.01	5.76	1.59
Xpo4	ENSMUSG00000021952	Group:NonResponder/Control	FALSE	DN	-0.26	0.01	11.55	-1.59
Tpbg	ENSMUSG00000035274	Group:NonResponder/Control	FALSE	UP	0.17	0.01	8.6	1.59
Bap1	ENSMUSG00000021901	Group:NonResponder/Control	FALSE	DN	-0.12	0.01	10.94	-1.59
Farsa	ENSMUSG00000003808	Group:NonResponder/Control	FALSE	DN	-0.1	0.01	11.04	-1.59
Hnrnpa0	ENSMUSG00000007836	Group:NonResponder/Control	FALSE	UP	0.15	0.01	12.63	1.59
Cdh18	ENSMUSG00000040420	Group:NonResponder/Control	FALSE	DN	-0.45	0.01	6.52	-1.59
Dusp19	ENSMUSG00000027001	Group:NonResponder/Control	FALSE	DN	-0.23	0.01	8.48	-1.59
Msmo1	ENSMUSG00000031604	Group:NonResponder/Control	FALSE	DN	-0.41	0.01	11.44	-1.59
Tbl3	ENSMUSG00000040688	Group:NonResponder/Control	FALSE	DN	-0.15	0.01	10.66	-1.59
Rab12	ENSMUSG00000023460	Group:NonResponder/Control	FALSE	UP	0.12	0.01	10.87	1.59
Tnpo3	ENSMUSG00000012535	Group:NonResponder/Control	FALSE	DN	-0.23	0.01	12.26	-1.59
Lag3	ENSMUSG00000030124	Group:NonResponder/Control	FALSE	UP	0.43	0.01	6.4	1.59
Ssh3	ENSMUSG00000034616	Group:NonResponder/Control	FALSE	UP	0.41	0.01	7.69	1.59
Arl8b	ENSMUSG00000030105	Group:NonResponder/Control	FALSE	DN	-0.13	0.01	11.54	-1.59
Lyplal1	ENSMUSG00000039246	Group:NonResponder/Control	FALSE	DN	-0.31	0.01	7.92	-1.59
Flt3l	ENSMUSG00000110206	Group:NonResponder/Control	FALSE	UP	0.22	0.01	7.77	1.59
Slco2b1	ENSMUSG00000030737	Group:NonResponder/Control	FALSE	DN	-0.44	0.01	7.76	-1.59
Il18	ENSMUSG00000039217	Group:NonResponder/Control	FALSE	UP	0.29	0.01	6	1.59
Gm42878	ENSMUSG00000105340	Group:NonResponder/Control	FALSE	UP	0.34	0.01	6.46	1.59
Avil	ENSMUSG00000025432	Group:NonResponder/Control	FALSE	UP	0.59	0.01	6.27	1.59
Uhrf1	ENSMUSG00000001228	Group:NonResponder/Control	FALSE	DN	-0.18	0.01	11.79	-1.59
Zfp36l2	ENSMUSG00000045817	Group:NonResponder/Control	FALSE	UP	0.15	0.01	12.34	1.59
Dnajc3	ENSMUSG00000022136	Group:NonResponder/Control	FALSE	DN	-0.19	0.01	11.88	-1.58
Scd1	ENSMUSG00000037071	Group:NonResponder/Control	FALSE	DN	-0.37	0.01	13.46	-1.58
Ddx19b	ENSMUSG00000033658	Group:NonResponder/Control	FALSE	DN	-0.24	0.01	9.2	-1.58
Apc	ENSMUSG00000005871	Group:NonResponder/Control	FALSE	DN	-0.27	0.01	11.69	-1.58
Elavl2	ENSMUSG00000008489	Group:NonResponder/Control	FALSE	DN	-0.27	0.01	9.84	-1.58
Crebzf	ENSMUSG00000051451	Group:NonResponder/Control	FALSE	UP	0.14	0.01	11.16	1.58
Polr3a	ENSMUSG00000025280	Group:NonResponder/Control	FALSE	DN	-0.11	0.01	10.06	-1.58
Slc25a37	ENSMUSG00000034248	Group:NonResponder/Control	FALSE	UP	0.22	0.01	13.31	1.58
Dpysl2	ENSMUSG00000022048	Group:NonResponder/Control	FALSE	UP	0.59	0.01	10.52	1.58
Ids	ENSMUSG00000035847	Group:NonResponder/Control	FALSE	DN	-0.22	0.01	10.15	-1.58
Mtmr12	ENSMUSG00000039458	Group:NonResponder/Control	FALSE	DN	-0.22	0.01	10.56	-1.58
Hlx	ENSMUSG00000039377	Group:NonResponder/Control	FALSE	UP	0.33	0.01	7.86	1.58
Gm45220	ENSMUSG00000109279	Group:NonResponder/Control	FALSE	DN	-0.43	0.01	5.98	-1.58
Nars2	ENSMUSG00000018995	Group:NonResponder/Control	FALSE	DN	-0.24	0.01	8.45	-1.58
4930523C07Rik	ENSMUSG00000090394	Group:NonResponder/Control	FALSE	UP	0.28	0.01	8.21	1.58
Bri3	ENSMUSG00000047843	Group:NonResponder/Control	FALSE	UP	0.21	0.01	9.78	1.58
Acvrl1	ENSMUSG00000000530	Group:NonResponder/Control	FALSE	UP	0.29	0.01	9.13	1.58
Trim46	ENSMUSG00000042766	Group:NonResponder/Control	FALSE	UP	0.24	0.01	7.7	1.58
Ccl4	ENSMUSG00000018930	Group:NonResponder/Control	FALSE	UP	0.49	0.01	6.98	1.58
Orc3	ENSMUSG00000040044	Group:NonResponder/Control	FALSE	DN	-0.13	0.01	11.01	-1.58
Cenpi	ENSMUSG00000031262	Group:NonResponder/Control	FALSE	DN	-0.21	0.01	10.36	-1.58
Wwtr1	ENSMUSG00000027803	Group:NonResponder/Control	FALSE	DN	-0.12	0.01	13.01	-1.57
Wdr78	ENSMUSG00000035126	Group:NonResponder/Control	FALSE	DN	-0.18	0.01	7.11	-1.57
Zfp871	ENSMUSG00000024298	Group:NonResponder/Control	FALSE	DN	-0.61	0.01	9.42	-1.57
Ms4a4d	ENSMUSG00000024678	Group:NonResponder/Control	FALSE	UP	0.44	0.01	7.99	1.57
Nufip2	ENSMUSG00000037857	Group:NonResponder/Control	FALSE	DN	-0.16	0.01	11.53	-1.57
Sp1	ENSMUSG00000001280	Group:NonResponder/Control	FALSE	DN	-0.18	0.01	12.03	-1.57
Rgs1	ENSMUSG00000026358	Group:NonResponder/Control	FALSE	UP	0.43	0.01	10.44	1.57
Macf1	ENSMUSG00000028649	Group:NonResponder/Control	FALSE	DN	-0.18	0.01	13.22	-1.57
Zfp568	ENSMUSG00000074221	Group:NonResponder/Control	FALSE	DN	-0.34	0.01	9.64	-1.57
Mthfs	ENSMUSG00000066442	Group:NonResponder/Control	FALSE	UP	0.23	0.01	7.84	1.57
Spon2	ENSMUSG00000037379	Group:NonResponder/Control	FALSE	UP	0.89	0.01	6.29	1.57
Pard3	ENSMUSG00000025812	Group:NonResponder/Control	FALSE	DN	-0.2	0.01	10.8	-1.57
Mthfsl	ENSMUSG00000079427	Group:NonResponder/Control	FALSE	UP	0.22	0.01	7.97	1.57
Bst2	ENSMUSG00000046718	Group:NonResponder/Control	FALSE	UP	0.33	0.01	13.43	1.57
Capn6	ENSMUSG00000067276	Group:NonResponder/Control	FALSE	DN	-0.43	0.01	8.39	-1.57
Prr14l	ENSMUSG00000054280	Group:NonResponder/Control	FALSE	DN	-0.22	0.01	10.34	-1.57
Ubn1	ENSMUSG00000039473	Group:NonResponder/Control	FALSE	DN	-0.17	0.01	11.56	-1.57
Cilp	ENSMUSG00000042254	Group:NonResponder/Control	FALSE	DN	-0.27	0.01	12.25	-1.57
Fbxo30	ENSMUSG00000047648	Group:NonResponder/Control	FALSE	DN	-0.2	0.01	10.55	-1.57
Vegfa	ENSMUSG00000023951	Group:NonResponder/Control	FALSE	UP	0.29	0.01	13.26	1.57
Nudt15	ENSMUSG00000033405	Group:NonResponder/Control	FALSE	DN	-0.43	0.01	7.03	-1.57
Asb8	ENSMUSG00000048175	Group:NonResponder/Control	FALSE	DN	-0.1	0.01	10.28	-1.57
Cirbp	ENSMUSG00000045193	Group:NonResponder/Control	FALSE	UP	0.17	0.01	10.5	1.57
Pmvk	ENSMUSG00000027952	Group:NonResponder/Control	FALSE	DN	-0.3	0.01	9.64	-1.57
Cd84	ENSMUSG00000038147	Group:NonResponder/Control	FALSE	UP	0.16	0.01	10.53	1.57
Ddx56	ENSMUSG00000004393	Group:NonResponder/Control	FALSE	DN	-0.15	0.01	10.64	-1.56
Rad54l2	ENSMUSG00000040661	Group:NonResponder/Control	FALSE	DN	-0.15	0.01	10.5	-1.56
Mcm6	ENSMUSG00000026355	Group:NonResponder/Control	FALSE	DN	-0.22	0.01	13.09	-1.56
Tgfbi	ENSMUSG00000035493	Group:NonResponder/Control	FALSE	UP	0.12	0.01	13.37	1.56
Ifi35	ENSMUSG00000010358	Group:NonResponder/Control	FALSE	UP	0.2	0.01	11.21	1.56
Il18r1	ENSMUSG00000026070	Group:NonResponder/Control	FALSE	UP	0.41	0.01	6.91	1.56
Cd48	ENSMUSG00000015355	Group:NonResponder/Control	FALSE	UP	0.19	0.01	9.12	1.56
Pomk	ENSMUSG00000037251	Group:NonResponder/Control	FALSE	DN	-0.15	0.01	9.24	-1.56
Mtss1	ENSMUSG00000022353	Group:NonResponder/Control	FALSE	UP	0.28	0.01	10.34	1.56
Lsm8	ENSMUSG00000044155	Group:NonResponder/Control	FALSE	UP	0.16	0.01	10.79	1.56
Eif3g	ENSMUSG00000070319	Group:NonResponder/Control	FALSE	DN	-0.12	0.01	12.01	-1.56
Gpx4-ps2	ENSMUSG00000110841	Group:NonResponder/Control	FALSE	UP	0.25	0.01	8.2	1.56
Scimp	ENSMUSG00000057135	Group:NonResponder/Control	FALSE	UP	0.39	0.01	7.75	1.56
Gm11808	ENSMUSG00000068240	Group:NonResponder/Control	FALSE	UP	0.2	0.01	12.29	1.56
Fez1	ENSMUSG00000032118	Group:NonResponder/Control	FALSE	DN	-0.46	0.01	5.86	-1.56
AW011738	ENSMUSG00000078349	Group:NonResponder/Control	FALSE	DN	-0.26	0.01	7.25	-1.56
Slitrk5	ENSMUSG00000033214	Group:NonResponder/Control	FALSE	DN	-0.27	0.01	7.78	-1.56
Uba7	ENSMUSG00000032596	Group:NonResponder/Control	FALSE	UP	0.35	0.01	11	1.56
Fbxl20	ENSMUSG00000020883	Group:NonResponder/Control	FALSE	UP	0.15	0.01	10.6	1.56
Fbxo17	ENSMUSG00000030598	Group:NonResponder/Control	FALSE	DN	-0.12	0.01	9.04	-1.56
Cnnm2	ENSMUSG00000064105	Group:NonResponder/Control	FALSE	DN	-0.22	0.01	7.63	-1.56
Hspa4l	ENSMUSG00000025757	Group:NonResponder/Control	FALSE	DN	-0.24	0.01	12.67	-1.56
Blvrb	ENSMUSG00000040466	Group:NonResponder/Control	FALSE	UP	0.16	0.01	10.55	1.56
Rrp9	ENSMUSG00000041506	Group:NonResponder/Control	FALSE	DN	-0.17	0.01	10.37	-1.56
Hinfp	ENSMUSG00000032119	Group:NonResponder/Control	FALSE	DN	-0.12	0.01	9.89	-1.56
Spry1	ENSMUSG00000037211	Group:NonResponder/Control	FALSE	UP	0.39	0.01	8.4	1.56
Atf7ip	ENSMUSG00000030213	Group:NonResponder/Control	FALSE	DN	-0.18	0.01	11.22	-1.56
Rps9	ENSMUSG00000006333	Group:NonResponder/Control	FALSE	UP	0.09	0.01	14.44	1.56
Utp14a	ENSMUSG00000063785	Group:NonResponder/Control	FALSE	DN	-0.13	0.01	10.41	-1.56
Myh2	ENSMUSG00000033196	Group:NonResponder/Control	FALSE	UP	1.43	0.01	4.7	1.56
Luzp1	ENSMUSG00000001089	Group:NonResponder/Control	FALSE	DN	-0.2	0.01	11.62	-1.56
Pcdhb22	ENSMUSG00000073591	Group:NonResponder/Control	FALSE	DN	-0.17	0.01	9.12	-1.56
Mcm5	ENSMUSG00000005410	Group:NonResponder/Control	FALSE	DN	-0.32	0.01	12.15	-1.56
Nup188	ENSMUSG00000052533	Group:NonResponder/Control	FALSE	DN	-0.19	0.01	11.06	-1.56
Heatr5a	ENSMUSG00000035181	Group:NonResponder/Control	FALSE	DN	-0.16	0.01	11.3	-1.55
Samd9l	ENSMUSG00000047735	Group:NonResponder/Control	FALSE	UP	0.26	0.01	12	1.55
Cntln	ENSMUSG00000038070	Group:NonResponder/Control	FALSE	DN	-0.24	0.01	10.66	-1.55
Ankhd1	ENSMUSG00000024483	Group:NonResponder/Control	FALSE	DN	-0.15	0.01	12.39	-1.55
Gpr183	ENSMUSG00000051212	Group:NonResponder/Control	FALSE	DN	-0.21	0.01	8.1	-1.55
Galnt7	ENSMUSG00000031608	Group:NonResponder/Control	FALSE	DN	-0.25	0.01	11.89	-1.55
Tmem135	ENSMUSG00000039428	Group:NonResponder/Control	FALSE	DN	-0.14	0.01	10.22	-1.55
Zfp9	ENSMUSG00000072623	Group:NonResponder/Control	FALSE	DN	-0.18	0.01	10.06	-1.55
Rpl34	ENSMUSG00000062006	Group:NonResponder/Control	FALSE	UP	0.17	0.01	14.32	1.55
Ttll7	ENSMUSG00000036745	Group:NonResponder/Control	FALSE	DN	-0.42	0.01	6.75	-1.55
Epb41l4aos	ENSMUSG00000087590	Group:NonResponder/Control	FALSE	UP	0.22	0.01	8.36	1.55
Pus7l	ENSMUSG00000033356	Group:NonResponder/Control	FALSE	DN	-0.22	0.01	9.04	-1.55
Fjx1	ENSMUSG00000075012	Group:NonResponder/Control	FALSE	UP	0.3	0.01	7.16	1.55
Med31	ENSMUSG00000020801	Group:NonResponder/Control	FALSE	UP	0.13	0.01	8.72	1.55
Yae1d1	ENSMUSG00000075054	Group:NonResponder/Control	FALSE	DN	-0.17	0.01	10.62	-1.55
Tfdp1	ENSMUSG00000038482	Group:NonResponder/Control	FALSE	DN	-0.1	0.01	13.02	-1.55
Cd1d1	ENSMUSG00000028076	Group:NonResponder/Control	FALSE	UP	0.33	0.01	8	1.55
Cd37	ENSMUSG00000030798	Group:NonResponder/Control	FALSE	UP	0.35	0.01	9.92	1.55
Diablo	ENSMUSG00000029433	Group:NonResponder/Control	FALSE	DN	-0.11	0.01	10.58	-1.55
Ppm1h	ENSMUSG00000034613	Group:NonResponder/Control	FALSE	UP	0.18	0.01	8.64	1.55
Nup98	ENSMUSG00000063550	Group:NonResponder/Control	FALSE	DN	-0.14	0.01	11.71	-1.54
Entpd5	ENSMUSG00000021236	Group:NonResponder/Control	FALSE	DN	-0.15	0.01	9.62	-1.54
Cebpz	ENSMUSG00000024081	Group:NonResponder/Control	FALSE	DN	-0.15	0.01	11.38	-1.54
Insl6	ENSMUSG00000050957	Group:NonResponder/Control	FALSE	UP	0.25	0.01	8.32	1.54
Slc7a6	ENSMUSG00000031904	Group:NonResponder/Control	FALSE	DN	-0.18	0.01	11.15	-1.54
Akap17b	ENSMUSG00000059708	Group:NonResponder/Control	FALSE	DN	-0.22	0.01	6.89	-1.54
Jarid2	ENSMUSG00000038518	Group:NonResponder/Control	FALSE	DN	-0.15	0.01	9.54	-1.54
H2-Eb1	ENSMUSG00000060586	Group:NonResponder/Control	FALSE	UP	0.43	0.01	13.18	1.54
Ccr7	ENSMUSG00000037944	Group:NonResponder/Control	FALSE	UP	0.36	0.01	8.13	1.54
Ncapd2	ENSMUSG00000038252	Group:NonResponder/Control	FALSE	DN	-0.15	0.01	11.97	-1.54
Kansl2-ps	ENSMUSG00000097530	Group:NonResponder/Control	FALSE	DN	-0.58	0.01	5.88	-1.54
Tex261	ENSMUSG00000014748	Group:NonResponder/Control	FALSE	DN	-0.1	0.01	11.4	-1.54
Mcpt1	ENSMUSG00000022227	Group:NonResponder/Control	FALSE	UP	0.64	0.01	6.3	1.54
Irgq	ENSMUSG00000041037	Group:NonResponder/Control	FALSE	DN	-0.21	0.01	9.1	-1.54
Trps1	ENSMUSG00000038679	Group:NonResponder/Control	FALSE	DN	-0.19	0.01	12.85	-1.54
Prep	ENSMUSG00000019849	Group:NonResponder/Control	FALSE	DN	-0.21	0.01	11.82	-1.54
Tnfsf13b	ENSMUSG00000031497	Group:NonResponder/Control	FALSE	UP	0.39	0.01	8.48	1.54
Vps13b	ENSMUSG00000037646	Group:NonResponder/Control	FALSE	DN	-0.41	0.01	12.41	-1.54
Dcakd	ENSMUSG00000020935	Group:NonResponder/Control	FALSE	DN	-0.18	0.01	9.99	-1.54
Gm42549	ENSMUSG00000107320	Group:NonResponder/Control	FALSE	DN	-0.45	0.01	6.89	-1.54
Serpinb2	ENSMUSG00000062345	Group:NonResponder/Control	FALSE	UP	1.28	0.01	5.31	1.54
Arhgap19	ENSMUSG00000025154	Group:NonResponder/Control	FALSE	DN	-0.22	0.01	11.25	-1.54
Mrps18c	ENSMUSG00000016833	Group:NonResponder/Control	FALSE	UP	0.16	0.01	10.55	1.54
6720489N17Rik	ENSMUSG00000072066	Group:NonResponder/Control	FALSE	DN	-0.18	0.01	7.07	-1.54
Cdk14	ENSMUSG00000028926	Group:NonResponder/Control	FALSE	DN	-0.2	0.01	9.71	-1.54
Ypel5	ENSMUSG00000039770	Group:NonResponder/Control	FALSE	UP	0.13	0.01	10.32	1.53
Gng11	ENSMUSG00000032766	Group:NonResponder/Control	FALSE	UP	0.22	0.01	12.78	1.53
Ston1	ENSMUSG00000033855	Group:NonResponder/Control	FALSE	DN	-0.51	0.01	8.17	-1.53
Zyx	ENSMUSG00000029860	Group:NonResponder/Control	FALSE	UP	0.16	0.01	11.16	1.53
Dusp16	ENSMUSG00000030203	Group:NonResponder/Control	FALSE	DN	-0.2	0.01	9.6	-1.53
Tmem255a	ENSMUSG00000036502	Group:NonResponder/Control	FALSE	DN	-0.59	0.01	5.95	-1.53
Nol6	ENSMUSG00000028430	Group:NonResponder/Control	FALSE	DN	-0.14	0.01	10.61	-1.53
Nov	ENSMUSG00000037362	Group:NonResponder/Control	FALSE	UP	0.74	0.01	7.39	1.53
Afg3l1	ENSMUSG00000031967	Group:NonResponder/Control	FALSE	DN	-0.13	0.01	11.1	-1.53
Gpr137c	ENSMUSG00000049092	Group:NonResponder/Control	FALSE	UP	0.44	0.01	6.35	1.53
Chka	ENSMUSG00000024843	Group:NonResponder/Control	FALSE	UP	0.27	0.01	11.07	1.53
As3mt	ENSMUSG00000003559	Group:NonResponder/Control	FALSE	DN	-0.23	0.01	8.14	-1.53
Coro2a	ENSMUSG00000028337	Group:NonResponder/Control	FALSE	UP	0.34	0.01	8.4	1.53
Ifi27	ENSMUSG00000064215	Group:NonResponder/Control	FALSE	UP	0.25	0.01	11.56	1.53
Ywhae	ENSMUSG00000020849	Group:NonResponder/Control	FALSE	DN	-0.17	0.01	14.22	-1.53
Atp2a2	ENSMUSG00000029467	Group:NonResponder/Control	FALSE	DN	-0.21	0.01	13.47	-1.53
Robo1	ENSMUSG00000022883	Group:NonResponder/Control	FALSE	DN	-0.27	0.01	9.53	-1.53
Nop14	ENSMUSG00000036693	Group:NonResponder/Control	FALSE	DN	-0.22	0.01	11.38	-1.53
Galnt13	ENSMUSG00000060988	Group:NonResponder/Control	FALSE	DN	-0.39	0.01	8.36	-1.53
Virma	ENSMUSG00000040720	Group:NonResponder/Control	FALSE	DN	-0.27	0.01	11.39	-1.53
Heatr5b	ENSMUSG00000039414	Group:NonResponder/Control	FALSE	DN	-0.3	0.01	10	-1.53
Rfc1	ENSMUSG00000029191	Group:NonResponder/Control	FALSE	DN	-0.24	0.01	11.82	-1.53
Recql	ENSMUSG00000030243	Group:NonResponder/Control	FALSE	DN	-0.15	0.01	10.24	-1.53
Rnf114	ENSMUSG00000006418	Group:NonResponder/Control	FALSE	UP	0.15	0.01	11.88	1.53
Cacna1d	ENSMUSG00000015968	Group:NonResponder/Control	FALSE	UP	0.3	0.01	7.16	1.53
Cyb5b	ENSMUSG00000031924	Group:NonResponder/Control	FALSE	DN	-0.29	0.01	13.1	-1.53
3300005D01Rik	ENSMUSG00000096965	Group:NonResponder/Control	FALSE	UP	0.37	0.01	5.64	1.53
Tmem160	ENSMUSG00000019158	Group:NonResponder/Control	FALSE	UP	0.17	0.01	9.4	1.53
Sf3b2	ENSMUSG00000024853	Group:NonResponder/Control	FALSE	DN	-0.12	0.01	13.1	-1.53
Fmnl1	ENSMUSG00000055805	Group:NonResponder/Control	FALSE	UP	0.21	0.01	9.68	1.53
Dlgap2	ENSMUSG00000047495	Group:NonResponder/Control	FALSE	UP	0.48	0.01	7.27	1.53
Wisp1	ENSMUSG00000005124	Group:NonResponder/Control	FALSE	DN	-0.21	0.01	12.01	-1.53
Pcdhgb2	ENSMUSG00000102748	Group:NonResponder/Control	FALSE	DN	-0.52	0.01	6.19	-1.52
Lpcat3	ENSMUSG00000004270	Group:NonResponder/Control	FALSE	DN	-0.15	0.01	10.45	-1.52
Trf	ENSMUSG00000032554	Group:NonResponder/Control	FALSE	UP	0.37	0.01	10.89	1.52
Nf2	ENSMUSG00000009073	Group:NonResponder/Control	FALSE	DN	-0.12	0.01	11.46	-1.52
Exoc6b	ENSMUSG00000033769	Group:NonResponder/Control	FALSE	DN	-0.21	0.01	10.47	-1.52
Efcab14	ENSMUSG00000034210	Group:NonResponder/Control	FALSE	DN	-0.19	0.01	10.46	-1.52
Fyco1	ENSMUSG00000025241	Group:NonResponder/Control	FALSE	DN	-0.19	0.01	10.37	-1.52
Xpnpep3	ENSMUSG00000022401	Group:NonResponder/Control	FALSE	DN	-0.38	0.01	9.65	-1.52
Chid1	ENSMUSG00000025512	Group:NonResponder/Control	FALSE	DN	-0.18	0.01	10.36	-1.52
G3bp1	ENSMUSG00000018583	Group:NonResponder/Control	FALSE	DN	-0.13	0.01	13.76	-1.52
D3Ertd254e	ENSMUSG00000033883	Group:NonResponder/Control	FALSE	DN	-0.15	0.01	9.74	-1.52
Zdhhc2	ENSMUSG00000039470	Group:NonResponder/Control	FALSE	DN	-0.27	0.01	10.44	-1.52
Rfwd3	ENSMUSG00000033596	Group:NonResponder/Control	FALSE	DN	-0.26	0.01	11.75	-1.52
Pilra	ENSMUSG00000046245	Group:NonResponder/Control	FALSE	UP	0.2	0.01	9.4	1.52
Pdf	ENSMUSG00000078931	Group:NonResponder/Control	FALSE	DN	-0.24	0.01	8.85	-1.52
Adck1	ENSMUSG00000021044	Group:NonResponder/Control	FALSE	DN	-0.13	0.01	8.69	-1.52
Gas2l3	ENSMUSG00000074802	Group:NonResponder/Control	FALSE	DN	-0.19	0.01	11.21	-1.52
Cdkl2	ENSMUSG00000029403	Group:NonResponder/Control	FALSE	DN	-0.33	0.01	7.48	-1.52
Smpd5	ENSMUSG00000071724	Group:NonResponder/Control	FALSE	UP	0.6	0.01	5.16	1.52
Pkib	ENSMUSG00000019876	Group:NonResponder/Control	FALSE	UP	0.31	0.01	7.18	1.52
Ly86	ENSMUSG00000021423	Group:NonResponder/Control	FALSE	UP	0.23	0.01	10.76	1.52
Tmc8	ENSMUSG00000050106	Group:NonResponder/Control	FALSE	UP	0.43	0.01	6.46	1.52
Map2k4	ENSMUSG00000033352	Group:NonResponder/Control	FALSE	DN	-0.15	0.01	11.02	-1.52
Sin3a	ENSMUSG00000042557	Group:NonResponder/Control	FALSE	DN	-0.18	0.01	11.16	-1.52
Scd2	ENSMUSG00000025203	Group:NonResponder/Control	FALSE	DN	-0.27	0.01	14.95	-1.52
Ercc3	ENSMUSG00000024382	Group:NonResponder/Control	FALSE	DN	-0.1	0.01	10.42	-1.52
Hsp90aa1	ENSMUSG00000021270	Group:NonResponder/Control	FALSE	DN	-0.22	0.01	15.66	-1.52
Gpd1l	ENSMUSG00000050627	Group:NonResponder/Control	FALSE	DN	-0.29	0.01	10.14	-1.52
Gtf3c1	ENSMUSG00000032777	Group:NonResponder/Control	FALSE	DN	-0.2	0.01	10.75	-1.51
Cdc6	ENSMUSG00000017499	Group:NonResponder/Control	FALSE	DN	-0.25	0.01	10.84	-1.51
Glo1	ENSMUSG00000024026	Group:NonResponder/Control	FALSE	DN	-0.2	0.01	10.85	-1.51
Rrn3	ENSMUSG00000022682	Group:NonResponder/Control	FALSE	DN	-0.19	0.01	11.59	-1.51
Kdm5a	ENSMUSG00000030180	Group:NonResponder/Control	FALSE	DN	-0.19	0.01	11.85	-1.51
Faxc	ENSMUSG00000028246	Group:NonResponder/Control	FALSE	DN	-0.43	0.01	8.94	-1.51
Gigyf2	ENSMUSG00000048000	Group:NonResponder/Control	FALSE	DN	-0.16	0.01	11.67	-1.51
Rrp8	ENSMUSG00000030888	Group:NonResponder/Control	FALSE	DN	-0.28	0.01	10.12	-1.51
Gpm6b	ENSMUSG00000031342	Group:NonResponder/Control	FALSE	UP	0.61	0.01	7.26	1.51
Sigirr	ENSMUSG00000025494	Group:NonResponder/Control	FALSE	UP	0.27	0.01	8.25	1.51
Herc2	ENSMUSG00000030451	Group:NonResponder/Control	FALSE	DN	-0.24	0.01	11.6	-1.51
Atp13a2	ENSMUSG00000036622	Group:NonResponder/Control	FALSE	UP	0.2	0.01	10.23	1.51
Hacd3	ENSMUSG00000033629	Group:NonResponder/Control	FALSE	DN	-0.15	0.01	10.4	-1.51
Adat1	ENSMUSG00000031949	Group:NonResponder/Control	FALSE	DN	-0.17	0.01	8.5	-1.51
Ttll1	ENSMUSG00000022442	Group:NonResponder/Control	FALSE	DN	-0.16	0.01	8.56	-1.51
Celf1	ENSMUSG00000005506	Group:NonResponder/Control	FALSE	DN	-0.14	0.01	12.9	-1.51
Spon1	ENSMUSG00000038156	Group:NonResponder/Control	FALSE	UP	0.5	0.01	9.15	1.51
Ahcy	ENSMUSG00000027597	Group:NonResponder/Control	FALSE	DN	-0.21	0.01	13.18	-1.51
Tarbp1	ENSMUSG00000090290	Group:NonResponder/Control	FALSE	DN	-0.16	0.01	9.37	-1.51
Nln	ENSMUSG00000021710	Group:NonResponder/Control	FALSE	DN	-0.21	0.01	10.74	-1.51
Pcm1	ENSMUSG00000031592	Group:NonResponder/Control	FALSE	DN	-0.3	0.01	12.33	-1.51
Map3k7	ENSMUSG00000028284	Group:NonResponder/Control	FALSE	DN	-0.16	0.01	11.4	-1.51
Mybpc1	ENSMUSG00000020061	Group:NonResponder/Control	FALSE	UP	1.13	0.01	4.87	1.51
Kpna2-ps	ENSMUSG00000083672	Group:NonResponder/Control	FALSE	UP	0.92	0.01	5.45	1.5
Gimap9	ENSMUSG00000051124	Group:NonResponder/Control	FALSE	UP	0.3	0.01	7.25	1.5
Aatf	ENSMUSG00000018697	Group:NonResponder/Control	FALSE	DN	-0.12	0.01	11.36	-1.5
Rin2	ENSMUSG00000001768	Group:NonResponder/Control	FALSE	UP	0.14	0.01	10.67	1.5
Xrcc2	ENSMUSG00000028933	Group:NonResponder/Control	FALSE	DN	-0.28	0.01	8.74	-1.5
Gk5	ENSMUSG00000041440	Group:NonResponder/Control	FALSE	DN	-0.32	0.01	7.58	-1.5
Nop16	ENSMUSG00000025869	Group:NonResponder/Control	FALSE	DN	-0.23	0.01	10.79	-1.5
Rpl23	ENSMUSG00000071415	Group:NonResponder/Control	FALSE	UP	0.24	0.01	15.57	1.5
Zfp955b	ENSMUSG00000096910	Group:NonResponder/Control	FALSE	DN	-0.27	0.01	7.65	-1.5
Psd3	ENSMUSG00000030465	Group:NonResponder/Control	FALSE	DN	-0.32	0.01	11.17	-1.5
Neurl3	ENSMUSG00000047180	Group:NonResponder/Control	FALSE	UP	0.22	0.01	10.09	1.5
Psmc4	ENSMUSG00000030603	Group:NonResponder/Control	FALSE	DN	-0.12	0.01	12.22	-1.5
Stox2	ENSMUSG00000038143	Group:NonResponder/Control	FALSE	DN	-0.7	0.01	5.61	-1.5
Brwd3	ENSMUSG00000063663	Group:NonResponder/Control	FALSE	DN	-0.35	0.01	10.33	-1.5
Rdh14	ENSMUSG00000020621	Group:NonResponder/Control	FALSE	UP	0.14	0.01	8.61	1.5
Itgb8	ENSMUSG00000025321	Group:NonResponder/Control	FALSE	DN	-0.33	0.01	10.32	-1.5
Rasgrp2	ENSMUSG00000032946	Group:NonResponder/Control	FALSE	UP	0.43	0.01	8.45	1.5
Ostf1	ENSMUSG00000024725	Group:NonResponder/Control	FALSE	UP	0.13	0.01	11.77	1.5
Pole4	ENSMUSG00000030042	Group:NonResponder/Control	FALSE	UP	0.11	0.01	10.67	1.5
Lekr1	ENSMUSG00000074579	Group:NonResponder/Control	FALSE	UP	0.21	0.01	8.2	1.5
Eml6	ENSMUSG00000044072	Group:NonResponder/Control	FALSE	DN	-0.35	0.01	8.12	-1.5
Megf9	ENSMUSG00000039270	Group:NonResponder/Control	FALSE	DN	-0.29	0.01	8.83	-1.5
Clock	ENSMUSG00000029238	Group:NonResponder/Control	FALSE	DN	-0.2	0.01	10.97	-1.5
Adcy9	ENSMUSG00000005580	Group:NonResponder/Control	FALSE	DN	-0.34	0.01	7.76	-1.5
Tyk2	ENSMUSG00000032175	Group:NonResponder/Control	FALSE	UP	0.23	0.01	9.98	1.5
Ndufa7	ENSMUSG00000041881	Group:NonResponder/Control	FALSE	UP	0.15	0.01	10.92	1.5
Litaf	ENSMUSG00000022500	Group:NonResponder/Control	FALSE	UP	0.16	0.01	11.64	1.5
Trnp1	ENSMUSG00000056596	Group:NonResponder/Control	FALSE	UP	0.14	0.01	8.63	1.5
Spcs3	ENSMUSG00000054408	Group:NonResponder/Control	FALSE	DN	-0.21	0.01	12.31	-1.49
Fam98a	ENSMUSG00000002017	Group:NonResponder/Control	FALSE	DN	-0.16	0.01	11.05	-1.49
Ptn	ENSMUSG00000029838	Group:NonResponder/Control	FALSE	DN	-0.65	0.01	7.46	-1.49
Chst14	ENSMUSG00000074916	Group:NonResponder/Control	FALSE	UP	0.16	0.01	9.44	1.49
Sgsm1	ENSMUSG00000042216	Group:NonResponder/Control	FALSE	DN	-0.31	0.01	7.61	-1.49
Cp	ENSMUSG00000003617	Group:NonResponder/Control	FALSE	UP	0.33	0.01	10.57	1.49
Hhex	ENSMUSG00000024986	Group:NonResponder/Control	FALSE	UP	0.25	0.01	8.33	1.49
Tfrc	ENSMUSG00000022797	Group:NonResponder/Control	FALSE	DN	-0.49	0.01	12.65	-1.49
Kctd2	ENSMUSG00000016940	Group:NonResponder/Control	FALSE	UP	0.23	0.01	10.23	1.49
Ctcf	ENSMUSG00000005698	Group:NonResponder/Control	FALSE	DN	-0.06	0.01	11.73	-1.49
Lman2	ENSMUSG00000021484	Group:NonResponder/Control	FALSE	DN	-0.16	0.01	12.26	-1.49
6720427I07Rik	ENSMUSG00000097375	Group:NonResponder/Control	FALSE	UP	0.37	0.01	8.87	1.49
Arglu1	ENSMUSG00000040459	Group:NonResponder/Control	FALSE	UP	0.2	0.01	12.99	1.49
Mbd5	ENSMUSG00000036792	Group:NonResponder/Control	FALSE	DN	-0.18	0.01	9.56	-1.49
Fmr1	ENSMUSG00000000838	Group:NonResponder/Control	FALSE	DN	-0.23	0.01	12.15	-1.49
Irf2bpl	ENSMUSG00000034168	Group:NonResponder/Control	FALSE	UP	0.2	0.01	10.49	1.49
Diaph2	ENSMUSG00000034480	Group:NonResponder/Control	FALSE	DN	-0.28	0.01	10.33	-1.49
Zfp709	ENSMUSG00000056019	Group:NonResponder/Control	FALSE	UP	0.28	0.01	6.61	1.49
Pgm3	ENSMUSG00000056131	Group:NonResponder/Control	FALSE	DN	-0.2	0.01	9.43	-1.49
Mettl4	ENSMUSG00000055660	Group:NonResponder/Control	FALSE	DN	-0.43	0.01	7.3	-1.49
Alg2	ENSMUSG00000039740	Group:NonResponder/Control	FALSE	DN	-0.13	0.01	10.01	-1.49
Fxyd5	ENSMUSG00000009687	Group:NonResponder/Control	FALSE	UP	0.26	0.01	12.07	1.49
Apex2	ENSMUSG00000025269	Group:NonResponder/Control	FALSE	DN	-0.11	0.01	9.19	-1.49
Dhx9	ENSMUSG00000042699	Group:NonResponder/Control	FALSE	DN	-0.28	0.01	13.62	-1.49
Snd1	ENSMUSG00000001424	Group:NonResponder/Control	FALSE	DN	-0.13	0.01	12.29	-1.49
Fkbp4	ENSMUSG00000030357	Group:NonResponder/Control	FALSE	DN	-0.13	0.01	13.49	-1.49
Agap2	ENSMUSG00000025422	Group:NonResponder/Control	FALSE	UP	0.3	0.01	7.49	1.49
Egfr	ENSMUSG00000020122	Group:NonResponder/Control	FALSE	DN	-0.27	0.01	9.88	-1.49
Dhrs3	ENSMUSG00000066026	Group:NonResponder/Control	FALSE	UP	0.27	0.01	8.55	1.49
Dnaaf3	ENSMUSG00000055809	Group:NonResponder/Control	FALSE	UP	0.43	0.01	6.2	1.49
Chmp4b	ENSMUSG00000038467	Group:NonResponder/Control	FALSE	UP	0.12	0.01	12.92	1.49
Pld1	ENSMUSG00000027695	Group:NonResponder/Control	FALSE	DN	-0.16	0.01	10.56	-1.49
Nudt18	ENSMUSG00000045211	Group:NonResponder/Control	FALSE	UP	0.25	0.01	8.02	1.48
Hspa5	ENSMUSG00000026864	Group:NonResponder/Control	FALSE	DN	-0.16	0.01	15.48	-1.48
Bin2	ENSMUSG00000098112	Group:NonResponder/Control	FALSE	UP	0.21	0.01	8.93	1.48
Ift140	ENSMUSG00000024169	Group:NonResponder/Control	FALSE	DN	-0.2	0.01	9.05	-1.48
Zkscan14	ENSMUSG00000029627	Group:NonResponder/Control	FALSE	UP	0.18	0.01	7.6	1.48
Gpsm2	ENSMUSG00000027883	Group:NonResponder/Control	FALSE	DN	-0.13	0.01	10.78	-1.48
Rps26-ps1	ENSMUSG00000059775	Group:NonResponder/Control	FALSE	DN	-0.32	0.01	6.08	-1.48
Cyb5d2	ENSMUSG00000057778	Group:NonResponder/Control	FALSE	DN	-0.22	0.01	8.39	-1.48
Gm44423	ENSMUSG00000108064	Group:NonResponder/Control	FALSE	DN	-0.32	0.01	7.18	-1.48
Tsnax	ENSMUSG00000056820	Group:NonResponder/Control	FALSE	DN	-0.15	0.01	11.19	-1.48
Irf4	ENSMUSG00000021356	Group:NonResponder/Control	FALSE	UP	0.6	0.01	7.58	1.48
Phkb	ENSMUSG00000036879	Group:NonResponder/Control	FALSE	DN	-0.16	0.01	9.97	-1.48
Cct8	ENSMUSG00000025613	Group:NonResponder/Control	FALSE	DN	-0.1	0.01	14.13	-1.48
Mtmr10	ENSMUSG00000030522	Group:NonResponder/Control	FALSE	DN	-0.16	0.01	9.54	-1.48
Tbc1d16	ENSMUSG00000039976	Group:NonResponder/Control	FALSE	DN	-0.22	0.01	9.03	-1.48
U2af1	ENSMUSG00000061613	Group:NonResponder/Control	FALSE	DN	-0.1	0.01	11.77	-1.48
Polr1e	ENSMUSG00000028318	Group:NonResponder/Control	FALSE	DN	-0.18	0.01	10.03	-1.47
Dvl3	ENSMUSG00000003233	Group:NonResponder/Control	FALSE	DN	-0.18	0.01	9.59	-1.47
Kbtbd11	ENSMUSG00000055675	Group:NonResponder/Control	FALSE	UP	0.26	0.01	8.62	1.47
Desi2	ENSMUSG00000026502	Group:NonResponder/Control	FALSE	DN	-0.18	0.01	11.41	-1.47
Psmd1	ENSMUSG00000026229	Group:NonResponder/Control	FALSE	DN	-0.16	0.01	12.83	-1.47
Rwdd4a	ENSMUSG00000031568	Group:NonResponder/Control	FALSE	DN	-0.19	0.01	10.42	-1.47
Sri	ENSMUSG00000003161	Group:NonResponder/Control	FALSE	UP	0.1	0.01	11.66	1.47
Cd38	ENSMUSG00000029084	Group:NonResponder/Control	FALSE	UP	0.31	0.01	8.81	1.47
Trim12a	ENSMUSG00000066258	Group:NonResponder/Control	FALSE	UP	0.3	0.01	10.02	1.47
Klf12	ENSMUSG00000072294	Group:NonResponder/Control	FALSE	DN	-0.41	0.01	5.89	-1.47
Ppfibp1	ENSMUSG00000016487	Group:NonResponder/Control	FALSE	DN	-0.24	0.01	13.74	-1.47
Sec24d	ENSMUSG00000039234	Group:NonResponder/Control	FALSE	DN	-0.16	0.01	11.41	-1.47
Susd6	ENSMUSG00000021133	Group:NonResponder/Control	FALSE	UP	0.2	0.01	11.2	1.47
Smdt1	ENSMUSG00000022452	Group:NonResponder/Control	FALSE	UP	0.15	0.01	10.61	1.47
Supt4a	ENSMUSG00000020485	Group:NonResponder/Control	FALSE	UP	0.13	0.01	10.58	1.47
Rufy2	ENSMUSG00000020070	Group:NonResponder/Control	FALSE	DN	-0.17	0.01	10.19	-1.47
Golga3	ENSMUSG00000029502	Group:NonResponder/Control	FALSE	DN	-0.18	0.01	11.59	-1.47
Asah2	ENSMUSG00000024887	Group:NonResponder/Control	FALSE	DN	-0.31	0.01	9.81	-1.47
Dcbld1	ENSMUSG00000019891	Group:NonResponder/Control	FALSE	DN	-0.14	0.01	8.69	-1.47
Plau	ENSMUSG00000021822	Group:NonResponder/Control	FALSE	UP	0.22	0.01	10.78	1.47
Ppp1r3f	ENSMUSG00000039556	Group:NonResponder/Control	FALSE	DN	-0.32	0.01	5.74	-1.47
Sqle	ENSMUSG00000022351	Group:NonResponder/Control	FALSE	DN	-0.28	0.01	11.45	-1.47
Metap2	ENSMUSG00000036112	Group:NonResponder/Control	FALSE	DN	-0.21	0.01	13.79	-1.47
Cox7a2	ENSMUSG00000032330	Group:NonResponder/Control	FALSE	UP	0.15	0.01	11.21	1.47
Vcp	ENSMUSG00000028452	Group:NonResponder/Control	FALSE	DN	-0.21	0.01	14.26	-1.47
Appl1	ENSMUSG00000040760	Group:NonResponder/Control	FALSE	DN	-0.19	0.01	11.1	-1.47
Ccdc127	ENSMUSG00000021578	Group:NonResponder/Control	FALSE	DN	-0.15	0.01	11.03	-1.47
Rasa4	ENSMUSG00000004952	Group:NonResponder/Control	FALSE	UP	0.29	0.01	9.71	1.47
Rps6ka6	ENSMUSG00000025665	Group:NonResponder/Control	FALSE	DN	-0.35	0.01	9.71	-1.47
Wdr6	ENSMUSG00000066357	Group:NonResponder/Control	FALSE	DN	-0.18	0.01	10.21	-1.47
Adam11	ENSMUSG00000020926	Group:NonResponder/Control	FALSE	UP	0.29	0.01	6.52	1.47
Rrm1	ENSMUSG00000030978	Group:NonResponder/Control	FALSE	DN	-0.3	0.01	12.75	-1.46
Slc25a1	ENSMUSG00000003528	Group:NonResponder/Control	FALSE	DN	-0.15	0.01	10.31	-1.46
Nfkbid	ENSMUSG00000036931	Group:NonResponder/Control	FALSE	UP	0.38	0.01	7.83	1.46
Dna2	ENSMUSG00000036875	Group:NonResponder/Control	FALSE	DN	-0.17	0.01	9.93	-1.46
Ctsw	ENSMUSG00000024910	Group:NonResponder/Control	FALSE	UP	0.35	0.01	7	1.46
Arhgef17	ENSMUSG00000032875	Group:NonResponder/Control	FALSE	DN	-0.17	0.01	10.14	-1.46
Fam173b	ENSMUSG00000039065	Group:NonResponder/Control	FALSE	DN	-0.1	0.01	10.65	-1.46
Rprd2	ENSMUSG00000028106	Group:NonResponder/Control	FALSE	DN	-0.09	0.01	10.65	-1.46
Rmrp	ENSMUSG00000088088	Group:NonResponder/Control	FALSE	DN	-0.51	0.01	5.66	-1.46
Mertk	ENSMUSG00000014361	Group:NonResponder/Control	FALSE	DN	-0.19	0.01	9.79	-1.46
Rplp2	ENSMUSG00000025508	Group:NonResponder/Control	FALSE	UP	0.11	0.01	13.16	1.46
Elp3	ENSMUSG00000022031	Group:NonResponder/Control	FALSE	DN	-0.17	0.01	11.22	-1.46
Slco3a1	ENSMUSG00000025790	Group:NonResponder/Control	FALSE	UP	0.29	0.01	8.36	1.46
Tapbpl	ENSMUSG00000038213	Group:NonResponder/Control	FALSE	UP	0.25	0.01	10.29	1.46
Lat	ENSMUSG00000030742	Group:NonResponder/Control	FALSE	UP	0.4	0.01	7.38	1.46
Smo	ENSMUSG00000001761	Group:NonResponder/Control	FALSE	DN	-0.09	0.01	11.58	-1.46
Mto1	ENSMUSG00000032342	Group:NonResponder/Control	FALSE	DN	-0.14	0.01	8.88	-1.46
Smg8	ENSMUSG00000020495	Group:NonResponder/Control	FALSE	DN	-0.14	0.01	9.88	-1.46
Rplp1	ENSMUSG00000007892	Group:NonResponder/Control	FALSE	UP	0.14	0.01	15.44	1.46
Mcm10	ENSMUSG00000026669	Group:NonResponder/Control	FALSE	DN	-0.19	0.01	10.55	-1.46
Sfmbt2	ENSMUSG00000061186	Group:NonResponder/Control	FALSE	DN	-0.23	0.01	10.95	-1.46
Pomp	ENSMUSG00000029649	Group:NonResponder/Control	FALSE	UP	0.11	0.01	12.36	1.46
Srsf5	ENSMUSG00000021134	Group:NonResponder/Control	FALSE	UP	0.17	0.01	14.39	1.46
Col4a2	ENSMUSG00000031503	Group:NonResponder/Control	FALSE	DN	-0.28	0.01	13.57	-1.46
Lmbrd2	ENSMUSG00000039704	Group:NonResponder/Control	FALSE	DN	-0.31	0.01	11.57	-1.46
Gm12415	ENSMUSG00000086413	Group:NonResponder/Control	FALSE	DN	-0.38	0.01	6.08	-1.46
Tmem185a	ENSMUSG00000073139	Group:NonResponder/Control	FALSE	DN	-0.11	0.01	9.55	-1.46
Csmd3	ENSMUSG00000022311	Group:NonResponder/Control	FALSE	DN	-0.39	0.01	8.02	-1.46
Hnrnpul1	ENSMUSG00000040725	Group:NonResponder/Control	FALSE	DN	-0.12	0.01	12.06	-1.46
Rev3l	ENSMUSG00000019841	Group:NonResponder/Control	FALSE	DN	-0.34	0.01	10.48	-1.46
Tmem184c	ENSMUSG00000031617	Group:NonResponder/Control	FALSE	DN	-0.15	0.01	10.07	-1.46
Hipk2	ENSMUSG00000061436	Group:NonResponder/Control	FALSE	DN	-0.25	0.01	9.31	-1.46
Gatsl3	ENSMUSG00000020424	Group:NonResponder/Control	FALSE	DN	-0.22	0.01	8.56	-1.46
Otud4	ENSMUSG00000036990	Group:NonResponder/Control	FALSE	DN	-0.24	0.01	12.61	-1.46
B4galt5	ENSMUSG00000017929	Group:NonResponder/Control	FALSE	UP	0.27	0.01	11.77	1.45
Gm42715	ENSMUSG00000107023	Group:NonResponder/Control	FALSE	UP	0.5	0.01	9.96	1.45
Alcam	ENSMUSG00000022636	Group:NonResponder/Control	FALSE	DN	-0.28	0.01	10.62	-1.45
Btg1	ENSMUSG00000036478	Group:NonResponder/Control	FALSE	UP	0.16	0.01	13.98	1.45
Ddi2	ENSMUSG00000078515	Group:NonResponder/Control	FALSE	DN	-0.14	0.01	11.52	-1.45
Slc25a16	ENSMUSG00000071253	Group:NonResponder/Control	FALSE	DN	-0.16	0.01	9.42	-1.45
Thada	ENSMUSG00000024251	Group:NonResponder/Control	FALSE	DN	-0.3	0.01	9.6	-1.45
Atg9b	ENSMUSG00000038295	Group:NonResponder/Control	FALSE	UP	0.33	0.01	6.93	1.45
Faap24	ENSMUSG00000030493	Group:NonResponder/Control	FALSE	DN	-0.13	0.01	8.34	-1.45
Rpl32	ENSMUSG00000057841	Group:NonResponder/Control	FALSE	UP	0.19	0.01	14.72	1.45
Cdk2ap1	ENSMUSG00000029394	Group:NonResponder/Control	FALSE	DN	-0.1	0.01	12.01	-1.45
Tdg	ENSMUSG00000034674	Group:NonResponder/Control	FALSE	DN	-0.18	0.01	12.03	-1.45
Cyb5a	ENSMUSG00000024646	Group:NonResponder/Control	FALSE	UP	0.19	0.01	10.28	1.45
Mre11a	ENSMUSG00000031928	Group:NonResponder/Control	FALSE	DN	-0.21	0.01	10.97	-1.45
Crem	ENSMUSG00000063889	Group:NonResponder/Control	FALSE	UP	0.16	0.01	8.49	1.45
Wwc1	ENSMUSG00000018849	Group:NonResponder/Control	FALSE	UP	0.33	0.01	7.52	1.45
Pms1	ENSMUSG00000026098	Group:NonResponder/Control	FALSE	DN	-0.2	0.01	8.53	-1.45
Socs1	ENSMUSG00000038037	Group:NonResponder/Control	FALSE	UP	0.43	0.01	8.78	1.45
Phf14	ENSMUSG00000029629	Group:NonResponder/Control	FALSE	DN	-0.09	0.01	11.13	-1.45
Lta4h	ENSMUSG00000015889	Group:NonResponder/Control	FALSE	DN	-0.11	0.01	12.46	-1.45
Ubl5	ENSMUSG00000084786	Group:NonResponder/Control	FALSE	UP	0.21	0.01	10.55	1.45
Cd8a	ENSMUSG00000053977	Group:NonResponder/Control	FALSE	UP	0.5	0.01	8.73	1.45
Fermt3	ENSMUSG00000024965	Group:NonResponder/Control	FALSE	UP	0.19	0.01	10	1.45
Plpp3	ENSMUSG00000028517	Group:NonResponder/Control	FALSE	UP	0.25	0.01	9.9	1.45
Matk	ENSMUSG00000004933	Group:NonResponder/Control	FALSE	UP	0.31	0.01	6.65	1.45
Panx1	ENSMUSG00000031934	Group:NonResponder/Control	FALSE	UP	0.14	0.01	8.31	1.45
Ganab	ENSMUSG00000071650	Group:NonResponder/Control	FALSE	DN	-0.1	0.01	13.58	-1.45
Wdr60	ENSMUSG00000042050	Group:NonResponder/Control	FALSE	DN	-0.12	0.01	10.6	-1.45
Kctd15	ENSMUSG00000030499	Group:NonResponder/Control	FALSE	UP	0.15	0.01	10.09	1.45
Pf4	ENSMUSG00000029373	Group:NonResponder/Control	FALSE	UP	0.31	0.01	9.08	1.45
Mpdz	ENSMUSG00000028402	Group:NonResponder/Control	FALSE	DN	-0.16	0.01	10.47	-1.45
Klhl42	ENSMUSG00000040102	Group:NonResponder/Control	FALSE	DN	-0.15	0.01	10.37	-1.45
Mtpap	ENSMUSG00000024234	Group:NonResponder/Control	FALSE	DN	-0.15	0.01	9.95	-1.45
Spsb4	ENSMUSG00000046997	Group:NonResponder/Control	FALSE	DN	-0.36	0.01	5.88	-1.45
Kif13a	ENSMUSG00000021375	Group:NonResponder/Control	FALSE	DN	-0.16	0.01	10.12	-1.45
Pmm2	ENSMUSG00000022711	Group:NonResponder/Control	FALSE	DN	-0.06	0.01	10.9	-1.45
Lsm11	ENSMUSG00000044847	Group:NonResponder/Control	FALSE	DN	-0.11	0.01	9.39	-1.45
Suz12	ENSMUSG00000017548	Group:NonResponder/Control	FALSE	DN	-0.1	0.01	12.56	-1.44
Prlr	ENSMUSG00000005268	Group:NonResponder/Control	FALSE	DN	-1.08	0.01	7.68	-1.44
Gm28661	ENSMUSG00000102070	Group:NonResponder/Control	FALSE	UP	0.25	0.01	16.21	1.44
Mfap1b	ENSMUSG00000048222	Group:NonResponder/Control	FALSE	DN	-0.1	0.01	11.66	-1.44
Me2	ENSMUSG00000024556	Group:NonResponder/Control	FALSE	DN	-0.22	0.01	11.43	-1.44
Clcn5	ENSMUSG00000004317	Group:NonResponder/Control	FALSE	DN	-0.28	0.01	9.35	-1.44
C920009B18Rik	ENSMUSG00000097352	Group:NonResponder/Control	FALSE	DN	-0.17	0.01	9.09	-1.44
Rsf1	ENSMUSG00000035623	Group:NonResponder/Control	FALSE	DN	-0.13	0.01	11.24	-1.44
Cpped1	ENSMUSG00000065979	Group:NonResponder/Control	FALSE	DN	-0.09	0.01	9.79	-1.44
Cul5	ENSMUSG00000032030	Group:NonResponder/Control	FALSE	DN	-0.2	0.01	10.97	-1.44
Nsd2	ENSMUSG00000057406	Group:NonResponder/Control	FALSE	DN	-0.14	0.01	12.66	-1.44
Fancb	ENSMUSG00000047757	Group:NonResponder/Control	FALSE	DN	-0.17	0.01	8.72	-1.44
Hadh	ENSMUSG00000027984	Group:NonResponder/Control	FALSE	DN	-0.2	0.01	11.23	-1.44
Acsbg1	ENSMUSG00000032281	Group:NonResponder/Control	FALSE	UP	0.41	0.01	6.37	1.44
Gclm	ENSMUSG00000028124	Group:NonResponder/Control	FALSE	UP	0.15	0.01	10.46	1.44
Smim26	ENSMUSG00000074754	Group:NonResponder/Control	FALSE	UP	0.25	0.01	8.59	1.44
Eif4g2	ENSMUSG00000005610	Group:NonResponder/Control	FALSE	DN	-0.23	0.01	15.21	-1.44
Egr2	ENSMUSG00000037868	Group:NonResponder/Control	FALSE	UP	0.38	0.01	6.86	1.44
Gm14418	ENSMUSG00000078867	Group:NonResponder/Control	FALSE	DN	-0.16	0.01	8.46	-1.44
Zbtb18	ENSMUSG00000063659	Group:NonResponder/Control	FALSE	UP	0.2	0.01	11.25	1.44
Lancl3	ENSMUSG00000047344	Group:NonResponder/Control	FALSE	DN	-0.42	0.01	6.98	-1.44
Ptpn6	ENSMUSG00000004266	Group:NonResponder/Control	FALSE	UP	0.19	0.01	10.97	1.44
Socs6	ENSMUSG00000056153	Group:NonResponder/Control	FALSE	DN	-0.17	0.01	11.15	-1.44
Gm16023	ENSMUSG00000086682	Group:NonResponder/Control	FALSE	DN	-0.28	0.01	5.73	-1.44
Heatr3	ENSMUSG00000031657	Group:NonResponder/Control	FALSE	DN	-0.31	0.01	11.08	-1.44
Srd5a1	ENSMUSG00000021594	Group:NonResponder/Control	FALSE	DN	-0.15	0.01	8.42	-1.44
Rpl37	ENSMUSG00000041841	Group:NonResponder/Control	FALSE	UP	0.24	0.01	15.04	1.44
Homer1	ENSMUSG00000007617	Group:NonResponder/Control	FALSE	DN	-0.19	0.01	10.25	-1.44
Arhgap1	ENSMUSG00000027247	Group:NonResponder/Control	FALSE	DN	-0.21	0.01	10.76	-1.44
Atp5l	ENSMUSG00000038717	Group:NonResponder/Control	FALSE	UP	0.13	0.01	12.14	1.44
Hist1h2ao	ENSMUSG00000094248	Group:NonResponder/Control	FALSE	UP	0.35	0.01	8.84	1.44
Ddx31	ENSMUSG00000026806	Group:NonResponder/Control	FALSE	DN	-0.11	0.01	9.24	-1.44
Aco2	ENSMUSG00000022477	Group:NonResponder/Control	FALSE	DN	-0.21	0.01	12.92	-1.44
Olfm1	ENSMUSG00000026833	Group:NonResponder/Control	FALSE	UP	0.16	0.01	8.01	1.43
Lpp	ENSMUSG00000033306	Group:NonResponder/Control	FALSE	DN	-0.15	0.01	12	-1.43
Hoxa13	ENSMUSG00000038203	Group:NonResponder/Control	FALSE	UP	0.26	0.01	6.6	1.43
Rps26	ENSMUSG00000025362	Group:NonResponder/Control	FALSE	UP	0.13	0.01	14.64	1.43
Syncrip	ENSMUSG00000032423	Group:NonResponder/Control	FALSE	DN	-0.22	0.01	13.33	-1.43
Zfp125	ENSMUSG00000069755	Group:NonResponder/Control	FALSE	DN	-0.13	0.01	9.49	-1.43
Pak2	ENSMUSG00000022781	Group:NonResponder/Control	FALSE	DN	-0.21	0.01	12.32	-1.43
Rfesd	ENSMUSG00000043190	Group:NonResponder/Control	FALSE	UP	0.11	0.01	8.3	1.43
Ggnbp1	ENSMUSG00000048731	Group:NonResponder/Control	FALSE	UP	0.28	0.01	6.24	1.43
Hspa14	ENSMUSG00000109865	Group:NonResponder/Control	FALSE	DN	-0.18	0.01	10.88	-1.43
Fra10ac1	ENSMUSG00000054237	Group:NonResponder/Control	FALSE	UP	0.14	0.01	9.96	1.43
Ikzf1	ENSMUSG00000018654	Group:NonResponder/Control	FALSE	UP	0.22	0.01	9.74	1.43
Rad51d	ENSMUSG00000018841	Group:NonResponder/Control	FALSE	DN	-0.12	0.01	8.77	-1.43
Fcgr1	ENSMUSG00000015947	Group:NonResponder/Control	FALSE	UP	0.17	0.01	11.02	1.43
Pfkm	ENSMUSG00000033065	Group:NonResponder/Control	FALSE	DN	-0.23	0.01	11.08	-1.43
Gm11131	ENSMUSG00000079505	Group:NonResponder/Control	FALSE	UP	0.32	0.01	7.33	1.43
Trpm2	ENSMUSG00000009292	Group:NonResponder/Control	FALSE	UP	0.36	0.01	9.19	1.43
Zfyve9	ENSMUSG00000034557	Group:NonResponder/Control	FALSE	DN	-0.24	0.01	10.73	-1.43
Gng2	ENSMUSG00000043004	Group:NonResponder/Control	FALSE	UP	0.13	0.01	10.57	1.43
Gm17067	ENSMUSG00000091594	Group:NonResponder/Control	FALSE	DN	-0.28	0.01	7.21	-1.43
Rbpms	ENSMUSG00000031586	Group:NonResponder/Control	FALSE	UP	0.43	0.01	6.94	1.43
Kctd7	ENSMUSG00000034110	Group:NonResponder/Control	FALSE	DN	-0.18	0.01	7.71	-1.43
Gusb	ENSMUSG00000025534	Group:NonResponder/Control	FALSE	DN	-0.17	0.01	11.63	-1.43
Zfp36	ENSMUSG00000044786	Group:NonResponder/Control	FALSE	UP	0.3	0.01	9.8	1.43
AI314180	ENSMUSG00000050812	Group:NonResponder/Control	FALSE	DN	-0.15	0.01	12.72	-1.43
Tex264	ENSMUSG00000040813	Group:NonResponder/Control	FALSE	UP	0.09	0.01	10.98	1.43
Polr3g	ENSMUSG00000035834	Group:NonResponder/Control	FALSE	DN	-0.19	0.01	9.31	-1.43
Adsl	ENSMUSG00000022407	Group:NonResponder/Control	FALSE	DN	-0.19	0.01	11.59	-1.43
Mga	ENSMUSG00000033943	Group:NonResponder/Control	FALSE	DN	-0.21	0.01	11.35	-1.43
Vcan	ENSMUSG00000021614	Group:NonResponder/Control	FALSE	DN	-0.29	0.01	14.49	-1.43
Wipf1	ENSMUSG00000075284	Group:NonResponder/Control	FALSE	UP	0.15	0.01	11.51	1.43
Tsn	ENSMUSG00000026374	Group:NonResponder/Control	FALSE	DN	-0.1	0.01	11.65	-1.43
Foxred1	ENSMUSG00000039048	Group:NonResponder/Control	FALSE	DN	-0.09	0.01	10.56	-1.43
Snrnp200	ENSMUSG00000003660	Group:NonResponder/Control	FALSE	DN	-0.28	0.01	12.94	-1.43
Tmem198b	ENSMUSG00000047090	Group:NonResponder/Control	FALSE	UP	0.12	0.01	9.16	1.43
Ppp2r3a	ENSMUSG00000043154	Group:NonResponder/Control	FALSE	DN	-0.17	0.01	10.22	-1.42
Nomo1	ENSMUSG00000030835	Group:NonResponder/Control	FALSE	DN	-0.26	0.01	11.5	-1.42
Syt7	ENSMUSG00000024743	Group:NonResponder/Control	FALSE	UP	0.36	0.01	6.7	1.42
Mpp7	ENSMUSG00000057440	Group:NonResponder/Control	FALSE	DN	-0.28	0.01	8.57	-1.42
Bace1	ENSMUSG00000032086	Group:NonResponder/Control	FALSE	DN	-0.13	0.01	10.34	-1.42
Sntb1	ENSMUSG00000060429	Group:NonResponder/Control	FALSE	DN	-0.4	0.01	10.29	-1.42
Fuca2	ENSMUSG00000019810	Group:NonResponder/Control	FALSE	UP	0.15	0.01	9.7	1.42
Tmem254a	ENSMUSG00000072676	Group:NonResponder/Control	FALSE	UP	0.4	0.01	6.02	1.42
Cd74	ENSMUSG00000024610	Group:NonResponder/Control	FALSE	UP	0.41	0.01	13.84	1.42
F420014N23Rik	ENSMUSG00000097331	Group:NonResponder/Control	FALSE	UP	0.27	0.01	6.14	1.42
Senp5	ENSMUSG00000022772	Group:NonResponder/Control	FALSE	DN	-0.38	0.01	10.71	-1.42
Cand1	ENSMUSG00000020114	Group:NonResponder/Control	FALSE	DN	-0.22	0.01	12.04	-1.42
Nat9	ENSMUSG00000015542	Group:NonResponder/Control	FALSE	UP	0.16	0.01	8.78	1.42
Herc1	ENSMUSG00000038664	Group:NonResponder/Control	FALSE	DN	-0.19	0.01	11.58	-1.42
Dstyk	ENSMUSG00000042046	Group:NonResponder/Control	FALSE	DN	-0.09	0.01	11.09	-1.42
Usp47	ENSMUSG00000059263	Group:NonResponder/Control	FALSE	DN	-0.18	0.01	12.48	-1.42
Atf7	ENSMUSG00000099083	Group:NonResponder/Control	FALSE	DN	-0.22	0.01	11.35	-1.42
Poc1b	ENSMUSG00000019952	Group:NonResponder/Control	FALSE	DN	-0.11	0.01	9.76	-1.42
Fam174a	ENSMUSG00000051185	Group:NonResponder/Control	FALSE	UP	0.22	0.01	8.85	1.42
Rinl	ENSMUSG00000051735	Group:NonResponder/Control	FALSE	UP	0.21	0.01	8.52	1.42
Mkrn1	ENSMUSG00000029922	Group:NonResponder/Control	FALSE	UP	0.1	0.01	10.67	1.42
2810004N23Rik	ENSMUSG00000031984	Group:NonResponder/Control	FALSE	DN	-0.18	0.01	10.71	-1.42
Gm3055	ENSMUSG00000094622	Group:NonResponder/Control	FALSE	DN	-0.16	0.01	8.39	-1.42
Isy1	ENSMUSG00000030056	Group:NonResponder/Control	FALSE	DN	-0.12	0.01	11.31	-1.42
Ereg	ENSMUSG00000029377	Group:NonResponder/Control	FALSE	DN	-0.37	0.01	7.49	-1.42
Ndrg3	ENSMUSG00000027634	Group:NonResponder/Control	FALSE	DN	-0.14	0.01	10.73	-1.42
Nf1	ENSMUSG00000020716	Group:NonResponder/Control	FALSE	DN	-0.19	0.01	11.51	-1.42
Aco1	ENSMUSG00000028405	Group:NonResponder/Control	FALSE	DN	-0.28	0.01	11.74	-1.42
Abhd14a	ENSMUSG00000042210	Group:NonResponder/Control	FALSE	DN	-0.16	0.01	8.78	-1.42
Smarcc1	ENSMUSG00000032481	Group:NonResponder/Control	FALSE	DN	-0.13	0.01	11.86	-1.42
Serpinc1	ENSMUSG00000026715	Group:NonResponder/Control	FALSE	UP	0.73	0.01	8.14	1.42
Rpph1	ENSMUSG00000092837	Group:NonResponder/Control	FALSE	DN	-0.48	0.01	6.2	-1.42
Elovl5	ENSMUSG00000032349	Group:NonResponder/Control	FALSE	DN	-0.14	0.01	11.45	-1.42
Pycrl	ENSMUSG00000022571	Group:NonResponder/Control	FALSE	DN	-0.24	0.01	9.6	-1.42
Tsr1	ENSMUSG00000038335	Group:NonResponder/Control	FALSE	DN	-0.24	0.01	12.24	-1.42
Aqr	ENSMUSG00000040383	Group:NonResponder/Control	FALSE	DN	-0.28	0.01	11.44	-1.42
Gfm1	ENSMUSG00000027774	Group:NonResponder/Control	FALSE	DN	-0.23	0.01	11.28	-1.41
Kat14	ENSMUSG00000027425	Group:NonResponder/Control	FALSE	DN	-0.09	0.01	10.58	-1.41
Qser1	ENSMUSG00000074994	Group:NonResponder/Control	FALSE	DN	-0.26	0.01	11.42	-1.41
Abcd3	ENSMUSG00000028127	Group:NonResponder/Control	FALSE	DN	-0.21	0.01	11.14	-1.41
Gpr176	ENSMUSG00000040133	Group:NonResponder/Control	FALSE	UP	0.56	0.01	6.12	1.41
Ikbkap	ENSMUSG00000028431	Group:NonResponder/Control	FALSE	DN	-0.26	0.01	11.37	-1.41
1110008P14Rik	ENSMUSG00000039195	Group:NonResponder/Control	FALSE	UP	0.16	0.01	8.53	1.41
Lpgat1	ENSMUSG00000026623	Group:NonResponder/Control	FALSE	DN	-0.29	0.01	12.93	-1.41
Ly6c2	ENSMUSG00000022584	Group:NonResponder/Control	FALSE	UP	0.52	0.01	8.75	1.41
Stxbp4	ENSMUSG00000020546	Group:NonResponder/Control	FALSE	DN	-0.2	0.01	9.32	-1.41
Fzd8	ENSMUSG00000036904	Group:NonResponder/Control	FALSE	UP	0.18	0.01	7.43	1.41
Ptar1	ENSMUSG00000074925	Group:NonResponder/Control	FALSE	DN	-0.5	0.01	7.22	-1.41
Bpnt1	ENSMUSG00000026617	Group:NonResponder/Control	FALSE	DN	-0.35	0.01	10.17	-1.41
A730017L22Rik	ENSMUSG00000085566	Group:NonResponder/Control	FALSE	DN	-0.19	0.01	7.44	-1.41
Parl	ENSMUSG00000033918	Group:NonResponder/Control	FALSE	DN	-0.13	0.01	10.91	-1.41
Mlh3	ENSMUSG00000021245	Group:NonResponder/Control	FALSE	DN	-0.27	0.01	9.39	-1.41
Gcat	ENSMUSG00000006378	Group:NonResponder/Control	FALSE	DN	-0.24	0.01	10.89	-1.41
Ubtd2	ENSMUSG00000044949	Group:NonResponder/Control	FALSE	DN	-0.5	0.01	9.07	-1.41
Thy1	ENSMUSG00000032011	Group:NonResponder/Control	FALSE	UP	0.42	0.01	10.03	1.41
Gimap5	ENSMUSG00000043505	Group:NonResponder/Control	FALSE	UP	0.47	0.01	7.01	1.41
Pes1	ENSMUSG00000020430	Group:NonResponder/Control	FALSE	DN	-0.18	0.01	12.7	-1.41
Tmem86a	ENSMUSG00000010307	Group:NonResponder/Control	FALSE	UP	0.26	0.01	9.04	1.41
Il2rg	ENSMUSG00000031304	Group:NonResponder/Control	FALSE	UP	0.25	0.01	11.15	1.41
Ptpn11	ENSMUSG00000043733	Group:NonResponder/Control	FALSE	DN	-0.21	0.01	12.71	-1.41
Nrd1	ENSMUSG00000053510	Group:NonResponder/Control	FALSE	DN	-0.08	0.01	12.86	-1.41
Fam229b	ENSMUSG00000051736	Group:NonResponder/Control	FALSE	UP	0.24	0.01	6.09	1.41
Lancl2	ENSMUSG00000062190	Group:NonResponder/Control	FALSE	DN	-0.41	0.01	9.67	-1.41
Capg	ENSMUSG00000056737	Group:NonResponder/Control	FALSE	UP	0.18	0.01	12.19	1.41
Ddx39	ENSMUSG00000005481	Group:NonResponder/Control	FALSE	DN	-0.17	0.01	11.99	-1.41
Cdk17	ENSMUSG00000020015	Group:NonResponder/Control	FALSE	UP	0.1	0.01	11.28	1.41
Lcp2	ENSMUSG00000002699	Group:NonResponder/Control	FALSE	UP	0.17	0.01	9.92	1.41
Ddx6	ENSMUSG00000032097	Group:NonResponder/Control	FALSE	DN	-0.23	0.01	12.97	-1.41
Klhl2	ENSMUSG00000031605	Group:NonResponder/Control	FALSE	DN	-0.13	0.01	10.27	-1.4
Slx4ip	ENSMUSG00000027281	Group:NonResponder/Control	FALSE	DN	-0.19	0.01	9.21	-1.4
Ccl3	ENSMUSG00000000982	Group:NonResponder/Control	FALSE	UP	0.43	0.01	6.53	1.4
Sphk2	ENSMUSG00000057342	Group:NonResponder/Control	FALSE	UP	0.17	0.01	9.03	1.4
Taf6l	ENSMUSG00000003680	Group:NonResponder/Control	FALSE	UP	0.12	0.01	9.87	1.4
Aph1b	ENSMUSG00000032375	Group:NonResponder/Control	FALSE	DN	-0.28	0.01	8.83	-1.4
Ube2e3	ENSMUSG00000027011	Group:NonResponder/Control	FALSE	UP	0.09	0.01	10.54	1.4
Supt16	ENSMUSG00000035726	Group:NonResponder/Control	FALSE	DN	-0.25	0.01	12.45	-1.4
Cdc25a	ENSMUSG00000032477	Group:NonResponder/Control	FALSE	DN	-0.11	0.01	10.72	-1.4
Napb	ENSMUSG00000027438	Group:NonResponder/Control	FALSE	DN	-0.17	0.01	7.84	-1.4
Dock5	ENSMUSG00000044447	Group:NonResponder/Control	FALSE	DN	-0.22	0.01	10.3	-1.4
Cald1	ENSMUSG00000029761	Group:NonResponder/Control	FALSE	DN	-0.23	0.01	14.23	-1.4
Dph6	ENSMUSG00000057147	Group:NonResponder/Control	FALSE	DN	-0.19	0.01	10.32	-1.4
Zbtb44	ENSMUSG00000047412	Group:NonResponder/Control	FALSE	UP	0.11	0.01	10.43	1.4
Gm43481	ENSMUSG00000107000	Group:NonResponder/Control	FALSE	UP	0.39	0.01	6.52	1.4
Ercc1	ENSMUSG00000003549	Group:NonResponder/Control	FALSE	UP	0.1	0.01	9.17	1.4
Fbxo9	ENSMUSG00000001366	Group:NonResponder/Control	FALSE	DN	-0.15	0.01	9.07	-1.4
2610005L07Rik	ENSMUSG00000071793	Group:NonResponder/Control	FALSE	DN	-0.33	0.01	11.17	-1.4
Mcrs1	ENSMUSG00000037570	Group:NonResponder/Control	FALSE	DN	-0.19	0.01	11.14	-1.4
Ppil1	ENSMUSG00000024007	Group:NonResponder/Control	FALSE	DN	-0.12	0.01	10.21	-1.4
Pum3	ENSMUSG00000041360	Group:NonResponder/Control	FALSE	DN	-0.15	0.01	12.24	-1.4
AC121965.1	ENSMUSG00000113902	Group:NonResponder/Control	FALSE	UP	0.29	0.01	10.11	1.4
Ifit3	ENSMUSG00000074896	Group:NonResponder/Control	FALSE	UP	0.34	0.01	12.33	1.4
Bag2	ENSMUSG00000042215	Group:NonResponder/Control	FALSE	DN	-0.25	0.01	9.49	-1.4
Rc3h1	ENSMUSG00000040423	Group:NonResponder/Control	FALSE	DN	-0.23	0.01	10.89	-1.4
Apol10b	ENSMUSG00000050014	Group:NonResponder/Control	FALSE	UP	0.22	0.01	8.06	1.4
Gm26825	ENSMUSG00000097554	Group:NonResponder/Control	FALSE	UP	0.67	0.01	6.6	1.4
Pop7	ENSMUSG00000029715	Group:NonResponder/Control	FALSE	DN	-0.14	0.01	8.98	-1.39
Xdh	ENSMUSG00000024066	Group:NonResponder/Control	FALSE	UP	0.23	0.01	10.7	1.39
Acbd5	ENSMUSG00000026781	Group:NonResponder/Control	FALSE	DN	-0.19	0.01	10.85	-1.39
Scarf1	ENSMUSG00000038188	Group:NonResponder/Control	FALSE	UP	0.36	0.01	7.25	1.39
Gpr18	ENSMUSG00000050350	Group:NonResponder/Control	FALSE	UP	0.39	0.01	6.53	1.39
Lars2	ENSMUSG00000035202	Group:NonResponder/Control	FALSE	DN	-0.36	0.01	12.29	-1.39
Cdkn2d	ENSMUSG00000096472	Group:NonResponder/Control	FALSE	UP	0.11	0.01	9.59	1.39
Mthfd1	ENSMUSG00000021048	Group:NonResponder/Control	FALSE	DN	-0.27	0.01	11.28	-1.39
Gcn1l1	ENSMUSG00000041638	Group:NonResponder/Control	FALSE	DN	-0.12	0.01	11.95	-1.39
Taf7l	ENSMUSG00000009596	Group:NonResponder/Control	FALSE	UP	0.72	0.01	5.38	1.39
Gemin8	ENSMUSG00000040621	Group:NonResponder/Control	FALSE	DN	-0.15	0.01	8.07	-1.39
Mapre1	ENSMUSG00000027479	Group:NonResponder/Control	FALSE	DN	-0.17	0.01	13.2	-1.39
Bckdk	ENSMUSG00000030802	Group:NonResponder/Control	FALSE	DN	-0.08	0.01	10.49	-1.39
Trip12	ENSMUSG00000026219	Group:NonResponder/Control	FALSE	DN	-0.24	0.01	13.77	-1.39
Siglece	ENSMUSG00000030474	Group:NonResponder/Control	FALSE	DN	-0.46	0.01	7.18	-1.39
Ddx21	ENSMUSG00000020075	Group:NonResponder/Control	FALSE	DN	-0.26	0.01	14.09	-1.39
Arhgap15	ENSMUSG00000049744	Group:NonResponder/Control	FALSE	UP	0.21	0.01	8.59	1.39
Gap43	ENSMUSG00000047261	Group:NonResponder/Control	FALSE	DN	-0.32	0.01	8.32	-1.39
Abcd1	ENSMUSG00000031378	Group:NonResponder/Control	FALSE	UP	0.16	0.01	9.12	1.39
Alkbh8	ENSMUSG00000025899	Group:NonResponder/Control	FALSE	DN	-0.17	0.01	10.18	-1.39
Ccr1	ENSMUSG00000025804	Group:NonResponder/Control	FALSE	UP	0.27	0.01	10.77	1.39
Wdsub1	ENSMUSG00000026988	Group:NonResponder/Control	FALSE	DN	-0.12	0.01	8.61	-1.39
Sept2	ENSMUSG00000026276	Group:NonResponder/Control	FALSE	DN	-0.13	0.01	13.55	-1.39
Retnla	ENSMUSG00000061100	Group:NonResponder/Control	FALSE	UP	0.98	0.01	6.99	1.39
Slc41a3	ENSMUSG00000030089	Group:NonResponder/Control	FALSE	UP	0.18	0.01	7.57	1.39
Gtf2e1	ENSMUSG00000022828	Group:NonResponder/Control	FALSE	DN	-0.34	0.01	10.28	-1.39
Utp6	ENSMUSG00000035575	Group:NonResponder/Control	FALSE	DN	-0.19	0.01	11.76	-1.39
Shank1	ENSMUSG00000038738	Group:NonResponder/Control	FALSE	UP	0.35	0.01	7.75	1.39
Sephs1	ENSMUSG00000026662	Group:NonResponder/Control	FALSE	DN	-0.13	0.01	10.78	-1.39
Dpp8	ENSMUSG00000032393	Group:NonResponder/Control	FALSE	DN	-0.13	0.01	12.16	-1.39
Dennd3	ENSMUSG00000036661	Group:NonResponder/Control	FALSE	UP	0.27	0.01	7.57	1.39
F730043M19Rik	ENSMUSG00000052125	Group:NonResponder/Control	FALSE	UP	0.31	0.01	7.88	1.39
Tmem62	ENSMUSG00000054484	Group:NonResponder/Control	FALSE	UP	0.24	0.01	6.78	1.39
Ttc26	ENSMUSG00000056832	Group:NonResponder/Control	FALSE	DN	-0.16	0.01	8.69	-1.39
Cd300c2	ENSMUSG00000044811	Group:NonResponder/Control	FALSE	UP	0.17	0.01	9.77	1.39
Anapc5	ENSMUSG00000029472	Group:NonResponder/Control	FALSE	DN	-0.12	0.01	13.27	-1.39
Lrfn3	ENSMUSG00000036957	Group:NonResponder/Control	FALSE	UP	0.17	0.01	8.89	1.39
Eif4ebp2	ENSMUSG00000020091	Group:NonResponder/Control	FALSE	DN	-0.17	0.01	11.64	-1.39
mt-Nd3	ENSMUSG00000064360	Group:NonResponder/Control	FALSE	UP	0.6	0.01	13.5	1.39
Man2a1	ENSMUSG00000024085	Group:NonResponder/Control	FALSE	DN	-0.31	0.01	12.41	-1.39
Zfp266	ENSMUSG00000060510	Group:NonResponder/Control	FALSE	DN	-0.15	0.01	10.78	-1.39
Kdelr3	ENSMUSG00000010830	Group:NonResponder/Control	FALSE	DN	-0.16	0.01	10.64	-1.39
Thap1	ENSMUSG00000037214	Group:NonResponder/Control	FALSE	UP	0.15	0.01	8.32	1.39
Unc5b	ENSMUSG00000020099	Group:NonResponder/Control	FALSE	DN	-0.26	0.01	8.85	-1.39
Exoc5	ENSMUSG00000061244	Group:NonResponder/Control	FALSE	DN	-0.15	0.01	11.41	-1.39
Helb	ENSMUSG00000020228	Group:NonResponder/Control	FALSE	DN	-0.11	0.01	9.69	-1.39
Cd4	ENSMUSG00000023274	Group:NonResponder/Control	FALSE	UP	0.38	0.01	7.8	1.38
Fam78a	ENSMUSG00000050592	Group:NonResponder/Control	FALSE	UP	0.21	0.01	7.71	1.38
B9d2	ENSMUSG00000063439	Group:NonResponder/Control	FALSE	UP	0.15	0.01	8.42	1.38
Ccnf	ENSMUSG00000072082	Group:NonResponder/Control	FALSE	DN	-0.15	0.01	10.61	-1.38
Il27ra	ENSMUSG00000005465	Group:NonResponder/Control	FALSE	UP	0.43	0.01	6.92	1.38
H2-Q4	ENSMUSG00000035929	Group:NonResponder/Control	FALSE	UP	0.37	0.01	14.22	1.38
Rhobtb3	ENSMUSG00000021589	Group:NonResponder/Control	FALSE	DN	-0.2	0.01	10.99	-1.38
Klhl11	ENSMUSG00000048732	Group:NonResponder/Control	FALSE	DN	-0.58	0.01	8.55	-1.38
Ccdc28a	ENSMUSG00000059554	Group:NonResponder/Control	FALSE	UP	0.2	0.01	6.83	1.38
Gm43302	ENSMUSG00000079362	Group:NonResponder/Control	FALSE	UP	1.87	0.01	6.86	1.38
Ptprc	ENSMUSG00000026395	Group:NonResponder/Control	FALSE	UP	0.15	0.01	12.45	1.38
Rmdn3	ENSMUSG00000070730	Group:NonResponder/Control	FALSE	UP	0.1	0.01	10.79	1.38
Crlf2	ENSMUSG00000033467	Group:NonResponder/Control	FALSE	UP	0.15	0.01	8.88	1.38
Zswim6	ENSMUSG00000032846	Group:NonResponder/Control	FALSE	UP	0.22	0.01	9.78	1.38
Snhg17	ENSMUSG00000085385	Group:NonResponder/Control	FALSE	UP	0.14	0.01	11.76	1.38
Ndufc1	ENSMUSG00000037152	Group:NonResponder/Control	FALSE	UP	0.26	0.01	9.62	1.38
Zfp87	ENSMUSG00000097333	Group:NonResponder/Control	FALSE	DN	-0.14	0.01	8.54	-1.38
Bmp1	ENSMUSG00000022098	Group:NonResponder/Control	FALSE	UP	0.19	0.01	11.65	1.38
Rps29	ENSMUSG00000034892	Group:NonResponder/Control	FALSE	UP	0.27	0.01	13.59	1.38
Chmp2a	ENSMUSG00000033916	Group:NonResponder/Control	FALSE	UP	0.14	0.01	11.43	1.38
Gpam	ENSMUSG00000024978	Group:NonResponder/Control	FALSE	DN	-0.44	0.01	8.88	-1.38
Cd3e	ENSMUSG00000032093	Group:NonResponder/Control	FALSE	UP	0.52	0.01	6.5	1.38
Xpot	ENSMUSG00000034667	Group:NonResponder/Control	FALSE	DN	-0.11	0.01	12.53	-1.38
Mfap3	ENSMUSG00000020522	Group:NonResponder/Control	FALSE	DN	-0.16	0.01	11.31	-1.38
Trim5	ENSMUSG00000060441	Group:NonResponder/Control	FALSE	UP	0.26	0.01	8.98	1.38
Tmem183a	ENSMUSG00000042305	Group:NonResponder/Control	FALSE	DN	-0.09	0.01	11.8	-1.38
Ccl5	ENSMUSG00000035042	Group:NonResponder/Control	FALSE	UP	0.43	0.01	9.75	1.38
Mus81	ENSMUSG00000024906	Group:NonResponder/Control	FALSE	UP	0.11	0.01	9.19	1.38
Hist1h3c	ENSMUSG00000069310	Group:NonResponder/Control	FALSE	DN	-0.55	0.01	7.23	-1.38
Prr11	ENSMUSG00000020493	Group:NonResponder/Control	FALSE	DN	-0.1	0.01	11.23	-1.38
Noc3l	ENSMUSG00000024999	Group:NonResponder/Control	FALSE	DN	-0.22	0.01	10.53	-1.37
Glyr1	ENSMUSG00000022536	Group:NonResponder/Control	FALSE	DN	-0.18	0.01	11.95	-1.37
Dcun1d2	ENSMUSG00000038506	Group:NonResponder/Control	FALSE	DN	-0.14	0.01	9.7	-1.37
Unc13d	ENSMUSG00000057948	Group:NonResponder/Control	FALSE	UP	0.31	0.01	8.07	1.37
Usp46	ENSMUSG00000054814	Group:NonResponder/Control	FALSE	DN	-0.33	0.01	10.52	-1.37
Gm12346	ENSMUSG00000083899	Group:NonResponder/Control	FALSE	DN	-0.33	0.01	7.8	-1.37
Trpm7	ENSMUSG00000027365	Group:NonResponder/Control	FALSE	DN	-0.19	0.01	12.7	-1.37
Gpat3	ENSMUSG00000029314	Group:NonResponder/Control	FALSE	UP	0.17	0.01	8.81	1.37
Ubxn2b	ENSMUSG00000028243	Group:NonResponder/Control	FALSE	DN	-0.14	0.01	9.23	-1.37
Slc16a1	ENSMUSG00000032902	Group:NonResponder/Control	FALSE	DN	-0.24	0.01	11.54	-1.37
Clec4e	ENSMUSG00000030142	Group:NonResponder/Control	FALSE	UP	0.4	0.01	8.47	1.37
Ppp2r1a	ENSMUSG00000007564	Group:NonResponder/Control	FALSE	DN	-0.11	0.01	12.45	-1.37
Pde6d	ENSMUSG00000026239	Group:NonResponder/Control	FALSE	UP	0.12	0.01	9.87	1.37
Chd1	ENSMUSG00000023852	Group:NonResponder/Control	FALSE	DN	-0.18	0.01	12.33	-1.37
Slc25a25	ENSMUSG00000026819	Group:NonResponder/Control	FALSE	DN	-0.14	0.01	9.03	-1.37
2310009B15Rik	ENSMUSG00000079283	Group:NonResponder/Control	FALSE	UP	0.17	0.01	9.15	1.37
Ankrd13c	ENSMUSG00000039988	Group:NonResponder/Control	FALSE	DN	-0.09	0.01	10.81	-1.37
Batf	ENSMUSG00000034266	Group:NonResponder/Control	FALSE	UP	0.22	0.01	6.68	1.37
Pcdh9	ENSMUSG00000055421	Group:NonResponder/Control	FALSE	DN	-0.39	0.01	5.71	-1.37
Tnfrsf4	ENSMUSG00000029075	Group:NonResponder/Control	FALSE	UP	0.38	0.01	6.46	1.37
Taf7	ENSMUSG00000051316	Group:NonResponder/Control	FALSE	DN	-0.12	0.01	8.89	-1.37
Phka1	ENSMUSG00000034055	Group:NonResponder/Control	FALSE	DN	-0.13	0.01	9.76	-1.37
Tfb2m	ENSMUSG00000026492	Group:NonResponder/Control	FALSE	DN	-0.18	0.01	9.93	-1.37
Myom1	ENSMUSG00000024049	Group:NonResponder/Control	FALSE	UP	0.34	0.01	5.86	1.37
Smad7	ENSMUSG00000025880	Group:NonResponder/Control	FALSE	UP	0.24	0.01	9.86	1.37
Zdhhc24	ENSMUSG00000006463	Group:NonResponder/Control	FALSE	UP	0.14	0.01	8.53	1.37
Cox14	ENSMUSG00000023020	Group:NonResponder/Control	FALSE	UP	0.11	0.01	10.6	1.37
Igsf9	ENSMUSG00000037995	Group:NonResponder/Control	FALSE	UP	0.48	0.01	6.63	1.37
Gm14685	ENSMUSG00000067771	Group:NonResponder/Control	FALSE	UP	0.5	0.01	7.27	1.37
Parp3	ENSMUSG00000023249	Group:NonResponder/Control	FALSE	UP	0.19	0.01	12.01	1.37
Gmppb	ENSMUSG00000070284	Group:NonResponder/Control	FALSE	DN	-0.12	0.01	9.56	-1.37
Dnm3os	ENSMUSG00000078190	Group:NonResponder/Control	FALSE	UP	0.32	0.01	10.9	1.37
Cep350	ENSMUSG00000033671	Group:NonResponder/Control	FALSE	DN	-0.2	0.01	11.45	-1.37
Ercc6l	ENSMUSG00000051220	Group:NonResponder/Control	FALSE	DN	-0.27	0.01	10.51	-1.37
Hhat	ENSMUSG00000037375	Group:NonResponder/Control	FALSE	DN	-0.13	0.01	8.46	-1.37
Laptm4a	ENSMUSG00000020585	Group:NonResponder/Control	FALSE	UP	0.1	0.01	13.82	1.37
Rps13	ENSMUSG00000090862	Group:NonResponder/Control	FALSE	UP	0.09	0.01	14	1.37
AI606181	ENSMUSG00000074873	Group:NonResponder/Control	FALSE	UP	0.42	0.01	8.18	1.37
Ttc21b	ENSMUSG00000034848	Group:NonResponder/Control	FALSE	DN	-0.24	0.01	10.52	-1.37
Pold4	ENSMUSG00000024854	Group:NonResponder/Control	FALSE	UP	0.25	0.01	9.09	1.36
Usf3	ENSMUSG00000068284	Group:NonResponder/Control	FALSE	DN	-0.23	0.01	10.76	-1.36
B230307C23Rik	ENSMUSG00000080717	Group:NonResponder/Control	FALSE	DN	-0.29	0.01	6.17	-1.36
Pafah1b3	ENSMUSG00000005447	Group:NonResponder/Control	FALSE	UP	0.14	0.01	10.52	1.36
Pgs1	ENSMUSG00000017715	Group:NonResponder/Control	FALSE	UP	0.18	0.01	11.57	1.36
Ppif	ENSMUSG00000021868	Group:NonResponder/Control	FALSE	DN	-0.11	0.01	9.79	-1.36
Ly9	ENSMUSG00000004707	Group:NonResponder/Control	FALSE	UP	0.22	0.01	9.11	1.36
Twf1	ENSMUSG00000022451	Group:NonResponder/Control	FALSE	DN	-0.2	0.01	11.95	-1.36
Fzd7	ENSMUSG00000041075	Group:NonResponder/Control	FALSE	UP	0.21	0.01	9.86	1.36
Nob1	ENSMUSG00000003848	Group:NonResponder/Control	FALSE	DN	-0.12	0.01	11.45	-1.36
Fbxw2	ENSMUSG00000035949	Group:NonResponder/Control	FALSE	DN	-0.08	0.01	10.86	-1.36
9030624J02Rik	ENSMUSG00000030982	Group:NonResponder/Control	FALSE	DN	-0.22	0.01	10.91	-1.36
Nip7	ENSMUSG00000031917	Group:NonResponder/Control	FALSE	DN	-0.12	0.01	11.43	-1.36
Arhgap21	ENSMUSG00000036591	Group:NonResponder/Control	FALSE	DN	-0.17	0.01	10.82	-1.36
Gmfg	ENSMUSG00000060791	Group:NonResponder/Control	FALSE	UP	0.19	0.01	9.34	1.36
Tapbp	ENSMUSG00000024308	Group:NonResponder/Control	FALSE	UP	0.19	0.01	13.26	1.36
Tyw3	ENSMUSG00000047583	Group:NonResponder/Control	FALSE	DN	-0.15	0.01	8.36	-1.36
C1rl	ENSMUSG00000038527	Group:NonResponder/Control	FALSE	UP	0.25	0.01	7.33	1.36
Rpl13a	ENSMUSG00000074129	Group:NonResponder/Control	FALSE	UP	0.17	0.01	15.88	1.36
Maoa	ENSMUSG00000025037	Group:NonResponder/Control	FALSE	DN	-0.3	0.01	9.73	-1.36
Pbx3	ENSMUSG00000038718	Group:NonResponder/Control	FALSE	DN	-0.1	0.01	9.46	-1.36
Polr2b	ENSMUSG00000029250	Group:NonResponder/Control	FALSE	DN	-0.35	0.01	11.51	-1.36
Gm16754	ENSMUSG00000097439	Group:NonResponder/Control	FALSE	UP	0.35	0.01	7.68	1.36
Galnt4	ENSMUSG00000090035	Group:NonResponder/Control	FALSE	DN	-0.21	0.01	8.7	-1.36
Fgd4	ENSMUSG00000022788	Group:NonResponder/Control	FALSE	DN	-0.19	0.01	9.63	-1.36
Lrrc20	ENSMUSG00000037151	Group:NonResponder/Control	FALSE	DN	-0.11	0.01	8.83	-1.36
Cpd	ENSMUSG00000020841	Group:NonResponder/Control	FALSE	DN	-0.24	0.01	12.82	-1.36
Trim30b	ENSMUSG00000052749	Group:NonResponder/Control	FALSE	UP	0.37	0.01	6.82	1.36
Usp37	ENSMUSG00000033364	Group:NonResponder/Control	FALSE	DN	-0.17	0.01	10.99	-1.36
Tgif1	ENSMUSG00000047407	Group:NonResponder/Control	FALSE	UP	0.25	0.01	11.01	1.36
Dennd5a	ENSMUSG00000035901	Group:NonResponder/Control	FALSE	DN	-0.14	0.01	11.76	-1.36
Nudt21	ENSMUSG00000031754	Group:NonResponder/Control	FALSE	DN	-0.1	0.01	12.03	-1.36
Adamts2	ENSMUSG00000036545	Group:NonResponder/Control	FALSE	UP	0.67	0.01	8.66	1.36
Zfp598	ENSMUSG00000041130	Group:NonResponder/Control	FALSE	UP	0.17	0.01	10.71	1.36
Kctd20	ENSMUSG00000005936	Group:NonResponder/Control	FALSE	DN	-0.12	0.01	11.07	-1.36
Ralgapa1	ENSMUSG00000021027	Group:NonResponder/Control	FALSE	DN	-0.13	0.01	11.21	-1.36
Rbms2	ENSMUSG00000040043	Group:NonResponder/Control	FALSE	DN	-0.14	0.01	10.77	-1.36
Zfp874a	ENSMUSG00000069206	Group:NonResponder/Control	FALSE	DN	-0.21	0.01	8.23	-1.36
Pkn2	ENSMUSG00000004591	Group:NonResponder/Control	FALSE	DN	-0.19	0.01	12.44	-1.36
Gpr137b	ENSMUSG00000021306	Group:NonResponder/Control	FALSE	UP	0.23	0.01	10.31	1.36
Rnf128	ENSMUSG00000031438	Group:NonResponder/Control	FALSE	UP	0.42	0.01	7.98	1.36
Abcb1b	ENSMUSG00000028970	Group:NonResponder/Control	FALSE	DN	-0.16	0.01	11.13	-1.35
Setmar	ENSMUSG00000034639	Group:NonResponder/Control	FALSE	UP	0.2	0.01	6.2	1.35
Urb2	ENSMUSG00000031976	Group:NonResponder/Control	FALSE	DN	-0.28	0.01	10.65	-1.35
Umps	ENSMUSG00000022814	Group:NonResponder/Control	FALSE	DN	-0.21	0.01	11.43	-1.35
Slc7a5	ENSMUSG00000040010	Group:NonResponder/Control	FALSE	DN	-0.15	0.01	11.97	-1.35
Gm14403	ENSMUSG00000094786	Group:NonResponder/Control	FALSE	DN	-0.35	0.01	6.58	-1.35
Rps28	ENSMUSG00000067288	Group:NonResponder/Control	FALSE	UP	0.27	0.01	13.27	1.35
Tubb4b	ENSMUSG00000036752	Group:NonResponder/Control	FALSE	DN	-0.08	0.01	12.42	-1.35
Smcr8	ENSMUSG00000049323	Group:NonResponder/Control	FALSE	DN	-0.17	0.01	11.16	-1.35
Cmtm4	ENSMUSG00000096188	Group:NonResponder/Control	FALSE	DN	-0.31	0.01	11.68	-1.35
Pmaip1	ENSMUSG00000024521	Group:NonResponder/Control	FALSE	UP	0.26	0.01	7.19	1.35
Sapcd2	ENSMUSG00000026955	Group:NonResponder/Control	FALSE	UP	0.16	0.01	8.9	1.35
Bicd1	ENSMUSG00000003452	Group:NonResponder/Control	FALSE	DN	-0.23	0.01	9.67	-1.35
St13	ENSMUSG00000022403	Group:NonResponder/Control	FALSE	DN	-0.18	0.01	13.53	-1.35
Nup133	ENSMUSG00000039509	Group:NonResponder/Control	FALSE	DN	-0.1	0.01	10.4	-1.35
Adat3	ENSMUSG00000113640	Group:NonResponder/Control	FALSE	DN	-0.18	0.01	7.38	-1.35
Sass6	ENSMUSG00000027959	Group:NonResponder/Control	FALSE	DN	-0.29	0.01	9.75	-1.35
Jrk	ENSMUSG00000046380	Group:NonResponder/Control	FALSE	DN	-0.17	0.01	7.91	-1.35
Pik3r3	ENSMUSG00000028698	Group:NonResponder/Control	FALSE	DN	-0.24	0.01	9.11	-1.35
Gm20604	ENSMUSG00000041716	Group:NonResponder/Control	FALSE	UP	0.12	0.01	8.37	1.35
4930579G24Rik	ENSMUSG00000027811	Group:NonResponder/Control	FALSE	DN	-0.25	0.01	8.71	-1.35
Poglut1	ENSMUSG00000034064	Group:NonResponder/Control	FALSE	DN	-0.16	0.01	11.28	-1.35
Armcx2	ENSMUSG00000033436	Group:NonResponder/Control	FALSE	DN	-0.17	0.01	10.3	-1.35
Slc25a29	ENSMUSG00000021265	Group:NonResponder/Control	FALSE	DN	-0.24	0.01	6.26	-1.35
Ptdss1	ENSMUSG00000021518	Group:NonResponder/Control	FALSE	DN	-0.14	0.01	10.64	-1.35
Rrp7a	ENSMUSG00000018040	Group:NonResponder/Control	FALSE	DN	-0.08	0.01	11.75	-1.35
Gm11613	ENSMUSG00000085586	Group:NonResponder/Control	FALSE	DN	-0.31	0.01	5.87	-1.35
Ppwd1	ENSMUSG00000021713	Group:NonResponder/Control	FALSE	DN	-0.14	0.01	9.72	-1.35
Bdh1	ENSMUSG00000046598	Group:NonResponder/Control	FALSE	DN	-0.22	0.01	8.09	-1.35
Wwp1	ENSMUSG00000041058	Group:NonResponder/Control	FALSE	DN	-0.24	0.01	10.75	-1.34
Zc3h14	ENSMUSG00000021012	Group:NonResponder/Control	FALSE	DN	-0.09	0.01	12.36	-1.34
Gtf2a1	ENSMUSG00000020962	Group:NonResponder/Control	FALSE	UP	0.17	0.01	11.19	1.34
Lurap1	ENSMUSG00000028701	Group:NonResponder/Control	FALSE	DN	-0.28	0.01	6.41	-1.34
Herc3	ENSMUSG00000029804	Group:NonResponder/Control	FALSE	UP	0.18	0.01	7.84	1.34
Rab27a	ENSMUSG00000032202	Group:NonResponder/Control	FALSE	UP	0.25	0.01	7.78	1.34
Irf7	ENSMUSG00000025498	Group:NonResponder/Control	FALSE	UP	0.38	0.01	11.44	1.34
Npnt	ENSMUSG00000040998	Group:NonResponder/Control	FALSE	DN	-0.17	0.01	7.99	-1.34
Ap1ar	ENSMUSG00000074238	Group:NonResponder/Control	FALSE	DN	-0.14	0.01	10.87	-1.34
Wdr37	ENSMUSG00000021147	Group:NonResponder/Control	FALSE	DN	-0.11	0.01	10.03	-1.34
Cct7	ENSMUSG00000030007	Group:NonResponder/Control	FALSE	DN	-0.09	0.01	13.8	-1.34
Ipo5	ENSMUSG00000030662	Group:NonResponder/Control	FALSE	DN	-0.23	0.01	13.66	-1.34
Spi1	ENSMUSG00000002111	Group:NonResponder/Control	FALSE	UP	0.23	0.01	9.79	1.34
Rpl10a	ENSMUSG00000037805	Group:NonResponder/Control	FALSE	UP	0.12	0.01	14.65	1.34
Fubp1	ENSMUSG00000028034	Group:NonResponder/Control	FALSE	DN	-0.18	0.01	13.25	-1.34
Htr7	ENSMUSG00000024798	Group:NonResponder/Control	FALSE	UP	0.45	0.01	5.79	1.34
Ear2	ENSMUSG00000072596	Group:NonResponder/Control	FALSE	UP	0.85	0.01	5.66	1.34
Mylip	ENSMUSG00000038175	Group:NonResponder/Control	FALSE	UP	0.22	0.01	9.37	1.34
Pcyt1a	ENSMUSG00000005615	Group:NonResponder/Control	FALSE	DN	-0.24	0.01	11.26	-1.34
Pfkfb3	ENSMUSG00000026773	Group:NonResponder/Control	FALSE	UP	0.25	0.01	10.9	1.34
Mapre2	ENSMUSG00000024277	Group:NonResponder/Control	FALSE	DN	-0.15	0.01	9.87	-1.34
Wdr11	ENSMUSG00000042055	Group:NonResponder/Control	FALSE	DN	-0.09	0.01	10.67	-1.34
Tbcc	ENSMUSG00000036430	Group:NonResponder/Control	FALSE	UP	0.11	0.01	9.23	1.34
Mettl16	ENSMUSG00000010554	Group:NonResponder/Control	FALSE	DN	-0.17	0.01	11.19	-1.34
Pphln1	ENSMUSG00000036167	Group:NonResponder/Control	FALSE	DN	-0.18	0.01	11.05	-1.34
Kat6a	ENSMUSG00000031540	Group:NonResponder/Control	FALSE	DN	-0.22	0.01	11.6	-1.34
Atxn1l	ENSMUSG00000069895	Group:NonResponder/Control	FALSE	DN	-0.21	0.01	10.68	-1.34
Casp8	ENSMUSG00000026029	Group:NonResponder/Control	FALSE	DN	-0.07	0.01	11.53	-1.34
Suv39h2	ENSMUSG00000026646	Group:NonResponder/Control	FALSE	DN	-0.13	0.01	8.73	-1.34
[truncated: 11,103 more rows]

## Sheet: Table S1 aPD1 R vs IgG
symbol	ensembl	Contrast	IsSignificant	Direction	log2FoldChange	neglog10padj	log2baseMean	stat
Trp53inp1	ENSMUSG00000028211	Group:Responder/Control	TRUE	UP	3.6	71.53	9.15	18.5
Traf3ip3	ENSMUSG00000037318	Group:Responder/Control	TRUE	UP	3.63	68.53	8.59	18.08
Ipcef1	ENSMUSG00000064065	Group:Responder/Control	TRUE	UP	3.64	63.02	7.75	17.33
Sell	ENSMUSG00000026581	Group:Responder/Control	TRUE	UP	6.16	63.02	9.7	17.33
Dgka	ENSMUSG00000025357	Group:Responder/Control	TRUE	UP	3.69	58.94	9.26	16.76
Kbtbd11	ENSMUSG00000055675	Group:Responder/Control	TRUE	UP	4.1	58.68	8.62	16.72
Slpi	ENSMUSG00000017002	Group:Responder/Control	TRUE	UP	6.91	56.33	7.82	16.38
Ikzf3	ENSMUSG00000018168	Group:Responder/Control	TRUE	UP	6	56.11	8.15	16.34
Fam78a	ENSMUSG00000050592	Group:Responder/Control	TRUE	UP	3.27	54.87	7.71	16.16
Cd22	ENSMUSG00000030577	Group:Responder/Control	TRUE	UP	7.08	54.87	9.26	16.16
Btla	ENSMUSG00000052013	Group:Responder/Control	TRUE	UP	6.37	54.55	8.95	16.1
Atp2a3	ENSMUSG00000020788	Group:Responder/Control	TRUE	UP	4.89	53.11	8.63	15.89
Slamf6	ENSMUSG00000015314	Group:Responder/Control	TRUE	UP	3.64	52.84	7.87	15.85
Tbc1d10c	ENSMUSG00000040247	Group:Responder/Control	TRUE	UP	4.53	52.17	7.96	15.75
H2-Ob	ENSMUSG00000041538	Group:Responder/Control	TRUE	UP	6.04	47.74	9.11	15.08
Dennd2d	ENSMUSG00000027901	Group:Responder/Control	TRUE	UP	4.08	47.07	7.76	14.98
Ralgps2	ENSMUSG00000026594	Group:Responder/Control	TRUE	UP	4.64	46.72	8.44	14.92
Ripor2	ENSMUSG00000036006	Group:Responder/Control	TRUE	UP	5.59	45.97	8.19	14.8
Cd79b	ENSMUSG00000040592	Group:Responder/Control	TRUE	UP	6.41	42.81	8.92	14.3
Ccdc88c	ENSMUSG00000021182	Group:Responder/Control	TRUE	UP	4.27	41.62	8.51	14.1
Gimap9	ENSMUSG00000051124	Group:Responder/Control	TRUE	UP	3.8	41.29	7.25	14.04
Rasgrp2	ENSMUSG00000032946	Group:Responder/Control	TRUE	UP	5.54	41.1	8.45	14.01
Ighm	ENSMUSG00000076617	Group:Responder/Control	TRUE	UP	5.29	40.55	11.43	13.92
Cd37	ENSMUSG00000030798	Group:Responder/Control	TRUE	UP	4.57	40.29	9.92	13.87
Cd6	ENSMUSG00000024670	Group:Responder/Control	TRUE	UP	4.02	39.75	6.73	13.78
Lck	ENSMUSG00000000409	Group:Responder/Control	TRUE	UP	4.24	39.51	8.36	13.74
Rac2	ENSMUSG00000033220	Group:Responder/Control	TRUE	UP	2.4	38.39	10.47	13.55
Gimap8	ENSMUSG00000064262	Group:Responder/Control	TRUE	UP	4.48	38.32	9.2	13.53
Epsti1	ENSMUSG00000022014	Group:Responder/Control	TRUE	UP	2.18	37.89	9.95	13.46
Myo1g	ENSMUSG00000020437	Group:Responder/Control	TRUE	UP	2.13	37.26	9.82	13.35
Ptprc	ENSMUSG00000026395	Group:Responder/Control	TRUE	UP	2.18	37.26	12.45	13.34
Ikzf1	ENSMUSG00000018654	Group:Responder/Control	TRUE	UP	2.93	36.95	9.74	13.29
H2-DMb2	ENSMUSG00000037548	Group:Responder/Control	TRUE	UP	4.63	36.31	8.62	13.17
Ptprcap	ENSMUSG00000045826	Group:Responder/Control	TRUE	UP	5.03	35.65	7.94	13.06
Tmem71	ENSMUSG00000036944	Group:Responder/Control	TRUE	UP	2.28	34.15	7.76	12.79
Chst3	ENSMUSG00000057337	Group:Responder/Control	TRUE	UP	5.44	34.09	8.03	12.78
Ltb	ENSMUSG00000024399	Group:Responder/Control	TRUE	UP	5.24	33.64	8.73	12.69
Cd4	ENSMUSG00000023274	Group:Responder/Control	TRUE	UP	4.76	33.51	7.8	12.67
Ms4a4b	ENSMUSG00000056290	Group:Responder/Control	TRUE	UP	4.3	33.29	8.85	12.62
Adam11	ENSMUSG00000020926	Group:Responder/Control	TRUE	UP	3.18	32.53	6.52	12.48
Clu	ENSMUSG00000022037	Group:Responder/Control	TRUE	UP	5.19	32.53	9.96	12.48
4930523C07Rik	ENSMUSG00000090394	Group:Responder/Control	TRUE	UP	3.12	32.29	8.21	12.44
Bach2	ENSMUSG00000040270	Group:Responder/Control	TRUE	UP	3.79	32.08	7.36	12.4
Arhgap30	ENSMUSG00000048865	Group:Responder/Control	TRUE	UP	1.95	31.73	11.07	12.33
Gimap1	ENSMUSG00000090019	Group:Responder/Control	TRUE	UP	4.54	31.49	8.19	12.28
Lat	ENSMUSG00000030742	Group:Responder/Control	TRUE	UP	4.61	31.34	7.38	12.25
Il16	ENSMUSG00000001741	Group:Responder/Control	TRUE	UP	2.65	31.34	9.33	12.25
Eif2d	ENSMUSG00000026427	Group:Responder/Control	TRUE	UP	2.05	31.11	7.53	12.21
Slc28a2	ENSMUSG00000027219	Group:Responder/Control	TRUE	UP	3.18	30.56	8.65	12.1
Gimap3	ENSMUSG00000039264	Group:Responder/Control	TRUE	UP	4.68	29.77	9.12	11.95
Nup210	ENSMUSG00000030091	Group:Responder/Control	TRUE	UP	3.46	29.02	8.29	11.8
Gm8995	ENSMUSG00000063286	Group:Responder/Control	TRUE	UP	2.34	28.93	11.4	11.78
Sash3	ENSMUSG00000031101	Group:Responder/Control	TRUE	UP	2.44	28.61	9.12	11.72
Trbc2	ENSMUSG00000076498	Group:Responder/Control	TRUE	UP	4.55	28.28	7.5	11.65
Arhgap9	ENSMUSG00000040345	Group:Responder/Control	TRUE	UP	1.89	28.27	9.25	11.65
Ccr7	ENSMUSG00000037944	Group:Responder/Control	TRUE	UP	3.81	27.93	8.13	11.58
Rasgrp1	ENSMUSG00000027347	Group:Responder/Control	TRUE	UP	2.93	27.87	8.24	11.57
Vamp1	ENSMUSG00000030337	Group:Responder/Control	TRUE	UP	1.9	27.84	9.1	11.56
Ablim1	ENSMUSG00000025085	Group:Responder/Control	TRUE	UP	4.41	27.71	9.7	11.54
Stat4	ENSMUSG00000062939	Group:Responder/Control	TRUE	UP	2.87	26.49	7.52	11.29
Acap1	ENSMUSG00000001588	Group:Responder/Control	TRUE	UP	3.93	26.46	9.09	11.28
Il27ra	ENSMUSG00000005465	Group:Responder/Control	TRUE	UP	4.7	25.63	6.92	11.11
Atp10d	ENSMUSG00000046808	Group:Responder/Control	TRUE	UP	2.27	25.56	7.48	11.1
Herc3	ENSMUSG00000029804	Group:Responder/Control	TRUE	UP	2.01	25.32	7.84	11.04
Ptpn22	ENSMUSG00000027843	Group:Responder/Control	TRUE	UP	2.38	25.29	7.96	11.04
Lrmp	ENSMUSG00000030263	Group:Responder/Control	TRUE	UP	2.84	25.21	9.19	11.02
Fcho1	ENSMUSG00000070000	Group:Responder/Control	TRUE	UP	3.39	24.9	7.65	10.95
Cnp	ENSMUSG00000006782	Group:Responder/Control	TRUE	UP	2.5	24.4	8.92	10.85
Hvcn1	ENSMUSG00000064267	Group:Responder/Control	TRUE	UP	2.77	23.86	9.92	10.73
Gimap6	ENSMUSG00000047867	Group:Responder/Control	TRUE	UP	3.55	23.59	9.64	10.67
Prkd2	ENSMUSG00000041187	Group:Responder/Control	TRUE	UP	2.12	23.4	8.71	10.63
Arid3b	ENSMUSG00000004661	Group:Responder/Control	TRUE	UP	2.94	23.39	7.42	10.63
Cd2	ENSMUSG00000027863	Group:Responder/Control	TRUE	UP	4.41	23.25	7.75	10.6
Etv3	ENSMUSG00000003382	Group:Responder/Control	TRUE	UP	1.18	23.21	10.34	10.59
Map4k1	ENSMUSG00000037337	Group:Responder/Control	TRUE	UP	3.1	22.88	7.95	10.51
Cd28	ENSMUSG00000026012	Group:Responder/Control	TRUE	UP	4.19	22.78	7.11	10.49
BE692007	ENSMUSG00000099757	Group:Responder/Control	TRUE	UP	2.51	22.61	9.33	10.45
Atp1b1	ENSMUSG00000026576	Group:Responder/Control	TRUE	UP	4	22.01	5.79	10.32
Pirb	ENSMUSG00000058818	Group:Responder/Control	TRUE	UP	1.38	21.96	10.31	10.31
Gimap7	ENSMUSG00000043931	Group:Responder/Control	TRUE	UP	3.86	21.95	6.56	10.3
Treml2	ENSMUSG00000071068	Group:Responder/Control	TRUE	UP	2.92	21.86	8.03	10.28
Stk26	ENSMUSG00000031112	Group:Responder/Control	TRUE	UP	3.66	21.79	6.76	10.26
Pcx	ENSMUSG00000024892	Group:Responder/Control	TRUE	UP	3.09	21.37	8.14	10.17
B3gnt5	ENSMUSG00000022686	Group:Responder/Control	TRUE	UP	4.91	21.32	7.56	10.16
Rhof	ENSMUSG00000029449	Group:Responder/Control	TRUE	UP	2.81	21.29	7.09	10.15
Ly9	ENSMUSG00000004707	Group:Responder/Control	TRUE	UP	2.31	21.22	9.11	10.13
Pik3cd	ENSMUSG00000039936	Group:Responder/Control	TRUE	UP	2.46	21.03	9.78	10.09
Slc4a8	ENSMUSG00000023032	Group:Responder/Control	TRUE	UP	3.45	21.03	6.76	10.09
Rassf2	ENSMUSG00000027339	Group:Responder/Control	TRUE	UP	2.07	20.8	10.3	10.03
Carmil2	ENSMUSG00000050357	Group:Responder/Control	TRUE	UP	4.66	20.74	7.4	10.02
Gm26740	ENSMUSG00000097705	Group:Responder/Control	TRUE	UP	2.86	20.72	6.53	10.01
Cd1d1	ENSMUSG00000028076	Group:Responder/Control	TRUE	UP	3	20.63	8	9.99
B4galnt1	ENSMUSG00000006731	Group:Responder/Control	TRUE	UP	2.7	20.41	8.99	9.94
Itk	ENSMUSG00000020395	Group:Responder/Control	TRUE	UP	3.92	20.24	7.59	9.9
Pdcd4	ENSMUSG00000024975	Group:Responder/Control	TRUE	UP	1.81	20.11	9.25	9.87
Cd55	ENSMUSG00000026399	Group:Responder/Control	TRUE	UP	4.73	20.02	8.51	9.85
Tspan32	ENSMUSG00000000244	Group:Responder/Control	TRUE	UP	2.4	20.02	8.23	9.85
Rcsd1	ENSMUSG00000040723	Group:Responder/Control	TRUE	UP	3.24	19.91	8.76	9.82
Gimap4	ENSMUSG00000054435	Group:Responder/Control	TRUE	UP	3.34	19.8	10.06	9.79
Batf	ENSMUSG00000034266	Group:Responder/Control	TRUE	UP	2.1	19.74	6.68	9.78
Nlrc3	ENSMUSG00000049871	Group:Responder/Control	TRUE	UP	2.84	19.35	7.44	9.69
Pik3r5	ENSMUSG00000020901	Group:Responder/Control	TRUE	UP	1.56	19.21	8.88	9.65
Psd4	ENSMUSG00000026979	Group:Responder/Control	TRUE	UP	1.76	19.2	9.61	9.65
Cyfip2	ENSMUSG00000020340	Group:Responder/Control	TRUE	UP	3.24	19.09	8.46	9.62
Sorl1	ENSMUSG00000049313	Group:Responder/Control	TRUE	UP	3.11	18.89	9.07	9.57
Dcp1b	ENSMUSG00000041477	Group:Responder/Control	TRUE	UP	2.52	18.86	6.34	9.56
Gpr132	ENSMUSG00000021298	Group:Responder/Control	TRUE	UP	2.41	18.68	7.99	9.52
Rassf5	ENSMUSG00000026430	Group:Responder/Control	TRUE	UP	1.59	18.57	9.43	9.49
Zap70	ENSMUSG00000026117	Group:Responder/Control	TRUE	UP	3.44	18.35	6.54	9.44
Rhoh	ENSMUSG00000029204	Group:Responder/Control	TRUE	UP	2.52	18.23	8.21	9.41
Icos	ENSMUSG00000026009	Group:Responder/Control	TRUE	UP	3.41	18.21	7.55	9.4
Cd247	ENSMUSG00000005763	Group:Responder/Control	TRUE	UP	4.4	18.01	7.03	9.36
Prkcb	ENSMUSG00000052889	Group:Responder/Control	TRUE	UP	2.46	18	8.38	9.35
Galnt6	ENSMUSG00000037280	Group:Responder/Control	TRUE	UP	2.03	17.96	8.52	9.34
Grap	ENSMUSG00000004837	Group:Responder/Control	TRUE	UP	3.38	17.94	8.22	9.34
Socs2	ENSMUSG00000020027	Group:Responder/Control	TRUE	UP	2.31	17.93	7.43	9.33
Grap2	ENSMUSG00000042351	Group:Responder/Control	TRUE	UP	2.95	17.93	8.24	9.33
Cd53	ENSMUSG00000040747	Group:Responder/Control	TRUE	UP	1.57	17.62	11.23	9.25
Zfp709	ENSMUSG00000056019	Group:Responder/Control	TRUE	UP	2.35	17.61	6.61	9.25
Sp100	ENSMUSG00000026222	Group:Responder/Control	TRUE	UP	1.62	17.47	11.04	9.22
Tspyl3	ENSMUSG00000074671	Group:Responder/Control	TRUE	UP	2.61	17.4	6.35	9.2
Agap2	ENSMUSG00000025422	Group:Responder/Control	TRUE	UP	2.64	17.31	7.49	9.17
Myb	ENSMUSG00000019982	Group:Responder/Control	TRUE	UP	2.93	17.26	6.78	9.16
Tcp11l2	ENSMUSG00000020034	Group:Responder/Control	TRUE	UP	1.87	17.26	8.11	9.16
Kmo	ENSMUSG00000039783	Group:Responder/Control	TRUE	UP	3.68	17.25	7.34	9.16
Ifi209	ENSMUSG00000043263	Group:Responder/Control	TRUE	UP	2.22	17.23	10.2	9.15
Ppp1r16b	ENSMUSG00000037754	Group:Responder/Control	TRUE	UP	3.18	17.17	8.22	9.14
AI467606	ENSMUSG00000045165	Group:Responder/Control	TRUE	UP	2.13	17.08	8.33	9.11
Dennd3	ENSMUSG00000036661	Group:Responder/Control	TRUE	UP	2.44	17.01	7.57	9.09
Cd48	ENSMUSG00000015355	Group:Responder/Control	TRUE	UP	1.54	17.01	9.12	9.09
N4bp2l1	ENSMUSG00000041132	Group:Responder/Control	TRUE	UP	2.36	17.01	7.56	9.09
Rasal3	ENSMUSG00000052142	Group:Responder/Control	TRUE	UP	3.03	17	9.16	9.09
Gpr18	ENSMUSG00000050350	Group:Responder/Control	TRUE	UP	3.51	16.87	6.53	9.05
Il18r1	ENSMUSG00000026070	Group:Responder/Control	TRUE	UP	3.28	16.86	6.91	9.05
Coro1a	ENSMUSG00000030707	Group:Responder/Control	TRUE	UP	1.77	16.59	12.07	8.98
Pkp3	ENSMUSG00000054065	Group:Responder/Control	TRUE	UP	2.69	16.57	6.45	8.98
Orai2	ENSMUSG00000039747	Group:Responder/Control	TRUE	UP	1.17	16.57	9.59	8.97
Pag1	ENSMUSG00000027508	Group:Responder/Control	TRUE	UP	2.32	16.35	8.8	8.92
P2ry10	ENSMUSG00000050921	Group:Responder/Control	TRUE	UP	3.5	16.28	8.3	8.9
Rinl	ENSMUSG00000051735	Group:Responder/Control	TRUE	UP	1.85	16.17	8.52	8.87
Cd40	ENSMUSG00000017652	Group:Responder/Control	TRUE	UP	1.73	16.02	8.02	8.83
Lsp1	ENSMUSG00000018819	Group:Responder/Control	TRUE	UP	1.53	15.93	11.46	8.81
Irf4	ENSMUSG00000021356	Group:Responder/Control	TRUE	UP	5.11	15.93	7.58	8.81
Akna	ENSMUSG00000039158	Group:Responder/Control	TRUE	UP	1.67	15.83	9.76	8.78
Tspan13	ENSMUSG00000020577	Group:Responder/Control	TRUE	UP	3.15	15.81	7.76	8.77
Bin2	ENSMUSG00000098112	Group:Responder/Control	TRUE	UP	1.78	15.79	8.93	8.77
Trac	ENSMUSG00000076928	Group:Responder/Control	TRUE	UP	4.08	15.78	7.1	8.77
Card11	ENSMUSG00000036526	Group:Responder/Control	TRUE	UP	3.88	15.77	7.48	8.76
Igkc	ENSMUSG00000076609	Group:Responder/Control	TRUE	UP	8.14	15.77	10.59	8.76
Nxpe3	ENSMUSG00000075033	Group:Responder/Control	TRUE	UP	1.44	15.72	8.68	8.75
Plekha2	ENSMUSG00000031557	Group:Responder/Control	TRUE	UP	1.58	15.69	10.61	8.74
Faah	ENSMUSG00000034171	Group:Responder/Control	TRUE	UP	2.63	15.61	7.23	8.72
Ceacam1	ENSMUSG00000074272	Group:Responder/Control	TRUE	UP	2.48	15.52	7.22	8.69
Tcf7	ENSMUSG00000000782	Group:Responder/Control	TRUE	UP	2.01	15.5	8.95	8.69
Als2cl	ENSMUSG00000044037	Group:Responder/Control	TRUE	UP	2.92	15.45	8.23	8.67
Trim30b	ENSMUSG00000052749	Group:Responder/Control	TRUE	UP	3.3	15.3	6.82	8.63
Arhgap15	ENSMUSG00000049744	Group:Responder/Control	TRUE	UP	1.85	15.24	8.59	8.62
Fmnl1	ENSMUSG00000055805	Group:Responder/Control	TRUE	UP	1.7	15.15	9.68	8.59
Gmfg	ENSMUSG00000060791	Group:Responder/Control	TRUE	UP	1.77	15.05	9.34	8.57
Fam117a	ENSMUSG00000038893	Group:Responder/Control	TRUE	UP	3.12	15.02	6.26	8.55
Fam213a	ENSMUSG00000021792	Group:Responder/Control	TRUE	UP	3.67	14.92	6.68	8.53
Pogk	ENSMUSG00000040596	Group:Responder/Control	TRUE	UP	1.86	14.91	7.62	8.52
Lax1	ENSMUSG00000051998	Group:Responder/Control	TRUE	UP	5.44	14.88	7.57	8.52
Stxbp2	ENSMUSG00000004626	Group:Responder/Control	TRUE	UP	1.48	14.87	9.53	8.51
Cytip	ENSMUSG00000026832	Group:Responder/Control	TRUE	UP	2.47	14.83	9.64	8.5
Tnfrsf13b	ENSMUSG00000010142	Group:Responder/Control	TRUE	UP	2.78	14.82	8.4	8.5
Ciita	ENSMUSG00000022504	Group:Responder/Control	TRUE	UP	3.31	14.82	9.05	8.5
Samhd1	ENSMUSG00000027639	Group:Responder/Control	TRUE	UP	1.38	14.66	12.55	8.45
Rgs14	ENSMUSG00000052087	Group:Responder/Control	TRUE	UP	2	14.56	7.57	8.43
Cd3d	ENSMUSG00000032094	Group:Responder/Control	TRUE	UP	4.1	14.55	7.31	8.42
F8	ENSMUSG00000031196	Group:Responder/Control	TRUE	UP	2.08	14.45	6.67	8.4
H2-T24	ENSMUSG00000053835	Group:Responder/Control	TRUE	UP	2.27	14.37	7.9	8.37
Sept1	ENSMUSG00000000486	Group:Responder/Control	TRUE	UP	3.66	14.27	8.53	8.34
Flt3l	ENSMUSG00000110206	Group:Responder/Control	TRUE	UP	1.6	14.25	7.77	8.34
Mfng	ENSMUSG00000018169	Group:Responder/Control	TRUE	UP	1.98	14.19	7.42	8.32
Hook1	ENSMUSG00000028572	Group:Responder/Control	TRUE	UP	3.14	14.13	6.5	8.3
Trib2	ENSMUSG00000020601	Group:Responder/Control	TRUE	UP	2.4	14.09	7.74	8.29
Xist	ENSMUSG00000086503	Group:Responder/Control	TRUE	UP	1.64	14.03	13.08	8.28
Fli1	ENSMUSG00000016087	Group:Responder/Control	TRUE	UP	1.82	13.92	8.68	8.24
Rubcnl	ENSMUSG00000034959	Group:Responder/Control	TRUE	UP	2.67	13.92	7.45	8.24
Igfbp5	ENSMUSG00000026185	Group:Responder/Control	TRUE	UP	3.37	13.92	9.51	8.24
Ppm1h	ENSMUSG00000034613	Group:Responder/Control	TRUE	UP	1.37	13.91	8.64	8.24
Dock2	ENSMUSG00000020143	Group:Responder/Control	TRUE	UP	1.95	13.91	10.63	8.24
Itgb7	ENSMUSG00000001281	Group:Responder/Control	TRUE	UP	2.67	13.86	9.08	8.22
Sesn3	ENSMUSG00000032009	Group:Responder/Control	TRUE	UP	1.92	13.74	9.53	8.19
Dgat2	ENSMUSG00000030747	Group:Responder/Control	TRUE	UP	2.87	13.66	8.14	8.17
Sept6	ENSMUSG00000050379	Group:Responder/Control	TRUE	UP	1.44	13.65	9.69	8.16
Lipe	ENSMUSG00000003123	Group:Responder/Control	TRUE	UP	3.33	13.64	9.03	8.16
Cmah	ENSMUSG00000016756	Group:Responder/Control	TRUE	UP	5.48	13.64	9.16	8.16
Cd3g	ENSMUSG00000002033	Group:Responder/Control	TRUE	UP	3.77	13.61	7.71	8.15
Rnasel	ENSMUSG00000066800	Group:Responder/Control	TRUE	UP	1.95	13.61	8.74	8.15
Nipal3	ENSMUSG00000028803	Group:Responder/Control	TRUE	UP	2.42	13.61	6.92	8.15
AB124611	ENSMUSG00000057191	Group:Responder/Control	TRUE	UP	1.53	13.56	8.57	8.14
Ptpn6	ENSMUSG00000004266	Group:Responder/Control	TRUE	UP	1.6	13.56	10.97	8.13
Gimap5	ENSMUSG00000043505	Group:Responder/Control	TRUE	UP	3.8	13.53	7.01	8.13
Rab27a	ENSMUSG00000032202	Group:Responder/Control	TRUE	UP	2.14	13.47	7.78	8.11
Cnr2	ENSMUSG00000062585	Group:Responder/Control	TRUE	UP	2.83	13.43	7.63	8.1
Syk	ENSMUSG00000021457	Group:Responder/Control	TRUE	UP	2.26	13.36	10.41	8.08
Flt3	ENSMUSG00000042817	Group:Responder/Control	TRUE	UP	3.45	13.34	6.43	8.07
Ero1lb	ENSMUSG00000057069	Group:Responder/Control	TRUE	UP	1.12	13.21	9.73	8.03
Tacc1	ENSMUSG00000065954	Group:Responder/Control	TRUE	UP	1.26	13.2	10.46	8.03
Arhgap26	ENSMUSG00000036452	Group:Responder/Control	TRUE	UP	2.34	13.18	7.43	8.02
Prkcq	ENSMUSG00000026778	Group:Responder/Control	TRUE	UP	4.39	13.17	6.94	8.02
Panx1	ENSMUSG00000031934	Group:Responder/Control	TRUE	UP	1.09	13.15	8.31	8.01
Gstt1	ENSMUSG00000001663	Group:Responder/Control	TRUE	UP	2.86	13.08	6.25	7.99
Tmc8	ENSMUSG00000050106	Group:Responder/Control	TRUE	UP	3.16	13.07	6.46	7.99
Shisa5	ENSMUSG00000025647	Group:Responder/Control	TRUE	UP	1.54	13.07	12.39	7.99
Cd69	ENSMUSG00000030156	Group:Responder/Control	TRUE	UP	2.23	13.01	7.78	7.97
Wdfy4	ENSMUSG00000051506	Group:Responder/Control	TRUE	UP	2.31	13	9.37	7.97
Cbx7	ENSMUSG00000053411	Group:Responder/Control	TRUE	UP	1.85	12.93	9.83	7.95
Synpo2	ENSMUSG00000050315	Group:Responder/Control	TRUE	UP	3.64	12.86	7.4	7.93
Adap1	ENSMUSG00000056413	Group:Responder/Control	TRUE	UP	1.24	12.79	7.61	7.91
Cracr2a	ENSMUSG00000061414	Group:Responder/Control	TRUE	UP	3.03	12.79	6.62	7.9
Zc3h12d	ENSMUSG00000039981	Group:Responder/Control	TRUE	UP	2.48	12.79	7.61	7.9
Ctla4	ENSMUSG00000026011	Group:Responder/Control	TRUE	UP	2.29	12.68	6.95	7.87
Crebl2	ENSMUSG00000032652	Group:Responder/Control	TRUE	UP	2.02	12.52	7.59	7.83
Pnpla2	ENSMUSG00000025509	Group:Responder/Control	TRUE	UP	2.6	12.49	9.85	7.82
Smap2	ENSMUSG00000032870	Group:Responder/Control	TRUE	UP	1.43	12.41	9.9	7.79
Ifi208	ENSMUSG00000066677	Group:Responder/Control	TRUE	UP	2.8	12.41	7.76	7.79
Prkch	ENSMUSG00000021108	Group:Responder/Control	TRUE	UP	1.83	12.38	8.14	7.78
Txk	ENSMUSG00000054892	Group:Responder/Control	TRUE	UP	3.23	12.37	6.46	7.78
Fgd3	ENSMUSG00000037946	Group:Responder/Control	TRUE	UP	1.58	12.35	9.03	7.77
Cd3e	ENSMUSG00000032093	Group:Responder/Control	TRUE	UP	4.09	12.35	6.5	7.77
Crybg1	ENSMUSG00000019866	Group:Responder/Control	TRUE	UP	1.63	12.3	8.91	7.76
Dmac2	ENSMUSG00000057229	Group:Responder/Control	TRUE	UP	2.05	12.18	7.97	7.72
Rasa3	ENSMUSG00000031453	Group:Responder/Control	TRUE	UP	1.41	12.16	10.62	7.72
Cers4	ENSMUSG00000008206	Group:Responder/Control	TRUE	UP	3.33	12.14	7.16	7.71
Peg13	ENSMUSG00000106847	Group:Responder/Control	TRUE	UP	2.48	12.11	7.58	7.7
Rnase6	ENSMUSG00000021880	Group:Responder/Control	TRUE	UP	2.69	12.04	7.86	7.68
Plxnc1	ENSMUSG00000074785	Group:Responder/Control	TRUE	UP	1.81	12.02	8.81	7.67
Fry	ENSMUSG00000056602	Group:Responder/Control	TRUE	UP	2.64	11.95	7.24	7.65
Dock10	ENSMUSG00000038608	Group:Responder/Control	TRUE	UP	2.02	11.94	10.61	7.65
Slc9a3r1	ENSMUSG00000020733	Group:Responder/Control	TRUE	UP	1.13	11.93	9.64	7.64
Nemp2	ENSMUSG00000043015	Group:Responder/Control	TRUE	UP	1.55	11.91	8.42	7.64
Nnat	ENSMUSG00000067786	Group:Responder/Control	TRUE	UP	4.74	11.85	8.91	7.62
Ptn	ENSMUSG00000029838	Group:Responder/Control	TRUE	UP	4.68	11.82	7.46	7.61
Fam214a	ENSMUSG00000034858	Group:Responder/Control	TRUE	UP	1.85	11.81	8.23	7.61
Cd8b1	ENSMUSG00000053044	Group:Responder/Control	TRUE	UP	4.36	11.76	7.43	7.59
Samsn1	ENSMUSG00000022876	Group:Responder/Control	TRUE	UP	1.92	11.76	8.52	7.59
Fabp4	ENSMUSG00000062515	Group:Responder/Control	TRUE	UP	3.83	11.67	11.34	7.56
Napsa	ENSMUSG00000002204	Group:Responder/Control	TRUE	UP	2.4	11.66	8.35	7.56
Mettl7a1	ENSMUSG00000054619	Group:Responder/Control	TRUE	UP	2.65	11.62	8.45	7.55
Map3k5	ENSMUSG00000071369	Group:Responder/Control	TRUE	UP	1.87	11.6	8.08	7.54
Ifi203	ENSMUSG00000039997	Group:Responder/Control	TRUE	UP	1.71	11.54	11.17	7.52
Tmem176a	ENSMUSG00000023367	Group:Responder/Control	TRUE	UP	2.21	11.51	9.05	7.51
Rftn1	ENSMUSG00000039316	Group:Responder/Control	TRUE	UP	2.06	11.5	8.34	7.51
Arl5c	ENSMUSG00000038352	Group:Responder/Control	TRUE	UP	2.09	11.48	7.49	7.5
Pik3ip1	ENSMUSG00000034614	Group:Responder/Control	TRUE	UP	1.23	11.42	8.95	7.48
Btg2	ENSMUSG00000020423	Group:Responder/Control	TRUE	UP	2.24	11.37	9.49	7.47
Nrros	ENSMUSG00000052384	Group:Responder/Control	TRUE	UP	1.22	11.36	9.63	7.46
Cd38	ENSMUSG00000029084	Group:Responder/Control	TRUE	UP	2.31	11.36	8.81	7.46
Sh3bp5	ENSMUSG00000021892	Group:Responder/Control	TRUE	UP	1.93	11.36	9.07	7.46
Fam53b	ENSMUSG00000030956	Group:Responder/Control	TRUE	UP	1.86	11.34	7.74	7.45
Mylip	ENSMUSG00000038175	Group:Responder/Control	TRUE	UP	1.77	11.28	9.37	7.44
Pitpnc1	ENSMUSG00000040430	Group:Responder/Control	TRUE	UP	1.69	11.24	8.46	7.42
1300002E11Rik	ENSMUSG00000097290	Group:Responder/Control	TRUE	UP	1.25	11.21	8.01	7.41
Gpr183	ENSMUSG00000051212	Group:Responder/Control	TRUE	UP	1.42	11.17	8.1	7.4
Klhl6	ENSMUSG00000043008	Group:Responder/Control	TRUE	UP	2.21	11.08	8.74	7.37
Fam107b	ENSMUSG00000026655	Group:Responder/Control	TRUE	UP	1.16	11.03	10.58	7.35
2310001H17Rik	ENSMUSG00000097354	Group:Responder/Control	TRUE	UP	1.87	11.01	6.35	7.35
Mlxipl	ENSMUSG00000005373	Group:Responder/Control	TRUE	UP	4.72	10.92	5.43	7.32
Egr3	ENSMUSG00000033730	Group:Responder/Control	TRUE	UP	2.35	10.88	7.28	7.31
Pmaip1	ENSMUSG00000024521	Group:Responder/Control	TRUE	UP	1.94	10.87	7.19	7.3
Cd8a	ENSMUSG00000053977	Group:Responder/Control	TRUE	UP	3.65	10.85	8.73	7.3
Pparg	ENSMUSG00000000440	Group:Responder/Control	TRUE	UP	3.22	10.84	6.59	7.29
Arhgap27os3	ENSMUSG00000085887	Group:Responder/Control	TRUE	UP	3.47	10.79	6.32	7.28
Spib	ENSMUSG00000008193	Group:Responder/Control	TRUE	UP	3.92	10.75	8.38	7.27
Glul	ENSMUSG00000026473	Group:Responder/Control	TRUE	UP	2.2	10.72	11.29	7.26
Sh2d2a	ENSMUSG00000028071	Group:Responder/Control	TRUE	UP	2.92	10.72	7.63	7.25
Il4ra	ENSMUSG00000030748	Group:Responder/Control	TRUE	UP	1.33	10.66	11.22	7.23
Snn	ENSMUSG00000037972	Group:Responder/Control	TRUE	UP	1.4	10.59	9.9	7.21
Gstt2	ENSMUSG00000033318	Group:Responder/Control	TRUE	UP	2.28	10.56	6.91	7.2
Tmem56	ENSMUSG00000028132	Group:Responder/Control	TRUE	UP	3.74	10.52	7.03	7.19
Sema4a	ENSMUSG00000028064	Group:Responder/Control	TRUE	UP	1.83	10.52	8.92	7.19
Tlr1	ENSMUSG00000044827	Group:Responder/Control	TRUE	UP	1.87	10.48	9.07	7.17
Cd24a	ENSMUSG00000047139	Group:Responder/Control	TRUE	UP	4.31	10.48	8.7	7.17
Fchsd2	ENSMUSG00000030691	Group:Responder/Control	TRUE	UP	1.61	10.46	9.69	7.17
Btk	ENSMUSG00000031264	Group:Responder/Control	TRUE	UP	1.95	10.42	8.9	7.15
Gca	ENSMUSG00000026893	Group:Responder/Control	TRUE	UP	2.16	10.32	5.94	7.12
Hip1r	ENSMUSG00000000915	Group:Responder/Control	TRUE	UP	1.4	10.28	10	7.11
Ctsw	ENSMUSG00000024910	Group:Responder/Control	TRUE	UP	2.39	10.26	7	7.1
Arhgap45	ENSMUSG00000035697	Group:Responder/Control	TRUE	UP	2.48	10.25	11.22	7.1
Itga4	ENSMUSG00000027009	Group:Responder/Control	TRUE	UP	2.41	10.24	10.1	7.09
Aldh1l1	ENSMUSG00000030088	Group:Responder/Control	TRUE	UP	3.69	10.23	6.83	7.09
Card6	ENSMUSG00000041849	Group:Responder/Control	TRUE	UP	1.66	10.15	8.54	7.06
Itgae	ENSMUSG00000005947	Group:Responder/Control	TRUE	UP	2.63	10.12	6.69	7.06
Il7r	ENSMUSG00000003882	Group:Responder/Control	TRUE	UP	2.35	10.02	9.57	7.02
Slfn5	ENSMUSG00000054404	Group:Responder/Control	TRUE	UP	1.83	9.99	11.18	7.01
Tnfsf14	ENSMUSG00000005824	Group:Responder/Control	TRUE	UP	1.66	9.91	5.91	6.99
Lifr	ENSMUSG00000054263	Group:Responder/Control	TRUE	UP	1.85	9.86	9.12	6.97
Irf8	ENSMUSG00000041515	Group:Responder/Control	TRUE	UP	1.91	9.83	10.65	6.96
Krba1	ENSMUSG00000042810	Group:Responder/Control	TRUE	UP	3.23	9.82	6.74	6.96
Phyh	ENSMUSG00000026664	Group:Responder/Control	TRUE	UP	2.26	9.78	7.92	6.94
Capn5	ENSMUSG00000035547	Group:Responder/Control	TRUE	UP	1.99	9.77	6.7	6.94
Cd83	ENSMUSG00000015396	Group:Responder/Control	TRUE	UP	1.99	9.68	9.12	6.91
Icam1	ENSMUSG00000037405	Group:Responder/Control	TRUE	UP	1.93	9.67	9.24	6.9
Acss1	ENSMUSG00000027452	Group:Responder/Control	TRUE	UP	2.12	9.66	7.73	6.9
Ephx1	ENSMUSG00000038776	Group:Responder/Control	TRUE	UP	3.99	9.64	7.49	6.89
Arhgef18	ENSMUSG00000004568	Group:Responder/Control	TRUE	UP	1.35	9.61	9.91	6.88
Cdkn2b	ENSMUSG00000073802	Group:Responder/Control	TRUE	DN	-1.64	9.58	9.67	-6.87
Map3k1	ENSMUSG00000021754	Group:Responder/Control	TRUE	UP	1.67	9.53	9.62	6.86
Abca3	ENSMUSG00000024130	Group:Responder/Control	TRUE	UP	1.58	9.49	8.74	6.84
Gm1966	ENSMUSG00000073902	Group:Responder/Control	TRUE	UP	2.87	9.49	9.82	6.84
Dhdh	ENSMUSG00000011382	Group:Responder/Control	TRUE	UP	1.87	9.47	7.5	6.83
Mgst2	ENSMUSG00000074604	Group:Responder/Control	TRUE	UP	2.96	9.45	6.38	6.83
Aldh6a1	ENSMUSG00000021238	Group:Responder/Control	TRUE	UP	1.73	9.4	9.31	6.81
Arhgap4	ENSMUSG00000031389	Group:Responder/Control	TRUE	UP	2.5	9.4	9.75	6.81
Scd1	ENSMUSG00000037071	Group:Responder/Control	TRUE	UP	2.35	9.38	13.46	6.8
Abcd2	ENSMUSG00000055782	Group:Responder/Control	TRUE	UP	3.96	9.38	7.68	6.8
Lcp2	ENSMUSG00000002699	Group:Responder/Control	TRUE	UP	1.21	9.37	9.92	6.8
C1s1	ENSMUSG00000038521	Group:Responder/Control	TRUE	UP	2.17	9.31	11.29	6.78
Arhgap25	ENSMUSG00000030047	Group:Responder/Control	TRUE	UP	1.69	9.31	8.81	6.78
Snx20	ENSMUSG00000031662	Group:Responder/Control	TRUE	UP	1.26	9.25	9.12	6.76
Nlrc4	ENSMUSG00000039193	Group:Responder/Control	TRUE	UP	1.5	9.21	6.86	6.74
Clec9a	ENSMUSG00000046080	Group:Responder/Control	TRUE	UP	2.05	9.18	6.28	6.73
Trf	ENSMUSG00000032554	Group:Responder/Control	TRUE	UP	2.41	9.15	10.89	6.72
Slc46a3	ENSMUSG00000029650	Group:Responder/Control	TRUE	UP	2.31	9.13	6.61	6.71
Ivd	ENSMUSG00000027332	Group:Responder/Control	TRUE	UP	1.47	9.11	9.29	6.71
Xlr4b	ENSMUSG00000067768	Group:Responder/Control	TRUE	UP	2.9	9.09	5.93	6.7
Dusp2	ENSMUSG00000027368	Group:Responder/Control	TRUE	UP	2.41	9.08	8.1	6.7
Adhfe1	ENSMUSG00000025911	Group:Responder/Control	TRUE	UP	3.12	9.06	6.55	6.69
Limd2	ENSMUSG00000040699	Group:Responder/Control	TRUE	UP	1.07	9.06	11.19	6.69
Pik3r1	ENSMUSG00000041417	Group:Responder/Control	TRUE	UP	1.12	9.05	10.54	6.69
Il21r	ENSMUSG00000030745	Group:Responder/Control	TRUE	UP	2.19	9.05	8.94	6.68
Fam102a	ENSMUSG00000039157	Group:Responder/Control	TRUE	UP	2.03	9.01	8.59	6.67
March1	ENSMUSG00000036469	Group:Responder/Control	TRUE	UP	1.83	9	9.49	6.67
Plekhm3	ENSMUSG00000051344	Group:Responder/Control	TRUE	UP	1.16	8.98	8.75	6.66
Csf2rb	ENSMUSG00000071713	Group:Responder/Control	TRUE	UP	1.16	8.98	10.32	6.66
Gsn	ENSMUSG00000026879	Group:Responder/Control	TRUE	UP	2.53	8.97	12.27	6.65
Slfn2	ENSMUSG00000072620	Group:Responder/Control	TRUE	UP	1.34	8.95	11.1	6.65
Mturn	ENSMUSG00000038065	Group:Responder/Control	TRUE	UP	1.72	8.91	7.8	6.63
Serpinb6b	ENSMUSG00000042842	Group:Responder/Control	TRUE	UP	3.05	8.89	7.71	6.63
Cd84	ENSMUSG00000038147	Group:Responder/Control	TRUE	UP	1.01	8.85	10.53	6.61
Atp8a1	ENSMUSG00000037685	Group:Responder/Control	TRUE	UP	1.17	8.82	9.6	6.6
Akap13	ENSMUSG00000066406	Group:Responder/Control	TRUE	UP	1.49	8.79	11.03	6.59
A630033H20Rik	ENSMUSG00000054293	Group:Responder/Control	TRUE	UP	1.87	8.79	6.98	6.59
Adgre5	ENSMUSG00000002885	Group:Responder/Control	TRUE	UP	2.48	8.78	9.13	6.59
Trbc1	ENSMUSG00000076490	Group:Responder/Control	TRUE	UP	3.73	8.78	6.81	6.59
Gpr146	ENSMUSG00000044197	Group:Responder/Control	TRUE	UP	1.61	8.76	8.16	6.58
Slc25a23	ENSMUSG00000046329	Group:Responder/Control	TRUE	UP	1.64	8.76	7.6	6.58
Arl6ip1	ENSMUSG00000030654	Group:Responder/Control	TRUE	UP	1.53	8.71	10.96	6.56
Mgst1	ENSMUSG00000008540	Group:Responder/Control	TRUE	UP	3.3	8.69	9.26	6.55
Sort1	ENSMUSG00000068747	Group:Responder/Control	TRUE	UP	3.55	8.67	7.43	6.55
Lmo2	ENSMUSG00000032698	Group:Responder/Control	TRUE	UP	1.49	8.67	9.19	6.54
Acsl1	ENSMUSG00000018796	Group:Responder/Control	TRUE	UP	1.79	8.62	10.09	6.53
Mif4gd	ENSMUSG00000020743	Group:Responder/Control	TRUE	UP	1.33	8.62	9.26	6.52
Gramd3	ENSMUSG00000001700	Group:Responder/Control	TRUE	UP	1.19	8.6	9.49	6.52
Rab19	ENSMUSG00000029923	Group:Responder/Control	TRUE	UP	2.65	8.57	5.81	6.51
Tec	ENSMUSG00000029217	Group:Responder/Control	TRUE	UP	1.52	8.56	8.77	6.5
Sbk1	ENSMUSG00000042978	Group:Responder/Control	TRUE	UP	1.71	8.52	8.5	6.49
Selplg	ENSMUSG00000048163	Group:Responder/Control	TRUE	UP	1.49	8.51	9.84	6.49
Ptk2b	ENSMUSG00000059456	Group:Responder/Control	TRUE	UP	1.58	8.46	10.12	6.47
Klf13	ENSMUSG00000052040	Group:Responder/Control	TRUE	UP	1.14	8.43	10.27	6.46
Cebpa	ENSMUSG00000034957	Group:Responder/Control	TRUE	UP	1.7	8.43	9.49	6.46
Cfb	ENSMUSG00000090231	Group:Responder/Control	TRUE	UP	2.05	8.43	11.44	6.45
Rasgrp3	ENSMUSG00000071042	Group:Responder/Control	TRUE	UP	3.15	8.42	8.42	6.45
Rnf113a2	ENSMUSG00000098134	Group:Responder/Control	TRUE	UP	1.84	8.42	6.69	6.45
Gpr68	ENSMUSG00000047415	Group:Responder/Control	TRUE	UP	2.57	8.41	6.67	6.45
Sncg	ENSMUSG00000023064	Group:Responder/Control	TRUE	UP	4.97	8.36	7.67	6.43
Vav1	ENSMUSG00000034116	Group:Responder/Control	TRUE	UP	1.33	8.35	9.97	6.43
Icosl	ENSMUSG00000000732	Group:Responder/Control	TRUE	UP	2.45	8.35	8.94	6.42
Tnfaip8l2	ENSMUSG00000013707	Group:Responder/Control	TRUE	UP	1.2	8.33	8.65	6.42
Mef2c	ENSMUSG00000005583	Group:Responder/Control	TRUE	UP	1.9	8.32	10.03	6.41
Trim34a	ENSMUSG00000056144	Group:Responder/Control	TRUE	UP	1.4	8.32	9.75	6.41
Cdo1	ENSMUSG00000033022	Group:Responder/Control	TRUE	UP	4.47	8.29	7.94	6.4
Mcoln2	ENSMUSG00000011008	Group:Responder/Control	TRUE	UP	3.71	8.27	6.38	6.39
Arhgef6	ENSMUSG00000031133	Group:Responder/Control	TRUE	UP	1.46	8.26	9.77	6.39
Csf2rb2	ENSMUSG00000071714	Group:Responder/Control	TRUE	UP	1.66	8.24	9.48	6.38
Zfp318	ENSMUSG00000015597	Group:Responder/Control	TRUE	UP	1.18	8.23	10.31	6.38
Isoc2a	ENSMUSG00000086784	Group:Responder/Control	TRUE	UP	1.85	8.21	6.93	6.37
Ptpn18	ENSMUSG00000026126	Group:Responder/Control	TRUE	UP	1.58	8.2	8.32	6.37
Gpd1	ENSMUSG00000023019	Group:Responder/Control	TRUE	UP	4.5	8.17	7.25	6.36
Gm20559	ENSMUSG00000106734	Group:Responder/Control	TRUE	UP	1.35	8.16	10.5	6.35
Was	ENSMUSG00000031165	Group:Responder/Control	TRUE	UP	1.43	8.14	8.73	6.34
Blnk	ENSMUSG00000061132	Group:Responder/Control	TRUE	UP	2.44	8.13	7.97	6.34
Unc13d	ENSMUSG00000057948	Group:Responder/Control	TRUE	UP	2.08	8.12	8.07	6.34
Adora2a	ENSMUSG00000020178	Group:Responder/Control	TRUE	UP	2.93	8.09	5.97	6.33
Lfng	ENSMUSG00000029570	Group:Responder/Control	TRUE	UP	1.26	8.08	8.97	6.32
Irak3	ENSMUSG00000020227	Group:Responder/Control	TRUE	UP	2.08	8.08	7.22	6.32
Ptpn7	ENSMUSG00000031506	Group:Responder/Control	TRUE	UP	1.27	8.07	9.01	6.32
Kif21b	ENSMUSG00000041642	Group:Responder/Control	TRUE	UP	1.79	8.07	10.09	6.32
Stap1	ENSMUSG00000029254	Group:Responder/Control	TRUE	UP	2.86	8.06	8.15	6.32
Oplah	ENSMUSG00000022562	Group:Responder/Control	TRUE	UP	1.94	8.06	6.77	6.31
Ifi213	ENSMUSG00000073491	Group:Responder/Control	TRUE	UP	2.03	8.02	9.7	6.3
Mxd1	ENSMUSG00000001156	Group:Responder/Control	TRUE	UP	1.37	7.99	8.44	6.29
Tnik	ENSMUSG00000027692	Group:Responder/Control	TRUE	UP	3.31	7.99	6.55	6.29
Slfn1	ENSMUSG00000078763	Group:Responder/Control	TRUE	UP	1.57	7.98	9.1	6.28
Spn	ENSMUSG00000051457	Group:Responder/Control	TRUE	UP	1.99	7.96	9.62	6.27
Zfp677	ENSMUSG00000062743	Group:Responder/Control	TRUE	UP	2.04	7.91	6.12	6.26
Tle4	ENSMUSG00000024642	Group:Responder/Control	TRUE	UP	1.33	7.9	8.09	6.25
Aoc3	ENSMUSG00000019326	Group:Responder/Control	TRUE	UP	4.33	7.89	7.95	6.25
AI504432	ENSMUSG00000056145	Group:Responder/Control	TRUE	UP	1.34	7.89	9.46	6.25
Gtpbp10	ENSMUSG00000040464	Group:Responder/Control	TRUE	UP	1.62	7.83	6.73	6.22
Tmem131l	ENSMUSG00000033767	Group:Responder/Control	TRUE	UP	1.24	7.82	9.86	6.22
S1pr1	ENSMUSG00000045092	Group:Responder/Control	TRUE	UP	2.24	7.82	9.48	6.22
Adrb2	ENSMUSG00000045730	Group:Responder/Control	TRUE	UP	2.48	7.82	6.31	6.22
Ms4a6b	ENSMUSG00000024677	Group:Responder/Control	TRUE	UP	1.33	7.8	10.92	6.21
Fermt3	ENSMUSG00000024965	Group:Responder/Control	TRUE	UP	1.21	7.75	10	6.2
Prkag2	ENSMUSG00000028944	Group:Responder/Control	TRUE	UP	1.26	7.72	8.13	6.18
Atp1a2	ENSMUSG00000007097	Group:Responder/Control	TRUE	UP	3.02	7.69	9.08	6.17
Satb1	ENSMUSG00000023927	Group:Responder/Control	TRUE	UP	2.19	7.66	9.18	6.16
Ttc38	ENSMUSG00000035944	Group:Responder/Control	TRUE	UP	2.14	7.64	6.56	6.15
Gm26782	ENSMUSG00000097431	Group:Responder/Control	TRUE	UP	1.76	7.6	6.14	6.14
Rnf144a	ENSMUSG00000020642	Group:Responder/Control	TRUE	UP	3.71	7.6	6.97	6.14
Kdm7a	ENSMUSG00000042599	Group:Responder/Control	TRUE	UP	1	7.59	10.44	6.13
Il1r1	ENSMUSG00000026072	Group:Responder/Control	TRUE	UP	2.7	7.57	8.64	6.13
Sh2d3c	ENSMUSG00000059013	Group:Responder/Control	TRUE	UP	1.85	7.54	7.93	6.11
Dapk1	ENSMUSG00000021559	Group:Responder/Control	TRUE	UP	1.51	7.52	8.35	6.1
Anxa6	ENSMUSG00000018340	Group:Responder/Control	TRUE	UP	2.11	7.5	10.42	6.1
Cdon	ENSMUSG00000038119	Group:Responder/Control	TRUE	UP	2.07	7.45	8.46	6.08
Acot11	ENSMUSG00000034853	Group:Responder/Control	TRUE	UP	1.7	7.43	5.93	6.07
Gem	ENSMUSG00000028214	Group:Responder/Control	TRUE	UP	1.48	7.38	7.6	6.05
Gpm6b	ENSMUSG00000031342	Group:Responder/Control	TRUE	UP	3.51	7.38	7.26	6.05
Apol6	ENSMUSG00000033576	Group:Responder/Control	TRUE	UP	2.67	7.33	8.68	6.03
Sp110	ENSMUSG00000070034	Group:Responder/Control	TRUE	UP	1.14	7.28	10.72	6.01
Sema4d	ENSMUSG00000021451	Group:Responder/Control	TRUE	UP	1.48	7.27	9.27	6.01
Dpp4	ENSMUSG00000035000	Group:Responder/Control	TRUE	UP	3.72	7.27	8.08	6.01
Lyst	ENSMUSG00000019726	Group:Responder/Control	TRUE	UP	1.28	7.27	9.82	6.01
Slamf7	ENSMUSG00000038179	Group:Responder/Control	TRUE	UP	2.05	7.25	9.08	6
Tmem8	ENSMUSG00000024180	Group:Responder/Control	TRUE	UP	1.12	7.23	8	5.99
Eepd1	ENSMUSG00000036611	Group:Responder/Control	TRUE	UP	2.58	7.21	6.83	5.98
Car5b	ENSMUSG00000031373	Group:Responder/Control	TRUE	UP	3.1	7.21	6.29	5.98
Evi2b	ENSMUSG00000093938	Group:Responder/Control	TRUE	UP	1.33	7.19	9.55	5.98
Ppm1k	ENSMUSG00000037826	Group:Responder/Control	TRUE	UP	1.14	7.17	8.08	5.97
Nod1	ENSMUSG00000038058	Group:Responder/Control	TRUE	UP	1.67	7.17	8.67	5.97
Slc7a2	ENSMUSG00000031596	Group:Responder/Control	TRUE	UP	1.9	7.17	10.1	5.96
Ripk3	ENSMUSG00000022221	Group:Responder/Control	TRUE	UP	1.22	7.15	8.34	5.96
Jchain	ENSMUSG00000067149	Group:Responder/Control	TRUE	UP	8.48	7.13	10.49	5.95
Prickle3	ENSMUSG00000031145	Group:Responder/Control	TRUE	UP	2.18	7.13	6.49	5.95
Tnfrsf18	ENSMUSG00000041954	Group:Responder/Control	TRUE	UP	1.58	7.13	7.31	5.95
Itgal	ENSMUSG00000030830	Group:Responder/Control	TRUE	UP	1.79	7.12	10.29	5.95
Thrsp	ENSMUSG00000035686	Group:Responder/Control	TRUE	UP	5.95	7.11	6.72	5.94
Thy1	ENSMUSG00000032011	Group:Responder/Control	TRUE	UP	2.55	7.11	10.03	5.94
Serpina3g	ENSMUSG00000041481	Group:Responder/Control	TRUE	UP	1.93	7.09	9.49	5.93
Pdzd2	ENSMUSG00000022197	Group:Responder/Control	TRUE	UP	2.49	7.09	7.22	5.93
Enpp1	ENSMUSG00000037370	Group:Responder/Control	TRUE	UP	2.32	7.09	7.01	5.93
Cerk	ENSMUSG00000035891	Group:Responder/Control	TRUE	UP	1.06	7.09	10.1	5.93
Foxo1	ENSMUSG00000044167	Group:Responder/Control	TRUE	UP	1.86	7.08	9.16	5.93
Lpl	ENSMUSG00000015568	Group:Responder/Control	TRUE	UP	4.18	7.08	10.79	5.93
Dapp1	ENSMUSG00000028159	Group:Responder/Control	TRUE	UP	1.13	7.08	8.85	5.93
Gvin1	ENSMUSG00000045868	Group:Responder/Control	TRUE	UP	1.6	7.02	12.32	5.9
Arrb1	ENSMUSG00000018909	Group:Responder/Control	TRUE	UP	1.24	7.01	10	5.9
Mgll	ENSMUSG00000033174	Group:Responder/Control	TRUE	UP	3.7	7	8.41	5.9
Arhgef1	ENSMUSG00000040940	Group:Responder/Control	TRUE	UP	1.58	7	11.7	5.89
Il2ra	ENSMUSG00000026770	Group:Responder/Control	TRUE	UP	1.61	7	7.77	5.89
Paqr7	ENSMUSG00000037348	Group:Responder/Control	TRUE	UP	1.31	6.98	7.16	5.89
C1ra	ENSMUSG00000055172	Group:Responder/Control	TRUE	UP	1.51	6.97	10.76	5.88
Mitf	ENSMUSG00000035158	Group:Responder/Control	TRUE	UP	1.02	6.97	8.12	5.88
Xcr1	ENSMUSG00000060509	Group:Responder/Control	TRUE	UP	2.76	6.97	6.03	5.88
Tmem62	ENSMUSG00000054484	Group:Responder/Control	TRUE	UP	1.4	6.94	6.78	5.87
Bcl2	ENSMUSG00000057329	Group:Responder/Control	TRUE	UP	1.64	6.92	9.53	5.86
Mical1	ENSMUSG00000019823	Group:Responder/Control	TRUE	UP	1.79	6.92	8.97	5.86
Fam49a	ENSMUSG00000020589	Group:Responder/Control	TRUE	UP	1.54	6.89	8.86	5.85
Rel	ENSMUSG00000020275	Group:Responder/Control	TRUE	UP	1.4	6.86	9.8	5.84
S100a4	ENSMUSG00000001020	Group:Responder/Control	TRUE	DN	-1.11	6.83	13.41	-5.82
Sulf2	ENSMUSG00000006800	Group:Responder/Control	TRUE	UP	1.56	6.82	8.64	5.82
Pbxip1	ENSMUSG00000042613	Group:Responder/Control	TRUE	UP	2.27	6.82	9.32	5.82
Ptger4	ENSMUSG00000039942	Group:Responder/Control	TRUE	UP	1.59	6.81	7.55	5.82
Vtn	ENSMUSG00000017344	Group:Responder/Control	TRUE	UP	2.83	6.77	6.59	5.8
Amy1	ENSMUSG00000074264	Group:Responder/Control	TRUE	UP	2.84	6.77	7.56	5.8
Crebrf	ENSMUSG00000048249	Group:Responder/Control	TRUE	UP	1.09	6.75	10.03	5.79
Ifi206	ENSMUSG00000037849	Group:Responder/Control	TRUE	UP	1.75	6.75	9.08	5.79
Calcrl	ENSMUSG00000059588	Group:Responder/Control	TRUE	UP	1.59	6.72	8.41	5.78
Iqgap2	ENSMUSG00000021676	Group:Responder/Control	TRUE	UP	1.61	6.72	8.61	5.78
Jaml	ENSMUSG00000048534	Group:Responder/Control	TRUE	UP	2.25	6.69	6.83	5.77
Nr1h3	ENSMUSG00000002108	Group:Responder/Control	TRUE	UP	2.28	6.69	7.48	5.77
Stk10	ENSMUSG00000020272	Group:Responder/Control	TRUE	UP	1.12	6.69	9.96	5.77
Trim5	ENSMUSG00000060441	Group:Responder/Control	TRUE	UP	1.56	6.67	8.98	5.76
Marco	ENSMUSG00000026390	Group:Responder/Control	TRUE	UP	5.12	6.66	7.25	5.75
Dusp14	ENSMUSG00000018648	Group:Responder/Control	TRUE	DN	-1.09	6.66	8.4	-5.75
Pkib	ENSMUSG00000019876	Group:Responder/Control	TRUE	UP	1.65	6.66	7.18	5.75
Enpp5	ENSMUSG00000023960	Group:Responder/Control	TRUE	UP	3.57	6.65	6.26	5.75
Pnpla3	ENSMUSG00000041653	Group:Responder/Control	TRUE	UP	4.83	6.65	7.02	5.75
Rtl5	ENSMUSG00000049191	Group:Responder/Control	TRUE	UP	1.2	6.65	7.37	5.75
Ikzf2	ENSMUSG00000025997	Group:Responder/Control	TRUE	UP	1.36	6.64	8.48	5.74
Phyhd1	ENSMUSG00000079484	Group:Responder/Control	TRUE	UP	2.28	6.63	6.96	5.74
Epb41l3	ENSMUSG00000024044	Group:Responder/Control	TRUE	UP	2.66	6.59	6.17	5.72
Cst7	ENSMUSG00000068129	Group:Responder/Control	TRUE	UP	2.36	6.57	6.41	5.72
Aldh1a3	ENSMUSG00000015134	Group:Responder/Control	TRUE	UP	3.41	6.57	5.79	5.71
Pglyrp1	ENSMUSG00000030413	Group:Responder/Control	TRUE	UP	2.39	6.56	5.96	5.71
Ifi205	ENSMUSG00000054203	Group:Responder/Control	TRUE	UP	2.21	6.55	9.92	5.71
Ptgir	ENSMUSG00000043017	Group:Responder/Control	TRUE	UP	2.11	6.52	5.73	5.7
Gm45871	ENSMUSG00000110277	Group:Responder/Control	TRUE	UP	1.47	6.49	6.38	5.68
St6gal1	ENSMUSG00000022885	Group:Responder/Control	TRUE	UP	2.01	6.48	9.66	5.68
Camk4	ENSMUSG00000038128	Group:Responder/Control	TRUE	UP	1.36	6.45	8.09	5.66
Gm21188	ENSMUSG00000095609	Group:Responder/Control	TRUE	UP	1.25	6.45	8.66	5.66
Ighg1	ENSMUSG00000076614	Group:Responder/Control	TRUE	UP	10.15	6.44	11.31	5.66
Bst1	ENSMUSG00000029082	Group:Responder/Control	TRUE	UP	2.58	6.43	8.66	5.66
Pla2r1	ENSMUSG00000054580	Group:Responder/Control	TRUE	UP	2.22	6.43	6.31	5.66
Ly6c2	ENSMUSG00000022584	Group:Responder/Control	TRUE	UP	3.02	6.42	8.75	5.65
Rnf150	ENSMUSG00000047747	Group:Responder/Control	TRUE	UP	1.53	6.42	7.96	5.65
Frmd4b	ENSMUSG00000030064	Group:Responder/Control	TRUE	UP	1.08	6.39	9.2	5.64
Slc43a2	ENSMUSG00000038178	Group:Responder/Control	TRUE	UP	1.1	6.39	9.34	5.64
Emc9	ENSMUSG00000022217	Group:Responder/Control	TRUE	UP	1.22	6.36	6.94	5.63
Sbsn	ENSMUSG00000046056	Group:Responder/Control	TRUE	UP	2.13	6.36	7.29	5.63
Gramd1b	ENSMUSG00000040111	Group:Responder/Control	TRUE	UP	1.08	6.35	9.26	5.62
Gstm1	ENSMUSG00000058135	Group:Responder/Control	TRUE	UP	1.8	6.33	8.93	5.61
H2-T23	ENSMUSG00000067212	Group:Responder/Control	TRUE	UP	1.78	6.33	11.86	5.61
Il2rg	ENSMUSG00000031304	Group:Responder/Control	TRUE	UP	1.45	6.32	11.15	5.61
Elmo1	ENSMUSG00000041112	Group:Responder/Control	TRUE	UP	1.32	6.31	8.76	5.6
Cd36	ENSMUSG00000002944	Group:Responder/Control	TRUE	UP	3.97	6.31	10.23	5.6
Chst15	ENSMUSG00000030930	Group:Responder/Control	TRUE	UP	2.89	6.31	7.26	5.6
Pxylp1	ENSMUSG00000043587	Group:Responder/Control	TRUE	UP	1.46	6.3	6.44	5.6
Klhl22	ENSMUSG00000022750	Group:Responder/Control	TRUE	UP	1.93	6.29	7.07	5.59
Rab29	ENSMUSG00000026433	Group:Responder/Control	TRUE	UP	1.55	6.29	7.46	5.59
Fam241a	ENSMUSG00000050549	Group:Responder/Control	TRUE	UP	1.23	6.27	7.26	5.58
Sult1a1	ENSMUSG00000030711	Group:Responder/Control	TRUE	UP	4.11	6.24	6.53	5.57
Aldh4a1	ENSMUSG00000028737	Group:Responder/Control	TRUE	UP	1.51	6.2	7.4	5.56
Cyba	ENSMUSG00000006519	Group:Responder/Control	TRUE	UP	1.07	6.2	10.81	5.56
Gpr171	ENSMUSG00000050075	Group:Responder/Control	TRUE	UP	1.52	6.16	8.49	5.54
Plcb2	ENSMUSG00000040061	Group:Responder/Control	TRUE	UP	1.74	6.14	8.85	5.53
Tnfsf8	ENSMUSG00000028362	Group:Responder/Control	TRUE	UP	1.5	6.14	7.61	5.53
Ggt5	ENSMUSG00000006344	Group:Responder/Control	TRUE	UP	3.05	6.14	7.13	5.53
Tmem176b	ENSMUSG00000029810	Group:Responder/Control	TRUE	UP	1.93	6.14	9.87	5.53
Slco2b1	ENSMUSG00000030737	Group:Responder/Control	TRUE	UP	2.21	6.14	7.76	5.53
Abcg1	ENSMUSG00000024030	Group:Responder/Control	TRUE	UP	1.77	6.13	8.91	5.52
2010007H06Rik	ENSMUSG00000044694	Group:Responder/Control	TRUE	UP	2.55	6.12	6.24	5.52
Esyt1	ENSMUSG00000025366	Group:Responder/Control	TRUE	UP	1.16	6.11	10.88	5.52
Slc2a4	ENSMUSG00000018566	Group:Responder/Control	TRUE	UP	4.47	6.1	5.26	5.51
AC238811.2	ENSMUSG00000114608	Group:Responder/Control	TRUE	UP	1.35	6.09	8.12	5.51
Sytl2	ENSMUSG00000030616	Group:Responder/Control	TRUE	UP	2.48	6.09	6.03	5.51
Cbfa2t3	ENSMUSG00000006362	Group:Responder/Control	TRUE	UP	2.87	6.07	6.57	5.5
Def6	ENSMUSG00000002257	Group:Responder/Control	TRUE	UP	1.06	6.07	8.95	5.5
Prr5	ENSMUSG00000036106	Group:Responder/Control	TRUE	UP	1.75	6.06	6.85	5.49
Ypel2	ENSMUSG00000018427	Group:Responder/Control	TRUE	UP	1.75	6.06	7.06	5.49
Dock8	ENSMUSG00000052085	Group:Responder/Control	TRUE	UP	1.33	6.04	10.04	5.48
Hdac9	ENSMUSG00000004698	Group:Responder/Control	TRUE	UP	1.4	6.02	7.41	5.47
Lama5	ENSMUSG00000015647	Group:Responder/Control	TRUE	UP	2.45	6	7.56	5.47
Mmp19	ENSMUSG00000025355	Group:Responder/Control	TRUE	UP	1.36	5.98	9.04	5.46
Man2b2	ENSMUSG00000029119	Group:Responder/Control	TRUE	UP	1.31	5.98	8.57	5.46
Nkg7	ENSMUSG00000004612	Group:Responder/Control	TRUE	UP	2.58	5.97	7.72	5.45
Hmgcs2	ENSMUSG00000027875	Group:Responder/Control	TRUE	UP	3.17	5.97	5.9	5.45
Kctd12	ENSMUSG00000098557	Group:Responder/Control	TRUE	UP	1.21	5.97	11.1	5.45
Nmnat3	ENSMUSG00000032456	Group:Responder/Control	TRUE	UP	1.62	5.93	6	5.44
Zfp422	ENSMUSG00000059878	Group:Responder/Control	TRUE	UP	2.26	5.93	7.05	5.43
Mfsd6	ENSMUSG00000041439	Group:Responder/Control	TRUE	UP	2.25	5.92	7.39	5.43
Optn	ENSMUSG00000026672	Group:Responder/Control	TRUE	UP	1.24	5.92	7.42	5.43
Rasgef1b	ENSMUSG00000089809	Group:Responder/Control	TRUE	UP	1.42	5.91	8.31	5.42
4930579C12Rik	ENSMUSG00000074146	Group:Responder/Control	TRUE	DN	-1.2	5.9	7.8	-5.42
Plac8	ENSMUSG00000029322	Group:Responder/Control	TRUE	UP	1.64	5.88	10.38	5.41
Il18rap	ENSMUSG00000026068	Group:Responder/Control	TRUE	UP	1.45	5.88	7.69	5.41
Ndrg2	ENSMUSG00000004558	Group:Responder/Control	TRUE	UP	3.57	5.86	6.62	5.4
Pxdc1	ENSMUSG00000021411	Group:Responder/Control	TRUE	UP	1.68	5.85	7.91	5.4
St8sia4	ENSMUSG00000040710	Group:Responder/Control	TRUE	UP	2.1	5.81	9.04	5.38
Plekhg1	ENSMUSG00000040624	Group:Responder/Control	TRUE	UP	1.12	5.8	7.91	5.38
Bcat2	ENSMUSG00000030826	Group:Responder/Control	TRUE	UP	1.03	5.77	9.08	5.36
2610035D17Rik	ENSMUSG00000087259	Group:Responder/Control	TRUE	UP	1.52	5.74	5.92	5.35
A230050P20Rik	ENSMUSG00000038884	Group:Responder/Control	TRUE	UP	2.35	5.7	7.74	5.33
Pml	ENSMUSG00000036986	Group:Responder/Control	TRUE	UP	1.29	5.7	10.05	5.33
Znf41-ps	ENSMUSG00000084350	Group:Responder/Control	TRUE	UP	1.22	5.67	7.29	5.32
Lpxn	ENSMUSG00000024696	Group:Responder/Control	TRUE	UP	1.05	5.67	8.89	5.32
Dnase1l3	ENSMUSG00000025279	Group:Responder/Control	TRUE	UP	3.14	5.67	7.11	5.32
Naaa	ENSMUSG00000029413	Group:Responder/Control	TRUE	UP	1.02	5.64	10.17	5.31
Xdh	ENSMUSG00000024066	Group:Responder/Control	TRUE	UP	1.27	5.63	10.7	5.3
Ly6i	ENSMUSG00000022586	Group:Responder/Control	TRUE	UP	2.95	5.59	6.37	5.28
Nfam1	ENSMUSG00000058099	Group:Responder/Control	TRUE	UP	1.1	5.54	8.3	5.26
Hoxa11os	ENSMUSG00000086427	Group:Responder/Control	TRUE	DN	-1.15	5.53	8.73	-5.26
Ptp4a3	ENSMUSG00000059895	Group:Responder/Control	TRUE	UP	1.92	5.53	8.9	5.25
Inmt	ENSMUSG00000003477	Group:Responder/Control	TRUE	UP	2.69	5.5	5.58	5.24
Zfp182	ENSMUSG00000054737	Group:Responder/Control	TRUE	UP	2.26	5.48	7.13	5.23
Epas1	ENSMUSG00000024140	Group:Responder/Control	TRUE	UP	2.44	5.48	8.74	5.23
Ifi27l2a	ENSMUSG00000079017	Group:Responder/Control	TRUE	UP	1.85	5.48	10.82	5.23
Mylk	ENSMUSG00000022836	Group:Responder/Control	TRUE	UP	2.15	5.47	8.14	5.23
Ucp2	ENSMUSG00000033685	Group:Responder/Control	TRUE	UP	1.36	5.44	11.35	5.22
Parvg	ENSMUSG00000022439	Group:Responder/Control	TRUE	UP	1.4	5.44	9.2	5.22
AC166344.3	ENSMUSG00000115483	Group:Responder/Control	TRUE	DN	-1.28	5.41	6.95	-5.2
9330175E14Rik	ENSMUSG00000097194	Group:Responder/Control	TRUE	UP	1.62	5.4	8.56	5.2
Mreg	ENSMUSG00000039395	Group:Responder/Control	TRUE	UP	1.46	5.4	6.76	5.19
Pde2a	ENSMUSG00000110195	Group:Responder/Control	TRUE	UP	2.27	5.39	8.23	5.19
Serpina3f	ENSMUSG00000066363	Group:Responder/Control	TRUE	UP	2.21	5.37	7.4	5.18
Tspyl4	ENSMUSG00000039485	Group:Responder/Control	TRUE	UP	1.87	5.35	6.37	5.17
Fgf2	ENSMUSG00000037225	Group:Responder/Control	TRUE	UP	1.63	5.34	8.18	5.17
Matk	ENSMUSG00000004933	Group:Responder/Control	TRUE	UP	1.58	5.31	6.65	5.16
Ccl21a	ENSMUSG00000094686	Group:Responder/Control	TRUE	UP	9.48	5.31	8.95	5.15
Id3	ENSMUSG00000007872	Group:Responder/Control	TRUE	UP	1.04	5.3	8.96	5.15
H2-Q10	ENSMUSG00000067235	Group:Responder/Control	TRUE	UP	1.81	5.3	6.31	5.15
Zfp366	ENSMUSG00000050919	Group:Responder/Control	TRUE	UP	2	5.29	6.76	5.14
Fgfr2	ENSMUSG00000030849	Group:Responder/Control	TRUE	UP	2.14	5.28	6.66	5.14
Il2rb	ENSMUSG00000068227	Group:Responder/Control	TRUE	UP	2.28	5.28	8.54	5.14
BC147527	ENSMUSG00000094796	Group:Responder/Control	TRUE	UP	1.56	5.28	6.58	5.14
Gm16170	ENSMUSG00000086245	Group:Responder/Control	TRUE	UP	1.86	5.28	6.68	5.14
Shtn1	ENSMUSG00000041362	Group:Responder/Control	TRUE	UP	1.04	5.25	8.08	5.13
Gm10521	ENSMUSG00000073492	Group:Responder/Control	TRUE	UP	2.12	5.21	6.03	5.11
Rora	ENSMUSG00000032238	Group:Responder/Control	TRUE	UP	1.61	5.21	7.5	5.11
Pfkfb3	ENSMUSG00000026773	Group:Responder/Control	TRUE	UP	1.41	5.19	10.9	5.1
Dedd2	ENSMUSG00000054499	Group:Responder/Control	TRUE	UP	1.44	5.18	8.09	5.09
Mme	ENSMUSG00000027820	Group:Responder/Control	TRUE	DN	-1.59	5.18	13.06	-5.09
Atp9a	ENSMUSG00000027546	Group:Responder/Control	TRUE	UP	1.7	5.17	7.59	5.09
Car2	ENSMUSG00000027562	Group:Responder/Control	TRUE	UP	1.55	5.17	6.14	5.09
Smagp	ENSMUSG00000053559	Group:Responder/Control	TRUE	UP	2.21	5.15	5.92	5.08
Hcls1	ENSMUSG00000022831	Group:Responder/Control	TRUE	UP	1.19	5.15	11	5.08
Dennd1c	ENSMUSG00000002668	Group:Responder/Control	TRUE	UP	2.24	5.13	7.94	5.07
Ces1d	ENSMUSG00000056973	Group:Responder/Control	TRUE	UP	6.59	5.12	7.28	5.06
Haao	ENSMUSG00000000673	Group:Responder/Control	TRUE	UP	2.05	5.1	6.25	5.06
Lrch4	ENSMUSG00000093445	Group:Responder/Control	TRUE	UP	1.22	5.1	9.37	5.05
Mtmr7	ENSMUSG00000039431	Group:Responder/Control	TRUE	UP	1.12	5.09	6.83	5.05
Glcci1	ENSMUSG00000029638	Group:Responder/Control	TRUE	UP	1.11	5.08	8.63	5.04
Man1c1	ENSMUSG00000037306	Group:Responder/Control	TRUE	UP	1.08	5.08	8.42	5.04
Rnf144b	ENSMUSG00000038068	Group:Responder/Control	TRUE	UP	1.54	5.06	6.94	5.03
Cxcr4	ENSMUSG00000045382	Group:Responder/Control	TRUE	UP	1.1	5.04	9.94	5.02
Il33	ENSMUSG00000024810	Group:Responder/Control	TRUE	UP	2.74	5.03	9.11	5.02
Ptprj	ENSMUSG00000025314	Group:Responder/Control	TRUE	UP	1.06	5.02	9.81	5.02
Slc38a9	ENSMUSG00000047789	Group:Responder/Control	TRUE	UP	1.09	5	9.07	5.01
Pde4b	ENSMUSG00000028525	Group:Responder/Control	TRUE	UP	1.73	4.99	9.32	5
Deptor	ENSMUSG00000022419	Group:Responder/Control	TRUE	UP	1.92	4.99	8.27	5
Srgn	ENSMUSG00000020077	Group:Responder/Control	TRUE	UP	1.06	4.98	12.17	5
Prlr	ENSMUSG00000005268	Group:Responder/Control	TRUE	UP	5.33	4.96	7.68	4.99
S1pr3	ENSMUSG00000067586	Group:Responder/Control	TRUE	UP	2.76	4.95	7.28	4.98
Clec2d	ENSMUSG00000030157	Group:Responder/Control	TRUE	UP	1.36	4.93	11.03	4.97
Gzma	ENSMUSG00000023132	Group:Responder/Control	TRUE	UP	3.42	4.92	6.54	4.96
Iqsec1	ENSMUSG00000034312	Group:Responder/Control	TRUE	UP	1.1	4.9	9.8	4.96
Zhx2	ENSMUSG00000071757	Group:Responder/Control	TRUE	UP	1.46	4.89	7.8	4.95
Ehd3	ENSMUSG00000024065	Group:Responder/Control	TRUE	UP	2.81	4.88	7.04	4.95
Akr1c14	ENSMUSG00000033715	Group:Responder/Control	TRUE	UP	4.83	4.88	6.12	4.95
Tlr7	ENSMUSG00000044583	Group:Responder/Control	TRUE	UP	1.35	4.87	8.72	4.94
Gpr55	ENSMUSG00000049608	Group:Responder/Control	TRUE	UP	2.65	4.86	5.9	4.94
Adamts5	ENSMUSG00000022894	Group:Responder/Control	TRUE	UP	1.33	4.85	9.79	4.93
Cacna1d	ENSMUSG00000015968	Group:Responder/Control	TRUE	UP	1.37	4.85	7.16	4.93
BC026585	ENSMUSG00000033488	Group:Responder/Control	TRUE	UP	1.65	4.84	6.15	4.93
Pou6f1	ENSMUSG00000009739	Group:Responder/Control	TRUE	UP	1.96	4.84	7.8	4.92
Tmtc1	ENSMUSG00000030306	Group:Responder/Control	TRUE	UP	1.87	4.83	6.6	4.92
Rapgef4	ENSMUSG00000049044	Group:Responder/Control	TRUE	UP	2.01	4.83	6.92	4.92
Sema3g	ENSMUSG00000021904	Group:Responder/Control	TRUE	UP	2.63	4.82	6.39	4.92
Plin4	ENSMUSG00000002831	Group:Responder/Control	TRUE	UP	5.16	4.81	9.94	4.91
Rn7s2	ENSMUSG00000099250	Group:Responder/Control	TRUE	DN	-11.56	4.79	8.49	-4.9
Peg3	ENSMUSG00000002265	Group:Responder/Control	TRUE	UP	2.52	4.79	7.77	4.9
Khk	ENSMUSG00000029162	Group:Responder/Control	TRUE	UP	1.26	4.77	6.84	4.89
Slc16a2	ENSMUSG00000033965	Group:Responder/Control	TRUE	UP	1.5	4.74	6.76	4.88
Rarres2	ENSMUSG00000009281	Group:Responder/Control	TRUE	UP	3.13	4.74	9.44	4.88
Pycard	ENSMUSG00000030793	Group:Responder/Control	TRUE	UP	1.01	4.74	9.18	4.87
Spata13	ENSMUSG00000021990	Group:Responder/Control	TRUE	UP	1.05	4.73	9.57	4.87
Adam33	ENSMUSG00000027318	Group:Responder/Control	TRUE	UP	2.99	4.72	5.81	4.86
Selenop	ENSMUSG00000064373	Group:Responder/Control	TRUE	UP	2.37	4.71	11.85	4.86
Slfn10-ps	ENSMUSG00000072621	Group:Responder/Control	TRUE	UP	1.15	4.71	6.66	4.86
C3	ENSMUSG00000024164	Group:Responder/Control	TRUE	UP	3.7	4.7	11.95	4.86
Myh11	ENSMUSG00000018830	Group:Responder/Control	TRUE	UP	3.44	4.7	7.45	4.85
Gm26718	ENSMUSG00000097367	Group:Responder/Control	TRUE	DN	-22.19	4.68	6.8	-4.84
Mbp	ENSMUSG00000041607	Group:Responder/Control	TRUE	UP	2.11	4.66	8.13	4.84
Ifit1bl1	ENSMUSG00000079339	Group:Responder/Control	TRUE	UP	2.16	4.66	6.79	4.83
Cped1	ENSMUSG00000062980	Group:Responder/Control	TRUE	UP	3.3	4.65	7.4	4.83
Lcp1	ENSMUSG00000021998	Group:Responder/Control	TRUE	UP	1.14	4.65	12.89	4.83
Sh3tc1	ENSMUSG00000036553	Group:Responder/Control	TRUE	UP	1.56	4.63	7.52	4.82
Htra3	ENSMUSG00000029096	Group:Responder/Control	TRUE	UP	2.49	4.63	8.45	4.82
C2	ENSMUSG00000024371	Group:Responder/Control	TRUE	UP	2.96	4.63	7.98	4.82
Acer2	ENSMUSG00000038007	Group:Responder/Control	TRUE	UP	2.58	4.62	5.81	4.82
Zfp991	ENSMUSG00000067916	Group:Responder/Control	TRUE	UP	1.2	4.62	8.07	4.82
Gm43118	ENSMUSG00000104559	Group:Responder/Control	TRUE	DN	-23.05	4.62	6.96	-4.82
Fam26f	ENSMUSG00000046031	Group:Responder/Control	TRUE	UP	2.17	4.61	7.14	4.81
Nfatc2	ENSMUSG00000027544	Group:Responder/Control	TRUE	UP	1.43	4.61	7.57	4.81
Slc44a2	ENSMUSG00000057193	Group:Responder/Control	TRUE	UP	1.06	4.6	10.78	4.81
Abca1	ENSMUSG00000015243	Group:Responder/Control	TRUE	UP	1.55	4.6	11.39	4.81
Slc12a2	ENSMUSG00000024597	Group:Responder/Control	TRUE	UP	1.08	4.6	11.1	4.8
Slc43a3	ENSMUSG00000027074	Group:Responder/Control	TRUE	UP	1.94	4.59	8.45	4.8
Gm4070	ENSMUSG00000078606	Group:Responder/Control	TRUE	UP	1.45	4.58	12.12	4.8
Tspan7	ENSMUSG00000058254	Group:Responder/Control	TRUE	UP	2.11	4.58	7.39	4.8
Galnt15	ENSMUSG00000021903	Group:Responder/Control	TRUE	UP	2.98	4.58	6.22	4.8
Fam213b	ENSMUSG00000029059	Group:Responder/Control	TRUE	UP	2.2	4.58	7.63	4.79
Batf3	ENSMUSG00000026630	Group:Responder/Control	TRUE	UP	1.47	4.58	6.14	4.79
Tagap	ENSMUSG00000033450	Group:Responder/Control	TRUE	UP	1	4.57	8.56	4.79
Cdh26	ENSMUSG00000039155	Group:Responder/Control	TRUE	DN	-1.56	4.57	8.15	-4.79
Pltp	ENSMUSG00000017754	Group:Responder/Control	TRUE	UP	2	4.55	9.78	4.78
Eml5	ENSMUSG00000051166	Group:Responder/Control	TRUE	UP	1.17	4.54	7.99	4.77
Nedd9	ENSMUSG00000021365	Group:Responder/Control	TRUE	UP	1.26	4.53	9.75	4.77
Igf1	ENSMUSG00000020053	Group:Responder/Control	TRUE	UP	3.27	4.51	8.52	4.76
Itga2b	ENSMUSG00000034664	Group:Responder/Control	TRUE	UP	2.07	4.5	5.93	4.76
Pgap1	ENSMUSG00000073678	Group:Responder/Control	TRUE	UP	1.62	4.48	8.89	4.74
Heg1	ENSMUSG00000075254	Group:Responder/Control	TRUE	UP	1.34	4.47	10.29	4.74
Ccl22	ENSMUSG00000031779	Group:Responder/Control	TRUE	UP	2.61	4.47	7.39	4.74
C130074G19Rik	ENSMUSG00000039349	Group:Responder/Control	TRUE	UP	2.75	4.47	7.23	4.74
H2-DMa	ENSMUSG00000037649	Group:Responder/Control	TRUE	UP	1.35	4.46	10.04	4.73
Slc2a9	ENSMUSG00000005107	Group:Responder/Control	TRUE	UP	1.01	4.45	6.71	4.73
Cd300lg	ENSMUSG00000017309	Group:Responder/Control	TRUE	UP	2.28	4.43	7.08	4.72
Ntrk2	ENSMUSG00000055254	Group:Responder/Control	TRUE	UP	4.68	4.43	7.03	4.72
Pdcd1lg2	ENSMUSG00000016498	Group:Responder/Control	TRUE	UP	3.65	4.43	6.17	4.72
Gm37131	ENSMUSG00000103440	Group:Responder/Control	TRUE	DN	-1.44	4.42	5.87	-4.71
AI662270	ENSMUSG00000087107	Group:Responder/Control	TRUE	UP	1.25	4.41	10.34	4.71
Dram1	ENSMUSG00000020057	Group:Responder/Control	TRUE	UP	1.15	4.41	10.34	4.71
Ptafr	ENSMUSG00000056529	Group:Responder/Control	TRUE	UP	1.15	4.39	8.7	4.7
Tnfrsf21	ENSMUSG00000023915	Group:Responder/Control	TRUE	UP	1.14	4.39	7.83	4.7
Dbt	ENSMUSG00000000340	Group:Responder/Control	TRUE	UP	1.02	4.38	8.47	4.69
Cgnl1	ENSMUSG00000032232	Group:Responder/Control	TRUE	UP	2.45	4.36	7.79	4.68
Kcnk6	ENSMUSG00000046410	Group:Responder/Control	TRUE	UP	1.08	4.35	7.99	4.68
Strc	ENSMUSG00000033498	Group:Responder/Control	TRUE	DN	-1.53	4.34	8.61	-4.67
Gria4	ENSMUSG00000025892	Group:Responder/Control	TRUE	DN	-1.06	4.33	9.45	-4.67
Fam46c	ENSMUSG00000044468	Group:Responder/Control	TRUE	UP	1.55	4.32	9.13	4.66
Adam23	ENSMUSG00000025964	Group:Responder/Control	TRUE	UP	4.39	4.32	6.56	4.66
Zfp503	ENSMUSG00000039081	Group:Responder/Control	TRUE	UP	1.25	4.32	7.47	4.66
Npr1	ENSMUSG00000027931	Group:Responder/Control	TRUE	UP	2.88	4.32	6.37	4.66
Sdr39u1	ENSMUSG00000022223	Group:Responder/Control	TRUE	UP	2.9	4.31	5.67	4.66
Lama3	ENSMUSG00000024421	Group:Responder/Control	TRUE	UP	1.44	4.31	5.99	4.65
Dlc1	ENSMUSG00000031523	Group:Responder/Control	TRUE	UP	1.68	4.29	8.75	4.65
Samd9l	ENSMUSG00000047735	Group:Responder/Control	TRUE	UP	1.16	4.28	12	4.64
Cpt1a	ENSMUSG00000024900	Group:Responder/Control	TRUE	UP	1.03	4.28	10.08	4.64
Coro2a	ENSMUSG00000028337	Group:Responder/Control	TRUE	UP	1.5	4.26	8.4	4.63
Acacb	ENSMUSG00000042010	Group:Responder/Control	TRUE	UP	2.46	4.25	5.85	4.63
Fut4	ENSMUSG00000049307	Group:Responder/Control	TRUE	UP	1.17	4.22	6.11	4.61
Adgrg1	ENSMUSG00000031785	Group:Responder/Control	TRUE	UP	2.39	4.21	6.64	4.6
Cxxc5	ENSMUSG00000046668	Group:Responder/Control	TRUE	UP	1.98	4.2	6.6	4.6
Tns1	ENSMUSG00000055322	Group:Responder/Control	TRUE	UP	1.75	4.15	10.08	4.57
Stk17b	ENSMUSG00000026094	Group:Responder/Control	TRUE	UP	1.58	4.14	11.36	4.57
Mustn1	ENSMUSG00000042485	Group:Responder/Control	TRUE	UP	2.79	4.14	5.23	4.57
Clec10a	ENSMUSG00000000318	Group:Responder/Control	TRUE	UP	3.51	4.14	7.71	4.57
Slc12a6	ENSMUSG00000027130	Group:Responder/Control	TRUE	UP	1.07	4.14	10.77	4.57
Cxcr6	ENSMUSG00000048521	Group:Responder/Control	TRUE	UP	2.37	4.14	6.57	4.56
Il18	ENSMUSG00000039217	Group:Responder/Control	TRUE	UP	1.16	4.13	6	4.56
Stard8	ENSMUSG00000031216	Group:Responder/Control	TRUE	UP	1.83	4.13	8.11	4.56
Zfp850	ENSMUSG00000096916	Group:Responder/Control	TRUE	UP	1.04	4.12	6.83	4.56
Mfge8	ENSMUSG00000030605	Group:Responder/Control	TRUE	UP	1.14	4.12	11.43	4.55
Net1	ENSMUSG00000021215	Group:Responder/Control	TRUE	UP	1.01	4.11	10.02	4.55
Tspan12	ENSMUSG00000029669	Group:Responder/Control	TRUE	UP	2.59	4.11	6.7	4.55
AC163032.1	ENSMUSG00000113831	Group:Responder/Control	TRUE	UP	1.2	4.1	6.49	4.55
Rpl7a-ps11	ENSMUSG00000067147	Group:Responder/Control	TRUE	DN	-21.76	4.1	5.21	-4.55
Ikbke	ENSMUSG00000042349	Group:Responder/Control	TRUE	UP	1.02	4.09	9.76	4.54
Gm3650	ENSMUSG00000097891	Group:Responder/Control	TRUE	DN	-20.42	4.09	4.57	-4.54
Taf9b	ENSMUSG00000047242	Group:Responder/Control	TRUE	UP	1.6	4.09	6.51	4.54
Cd52	ENSMUSG00000000682	Group:Responder/Control	TRUE	UP	1.2	4.08	11.42	4.53
Dact1	ENSMUSG00000044548	Group:Responder/Control	TRUE	UP	2.91	4.06	5.86	4.52
A130071D04Rik	ENSMUSG00000104291	Group:Responder/Control	TRUE	UP	3.54	4.05	6.23	4.52
Cdc42ep3	ENSMUSG00000036533	Group:Responder/Control	TRUE	UP	1.39	4.04	7.23	4.51
Tnfaip3	ENSMUSG00000019850	Group:Responder/Control	TRUE	UP	1.14	4.04	9.41	4.51
Cdsn	ENSMUSG00000039518	Group:Responder/Control	TRUE	UP	2.55	4.03	5.61	4.51
C4b	ENSMUSG00000073418	Group:Responder/Control	TRUE	UP	3.93	4.03	11.07	4.5
Pear1	ENSMUSG00000028073	Group:Responder/Control	TRUE	UP	1.92	4.01	7.5	4.5
Cracr2b	ENSMUSG00000048200	Group:Responder/Control	TRUE	UP	1.72	4.01	6.62	4.49
Zfp36	ENSMUSG00000044786	Group:Responder/Control	TRUE	UP	1.38	4	9.8	4.49
Npr2	ENSMUSG00000028469	Group:Responder/Control	TRUE	UP	2.33	3.99	6.04	4.49
Arhgap27	ENSMUSG00000034255	Group:Responder/Control	TRUE	UP	1.44	3.99	8.82	4.48
Lrg1	ENSMUSG00000037095	Group:Responder/Control	TRUE	UP	4.54	3.99	8.71	4.48
Stap2	ENSMUSG00000038781	Group:Responder/Control	TRUE	UP	1.97	3.98	5.81	4.48
Kcne4	ENSMUSG00000047330	Group:Responder/Control	TRUE	UP	3.07	3.98	6.25	4.48
Apol7e	ENSMUSG00000071716	Group:Responder/Control	TRUE	UP	2.15	3.97	7.49	4.47
Man1a	ENSMUSG00000003746	Group:Responder/Control	TRUE	UP	1.45	3.96	11.19	4.47
Slc2a3	ENSMUSG00000003153	Group:Responder/Control	TRUE	UP	1.22	3.96	8.27	4.47
Pde8a	ENSMUSG00000025584	Group:Responder/Control	TRUE	UP	1.11	3.96	7.69	4.47
Ebf1	ENSMUSG00000057098	Group:Responder/Control	TRUE	UP	1.24	3.95	9.77	4.46
Tnfrsf4	ENSMUSG00000029075	Group:Responder/Control	TRUE	UP	1.75	3.94	6.46	4.46
Fcgrt	ENSMUSG00000003420	Group:Responder/Control	TRUE	UP	1.75	3.94	10.28	4.46
Sned1	ENSMUSG00000047793	Group:Responder/Control	TRUE	UP	3.85	3.94	8.4	4.45
Cd274	ENSMUSG00000016496	Group:Responder/Control	TRUE	UP	1.27	3.92	11.13	4.45
Steap4	ENSMUSG00000012428	Group:Responder/Control	TRUE	UP	3.74	3.92	8.88	4.44
Crip1	ENSMUSG00000006360	Group:Responder/Control	TRUE	UP	1.6	3.91	9.73	4.44
Gm13212	ENSMUSG00000078502	Group:Responder/Control	TRUE	UP	1.01	3.89	8.35	4.43
Laptm5	ENSMUSG00000028581	Group:Responder/Control	TRUE	UP	1.17	3.89	11.22	4.43
Lipo3	ENSMUSG00000024766	Group:Responder/Control	TRUE	UP	1.55	3.89	7.06	4.43
Lbh	ENSMUSG00000024063	Group:Responder/Control	TRUE	UP	1.15	3.88	10.99	4.42
Tinagl1	ENSMUSG00000028776	Group:Responder/Control	TRUE	UP	2.22	3.88	6.9	4.42
Lep	ENSMUSG00000059201	Group:Responder/Control	TRUE	UP	5.14	3.88	7.3	4.42
Car3	ENSMUSG00000027559	Group:Responder/Control	TRUE	UP	5.08	3.88	11.31	4.42
Gstm2	ENSMUSG00000040562	Group:Responder/Control	TRUE	UP	1.75	3.87	8.24	4.42
Paox	ENSMUSG00000025464	Group:Responder/Control	TRUE	UP	1.09	3.86	7.64	4.41
Lurap1	ENSMUSG00000028701	Group:Responder/Control	TRUE	UP	1.25	3.86	6.41	4.41
Lsr	ENSMUSG00000001247	Group:Responder/Control	TRUE	UP	1.53	3.83	5.75	4.39
Lrrc61	ENSMUSG00000073096	Group:Responder/Control	TRUE	UP	1.09	3.82	7.48	4.39
Trim12a	ENSMUSG00000066258	Group:Responder/Control	TRUE	UP	1.31	3.82	10.02	4.39
Arsg	ENSMUSG00000020604	Group:Responder/Control	TRUE	UP	1.63	3.81	6.31	4.38
Mccc2	ENSMUSG00000021646	Group:Responder/Control	TRUE	UP	1.25	3.81	7.56	4.38
Prex1	ENSMUSG00000039621	Group:Responder/Control	TRUE	UP	1.15	3.79	9.94	4.37
Hsd11b1	ENSMUSG00000016194	Group:Responder/Control	TRUE	UP	1.73	3.79	8.25	4.37
H2-Aa	ENSMUSG00000036594	Group:Responder/Control	TRUE	UP	1.55	3.79	13.6	4.37
Tiam1	ENSMUSG00000002489	Group:Responder/Control	TRUE	UP	1.18	3.78	7.69	4.37
Pik3cg	ENSMUSG00000020573	Group:Responder/Control	TRUE	UP	1.1	3.78	9.51	4.37
Abcg3	ENSMUSG00000029299	Group:Responder/Control	TRUE	UP	1.38	3.78	7.98	4.37
Dpt	ENSMUSG00000026574	Group:Responder/Control	TRUE	UP	1.28	3.78	11.9	4.37
Rbpms	ENSMUSG00000031586	Group:Responder/Control	TRUE	UP	1.87	3.78	6.94	4.37
Cyp7b1	ENSMUSG00000039519	Group:Responder/Control	TRUE	UP	3.08	3.77	6.31	4.36
Tnfsf10	ENSMUSG00000039304	Group:Responder/Control	TRUE	UP	1.48	3.77	8.67	4.36
Chrdl1	ENSMUSG00000031283	Group:Responder/Control	TRUE	UP	3.93	3.77	6.76	4.36
Rhox5	ENSMUSG00000095180	Group:Responder/Control	TRUE	DN	-1.09	3.76	12.02	-4.35
Cd59a	ENSMUSG00000032679	Group:Responder/Control	TRUE	UP	2.44	3.75	6.13	4.35
Spns2	ENSMUSG00000040447	Group:Responder/Control	TRUE	UP	2.07	3.74	6.96	4.34
Spon2	ENSMUSG00000037379	Group:Responder/Control	TRUE	UP	3.54	3.73	6.29	4.33
Helz2	ENSMUSG00000027580	Group:Responder/Control	TRUE	UP	1.26	3.73	11.67	4.33
Gm20659	ENSMUSG00000093467	Group:Responder/Control	TRUE	DN	-20.74	3.72	4.77	-4.33
Plpp3	ENSMUSG00000028517	Group:Responder/Control	TRUE	UP	1.08	3.72	9.9	4.33
Eps8l1	ENSMUSG00000006154	Group:Responder/Control	TRUE	UP	1.8	3.72	7.17	4.33
Fbln5	ENSMUSG00000021186	Group:Responder/Control	TRUE	UP	1.59	3.72	7.79	4.33
Nxpe4	ENSMUSG00000044229	Group:Responder/Control	TRUE	UP	1.91	3.71	6.38	4.32
Gda	ENSMUSG00000058624	Group:Responder/Control	TRUE	UP	1.92	3.71	10.28	4.32
Armcx4	ENSMUSG00000049804	Group:Responder/Control	TRUE	UP	2.11	3.69	7.09	4.31
Trim7	ENSMUSG00000040350	Group:Responder/Control	TRUE	UP	1.63	3.68	8.82	4.31
Myzap	ENSMUSG00000041361	Group:Responder/Control	TRUE	UP	2.14	3.67	6.12	4.3
Shank2	ENSMUSG00000037541	Group:Responder/Control	TRUE	DN	-1.02	3.67	7.73	-4.3
Mcf2l	ENSMUSG00000031442	Group:Responder/Control	TRUE	UP	1.13	3.67	6.86	4.3
Hcar2	ENSMUSG00000045502	Group:Responder/Control	TRUE	UP	1.9	3.67	6.96	4.3
Adamts2	ENSMUSG00000036545	Group:Responder/Control	TRUE	UP	3.08	3.66	8.66	4.3
Plin1	ENSMUSG00000030546	Group:Responder/Control	TRUE	UP	5.38	3.65	8.52	4.29
Hp	ENSMUSG00000031722	Group:Responder/Control	TRUE	UP	4.47	3.64	11.92	4.28
Clmp	ENSMUSG00000032024	Group:Responder/Control	TRUE	UP	1.83	3.64	7.32	4.28
Evi2	ENSMUSG00000070354	Group:Responder/Control	TRUE	UP	1.15	3.64	7.13	4.28
Gbp5	ENSMUSG00000105504	Group:Responder/Control	TRUE	UP	1.21	3.62	11.12	4.27
Sod3	ENSMUSG00000072941	Group:Responder/Control	TRUE	UP	2.43	3.62	8.31	4.27
Phactr2	ENSMUSG00000062866	Group:Responder/Control	TRUE	UP	1.25	3.58	8.31	4.25
Hhex	ENSMUSG00000024986	Group:Responder/Control	TRUE	UP	1.02	3.57	8.33	4.24
Plxdc2	ENSMUSG00000026748	Group:Responder/Control	TRUE	UP	2.13	3.57	7.28	4.24
Cd200r1	ENSMUSG00000022667	Group:Responder/Control	TRUE	UP	1.3	3.56	7.06	4.24
Pla1a	ENSMUSG00000002847	Group:Responder/Control	TRUE	UP	1.78	3.55	8.73	4.23
S100a6	ENSMUSG00000001025	Group:Responder/Control	TRUE	DN	-1.08	3.54	14.79	-4.23
5031434O11Rik	ENSMUSG00000097885	Group:Responder/Control	TRUE	UP	1.41	3.54	5.62	4.22
Kit	ENSMUSG00000005672	Group:Responder/Control	TRUE	UP	1.44	3.53	7.84	4.22
Gas6	ENSMUSG00000031451	Group:Responder/Control	TRUE	UP	3.64	3.53	10.07	4.22
Atg9b	ENSMUSG00000038295	Group:Responder/Control	TRUE	DN	-1.49	3.53	6.93	-4.22
Gja4	ENSMUSG00000050234	Group:Responder/Control	TRUE	UP	1.63	3.53	5.94	4.22
A630001G21Rik	ENSMUSG00000052760	Group:Responder/Control	TRUE	UP	1.71	3.52	8.05	4.22
Fbxl12	ENSMUSG00000066892	Group:Responder/Control	TRUE	UP	1.15	3.52	8.91	4.21
Fzd4	ENSMUSG00000049791	Group:Responder/Control	TRUE	UP	1.66	3.52	9.41	4.21
Acp5	ENSMUSG00000001348	Group:Responder/Control	TRUE	UP	1.33	3.52	10.01	4.21
Ccl5	ENSMUSG00000035042	Group:Responder/Control	TRUE	UP	1.91	3.51	9.75	4.21
Itga1	ENSMUSG00000042284	Group:Responder/Control	TRUE	UP	1.33	3.5	9.27	4.2
Smpdl3a	ENSMUSG00000019872	Group:Responder/Control	TRUE	UP	1.96	3.5	9.05	4.2
5430427O19Rik	ENSMUSG00000025058	Group:Responder/Control	TRUE	UP	1.22	3.49	7.21	4.2
Ccl8	ENSMUSG00000009185	Group:Responder/Control	TRUE	UP	3.34	3.48	10.29	4.19
Rasgrp4	ENSMUSG00000030589	Group:Responder/Control	TRUE	UP	1.5	3.47	7.26	4.18
Casz1	ENSMUSG00000028977	Group:Responder/Control	TRUE	UP	1.34	3.45	6.45	4.17
[truncated: 12,289 more rows]
