# Supplementary material for: Spatial genomics reveals cholesterol metabolism as a key factor in colorectal cancer immunotherapy resistance
Source: Front Oncol. 2025 Mar 18;15:1549237. doi: 10.3389/fonc.2025.1549237 (PMC11959564; doi:10.3389/fonc.2025.1549237)
Supplement: Supplementary file 3 [file Table2.xlsx]

## Sheet: TableS2_SpatialBiomarkers
Symbol	cluster	direction	avg_logFC	p_val_adj_neg_log10	pct_1	pct_2
PSAT1	Tumor 1	UP	0.791	Inf	99	94
HMGA1	Tumor 1	UP	0.744	Inf	100	96
NCL	Tumor 1	UP	0.742	Inf	100	99
HIST1H2BJ	Tumor 1	UP	0.709	Inf	100	97
SHMT2	Tumor 1	UP	0.709	Inf	98	91
HIST1H1A	Tumor 1	UP	0.7	Inf	94	87
EIF5A	Tumor 1	UP	0.697	Inf	100	100
HSPD1	Tumor 1	UP	0.692	Inf	99	96
SLC7A5	Tumor 1	UP	0.683	Inf	98	92
CCND1	Tumor 1	UP	0.671	Inf	99	96
HSPA9	Tumor 1	UP	0.663	Inf	100	98
DUT	Tumor 1	UP	0.66	Inf	98	93
YBX3	Tumor 1	UP	0.649	Inf	100	97
PA2G4	Tumor 1	UP	0.647	Inf	99	96
HIST1H3C	Tumor 1	UP	0.646	Inf	100	97
RRM2	Tumor 1	UP	0.643	Inf	95	87
SLC25A3	Tumor 1	UP	0.639	Inf	100	100
HSP90AB1	Tumor 1	UP	0.628	Inf	100	100
NOP56	Tumor 1	UP	0.627	Inf	99	95
C1QBP	Tumor 1	UP	0.624	Inf	98	94
HIST1H3E	Tumor 1	UP	0.622	Inf	99	96
HIST1H2BK	Tumor 1	UP	0.62	Inf	99	95
HIST1H1C	Tumor 1	UP	0.618	Inf	100	99
ANP32B	Tumor 1	UP	0.617	Inf	100	99
PABPC1	Tumor 1	UP	0.615	Inf	100	99
SHISAL2B	Tumor 1	UP	0.615	Inf	96	85
SCD2	Tumor 1	UP	0.609	Inf	97	94
SRM	Tumor 1	UP	0.608	Inf	97	92
HIST1H1E	Tumor 1	UP	0.605	Inf	100	97
NAP1L1	Tumor 1	UP	0.602	Inf	100	98
CDK1	Tumor 1	UP	0.6	Inf	97	92
FKBP4	Tumor 1	UP	0.595	Inf	97	92
TNFRSF12A	Tumor 1	UP	0.594	Inf	95	88
MYBBP1A	Tumor 1	UP	0.588	Inf	99	95
HIST1H2BB	Tumor 1	UP	0.587	Inf	100	97
HIST1H2AN	Tumor 1	UP	0.587	Inf	97	91
CYC1	Tumor 1	UP	0.585	Inf	98	95
ERH	Tumor 1	UP	0.584	Inf	99	96
DKC1	Tumor 1	UP	0.582	Inf	95	86
SERBP1	Tumor 1	UP	0.576	Inf	100	99
NPM1	Tumor 1	UP	0.573	Inf	100	99
MYC	Tumor 1	UP	0.567	Inf	92	84
NOP58	Tumor 1	UP	0.565	Inf	94	87
ATP5B	Tumor 1	UP	0.564	Inf	99	97
GARS	Tumor 1	UP	0.561	Inf	100	97
HNRNPAB	Tumor 1	UP	0.561	Inf	100	100
CCT5	Tumor 1	UP	0.558	Inf	100	98
ATP5A1	Tumor 1	UP	0.557	Inf	100	99
H2AFZ	Tumor 1	UP	0.556	Inf	99	98
CNBP	Tumor 1	UP	0.554	Inf	100	99
RANBP1	Tumor 1	UP	0.549	Inf	98	94
CCT3	Tumor 1	UP	0.546	Inf	100	98
ASNS	Tumor 1	UP	0.543	Inf	96	89
HIST2H2AC	Tumor 1	UP	0.541	Inf	92	84
HMGN1	Tumor 1	UP	0.541	Inf	98	94
EIF4A1	Tumor 1	UP	0.539	Inf	98	96
HNRNPD	Tumor 1	UP	0.538	Inf	100	98
CCT6A	Tumor 1	UP	0.538	Inf	97	93
FASN	Tumor 1	UP	0.537	Inf	92	83
PPP1R14B	Tumor 1	UP	0.537	Inf	98	94
TCP1	Tumor 1	UP	0.536	Inf	100	99
HNRNPA1	Tumor 1	UP	0.535	Inf	98	94
HIST4H4	Tumor 1	UP	0.535	Inf	86	78
GTF3A	Tumor 1	UP	0.533	Inf	100	96
EEF1G	Tumor 1	UP	0.532	Inf	100	99
PPA1	Tumor 1	UP	0.531	Inf	97	91
YWHAQ	Tumor 1	UP	0.531	Inf	100	98
ALYREF	Tumor 1	UP	0.53	Inf	100	97
YWHAZ	Tumor 1	UP	0.53	Inf	100	99
TARS	Tumor 1	UP	0.528	Inf	98	92
KPNB1	Tumor 1	UP	0.525	Inf	100	98
TOMM5	Tumor 1	UP	0.525	Inf	98	95
TOP2A	Tumor 1	UP	0.523	Inf	96	90
RARS	Tumor 1	UP	0.521	Inf	98	93
TXN1	Tumor 1	UP	0.521	Inf	100	99
NUCKS1	Tumor 1	UP	0.52	Inf	100	98
NDUFA4	Tumor 1	UP	0.519	Inf	99	97
BANF1	Tumor 1	UP	0.518	Inf	98	94
CCNA2	Tumor 1	UP	0.518	Inf	97	91
RHOX5	Tumor 1	UP	0.517	Inf	99	94
MTHFD2	Tumor 1	UP	0.515	Inf	97	90
LGALS1	Tumor 1	UP	0.511	Inf	100	100
TOMM70A	Tumor 1	UP	0.511	Inf	98	94
TXN2	Tumor 1	UP	0.511	Inf	99	96
CCT2	Tumor 1	UP	0.51	Inf	99	97
DUSP9	Tumor 1	UP	0.51	Inf	92	81
PTTG1IP	Tumor 1	UP	0.51	Inf	95	91
ATF4	Tumor 1	UP	0.508	Inf	100	99
SRSF1	Tumor 1	UP	0.508	Inf	96	91
IL1RL1	Tumor 1	UP	0.507	Inf	91	83
SNRPE	Tumor 1	UP	0.507	Inf	99	97
NOLC1	Tumor 1	UP	0.505	Inf	96	90
CCT8	Tumor 1	UP	0.505	Inf	99	96
RACK1	Tumor 1	UP	0.504	Inf	100	100
SET	Tumor 1	UP	0.504	Inf	97	92
TRIM30A	Tumor 1	DN	-0.597	Inf	55	71
SLFN2	Tumor 1	DN	-0.599	Inf	57	72
CILP	Tumor 1	DN	-0.684	Inf	63	81
BASP1	Tumor 1	DN	-0.687	Inf	63	78
H2-T23	Tumor 1	DN	-0.712	Inf	64	80
IFI204	Tumor 1	DN	-0.715	Inf	51	69
IRF7	Tumor 1	DN	-0.753	Inf	63	81
MMP2	Tumor 1	DN	-0.768	Inf	79	91
XDH	Tumor 1	DN	-0.812	Inf	50	69
ABCA1	Tumor 1	DN	-0.917	Inf	52	70
SPARC	Tumor 1	DN	-0.943	Inf	97	99
GSN	Tumor 1	DN	-1.104	Inf	50	66
DPT	Tumor 1	DN	-1.116	Inf	57	78
HMOX1	Tumor 1	DN	-1.122	Inf	51	69
PLAC8	Tumor 1	DN	-1.33	Inf	58	80
COL5A2	Tumor 1	DN	-1.463	Inf	68	87
SELENOP	Tumor 1	DN	-2.271	Inf	68	83
COL1A1	Tumor 1	DN	-3.438	Inf	54	77
APOE	Tumor 1	DN	-1.104	293.1	90	95
COL3A1	Tumor 1	DN	-0.793	290.6	97	99
SAT1	Tumor 1	DN	-0.575	288.8	73	85
CLEC2D	Tumor 1	DN	-0.626	283.4	78	88
LSP1	Tumor 1	DN	-0.665	283.1	60	74
CD53	Tumor 1	DN	-0.648	282.3	68	80
ITM2B	Tumor 1	DN	-1.028	281.1	92	96
RNASE4	Tumor 1	DN	-1.035	276.1	64	77
SDC3	Tumor 1	DN	-0.745	274.9	62	75
CST3	Tumor 1	DN	-0.527	273.6	98	99
ANTXR1	Tumor 1	DN	-0.509	271.9	55	69
CD68	Tumor 1	DN	-0.748	267.6	83	91
CCL9	Tumor 1	DN	-1.27	265.6	50	66
CRIP1	Tumor 1	DN	-1.164	262.8	56	69
CTSD	Tumor 1	DN	-0.686	261.5	87	94
CD84	Tumor 1	DN	-0.601	254.3	56	70
ARL6IP1	Tumor 1	DN	-0.602	251.7	59	72
CTSB	Tumor 1	DN	-0.669	241.7	100	100
IL4RA	Tumor 1	DN	-0.932	239.5	64	76
CCN1	Tumor 1	DN	-0.679	236.6	53	67
CTSH	Tumor 1	DN	-0.639	232.8	85	92
C3AR1	Tumor 1	DN	-0.64	222.2	80	88
AQP1	Tumor 1	DN	-0.691	212.9	67	81
THBS1	Tumor 1	DN	-1.178	212.1	65	78
BMP1	Tumor 1	DN	-0.545	206.3	67	77
LGMN	Tumor 1	DN	-0.663	205.2	94	97
NINJ1	Tumor 1	DN	-0.734	198.4	74	84
FCGR2B	Tumor 1	DN	-0.679	195.9	68	79
CFP	Tumor 1	DN	-0.979	191.6	66	76
FSTL1	Tumor 1	DN	-0.613	189.3	84	91
PRSS23	Tumor 1	DN	-0.69	189.3	57	68
MAN1A	Tumor 1	DN	-0.568	187.5	63	73
P2RX4	Tumor 1	DN	-0.536	187.3	57	67
MARCKS	Tumor 1	DN	-0.558	184.4	81	89
PLA2G7	Tumor 1	DN	-0.546	183	50	64
RAC2	Tumor 1	DN	-0.593	180.1	65	75
PTPRC	Tumor 1	DN	-0.544	177	75	85
SELPLG	Tumor 1	DN	-0.503	175.1	59	69
C1QA	Tumor 1	DN	-0.638	171.7	97	98
UCP2	Tumor 1	DN	-0.621	170.5	74	84
CD93	Tumor 1	DN	-0.621	169.6	50	61
PTPN18	Tumor 1	DN	-0.548	154.2	60	70
LILRB4A	Tumor 1	DN	-0.507	151.5	72	81
STAB1	Tumor 1	DN	-0.768	149.3	63	72
OASL2	Tumor 1	DN	-0.506	148.6	85	92
SIRPA	Tumor 1	DN	-0.535	147.3	71	80
LAPTM5	Tumor 1	DN	-0.56	144.7	82	89
P4HA2	Tumor 1	DN	-0.545	142.5	75	84
TYROBP	Tumor 1	DN	-0.538	138.6	85	91
IL1RN	Tumor 1	DN	-0.505	137.8	61	73
H2-EB1	Tumor 1	DN	-0.728	127.8	81	89
EHD4	Tumor 1	DN	-0.509	127.4	56	64
NCF1	Tumor 1	DN	-0.52	126.1	68	76
SRGN	Tumor 1	DN	-0.516	121.8	79	87
ARHGDIB	Tumor 1	DN	-0.547	113.5	81	88
CSF1R	Tumor 1	DN	-0.546	112.6	69	77
MT2	Tumor 1	DN	-0.723	112.6	94	97
IGFBP3	Tumor 1	DN	-0.893	110.9	61	72
ISG15	Tumor 1	DN	-0.572	103.3	84	91
CYBA	Tumor 1	DN	-0.537	102.2	86	92
CTSC	Tumor 1	DN	-0.559	100.6	84	90
ALOX5AP	Tumor 1	DN	-0.546	98.9	72	80
CTSS	Tumor 1	DN	-0.55	93.1	97	98
FCGR3	Tumor 1	DN	-0.581	84.4	80	88
RSAD2	Tumor 1	DN	-0.691	83.2	64	72
H2-AB1	Tumor 1	DN	-0.574	80.6	88	93
CREG1	Tumor 1	DN	-0.504	63.5	74	81
H2-AA	Tumor 1	DN	-0.547	59.2	89	94
CD74	Tumor 1	DN	-0.647	51.7	97	98
MT1	Tumor 1	DN	-0.548	36	98	98
SLC2A1	Tumor 1	DN	-0.57	26.9	88	91
ARG1	Tumor 1	DN	-0.604	6.4	77	82
MATN2	Tumor: ECM	UP	1.052	Inf	98	92
COL6A1	Tumor: ECM	UP	0.908	Inf	99	97
AQP1	Tumor: ECM	UP	0.906	Inf	90	75
SDC2	Tumor: ECM	UP	0.903	Inf	98	92
FN1	Tumor: ECM	UP	0.872	Inf	100	100
COL6A2	Tumor: ECM	UP	0.872	Inf	99	97
PTGFRN	Tumor: ECM	UP	0.74	Inf	95	89
DCN	Tumor: ECM	UP	0.724	Inf	98	96
GBP2	Tumor: ECM	UP	0.704	Inf	98	92
WLS	Tumor: ECM	UP	0.704	Inf	99	96
CILP	Tumor: ECM	UP	0.698	Inf	90	75
ENPP2	Tumor: ECM	UP	0.678	Inf	51	24
OSR2	Tumor: ECM	UP	0.67	Inf	92	85
TGFB3	Tumor: ECM	UP	0.644	Inf	84	71
ZBP1	Tumor: ECM	UP	0.639	Inf	98	94
BST2	Tumor: ECM	UP	0.634	Inf	100	99
CPQ	Tumor: ECM	UP	0.618	Inf	92	84
ECM1	Tumor: ECM	UP	0.61	Inf	100	99
TAPBP	Tumor: ECM	UP	0.606	Inf	100	98
H2-AA	Tumor: ECM	UP	0.581	Inf	95	92
S100A4	Tumor: ECM	UP	0.563	Inf	98	97
PDGFRA	Tumor: ECM	UP	0.562	Inf	92	85
CD74	Tumor: ECM	UP	0.554	Inf	98	98
PMEPA1	Tumor: ECM	UP	0.542	Inf	98	94
IGTP	Tumor: ECM	UP	0.542	Inf	90	85
VCAN	Tumor: ECM	UP	0.522	Inf	97	93
TRPS1	Tumor: ECM	UP	0.518	Inf	94	87
H2-Q7	Tumor: ECM	UP	0.516	Inf	97	94
MEDAG	Tumor: ECM	UP	0.515	Inf	84	74
H2-T22	Tumor: ECM	UP	0.515	Inf	90	83
SERTAD4	Tumor: ECM	UP	0.511	Inf	82	69
B2M	Tumor: ECM	UP	0.505	Inf	100	100
THBS1	Tumor: ECM	DN	-1.097	Inf	60	78
COL1A1	Tumor: ECM	DN	-2.987	285.1	61	74
H2-AB1	Tumor: ECM	UP	0.535	281.9	94	92
HMOX1	Tumor: ECM	DN	-0.952	204.8	53	68
CCN1	Tumor: ECM	DN	-0.656	200.1	52	66
IER3	Tumor: ECM	DN	-0.665	189.7	53	68
CRIP1	Tumor: ECM	DN	-1.007	163	57	68
CCL5	Tumor: ECM	UP	0.616	158.3	87	83
CCL9	Tumor: ECM	DN	-1.108	151.4	53	64
IGFBP3	Tumor: ECM	DN	-0.923	146.1	60	72
PF4	Tumor: ECM	DN	-1.082	143.4	53	64
BGN	Tumor: ECM	DN	-1.577	129.4	55	65
PRSS23	Tumor: ECM	DN	-0.515	55.9	60	67
CFP	Tumor: ECM	DN	-0.667	44.1	69	75
STAB1	Tumor: ECM	DN	-0.566	43.4	66	71
ARG1	Tumor: ECM	DN	-0.583	35.6	77	82
IL4RA	Tumor: ECM	DN	-0.641	34.1	70	74
POSTN	Tumor: ECM	DN	-0.795	33	62	68
RNASE4	Tumor: ECM	DN	-0.704	18.3	72	75
FCGRT	Tumor: ECM	DN	-0.761	11.7	54	55
TRF	Tumor: ECM	DN	-0.568	8.3	59	60
RBM3	Tumor 2	DN	-0.501	Inf	100	99
CALD1	Tumor 2	DN	-0.501	Inf	98	96
TOP2A	Tumor 2	DN	-0.502	Inf	96	91
HDGF	Tumor 2	DN	-0.502	Inf	100	99
ZFP36L2	Tumor 2	DN	-0.504	Inf	92	88
PSAT1	Tumor 2	DN	-0.505	Inf	98	94
ESD	Tumor 2	DN	-0.511	Inf	98	95
BTG1	Tumor 2	DN	-0.514	Inf	100	98
RAD23B	Tumor 2	DN	-0.514	Inf	95	92
ARPC4	Tumor 2	DN	-0.517	Inf	97	95
PPP1R14B	Tumor 2	DN	-0.517	Inf	98	95
RHOA	Tumor 2	DN	-0.518	Inf	98	96
P4HA1	Tumor 2	DN	-0.52	Inf	99	96
UQCR10	Tumor 2	DN	-0.522	Inf	97	96
AMFR	Tumor 2	DN	-0.525	Inf	89	85
GRINA	Tumor 2	DN	-0.525	Inf	97	95
SSR3	Tumor 2	DN	-0.525	Inf	94	91
BAG1	Tumor 2	DN	-0.526	Inf	98	97
ALKBH5	Tumor 2	DN	-0.526	Inf	92	87
CD34	Tumor 2	DN	-0.527	Inf	100	99
ERH	Tumor 2	DN	-0.527	Inf	99	97
SEC61G	Tumor 2	DN	-0.527	Inf	94	90
RNF126	Tumor 2	DN	-0.527	Inf	94	89
HTRA1	Tumor 2	DN	-0.527	Inf	100	98
SPTBN1	Tumor 2	DN	-0.528	Inf	94	90
ATP5K	Tumor 2	DN	-0.529	Inf	96	94
ARF5	Tumor 2	DN	-0.529	Inf	98	96
H2-Q7	Tumor 2	DN	-0.53	Inf	97	94
KPNB1	Tumor 2	DN	-0.53	Inf	100	98
ATP6V0C	Tumor 2	DN	-0.531	Inf	96	94
CNBP	Tumor 2	DN	-0.531	Inf	100	99
TRIM28	Tumor 2	DN	-0.533	Inf	98	96
EIF3I	Tumor 2	DN	-0.539	Inf	98	96
CCND1	Tumor 2	DN	-0.54	Inf	99	96
DAZAP2	Tumor 2	DN	-0.543	Inf	96	94
SHMT2	Tumor 2	DN	-0.544	Inf	96	92
CAPN2	Tumor 2	DN	-0.544	Inf	98	96
CD81	Tumor 2	DN	-0.547	Inf	98	97
SFPQ	Tumor 2	DN	-0.548	Inf	99	98
COX6A1	Tumor 2	DN	-0.55	Inf	98	96
TCP1	Tumor 2	DN	-0.551	Inf	100	99
ATP5J2	Tumor 2	DN	-0.553	Inf	100	100
ANXA1	Tumor 2	DN	-0.554	Inf	100	99
PARP12	Tumor 2	DN	-0.555	Inf	97	94
HNRNPL	Tumor 2	DN	-0.556	Inf	95	93
HNRNPU	Tumor 2	DN	-0.559	Inf	96	93
ATF4	Tumor 2	DN	-0.561	Inf	100	99
COX5B	Tumor 2	DN	-0.561	Inf	99	97
CLTC	Tumor 2	DN	-0.561	Inf	100	99
TGFBI	Tumor 2	DN	-0.563	Inf	93	88
CAPNS1	Tumor 2	DN	-0.566	Inf	99	98
ENO1B	Tumor 2	DN	-0.566	Inf	95	91
FXYD5	Tumor 2	DN	-0.567	Inf	97	95
CANX	Tumor 2	DN	-0.568	Inf	100	100
ATP6V0E	Tumor 2	DN	-0.571	Inf	98	97
SELENOF	Tumor 2	DN	-0.574	Inf	97	95
S100A11	Tumor 2	DN	-0.574	Inf	99	97
CALM2	Tumor 2	DN	-0.578	Inf	95	93
COX5A	Tumor 2	DN	-0.578	Inf	98	97
HNRNPH1	Tumor 2	DN	-0.578	Inf	100	99
COX6B1	Tumor 2	DN	-0.58	Inf	100	99
STRAP	Tumor 2	DN	-0.584	Inf	90	86
FABP5	Tumor 2	DN	-0.588	Inf	95	90
AKT1	Tumor 2	DN	-0.589	Inf	97	96
PHB2	Tumor 2	DN	-0.59	Inf	96	93
MCL1	Tumor 2	DN	-0.59	Inf	99	98
SYNCRIP	Tumor 2	DN	-0.591	Inf	97	96
PMEPA1	Tumor 2	DN	-0.591	Inf	97	95
FCER1G	Tumor 2	DN	-0.594	Inf	98	95
CTSZ	Tumor 2	DN	-0.594	Inf	100	100
PPIC	Tumor 2	DN	-0.594	Inf	99	98
NACA	Tumor 2	DN	-0.595	Inf	100	99
HNRNPM	Tumor 2	DN	-0.597	Inf	99	98
UBE2M	Tumor 2	DN	-0.597	Inf	98	98
COX4I1	Tumor 2	DN	-0.597	Inf	99	98
SDC4	Tumor 2	DN	-0.599	Inf	94	91
PSMB4	Tumor 2	DN	-0.6	Inf	99	98
EIF3H	Tumor 2	DN	-0.6	Inf	99	97
CSNK1A1	Tumor 2	DN	-0.601	Inf	97	97
HSP90B1	Tumor 2	DN	-0.601	Inf	100	100
THBS2	Tumor 2	DN	-0.602	Inf	98	94
HIST1H2BJ	Tumor 2	DN	-0.603	Inf	100	97
SDF4	Tumor 2	DN	-0.606	Inf	97	96
CYC1	Tumor 2	DN	-0.606	Inf	98	96
LMNA	Tumor 2	DN	-0.607	Inf	99	98
ATP5E	Tumor 2	DN	-0.609	Inf	100	100
NISCH	Tumor 2	DN	-0.611	Inf	98	98
CSDE1	Tumor 2	DN	-0.614	Inf	100	100
RPN2	Tumor 2	DN	-0.617	Inf	99	98
NME2	Tumor 2	DN	-0.617	Inf	97	95
ANXA5	Tumor 2	DN	-0.618	Inf	99	98
ZBP1	Tumor 2	DN	-0.618	Inf	97	94
TPM1	Tumor 2	DN	-0.618	Inf	100	98
ZFP36L1	Tumor 2	DN	-0.619	Inf	93	91
UNC93B1	Tumor 2	DN	-0.623	Inf	94	89
CTSA	Tumor 2	DN	-0.624	Inf	98	97
HNRNPA2B1	Tumor 2	DN	-0.624	Inf	96	94
H2AFZ	Tumor 2	DN	-0.626	Inf	99	98
GNG11	Tumor 2	DN	-0.629	Inf	100	97
COTL1	Tumor 2	DN	-0.63	Inf	97	94
ANXA2	Tumor 2	DN	-0.63	Inf	100	100
CAP1	Tumor 2	DN	-0.63	Inf	99	98
GNAI2	Tumor 2	DN	-0.631	Inf	100	100
CDC42	Tumor 2	DN	-0.632	Inf	99	98
ANP32B	Tumor 2	DN	-0.635	Inf	100	99
MARCKS	Tumor 2	DN	-0.637	Inf	92	86
HIST1H3E	Tumor 2	DN	-0.638	Inf	99	96
UBC	Tumor 2	DN	-0.641	Inf	100	100
KDELR2	Tumor 2	DN	-0.642	Inf	99	99
COX8A	Tumor 2	DN	-0.642	Inf	99	97
IGFBP4	Tumor 2	DN	-0.643	Inf	97	94
DDB1	Tumor 2	DN	-0.643	Inf	99	98
GNB2	Tumor 2	DN	-0.644	Inf	100	100
PTMS	Tumor 2	DN	-0.644	Inf	100	100
HIST1H2BB	Tumor 2	DN	-0.644	Inf	100	98
TNFRSF1A	Tumor 2	DN	-0.644	Inf	97	95
HSPD1	Tumor 2	DN	-0.645	Inf	99	96
YWHAQ	Tumor 2	DN	-0.647	Inf	100	99
COL6A1	Tumor 2	DN	-0.647	Inf	99	97
AXL	Tumor 2	DN	-0.648	Inf	99	98
POLR1D	Tumor 2	DN	-0.652	Inf	97	96
PCOLCE	Tumor 2	DN	-0.656	Inf	98	95
SDCBP	Tumor 2	DN	-0.658	Inf	99	98
HIST1H1A	Tumor 2	DN	-0.662	Inf	94	88
HIST1H3C	Tumor 2	DN	-0.665	Inf	100	97
ATP5D	Tumor 2	DN	-0.665	Inf	100	99
YWHAG	Tumor 2	DN	-0.674	Inf	99	99
CD52	Tumor 2	DN	-0.675	Inf	94	90
EIF4H	Tumor 2	DN	-0.683	Inf	97	96
ATP5H	Tumor 2	DN	-0.685	Inf	94	93
ECM1	Tumor 2	DN	-0.688	Inf	100	99
RBMS1	Tumor 2	DN	-0.689	Inf	98	98
ARF4	Tumor 2	DN	-0.691	Inf	100	100
ATOX1	Tumor 2	DN	-0.693	Inf	95	94
COL6A2	Tumor 2	DN	-0.697	Inf	99	97
CD47	Tumor 2	DN	-0.698	Inf	99	98
EIF4A1	Tumor 2	DN	-0.7	Inf	97	96
TPM4	Tumor 2	DN	-0.701	Inf	97	96
ATP5A1	Tumor 2	DN	-0.702	Inf	100	99
GRN	Tumor 2	DN	-0.703	Inf	99	98
LAPTM5	Tumor 2	DN	-0.705	Inf	92	87
DUT	Tumor 2	DN	-0.707	Inf	98	94
PKM	Tumor 2	DN	-0.709	Inf	100	100
JUN	Tumor 2	DN	-0.711	Inf	96	94
ATP5G3	Tumor 2	DN	-0.711	Inf	99	98
TLE5	Tumor 2	DN	-0.712	Inf	100	99
COL5A1	Tumor 2	DN	-0.712	Inf	96	92
DDX5	Tumor 2	DN	-0.713	Inf	94	93
HSPE1	Tumor 2	DN	-0.715	Inf	96	95
ATP5B	Tumor 2	DN	-0.716	Inf	98	97
CLIC4	Tumor 2	DN	-0.731	Inf	98	98
SERPINF1	Tumor 2	DN	-0.731	Inf	98	96
CHMP4B	Tumor 2	DN	-0.735	Inf	98	98
GNB1	Tumor 2	DN	-0.743	Inf	99	99
MYO10	Tumor 2	DN	-0.744	Inf	99	97
H2-K1	Tumor 2	DN	-0.745	Inf	98	97
EIF4G1	Tumor 2	DN	-0.752	Inf	98	98
ZYX	Tumor 2	DN	-0.754	Inf	96	96
RSRP1	Tumor 2	DN	-0.755	Inf	93	91
TSPO	Tumor 2	DN	-0.757	Inf	99	99
COL4A1	Tumor 2	DN	-0.76	Inf	97	95
CTSC	Tumor 2	DN	-0.762	Inf	94	88
GM11808	Tumor 2	DN	-0.763	Inf	99	98
SLC25A4	Tumor 2	DN	-0.765	Inf	99	99
CDK1	Tumor 2	DN	-0.766	Inf	96	93
LGALS3BP	Tumor 2	DN	-0.766	Inf	95	92
COL6A3	Tumor 2	DN	-0.774	Inf	99	98
AKR1A1	Tumor 2	DN	-0.775	Inf	100	100
TPM3	Tumor 2	DN	-0.776	Inf	96	96
HSPA5	Tumor 2	DN	-0.779	Inf	100	100
EIF4B	Tumor 2	DN	-0.781	Inf	100	99
SERPINH1	Tumor 2	DN	-0.783	Inf	100	99
COL4A2	Tumor 2	DN	-0.784	Inf	97	95
YWHAZ	Tumor 2	DN	-0.787	Inf	100	100
PSMB8	Tumor 2	DN	-0.79	Inf	100	99
GABARAP	Tumor 2	DN	-0.791	Inf	98	98
PDIA3	Tumor 2	DN	-0.798	Inf	99	99
RAP1B	Tumor 2	DN	-0.8	Inf	100	99
PFN1	Tumor 2	DN	-0.802	Inf	100	100
APP	Tumor 2	DN	-0.803	Inf	100	100
HSPA8	Tumor 2	DN	-0.804	Inf	100	100
FBN1	Tumor 2	DN	-0.806	Inf	98	97
CEBPB	Tumor 2	DN	-0.808	Inf	96	94
CALR	Tumor 2	DN	-0.81	Inf	99	99
HMGA1	Tumor 2	DN	-0.818	Inf	99	96
SEM1	Tumor 2	DN	-0.818	Inf	98	99
MSN	Tumor 2	DN	-0.82	Inf	97	98
LAMP1	Tumor 2	DN	-0.82	Inf	99	99
CALU	Tumor 2	DN	-0.825	Inf	99	99
FCGR3	Tumor 2	DN	-0.829	Inf	91	85
SELENOW	Tumor 2	DN	-0.834	Inf	97	97
PGAM1	Tumor 2	DN	-0.834	Inf	100	99
H3F3B	Tumor 2	DN	-0.839	Inf	100	99
PA2G4	Tumor 2	DN	-0.841	Inf	97	96
TAPBP	Tumor 2	DN	-0.841	Inf	98	98
CYBA	Tumor 2	DN	-0.843	Inf	94	90
LGMN	Tumor 2	DN	-0.843	Inf	98	96
FSTL1	Tumor 2	DN	-0.853	Inf	93	89
CLTA	Tumor 2	DN	-0.854	Inf	99	99
TAGLN2	Tumor 2	DN	-0.858	Inf	99	99
HIST1H1C	Tumor 2	DN	-0.858	Inf	100	99
PABPC1	Tumor 2	DN	-0.86	Inf	100	99
NPM1	Tumor 2	DN	-0.871	Inf	100	99
PRDX1	Tumor 2	DN	-0.872	Inf	98	98
SH3BGRL3	Tumor 2	DN	-0.879	Inf	98	98
IFITM3	Tumor 2	DN	-0.882	Inf	99	98
YBX3	Tumor 2	DN	-0.884	Inf	98	97
RAB1A	Tumor 2	DN	-0.884	Inf	97	97
HSPA9	Tumor 2	DN	-0.887	Inf	100	98
TPI1	Tumor 2	DN	-0.889	Inf	100	99
HNRNPA0	Tumor 2	DN	-0.89	Inf	99	99
NPC2	Tumor 2	DN	-0.902	Inf	100	99
EIF3E	Tumor 2	DN	-0.909	Inf	100	99
MYL12A	Tumor 2	DN	-0.913	Inf	96	96
FKBP1A	Tumor 2	DN	-0.92	Inf	98	99
LGALS1	Tumor 2	DN	-0.937	Inf	100	100
NCL	Tumor 2	DN	-0.945	Inf	100	99
CTSS	Tumor 2	DN	-0.946	Inf	100	98
LAPTM4A	Tumor 2	DN	-0.951	Inf	98	99
EEF1G	Tumor 2	DN	-0.952	Inf	100	99
C1QA	Tumor 2	DN	-0.958	Inf	99	98
DCN	Tumor 2	DN	-0.965	Inf	98	96
GPX1	Tumor 2	DN	-0.967	Inf	98	98
AHNAK	Tumor 2	DN	-0.985	Inf	99	99
SQSTM1	Tumor 2	DN	-0.986	Inf	96	96
PTMA	Tumor 2	DN	-0.99	Inf	99	99
HSP90AB1	Tumor 2	DN	-1.002	Inf	100	100
PGK1	Tumor 2	DN	-1.025	Inf	98	95
TUBB5	Tumor 2	DN	-1.026	Inf	100	100
H2-AA	Tumor 2	DN	-1.028	Inf	97	92
OAZ1	Tumor 2	DN	-1.029	Inf	98	98
EMP1	Tumor 2	DN	-1.029	Inf	97	97
MYH9	Tumor 2	DN	-1.03	Inf	97	98
TMSB10	Tumor 2	DN	-1.045	Inf	100	100
BST2	Tumor 2	DN	-1.061	Inf	99	99
C1QB	Tumor 2	DN	-1.087	Inf	99	97
LY6E	Tumor 2	DN	-1.13	Inf	98	99
FN1	Tumor 2	DN	-1.157	Inf	100	100
GNAS	Tumor 2	DN	-1.164	Inf	100	100
TPT1	Tumor 2	DN	-1.17	Inf	100	100
C1QC	Tumor 2	DN	-1.171	Inf	98	97
B2M	Tumor 2	DN	-1.182	Inf	100	100
RACK1	Tumor 2	DN	-1.205	Inf	100	100
MT1	Tumor 2	DN	-1.207	Inf	99	98
ENO1	Tumor 2	DN	-1.229	Inf	99	98
TXN1	Tumor 2	DN	-1.231	Inf	99	100
MIF	Tumor 2	DN	-1.232	Inf	99	98
EIF5A	Tumor 2	DN	-1.235	Inf	100	100
EEF1A1	Tumor 2	DN	-1.275	Inf	100	100
GPI1	Tumor 2	DN	-1.286	Inf	97	97
CST3	Tumor 2	DN	-1.293	Inf	99	99
PSAP	Tumor 2	DN	-1.299	Inf	100	100
CFL1	Tumor 2	DN	-1.313	Inf	99	100
FTL1	Tumor 2	DN	-1.316	Inf	100	100
LGALS3	Tumor 2	DN	-1.323	Inf	99	99
H2-D1	Tumor 2	DN	-1.363	Inf	99	100
EEF2	Tumor 2	DN	-1.401	Inf	97	98
SLC25A3	Tumor 2	DN	-1.41	Inf	100	100
CTSB	Tumor 2	DN	-1.448	Inf	100	100
TMSB4X	Tumor 2	DN	-1.45	Inf	100	100
SPARC	Tumor 2	DN	-1.468	Inf	99	98
ALDOA	Tumor 2	DN	-1.48	Inf	98	98
CTSL	Tumor 2	DN	-1.541	Inf	100	100
FAU	Tumor 2	DN	-1.596	Inf	99	100
MT2	Tumor 2	DN	-1.615	Inf	98	96
APOE	Tumor 2	DN	-1.652	Inf	96	94
VIM	Tumor 2	DN	-1.665	Inf	100	100
CD74	Tumor 2	DN	-1.669	Inf	99	98
ITM2B	Tumor 2	DN	-1.702	Inf	96	96
ACTG1	Tumor 2	DN	-1.923	Inf	99	100
ACTB	Tumor 2	DN	-1.989	Inf	98	100
COL3A1	Tumor 2	DN	-2.034	Inf	99	98
FTH1	Tumor 2	DN	-2.038	Inf	100	100
ISG15	Tumor 2	DN	-0.798	301.9	95	88
PFKL	Tumor 2	DN	-0.524	291.4	92	85
TGFBR2	Tumor 2	DN	-0.519	284.8	92	86
H2-EB1	Tumor 2	DN	-0.992	275.8	94	86
FAM162A	Tumor 2	DN	-0.564	274.1	97	90
LTBP4	Tumor 2	DN	-0.541	270.2	94	88
CD68	Tumor 2	DN	-0.604	248.1	95	88
H2-AB1	Tumor 2	DN	-0.766	238.7	98	91
CTSD	Tumor 2	DN	-0.507	229.5	97	92
MMP2	Tumor 2	DN	-0.538	225.7	95	87
ARHGDIB	Tumor 2	DN	-0.539	212.7	93	85
UCP2	Tumor 2	DN	-0.641	212.5	88	80
ENTPD6	Tumor 2	UP	0.554	182.8	63	50
TTLL5	Tumor 2	UP	0.536	182.8	61	48
PSMG3	Tumor 2	UP	0.549	180.2	61	48
CPTP	Tumor 2	UP	0.508	179	60	46
PKNOX2	Tumor 2	UP	0.506	178.9	59	44
UGGT2	Tumor 2	UP	0.516	178.5	58	44
CARS2	Tumor 2	UP	0.521	174.2	60	47
NFYC	Tumor 2	UP	0.588	173.8	64	53
NUF2	Tumor 2	UP	0.506	171.9	60	47
KLHL12	Tumor 2	UP	0.556	171.1	64	52
AUNIP	Tumor 2	UP	0.536	169.7	61	48
SELENOP	Tumor 2	DN	-2.091	168.5	91	78
URB2	Tumor 2	UP	0.54	166.6	62	50
COL5A2	Tumor 2	DN	-0.956	165.2	92	82
PPID	Tumor 2	UP	0.512	164.8	59	46
TTI1	Tumor 2	UP	0.571	160.6	68	57
ALOX5AP	Tumor 2	DN	-0.533	160.3	85	77
YES1	Tumor 2	UP	0.52	159.6	62	50
GZF1	Tumor 2	UP	0.549	158.5	64	53
CCL5	Tumor 2	DN	-0.902	158.2	93	82
INTS6	Tumor 2	UP	0.562	151.6	66	55
FAM216A	Tumor 2	UP	0.547	150.7	65	54
MAIP1	Tumor 2	UP	0.55	149.8	64	54
CREG1	Tumor 2	DN	-0.517	148.6	84	78
IRF7	Tumor 2	DN	-0.579	148.2	85	76
CXCL10	Tumor 2	DN	-0.676	145.8	94	83
NACC1	Tumor 2	UP	0.531	145.5	63	52
FAM133B	Tumor 2	UP	0.522	144.7	63	52
PDSS1	Tumor 2	UP	0.521	142.2	63	51
NDUFAF1	Tumor 2	UP	0.536	141.2	64	53
ZNRF3	Tumor 2	UP	0.551	139.6	65	55
MPHOSPH10	Tumor 2	UP	0.502	139.3	62	50
ARG1	Tumor 2	DN	-1.178	138.5	91	80
UCHL3	Tumor 2	UP	0.501	137.8	76	60
NINJ1	Tumor 2	DN	-0.57	133.9	89	81
KLRA4	Tumor 2	UP	0.512	133.2	64	53
2310061I04RIK	Tumor 2	UP	0.526	130.7	64	54
NUP35	Tumor 2	UP	0.503	130.2	62	52
IFT22	Tumor 2	UP	0.513	129.9	65	55
POLR3F	Tumor 2	UP	0.51	128.4	64	55
AMACR	Tumor 2	UP	0.517	127.8	63	53
PWP1	Tumor 2	UP	0.502	127.6	62	51
MCTS2	Tumor 2	UP	0.514	127.2	64	54
ZMYM6	Tumor 2	UP	0.52	126	64	54
TET3	Tumor 2	UP	0.514	125.5	66	57
CSF1R	Tumor 2	DN	-0.516	125.4	81	74
USP1	Tumor 2	UP	0.506	124.4	63	53
B3GALNT2	Tumor 2	UP	0.53	124.3	64	55
UBFD1	Tumor 2	UP	0.516	124.1	64	54
MARK4	Tumor 2	UP	0.513	123.3	63	54
ABCB1B	Tumor 2	UP	0.504	120.1	66	55
ZFP9	Tumor 2	UP	0.523	120	63	53
UROD	Tumor 2	UP	0.509	119.6	66	57
ELAC2	Tumor 2	UP	0.505	119.3	65	56
BCLAF3	Tumor 2	UP	0.522	118.9	64	56
CSTF1	Tumor 2	UP	0.509	118.4	65	56
ITPR3	Tumor 2	UP	0.508	114.2	64	55
QSOX2	Tumor 2	UP	0.507	112	63	54
THBS1	Tumor 2	DN	-1.039	78.7	87	73
DPT	Tumor 2	DN	-0.85	75.4	86	71
RNASE4	Tumor 2	DN	-0.793	75.3	83	73
PLAC8	Tumor 2	DN	-0.803	73.6	88	74
IL4RA	Tumor 2	DN	-0.705	69.7	81	72
AQP1	Tumor 2	DN	-0.509	63.6	90	76
COL1A1	Tumor 2	DN	-3.305	49.6	90	69
CFP	Tumor 2	DN	-0.752	46.4	85	72
STAB1	Tumor 2	DN	-0.587	41.3	79	69
IFI27L2A	Tumor 2	DN	-1.051	38.7	72	61
APOD	Tumor 2	DN	-0.714	34.6	80	67
POSTN	Tumor 2	DN	-1.07	31.1	81	65
BGN	Tumor 2	DN	-1.698	20.4	79	61
IGFBP7	Tumor 2	DN	-1.448	14.2	74	57
HMOX1	Tumor 2	DN	-0.674	11.5	76	63
GSN	Tumor 2	DN	-0.693	10	69	62
PF4	Tumor 2	DN	-0.91	7	73	60
CCL8	Tumor 2	DN	-2.522	6.2	68	45
CRIP1	Tumor 2	DN	-0.736	4.9	78	64
SLC2A1	Tumor: Hypoxic	UP	1.893	Inf	100	89
ERO1L	Tumor: Hypoxic	UP	1.81	Inf	96	72
MMP12	Tumor: Hypoxic	UP	1.784	Inf	77	45
HSPA1B	Tumor: Hypoxic	UP	1.497	Inf	68	41
MT1	Tumor: Hypoxic	UP	1.458	Inf	100	98
ANKRD37	Tumor: Hypoxic	UP	1.41	Inf	88	57
MT2	Tumor: Hypoxic	UP	1.389	Inf	100	96
NDRG1	Tumor: Hypoxic	UP	1.294	Inf	90	69
GPI1	Tumor: Hypoxic	UP	1.283	Inf	100	96
BHLHE40	Tumor: Hypoxic	UP	1.252	Inf	99	92
EGLN3	Tumor: Hypoxic	UP	1.234	Inf	94	78
HIGD1A	Tumor: Hypoxic	UP	1.224	Inf	98	87
P4HA2	Tumor: Hypoxic	UP	1.222	Inf	95	81
CAR9	Tumor: Hypoxic	UP	1.198	Inf	77	45
FAM162A	Tumor: Hypoxic	UP	1.197	Inf	99	90
LGALS3	Tumor: Hypoxic	UP	1.182	Inf	100	99
DDIT4	Tumor: Hypoxic	UP	1.171	Inf	96	81
BNIP3	Tumor: Hypoxic	UP	1.15	Inf	89	63
IER3	Tumor: Hypoxic	UP	1.124	Inf	86	63
P4HA1	Tumor: Hypoxic	UP	1.118	Inf	100	96
APPL2	Tumor: Hypoxic	UP	1.113	Inf	93	78
PGK1	Tumor: Hypoxic	UP	1.085	Inf	100	95
LTBP4	Tumor: Hypoxic	UP	0.999	Inf	96	88
BSG	Tumor: Hypoxic	UP	0.973	Inf	100	100
PTGS2	Tumor: Hypoxic	UP	0.959	Inf	85	72
VEGFA	Tumor: Hypoxic	UP	0.943	Inf	96	86
PLOD2	Tumor: Hypoxic	UP	0.928	Inf	96	90
ENO1	Tumor: Hypoxic	UP	0.906	Inf	100	98
ALDOA	Tumor: Hypoxic	UP	0.899	Inf	100	98
PKM	Tumor: Hypoxic	UP	0.891	Inf	100	100
HMOX1	Tumor: Hypoxic	UP	0.888	Inf	83	62
TPI1	Tumor: Hypoxic	UP	0.884	Inf	100	99
BTG1	Tumor: Hypoxic	UP	0.883	Inf	100	98
EGLN1	Tumor: Hypoxic	UP	0.878	Inf	94	83
GYS1	Tumor: Hypoxic	UP	0.864	Inf	89	75
RGS1	Tumor: Hypoxic	UP	0.864	Inf	67	43
PFKL	Tumor: Hypoxic	UP	0.863	Inf	95	85
GJA1	Tumor: Hypoxic	UP	0.856	Inf	98	96
DDIT3	Tumor: Hypoxic	UP	0.854	Inf	89	76
SQSTM1	Tumor: Hypoxic	UP	0.85	Inf	98	96
ATF3	Tumor: Hypoxic	UP	0.836	Inf	67	37
SDC4	Tumor: Hypoxic	UP	0.805	Inf	97	91
NOS2	Tumor: Hypoxic	UP	0.804	Inf	71	49
DNAJB1	Tumor: Hypoxic	UP	0.804	Inf	84	76
ITPK1	Tumor: Hypoxic	UP	0.798	Inf	72	50
PLK2	Tumor: Hypoxic	UP	0.797	Inf	94	89
PGAM1	Tumor: Hypoxic	UP	0.797	Inf	100	99
KDM3A	Tumor: Hypoxic	UP	0.793	Inf	85	70
LDHA	Tumor: Hypoxic	UP	0.756	Inf	91	80
VIM	Tumor: Hypoxic	UP	0.748	Inf	100	100
CDKN1A	Tumor: Hypoxic	UP	0.745	Inf	84	71
DUSP10	Tumor: Hypoxic	UP	0.739	Inf	78	56
SAP30	Tumor: Hypoxic	UP	0.731	Inf	89	79
HSPA5	Tumor: Hypoxic	UP	0.729	Inf	100	100
F3	Tumor: Hypoxic	UP	0.725	Inf	84	72
ENO1B	Tumor: Hypoxic	UP	0.721	Inf	97	91
PDK1	Tumor: Hypoxic	UP	0.717	Inf	87	74
ACTG1	Tumor: Hypoxic	UP	0.716	Inf	100	100
PTGES	Tumor: Hypoxic	UP	0.705	Inf	94	86
GBE1	Tumor: Hypoxic	UP	0.698	Inf	74	54
ALKBH5	Tumor: Hypoxic	UP	0.694	Inf	94	87
FAU	Tumor: Hypoxic	UP	0.686	Inf	100	100
MIF	Tumor: Hypoxic	UP	0.686	Inf	100	97
PRDM1	Tumor: Hypoxic	UP	0.682	Inf	66	40
HK2	Tumor: Hypoxic	UP	0.677	Inf	82	67
PLEKHA1	Tumor: Hypoxic	UP	0.669	Inf	95	90
LRRFIP1	Tumor: Hypoxic	UP	0.665	Inf	95	90
LAYN	Tumor: Hypoxic	UP	0.657	Inf	85	74
HILPDA	Tumor: Hypoxic	UP	0.657	Inf	68	41
PFKP	Tumor: Hypoxic	UP	0.655	Inf	85	74
SLC16A3	Tumor: Hypoxic	UP	0.644	Inf	99	95
RCOR2	Tumor: Hypoxic	UP	0.643	Inf	90	82
PRELID2	Tumor: Hypoxic	UP	0.642	Inf	76	57
FOSL2	Tumor: Hypoxic	UP	0.641	Inf	92	85
HK1	Tumor: Hypoxic	UP	0.64	Inf	94	89
CTSL	Tumor: Hypoxic	UP	0.636	Inf	100	100
ADAM8	Tumor: Hypoxic	UP	0.634	Inf	91	85
FRMD6	Tumor: Hypoxic	UP	0.634	Inf	88	81
CCNG2	Tumor: Hypoxic	UP	0.629	Inf	80	65
SOX9	Tumor: Hypoxic	UP	0.624	Inf	96	91
GADD45A	Tumor: Hypoxic	UP	0.616	Inf	81	68
FABP5	Tumor: Hypoxic	UP	0.607	Inf	95	90
FLNB	Tumor: Hypoxic	UP	0.602	Inf	92	84
HSP90B1	Tumor: Hypoxic	UP	0.601	Inf	100	100
P4HB	Tumor: Hypoxic	UP	0.6	Inf	100	100
ANXA2	Tumor: Hypoxic	UP	0.598	Inf	100	100
CEBPB	Tumor: Hypoxic	UP	0.596	Inf	97	94
SLC27A1	Tumor: Hypoxic	UP	0.592	Inf	88	79
HTRA1	Tumor: Hypoxic	UP	0.592	Inf	99	98
BHLHE41	Tumor: Hypoxic	UP	0.592	Inf	64	36
EEF2	Tumor: Hypoxic	UP	0.588	Inf	99	98
JMJD6	Tumor: Hypoxic	UP	0.576	Inf	87	79
FTL1	Tumor: Hypoxic	UP	0.576	Inf	100	100
RACK1	Tumor: Hypoxic	UP	0.561	Inf	100	100
VCL	Tumor: Hypoxic	UP	0.551	Inf	90	84
SEMA6A	Tumor: Hypoxic	UP	0.548	Inf	65	46
RUSC2	Tumor: Hypoxic	UP	0.537	Inf	72	55
TOR1AIP2	Tumor: Hypoxic	UP	0.53	Inf	95	92
TES	Tumor: Hypoxic	UP	0.52	Inf	94	90
NPEPPS	Tumor: Hypoxic	UP	0.519	Inf	89	83
TPT1	Tumor: Hypoxic	UP	0.519	Inf	100	100
EIF4EBP1	Tumor: Hypoxic	UP	0.505	Inf	99	97
HIST1H2BJ	Tumor: Hypoxic	DN	-0.565	Inf	96	98
PNP	Tumor: Hypoxic	DN	-0.596	Inf	72	88
CTSS	Tumor: Hypoxic	DN	-0.598	Inf	95	98
H2-DMA	Tumor: Hypoxic	DN	-0.632	Inf	56	77
MS4A6C	Tumor: Hypoxic	DN	-0.646	Inf	53	76
MAN2B1	Tumor: Hypoxic	DN	-0.671	Inf	73	88
C1QB	Tumor: Hypoxic	DN	-0.686	Inf	92	98
CTSC	Tumor: Hypoxic	DN	-0.689	Inf	77	90
AIF1	Tumor: Hypoxic	DN	-0.699	Inf	66	84
ARHGDIB	Tumor: Hypoxic	DN	-0.714	Inf	73	88
PLD4	Tumor: Hypoxic	DN	-0.76	Inf	74	89
CCL7	Tumor: Hypoxic	DN	-0.766	Inf	66	84
IIGP1	Tumor: Hypoxic	DN	-0.786	Inf	67	84
GUSB	Tumor: Hypoxic	DN	-0.798	Inf	84	96
C1QC	Tumor: Hypoxic	DN	-0.851	Inf	92	98
H2-EB1	Tumor: Hypoxic	DN	-0.878	Inf	77	89
C1QA	Tumor: Hypoxic	DN	-0.952	Inf	94	98
H2-AA	Tumor: Hypoxic	DN	-0.972	Inf	85	94
H2-AB1	Tumor: Hypoxic	DN	-0.986	Inf	83	94
CD74	Tumor: Hypoxic	DN	-0.998	Inf	95	98
IGFBP3	Tumor: Hypoxic	DN	-1.235	Inf	51	73
SELENOP	Tumor: Hypoxic	DN	-1.99	Inf	65	82
COL1A1	Tumor: Hypoxic	DN	-2.638	Inf	59	74
CLN8	Tumor: Hypoxic	UP	0.548	299.2	87	81
PDLIM5	Tumor: Hypoxic	UP	0.504	298	93	89
B4GALT5	Tumor: Hypoxic	DN	-0.544	294.7	82	93
TGTP1	Tumor: Hypoxic	DN	-0.652	289.9	72	87
TMEM173	Tumor: Hypoxic	DN	-0.541	289.3	53	74
FGL2	Tumor: Hypoxic	DN	-0.693	286.3	58	76
CORO1A	Tumor: Hypoxic	DN	-0.592	285.7	68	85
STAB1	Tumor: Hypoxic	DN	-0.875	285.7	54	73
VLDLR	Tumor: Hypoxic	UP	0.512	285.4	80	68
RGCC	Tumor: Hypoxic	UP	0.553	282.2	92	87
PSMB10	Tumor: Hypoxic	DN	-0.539	279.2	89	96
MAFF	Tumor: Hypoxic	UP	0.517	278.8	71	57
PLAC8	Tumor: Hypoxic	DN	-0.942	278.2	61	78
LIMD2	Tumor: Hypoxic	DN	-0.503	278.1	81	92
PLIN2	Tumor: Hypoxic	UP	0.594	278	96	93
ARG1	Tumor: Hypoxic	UP	0.725	273.4	88	80
RAC2	Tumor: Hypoxic	DN	-0.644	273.4	56	76
TIPARP	Tumor: Hypoxic	UP	0.519	272.6	75	63
UNC93B1	Tumor: Hypoxic	DN	-0.612	272.2	81	91
CFP	Tumor: Hypoxic	DN	-1	270.1	58	76
ME1	Tumor: Hypoxic	UP	0.528	263.3	79	70
CRIP1	Tumor: Hypoxic	DN	-1.096	263.2	50	69
LSP1	Tumor: Hypoxic	DN	-0.667	255.8	55	74
UCP2	Tumor: Hypoxic	DN	-0.631	254.8	68	84
LY86	Tumor: Hypoxic	DN	-0.541	248.8	60	78
HIST1H1A	Tumor: Hypoxic	DN	-0.558	246.8	78	90
HIST1H2AN	Tumor: Hypoxic	DN	-0.546	241.3	87	94
HIST2H2AC	Tumor: Hypoxic	DN	-0.509	236.2	74	87
ANKRD44	Tumor: Hypoxic	UP	0.514	235.9	78	68
CYTH4	Tumor: Hypoxic	DN	-0.538	234.7	50	70
SMTN	Tumor: Hypoxic	UP	0.521	229.1	82	76
OSR1	Tumor: Hypoxic	UP	0.52	225.2	70	58
FBN1	Tumor: Hypoxic	DN	-0.531	223	93	97
TRIB3	Tumor: Hypoxic	UP	0.513	222.1	77	67
POSTN	Tumor: Hypoxic	DN	-1.272	220.2	53	69
CST6	Tumor: Hypoxic	UP	0.524	213.9	74	64
IL1RN	Tumor: Hypoxic	UP	0.698	211.1	78	70
TYROBP	Tumor: Hypoxic	DN	-0.544	208.3	81	91
SPARC	Tumor: Hypoxic	DN	-0.846	207.6	97	99
THBS2	Tumor: Hypoxic	DN	-0.612	206.2	89	95
PTPN18	Tumor: Hypoxic	DN	-0.557	199	52	70
NCF1	Tumor: Hypoxic	DN	-0.531	195.8	61	77
COL5A2	Tumor: Hypoxic	DN	-0.951	191.9	74	85
DPT	Tumor: Hypoxic	DN	-0.998	189.8	62	75
GBP2	Tumor: Hypoxic	DN	-0.555	187.8	89	94
IGTP	Tumor: Hypoxic	DN	-0.542	174.7	77	87
CCN1	Tumor: Hypoxic	UP	0.586	174.3	72	62
BMP1	Tumor: Hypoxic	DN	-0.502	171.5	62	77
CSF1R	Tumor: Hypoxic	DN	-0.526	166.7	63	77
IL4RA	Tumor: Hypoxic	DN	-0.712	150.6	61	75
RNASE4	Tumor: Hypoxic	DN	-0.855	135.8	64	76
SRGN	Tumor: Hypoxic	UP	0.51	113	86	85
COL3A1	Tumor: Hypoxic	DN	-0.605	108.9	98	99
CILP	Tumor: Hypoxic	DN	-0.502	83.7	69	79
ITM2B	Tumor: Hypoxic	DN	-0.619	52.2	94	96
CCL9	Tumor: Hypoxic	DN	-0.822	48.9	55	64
APOE	Tumor: Hypoxic	DN	-0.602	47.5	92	94
GSN	Tumor: Hypoxic	DN	-0.693	25.3	57	64
TNC	Stroma: Fibroblasts	UP	1.636	Inf	82	37
POSTN	Stroma: Fibroblasts	UP	1.047	Inf	89	65
COL1A1	Stroma: Fibroblasts	UP	0.978	Inf	97	70
COL12A1	Stroma: Fibroblasts	UP	0.967	Inf	64	25
COL1A2	Stroma: Fibroblasts	UP	0.796	Inf	92	53
IGFBP3	Stroma: Fibroblasts	UP	0.738	Inf	88	68
C1QTNF3	Stroma: Fibroblasts	UP	0.738	Inf	52	22
SPON1	Stroma: Fibroblasts	UP	0.669	Inf	54	22
BGN	Stroma: Fibroblasts	UP	0.655	Inf	87	61
CTSK	Stroma: Fibroblasts	UP	0.641	Inf	54	23
CPXM1	Stroma: Fibroblasts	UP	0.595	Inf	70	30
MMP3	Stroma: Fibroblasts	UP	0.576	Inf	66	33
FBLN2	Stroma: Fibroblasts	UP	0.506	Inf	74	42
FN1	Stroma: Fibroblasts	DN	-0.877	Inf	98	100
ABI3BP	Stroma: Fibroblasts	UP	0.58	287.7	51	24
DCN	Stroma: Fibroblasts	DN	-0.796	283.8	91	97
TIMP3	Stroma: Fibroblasts	UP	0.649	281.5	61	34
MATN2	Stroma: Fibroblasts	DN	-0.927	276.7	87	93
MMP13	Stroma: Fibroblasts	UP	1.217	236.2	63	43
THBS1	Stroma: Fibroblasts	UP	0.7	227.9	88	74
MT2	Stroma: Fibroblasts	DN	-0.837	218.1	91	97
P4HA1	Stroma: Fibroblasts	DN	-0.665	194.6	94	96
SDC2	Stroma: Fibroblasts	DN	-0.702	190.9	90	93
WLS	Stroma: Fibroblasts	DN	-0.598	183	94	96
BSG	Stroma: Fibroblasts	DN	-0.534	180.8	100	100
CPQ	Stroma: Fibroblasts	DN	-0.581	177.8	76	86
MT1	Stroma: Fibroblasts	DN	-0.769	177.4	96	98
COL5A2	Stroma: Fibroblasts	UP	0.525	151.3	92	82
P4HA2	Stroma: Fibroblasts	DN	-0.668	147.8	74	83
AQP1	Stroma: Fibroblasts	DN	-0.766	143.4	68	79
CXCL9	Stroma: Fibroblasts	UP	0.818	140.2	77	64
THBS2	Stroma: Fibroblasts	UP	0.525	136.4	97	94
COL6A1	Stroma: Fibroblasts	DN	-0.582	130.7	96	97
IFIT1	Stroma: Fibroblasts	DN	-0.622	127.7	50	65
APPL2	Stroma: Fibroblasts	DN	-0.57	126.8	71	81
ISG15	Stroma: Fibroblasts	DN	-0.781	126.7	84	90
OASL2	Stroma: Fibroblasts	DN	-0.558	124.6	85	91
FAM162A	Stroma: Fibroblasts	DN	-0.603	123.8	88	92
F3	Stroma: Fibroblasts	DN	-0.526	121.4	61	75
SLC2A1	Stroma: Fibroblasts	DN	-0.809	119.2	88	91
BST2	Stroma: Fibroblasts	DN	-0.54	115.8	98	99
DDIT4	Stroma: Fibroblasts	DN	-0.541	108	75	84
PGK1	Stroma: Fibroblasts	DN	-0.541	107.6	94	96
OSR2	Stroma: Fibroblasts	DN	-0.527	105.1	81	86
ERO1L	Stroma: Fibroblasts	DN	-0.757	100.3	68	76
DPT	Stroma: Fibroblasts	DN	-0.698	95.7	62	74
BHLHE40	Stroma: Fibroblasts	DN	-0.53	93.6	90	93
BNIP3	Stroma: Fibroblasts	DN	-0.501	92.5	54	67
HIGD1A	Stroma: Fibroblasts	DN	-0.531	85.5	85	88
RSAD2	Stroma: Fibroblasts	DN	-0.808	84.2	62	71
NDRG1	Stroma: Fibroblasts	DN	-0.524	83.5	63	72
TGFB3	Stroma: Fibroblasts	DN	-0.503	79.5	65	74
IFI27L2A	Stroma: Fibroblasts	DN	-0.766	31.3	56	63
RETNLA	Stroma: Immune-High 2	UP	3.95	Inf	66	8
CCL6	Stroma: Immune-High 2	UP	3.901	Inf	98	51
SAA3	Stroma: Immune-High 2	UP	3.671	Inf	80	13
CCL8	Stroma: Immune-High 2	UP	3.522	Inf	99	44
GPX3	Stroma: Immune-High 2	UP	3.517	Inf	99	29
C3	Stroma: Immune-High 2	UP	3.471	Inf	99	50
WFDC17	Stroma: Immune-High 2	UP	3.447	Inf	97	32
CD209F	Stroma: Immune-High 2	UP	3.446	Inf	91	9
COL1A2	Stroma: Immune-High 2	UP	3.442	Inf	100	52
SELENOP	Stroma: Immune-High 2	UP	3.305	Inf	100	78
COL1A1	Stroma: Immune-High 2	UP	3.273	Inf	100	70
C4B	Stroma: Immune-High 2	UP	3.243	Inf	98	29
PI16	Stroma: Immune-High 2	UP	3.111	Inf	84	9
F13A1	Stroma: Immune-High 2	UP	3.07	Inf	96	32
CLEC3B	Stroma: Immune-High 2	UP	3.066	Inf	76	10
CCL9	Stroma: Immune-High 2	UP	2.855	Inf	97	60
MRC1	Stroma: Immune-High 2	UP	2.844	Inf	97	40
MMP3	Stroma: Immune-High 2	UP	2.83	Inf	95	30
IFI27L2A	Stroma: Immune-High 2	UP	2.797	Inf	96	60
FCNA	Stroma: Immune-High 2	UP	2.795	Inf	87	10
TNXB	Stroma: Immune-High 2	UP	2.787	Inf	85	8
SVEP1	Stroma: Immune-High 2	UP	2.787	Inf	95	14
SERPING1	Stroma: Immune-High 2	UP	2.765	Inf	98	32
SFRP2	Stroma: Immune-High 2	UP	2.762	Inf	88	13
RARRES2	Stroma: Immune-High 2	UP	2.757	Inf	93	23
GAS6	Stroma: Immune-High 2	UP	2.745	Inf	96	22
FOLR2	Stroma: Immune-High 2	UP	2.709	Inf	91	16
BGN	Stroma: Immune-High 2	UP	2.701	Inf	98	60
FCGRT	Stroma: Immune-High 2	UP	2.691	Inf	96	51
PLTP	Stroma: Immune-High 2	UP	2.633	Inf	96	45
COL14A1	Stroma: Immune-High 2	UP	2.625	Inf	93	28
CPXM1	Stroma: Immune-High 2	UP	2.607	Inf	94	29
GSN	Stroma: Immune-High 2	UP	2.554	Inf	90	61
CBR2	Stroma: Immune-High 2	UP	2.553	Inf	86	8
FBLN2	Stroma: Immune-High 2	UP	2.531	Inf	97	40
CRIP1	Stroma: Immune-High 2	UP	2.427	Inf	97	64
RNASE4	Stroma: Immune-High 2	UP	2.423	Inf	99	72
SOD3	Stroma: Immune-High 2	UP	2.422	Inf	96	38
HTRA3	Stroma: Immune-High 2	UP	2.371	Inf	86	30
CCDC80	Stroma: Immune-High 2	UP	2.362	Inf	92	17
CFP	Stroma: Immune-High 2	UP	2.359	Inf	98	72
CCN5	Stroma: Immune-High 2	UP	2.339	Inf	91	16
LOX	Stroma: Immune-High 2	UP	2.311	Inf	87	21
IFI205	Stroma: Immune-High 2	UP	2.276	Inf	92	42
SERPINA3N	Stroma: Immune-High 2	UP	2.249	Inf	88	11
SERPINE1	Stroma: Immune-High 2	UP	2.243	Inf	80	52
LBP	Stroma: Immune-High 2	UP	2.23	Inf	84	8
CXCL12	Stroma: Immune-High 2	UP	2.202	Inf	90	13
CXCL14	Stroma: Immune-High 2	UP	2.195	Inf	82	41
LOXL1	Stroma: Immune-High 2	UP	2.195	Inf	94	40
DPT	Stroma: Immune-High 2	UP	2.19	Inf	94	72
CD248	Stroma: Immune-High 2	UP	2.183	Inf	89	31
CD209G	Stroma: Immune-High 2	UP	2.169	Inf	77	5
MAF	Stroma: Immune-High 2	UP	2.122	Inf	95	52
CTHRC1	Stroma: Immune-High 2	UP	2.113	Inf	85	16
CD163	Stroma: Immune-High 2	UP	2.102	Inf	80	7
PF4	Stroma: Immune-High 2	UP	2.083	Inf	96	59
IL4RA	Stroma: Immune-High 2	UP	2.081	Inf	97	71
ADAMTS2	Stroma: Immune-High 2	UP	2.079	Inf	90	16
ITM2B	Stroma: Immune-High 2	UP	2.071	Inf	100	95
PLAC8	Stroma: Immune-High 2	UP	2.05	Inf	98	74
PRELP	Stroma: Immune-High 2	UP	2.014	Inf	85	9
GDA	Stroma: Immune-High 2	UP	2.001	Inf	91	33
PTX3	Stroma: Immune-High 2	UP	1.992	Inf	71	7
COL5A2	Stroma: Immune-High 2	UP	1.99	Inf	99	82
POSTN	Stroma: Immune-High 2	UP	1.982	Inf	93	65
SLFN5	Stroma: Immune-High 2	UP	1.975	Inf	92	43
NPL	Stroma: Immune-High 2	UP	1.937	Inf	81	8
APOE	Stroma: Immune-High 2	UP	1.934	Inf	100	94
SLIT3	Stroma: Immune-High 2	UP	1.923	Inf	89	14
STAB1	Stroma: Immune-High 2	UP	1.921	Inf	96	68
EDNRB	Stroma: Immune-High 2	UP	1.916	Inf	80	16
MFAP5	Stroma: Immune-High 2	UP	1.823	Inf	85	14
GPC3	Stroma: Immune-High 2	UP	1.801	Inf	80	8
ELN	Stroma: Immune-High 2	UP	1.8	Inf	69	15
NBL1	Stroma: Immune-High 2	UP	1.798	Inf	85	15
APOD	Stroma: Immune-High 2	UP	1.773	Inf	90	66
IGF1	Stroma: Immune-High 2	UP	1.77	Inf	82	12
CYP1B1	Stroma: Immune-High 2	UP	1.754	Inf	73	12
LYZ1	Stroma: Immune-High 2	UP	1.752	Inf	77	22
SPARC	Stroma: Immune-High 2	UP	1.742	Inf	100	98
NID1	Stroma: Immune-High 2	UP	1.727	Inf	92	48
IGFBP7	Stroma: Immune-High 2	UP	1.724	Inf	96	57
CFB	Stroma: Immune-High 2	UP	1.701	Inf	90	37
CCL11	Stroma: Immune-High 2	UP	1.701	Inf	76	12
CFH	Stroma: Immune-High 2	UP	1.692	Inf	90	46
COL3A1	Stroma: Immune-High 2	UP	1.691	Inf	100	98
EFEMP1	Stroma: Immune-High 2	UP	1.689	Inf	70	6
HEG1	Stroma: Immune-High 2	UP	1.678	Inf	86	50
THY1	Stroma: Immune-High 2	UP	1.659	Inf	92	43
TRF	Stroma: Immune-High 2	UP	1.655	Inf	93	57
CTSB	Stroma: Immune-High 2	UP	1.655	Inf	100	100
CCN2	Stroma: Immune-High 2	UP	1.65	Inf	76	25
LOXL2	Stroma: Immune-High 2	UP	1.646	Inf	84	22
DPEP1	Stroma: Immune-High 2	UP	1.641	Inf	78	8
NINJ1	Stroma: Immune-High 2	UP	1.617	Inf	98	81
CD302	Stroma: Immune-High 2	UP	1.61	Inf	92	54
ACE	Stroma: Immune-High 2	UP	1.606	Inf	73	10
PODN	Stroma: Immune-High 2	UP	1.599	Inf	75	10
PRSS23	Stroma: Immune-High 2	UP	1.594	Inf	89	64
HP	Stroma: Immune-High 2	UP	1.59	Inf	57	7
SDC3	Stroma: Immune-High 2	UP	1.586	Inf	93	71
FSTL1	Stroma: Immune-High 2	UP	1.585	Inf	99	89
C1QA	Stroma: Immune-High 2	UP	1.569	Inf	100	98
IL11RA1	Stroma: Immune-High 2	UP	1.547	Inf	87	38
IL33	Stroma: Immune-High 2	UP	1.542	Inf	78	18
CMA1	Stroma: Immune-High 2	UP	1.538	Inf	51	16
LUM	Stroma: Immune-High 2	UP	1.538	Inf	85	43
TCN2	Stroma: Immune-High 2	UP	1.536	Inf	88	42
CTSC	Stroma: Immune-High 2	UP	1.534	Inf	99	88
THBS1	Stroma: Immune-High 2	UP	1.531	Inf	94	74
TPPP3	Stroma: Immune-High 2	UP	1.527	Inf	70	17
LSP1	Stroma: Immune-High 2	UP	1.511	Inf	94	69
S100A16	Stroma: Immune-High 2	UP	1.502	Inf	79	19
XDH	Stroma: Immune-High 2	UP	1.501	Inf	92	63
CLEC10A	Stroma: Immune-High 2	UP	1.5	Inf	65	6
CD68	Stroma: Immune-High 2	UP	1.498	Inf	98	89
C1S1	Stroma: Immune-High 2	UP	1.493	Inf	74	16
FNDC1	Stroma: Immune-High 2	UP	1.492	Inf	75	12
CSF1R	Stroma: Immune-High 2	UP	1.488	Inf	95	74
LGMN	Stroma: Immune-High 2	UP	1.486	Inf	100	96
MGST1	Stroma: Immune-High 2	UP	1.484	Inf	83	25
NXPE5	Stroma: Immune-High 2	UP	1.48	Inf	75	14
TMEM176A	Stroma: Immune-High 2	UP	1.48	Inf	82	28
ABCA1	Stroma: Immune-High 2	UP	1.479	Inf	92	64
ALOX5AP	Stroma: Immune-High 2	UP	1.477	Inf	95	77
PADI4	Stroma: Immune-High 2	UP	1.475	Inf	66	5
PIRB	Stroma: Immune-High 2	UP	1.475	Inf	89	52
CTSK	Stroma: Immune-High 2	UP	1.47	Inf	83	21
TNS1	Stroma: Immune-High 2	UP	1.467	Inf	89	50
IL1R1	Stroma: Immune-High 2	UP	1.465	Inf	76	15
CCN3	Stroma: Immune-High 2	UP	1.463	Inf	55	10
FCGR2B	Stroma: Immune-High 2	UP	1.461	Inf	96	75
PTGIS	Stroma: Immune-High 2	UP	1.459	Inf	68	7
MMP23	Stroma: Immune-High 2	UP	1.454	Inf	77	12
CEBPD	Stroma: Immune-High 2	UP	1.449	Inf	88	51
DHRS3	Stroma: Immune-High 2	UP	1.444	Inf	88	47
NAAA	Stroma: Immune-High 2	UP	1.441	Inf	88	62
LRP1	Stroma: Immune-High 2	UP	1.439	Inf	84	47
FCGR3	Stroma: Immune-High 2	UP	1.434	Inf	98	85
C1QC	Stroma: Immune-High 2	UP	1.433	Inf	100	97
ANXA6	Stroma: Immune-High 2	UP	1.429	Inf	90	54
SULF1	Stroma: Immune-High 2	UP	1.426	Inf	78	16
ABI3BP	Stroma: Immune-High 2	UP	1.421	Inf	74	22
ITIH5	Stroma: Immune-High 2	UP	1.406	Inf	67	6
EMILIN2	Stroma: Immune-High 2	UP	1.398	Inf	88	53
LPL	Stroma: Immune-High 2	UP	1.395	Inf	62	14
UCP2	Stroma: Immune-High 2	UP	1.39	Inf	97	80
C1QB	Stroma: Immune-High 2	UP	1.367	Inf	100	97
ACKR3	Stroma: Immune-High 2	UP	1.354	Inf	84	50
CYGB	Stroma: Immune-High 2	UP	1.349	Inf	71	10
ADAMTS5	Stroma: Immune-High 2	UP	1.341	Inf	77	27
MARCKS	Stroma: Immune-High 2	UP	1.341	Inf	98	86
MAN1A	Stroma: Immune-High 2	UP	1.339	Inf	93	69
MFAP4	Stroma: Immune-High 2	UP	1.336	Inf	73	34
TMEM176B	Stroma: Immune-High 2	UP	1.327	Inf	79	27
LAPTM5	Stroma: Immune-High 2	UP	1.326	Inf	98	87
VEGFD	Stroma: Immune-High 2	UP	1.313	Inf	84	61
PLPP3	Stroma: Immune-High 2	UP	1.305	Inf	83	53
NCF1	Stroma: Immune-High 2	UP	1.302	Inf	94	73
ARHGDIB	Stroma: Immune-High 2	UP	1.295	Inf	98	85
DAB2	Stroma: Immune-High 2	UP	1.292	Inf	99	94
CTSH	Stroma: Immune-High 2	UP	1.289	Inf	99	90
TGFBR2	Stroma: Immune-High 2	UP	1.286	Inf	98	86
UNC93B1	Stroma: Immune-High 2	UP	1.284	Inf	99	89
PTPN18	Stroma: Immune-High 2	UP	1.282	Inf	91	66
OGN	Stroma: Immune-High 2	UP	1.281	Inf	78	40
MFAP2	Stroma: Immune-High 2	UP	1.278	Inf	71	9
RAC2	Stroma: Immune-High 2	UP	1.27	Inf	93	72
SFRP1	Stroma: Immune-High 2	UP	1.265	Inf	55	8
STARD8	Stroma: Immune-High 2	UP	1.264	Inf	68	11
CYBA	Stroma: Immune-High 2	UP	1.263	Inf	99	90
PCOLCE	Stroma: Immune-High 2	UP	1.255	Inf	100	95
H2-EB1	Stroma: Immune-High 2	UP	1.251	Inf	97	86
CD74	Stroma: Immune-High 2	UP	1.248	Inf	100	98
DOK2	Stroma: Immune-High 2	UP	1.247	Inf	70	19
GGT5	Stroma: Immune-High 2	UP	1.243	Inf	64	10
KLF2	Stroma: Immune-High 2	UP	1.242	Inf	86	61
CCR2	Stroma: Immune-High 2	UP	1.24	Inf	84	57
RAB3IL1	Stroma: Immune-High 2	UP	1.239	Inf	86	53
PRXL2B	Stroma: Immune-High 2	UP	1.233	Inf	70	20
HMOX1	Stroma: Immune-High 2	UP	1.231	Inf	86	63
CST3	Stroma: Immune-High 2	UP	1.229	Inf	100	99
EHD4	Stroma: Immune-High 2	UP	1.228	Inf	87	61
CYTH4	Stroma: Immune-High 2	UP	1.217	Inf	89	65
PROS1	Stroma: Immune-High 2	UP	1.192	Inf	87	51
NDUFA4L2	Stroma: Immune-High 2	UP	1.189	Inf	54	13
ADM	Stroma: Immune-High 2	UP	1.185	Inf	64	19
SMPDL3A	Stroma: Immune-High 2	UP	1.181	Inf	80	36
ISLR	Stroma: Immune-High 2	UP	1.177	Inf	69	23
MMP2	Stroma: Immune-High 2	UP	1.175	Inf	98	88
COTL1	Stroma: Immune-High 2	UP	1.169	Inf	99	94
NRROS	Stroma: Immune-High 2	UP	1.168	Inf	77	37
SLC43A3	Stroma: Immune-High 2	UP	1.165	Inf	70	17
CD37	Stroma: Immune-High 2	UP	1.165	Inf	74	27
CHP2	Stroma: Immune-High 2	UP	1.161	Inf	61	4
GFPT2	Stroma: Immune-High 2	UP	1.161	Inf	65	9
P2RX4	Stroma: Immune-High 2	UP	1.161	Inf	87	63
LRG1	Stroma: Immune-High 2	UP	1.158	Inf	60	11
THBS2	Stroma: Immune-High 2	UP	1.156	Inf	98	94
RASSF4	Stroma: Immune-High 2	UP	1.15	Inf	73	35
TNC	Stroma: Immune-High 2	UP	1.145	Inf	69	38
TIMP3	Stroma: Immune-High 2	UP	1.139	Inf	73	33
ALOX5	Stroma: Immune-High 2	UP	1.134	Inf	65	8
IGHM	Stroma: Immune-High 2	UP	1.133	Inf	60	29
MAFB	Stroma: Immune-High 2	UP	1.132	Inf	80	48
SFRP4	Stroma: Immune-High 2	UP	1.132	Inf	53	3
KCTD12	Stroma: Immune-High 2	UP	1.127	Inf	82	49
MS4A6D	Stroma: Immune-High 2	UP	1.125	Inf	89	65
TBXAS1	Stroma: Immune-High 2	UP	1.125	Inf	83	50
PTAFR	Stroma: Immune-High 2	UP	1.122	Inf	69	23
FBLN1	Stroma: Immune-High 2	UP	1.122	Inf	66	18
BICC1	Stroma: Immune-High 2	UP	1.12	Inf	73	23
STEAP4	Stroma: Immune-High 2	UP	1.11	Inf	59	6
IFI207	Stroma: Immune-High 2	UP	1.11	Inf	81	47
SIRPA	Stroma: Immune-High 2	UP	1.107	Inf	94	76
LIFR	Stroma: Immune-High 2	UP	1.105	Inf	72	28
ARSI	Stroma: Immune-High 2	UP	1.104	Inf	67	15
ITM2A	Stroma: Immune-High 2	UP	1.104	Inf	65	9
SULF2	Stroma: Immune-High 2	UP	1.103	Inf	68	16
C5AR1	Stroma: Immune-High 2	UP	1.102	Inf	85	58
CTSD	Stroma: Immune-High 2	UP	1.099	Inf	98	92
AEBP1	Stroma: Immune-High 2	UP	1.098	Inf	95	84
CD53	Stroma: Immune-High 2	UP	1.093	Inf	93	76
SPON1	Stroma: Immune-High 2	UP	1.093	Inf	71	21
SEMA4A	Stroma: Immune-High 2	UP	1.089	Inf	68	23
C1RA	Stroma: Immune-High 2	UP	1.086	Inf	72	28
CD84	Stroma: Immune-High 2	UP	1.085	Inf	89	66
ARL6IP1	Stroma: Immune-High 2	UP	1.084	Inf	90	68
GLUL	Stroma: Immune-High 2	UP	1.082	Inf	83	50
PLA1A	Stroma: Immune-High 2	UP	1.081	Inf	65	24
C3AR1	Stroma: Immune-High 2	UP	1.078	Inf	97	86
BMP1	Stroma: Immune-High 2	UP	1.077	Inf	92	74
ADGRD1	Stroma: Immune-High 2	UP	1.07	Inf	61	6
TMSB4X	Stroma: Immune-High 2	UP	1.066	Inf	100	100
CCL7	Stroma: Immune-High 2	UP	1.061	Inf	95	80
TYROBP	Stroma: Immune-High 2	UP	1.053	Inf	98	89
DPP4	Stroma: Immune-High 2	UP	1.052	Inf	58	5
THBS3	Stroma: Immune-High 2	UP	1.051	Inf	77	42
FBN1	Stroma: Immune-High 2	UP	1.049	Inf	99	97
VGLL3	Stroma: Immune-High 2	UP	1.047	Inf	84	57
CAMK1	Stroma: Immune-High 2	UP	1.046	Inf	85	59
H2-AA	Stroma: Immune-High 2	UP	1.043	Inf	98	92
ADAMTS15	Stroma: Immune-High 2	UP	1.043	Inf	59	6
PLD4	Stroma: Immune-High 2	UP	1.042	Inf	97	86
LYVE1	Stroma: Immune-High 2	UP	1.042	Inf	52	3
CLEC2D	Stroma: Immune-High 2	UP	1.039	Inf	96	85
PRG4	Stroma: Immune-High 2	UP	1.028	Inf	53	3
IFI204	Stroma: Immune-High 2	UP	1.026	Inf	87	63
CLEC4A1	Stroma: Immune-High 2	UP	1.025	Inf	82	56
SLC39A14	Stroma: Immune-High 2	UP	1.012	Inf	79	54
TMEM86A	Stroma: Immune-High 2	UP	1.01	Inf	74	39
MGP	Stroma: Immune-High 2	UP	1.009	Inf	55	17
AP2A2	Stroma: Immune-High 2	UP	1.007	Inf	95	85
MAN1C1	Stroma: Immune-High 2	UP	1.005	Inf	67	23
SLC28A2	Stroma: Immune-High 2	UP	1.004	Inf	62	16
NFAM1	Stroma: Immune-High 2	UP	1.004	Inf	69	27
MS4A6C	Stroma: Immune-High 2	UP	1.003	Inf	90	71
PMP22	Stroma: Immune-High 2	UP	1	Inf	84	63
TMEM8	Stroma: Immune-High 2	UP	0.998	Inf	60	17
RSRP1	Stroma: Immune-High 2	UP	0.998	Inf	99	91
MS4A8A	Stroma: Immune-High 2	UP	0.998	Inf	58	6
PTPRJ	Stroma: Immune-High 2	UP	0.998	Inf	85	60
CMAH	Stroma: Immune-High 2	UP	0.996	Inf	60	4
TMEFF2	Stroma: Immune-High 2	UP	0.995	Inf	56	7
SNX2	Stroma: Immune-High 2	UP	0.994	Inf	95	87
TIMP1	Stroma: Immune-High 2	UP	0.994	Inf	68	45
ADAMTSL1	Stroma: Immune-High 2	UP	0.994	Inf	61	5
MAN2B2	Stroma: Immune-High 2	UP	0.993	Inf	68	26
LY6C1	Stroma: Immune-High 2	UP	0.988	Inf	77	56
RAB11FIP5	Stroma: Immune-High 2	UP	0.988	Inf	87	69
PAM	Stroma: Immune-High 2	UP	0.982	Inf	94	84
MMP19	Stroma: Immune-High 2	UP	0.981	Inf	67	24
FXYD1	Stroma: Immune-High 2	UP	0.978	Inf	62	13
COL12A1	Stroma: Immune-High 2	UP	0.977	Inf	60	25
H2-T23	Stroma: Immune-High 2	UP	0.973	Inf	92	75
SPI1	Stroma: Immune-High 2	UP	0.967	Inf	90	72
METRNL	Stroma: Immune-High 2	UP	0.963	Inf	84	64
MAN2B1	Stroma: Immune-High 2	UP	0.962	Inf	96	85
TACC1	Stroma: Immune-High 2	UP	0.962	Inf	84	60
NECAP2	Stroma: Immune-High 2	UP	0.961	Inf	84	62
SERPINB6A	Stroma: Immune-High 2	UP	0.961	Inf	89	76
ADAM12	Stroma: Immune-High 2	UP	0.957	Inf	60	13
WWP1	Stroma: Immune-High 2	UP	0.954	Inf	90	76
COL5A1	Stroma: Immune-High 2	UP	0.947	Inf	99	92
CREB3L1	Stroma: Immune-High 2	UP	0.938	Inf	77	49
RNF130	Stroma: Immune-High 2	UP	0.937	Inf	86	66
GNS	Stroma: Immune-High 2	UP	0.933	Inf	94	83
ADGRE5	Stroma: Immune-High 2	UP	0.931	Inf	62	19
C6	Stroma: Immune-High 2	UP	0.922	Inf	53	4
HACD4	Stroma: Immune-High 2	UP	0.92	Inf	66	26
ITM2C	Stroma: Immune-High 2	UP	0.91	Inf	95	83
HFE	Stroma: Immune-High 2	UP	0.908	Inf	69	32
LRRN4CL	Stroma: Immune-High 2	UP	0.906	Inf	53	11
MRC2	Stroma: Immune-High 2	UP	0.903	Inf	82	59
TMEM106A	Stroma: Immune-High 2	UP	0.9	Inf	80	58
CD300LD	Stroma: Immune-High 2	UP	0.897	Inf	70	33
RGL1	Stroma: Immune-High 2	UP	0.895	Inf	91	79
LRRC32	Stroma: Immune-High 2	UP	0.892	Inf	59	13
SELPLG	Stroma: Immune-High 2	UP	0.892	Inf	85	66
SYK	Stroma: Immune-High 2	UP	0.887	Inf	67	29
S100A13	Stroma: Immune-High 2	UP	0.884	Inf	82	59
EMB	Stroma: Immune-High 2	UP	0.881	Inf	94	84
GAS7	Stroma: Immune-High 2	UP	0.879	Inf	89	80
SCAMP2	Stroma: Immune-High 2	UP	0.879	Inf	78	53
SRPX	Stroma: Immune-High 2	UP	0.877	Inf	56	4
FXYD6	Stroma: Immune-High 2	UP	0.874	Inf	53	5
IFITM3	Stroma: Immune-High 2	UP	0.873	Inf	100	98
LCP1	Stroma: Immune-High 2	UP	0.872	Inf	92	78
ARHGEF10L	Stroma: Immune-High 2	UP	0.872	Inf	61	21
CEBPA	Stroma: Immune-High 2	UP	0.871	Inf	71	39
LCP2	Stroma: Immune-High 2	UP	0.869	Inf	86	64
LILRB4A	Stroma: Immune-High 2	UP	0.868	Inf	91	78
LAMP1	Stroma: Immune-High 2	UP	0.863	Inf	100	99
LTC4S	Stroma: Immune-High 2	UP	0.861	Inf	50	4
CLMP	Stroma: Immune-High 2	UP	0.857	Inf	58	8
SMOC2	Stroma: Immune-High 2	UP	0.856	Inf	50	6
CREG1	Stroma: Immune-High 2	UP	0.85	Inf	91	78
FRMD4B	Stroma: Immune-High 2	UP	0.848	Inf	58	20
SCN7A	Stroma: Immune-High 2	UP	0.848	Inf	52	4
PNP	Stroma: Immune-High 2	UP	0.844	Inf	95	85
PITPNA	Stroma: Immune-High 2	UP	0.842	Inf	97	90
CYP7B1	Stroma: Immune-High 2	UP	0.842	Inf	51	7
LGI2	Stroma: Immune-High 2	UP	0.833	Inf	52	4
IRAK3	Stroma: Immune-High 2	UP	0.831	Inf	54	12
DAPK1	Stroma: Immune-High 2	UP	0.829	Inf	61	23
SGPP1	Stroma: Immune-High 2	UP	0.827	Inf	83	65
TIMP2	Stroma: Immune-High 2	UP	0.826	Inf	100	100
TNFRSF1A	Stroma: Immune-High 2	UP	0.822	Inf	99	95
IFITM2	Stroma: Immune-High 2	UP	0.821	Inf	90	78
SERPINB1A	Stroma: Immune-High 2	UP	0.82	Inf	54	8
GPX1	Stroma: Immune-High 2	UP	0.819	Inf	100	97
SRPX2	Stroma: Immune-High 2	UP	0.818	Inf	54	9
HPSE	Stroma: Immune-High 2	UP	0.815	Inf	66	39
CCR5	Stroma: Immune-High 2	UP	0.814	Inf	91	78
SDCBP	Stroma: Immune-High 2	UP	0.813	Inf	100	98
STOM	Stroma: Immune-High 2	UP	0.813	Inf	74	46
FST	Stroma: Immune-High 2	UP	0.811	Inf	53	6
YPEL3	Stroma: Immune-High 2	UP	0.806	Inf	87	73
SASH1	Stroma: Immune-High 2	UP	0.805	Inf	74	41
CNDP2	Stroma: Immune-High 2	UP	0.805	Inf	88	75
ITGB2	Stroma: Immune-High 2	UP	0.804	Inf	90	75
BLVRB	Stroma: Immune-High 2	UP	0.804	Inf	93	83
LAMA4	Stroma: Immune-High 2	UP	0.799	Inf	79	49
RCN3	Stroma: Immune-High 2	UP	0.799	Inf	95	88
OSBPL9	Stroma: Immune-High 2	UP	0.798	Inf	87	74
RIN2	Stroma: Immune-High 2	UP	0.798	Inf	86	70
LY86	Stroma: Immune-High 2	UP	0.796	Inf	89	75
QK	Stroma: Immune-High 2	UP	0.794	Inf	93	84
ACTB	Stroma: Immune-High 2	UP	0.792	Inf	100	99
SCAMP5	Stroma: Immune-High 2	UP	0.791	Inf	54	14
FCER1G	Stroma: Immune-High 2	UP	0.79	Inf	99	95
ATP8B1	Stroma: Immune-High 2	UP	0.788	Inf	54	8
LMO2	Stroma: Immune-High 2	UP	0.787	Inf	66	36
COL15A1	Stroma: Immune-High 2	UP	0.786	Inf	64	24
CORO1A	Stroma: Immune-High 2	UP	0.784	Inf	94	82
AP1B1	Stroma: Immune-High 2	UP	0.783	Inf	87	73
HEXA	Stroma: Immune-High 2	UP	0.782	Inf	94	84
PTPRC	Stroma: Immune-High 2	UP	0.782	Inf	94	82
GRN	Stroma: Immune-High 2	UP	0.779	Inf	100	98
MYO1F	Stroma: Immune-High 2	UP	0.777	Inf	81	62
PHYHD1	Stroma: Immune-High 2	UP	0.777	Inf	53	11
LIMA1	Stroma: Immune-High 2	UP	0.773	Inf	83	66
EGFR	Stroma: Immune-High 2	UP	0.772	Inf	59	24
RASGRP4	Stroma: Immune-High 2	UP	0.769	Inf	52	9
MS4A6B	Stroma: Immune-High 2	UP	0.767	Inf	80	56
IL13RA1	Stroma: Immune-High 2	UP	0.766	Inf	58	21
EFHD2	Stroma: Immune-High 2	UP	0.762	Inf	98	92
ZYX	Stroma: Immune-High 2	UP	0.759	Inf	99	96
ATP13A2	Stroma: Immune-High 2	UP	0.757	Inf	78	58
PYCARD	Stroma: Immune-High 2	UP	0.754	Inf	76	53
TMEM45A	Stroma: Immune-High 2	UP	0.753	Inf	70	41
CTSS	Stroma: Immune-High 2	UP	0.753	Inf	100	98
COLEC12	Stroma: Immune-High 2	UP	0.753	Inf	52	8
ARPC3	Stroma: Immune-High 2	UP	0.751	Inf	99	97
SLFN2	Stroma: Immune-High 2	UP	0.751	Inf	85	68
SLC9A9	Stroma: Immune-High 2	UP	0.749	Inf	51	13
GPR146	Stroma: Immune-High 2	UP	0.748	Inf	59	24
INPP5D	Stroma: Immune-High 2	UP	0.748	Inf	80	57
GM2A	Stroma: Immune-High 2	UP	0.747	Inf	92	84
JAK1	Stroma: Immune-High 2	UP	0.743	Inf	87	76
DOCK2	Stroma: Immune-High 2	UP	0.742	Inf	77	54
IL3RA	Stroma: Immune-High 2	UP	0.741	Inf	75	50
APBB1IP	Stroma: Immune-High 2	UP	0.739	Inf	90	79
SCN1B	Stroma: Immune-High 2	UP	0.737	Inf	63	27
GPX7	Stroma: Immune-High 2	UP	0.734	Inf	52	6
CD300A	Stroma: Immune-High 2	UP	0.734	Inf	56	25
H2-T24	Stroma: Immune-High 2	UP	0.734	Inf	54	20
CMTM6	Stroma: Immune-High 2	UP	0.732	Inf	79	58
PLA2G7	Stroma: Immune-High 2	UP	0.732	Inf	81	60
SAMHD1	Stroma: Immune-High 2	UP	0.732	Inf	93	82
TM6SF1	Stroma: Immune-High 2	UP	0.732	Inf	73	50
FLI1	Stroma: Immune-High 2	UP	0.727	Inf	69	39
RAB8B	Stroma: Immune-High 2	UP	0.726	Inf	81	62
PLAU	Stroma: Immune-High 2	UP	0.724	Inf	72	48
ARAP1	Stroma: Immune-High 2	UP	0.724	Inf	77	56
CLEC4D	Stroma: Immune-High 2	UP	0.723	Inf	59	31
GMFG	Stroma: Immune-High 2	UP	0.715	Inf	60	28
IRF5	Stroma: Immune-High 2	UP	0.715	Inf	78	60
GSTM2	Stroma: Immune-High 2	UP	0.714	Inf	51	14
TUBB2A	Stroma: Immune-High 2	UP	0.712	Inf	75	52
NCF2	Stroma: Immune-High 2	UP	0.712	Inf	80	61
NRP1	Stroma: Immune-High 2	UP	0.711	Inf	70	42
ADAM9	Stroma: Immune-High 2	UP	0.707	Inf	87	75
PIK3CD	Stroma: Immune-High 2	UP	0.706	Inf	60	29
SH3BP5	Stroma: Immune-High 2	UP	0.705	Inf	59	28
MARCH1	Stroma: Immune-High 2	UP	0.705	Inf	66	38
RCSD1	Stroma: Immune-High 2	UP	0.702	Inf	53	18
LRRC25	Stroma: Immune-High 2	UP	0.701	Inf	59	28
ADAM19	Stroma: Immune-High 2	UP	0.699	Inf	75	46
DCLRE1C	Stroma: Immune-High 2	UP	0.694	Inf	58	30
RAP1B	Stroma: Immune-High 2	UP	0.693	Inf	100	99
SLC43A2	Stroma: Immune-High 2	UP	0.691	Inf	55	26
TNFAIP8L2	Stroma: Immune-High 2	UP	0.691	Inf	62	33
CD36	Stroma: Immune-High 2	UP	0.69	Inf	55	23
CPT1A	Stroma: Immune-High 2	UP	0.689	Inf	72	47
ZFP36L2	Stroma: Immune-High 2	UP	0.684	Inf	95	88
IDH1	Stroma: Immune-High 2	UP	0.681	Inf	72	48
EPSTI1	Stroma: Immune-High 2	UP	0.68	Inf	60	31
PBXIP1	Stroma: Immune-High 2	UP	0.677	Inf	55	19
PSAP	Stroma: Immune-High 2	UP	0.669	Inf	100	100
CNP	Stroma: Immune-High 2	UP	0.666	Inf	60	32
LAMP2	Stroma: Immune-High 2	UP	0.666	Inf	96	91
TNFRSF21	Stroma: Immune-High 2	UP	0.661	Inf	52	19
CD33	Stroma: Immune-High 2	UP	0.661	Inf	72	47
TGFB1I1	Stroma: Immune-High 2	UP	0.661	Inf	58	25
TBC1D2B	Stroma: Immune-High 2	UP	0.659	Inf	71	47
BC005537	Stroma: Immune-High 2	UP	0.653	Inf	97	92
SUSD3	Stroma: Immune-High 2	UP	0.651	Inf	51	17
SLC8A1	Stroma: Immune-High 2	UP	0.65	Inf	55	23
DCXR	Stroma: Immune-High 2	UP	0.649	Inf	54	25
EPAS1	Stroma: Immune-High 2	UP	0.647	Inf	55	22
NPC2	Stroma: Immune-High 2	UP	0.615	Inf	100	99
DENND4B	Stroma: Immune-High 2	UP	0.613	Inf	52	26
DENND2A	Stroma: Immune-High 2	UP	0.605	Inf	51	21
GPR153	Stroma: Immune-High 2	UP	0.596	Inf	53	24
AOAH	Stroma: Immune-High 2	UP	0.588	Inf	51	23
SASH3	Stroma: Immune-High 2	UP	0.568	Inf	50	23
NOD1	Stroma: Immune-High 2	UP	0.565	Inf	52	23
APP	Stroma: Immune-High 2	UP	0.552	Inf	100	100
ITGA4	Stroma: Immune-High 2	UP	0.549	Inf	51	25
HSP90B1	Stroma: Immune-High 2	DN	-0.621	Inf	99	100
TUBB5	Stroma: Immune-High 2	DN	-0.623	Inf	98	100
NACA	Stroma: Immune-High 2	DN	-0.629	Inf	95	99
EIF4G2	Stroma: Immune-High 2	DN	-0.629	Inf	99	100
SLC25A3	Stroma: Immune-High 2	DN	-0.632	Inf	97	100
KPNB1	Stroma: Immune-High 2	DN	-0.648	Inf	92	99
GPX4	Stroma: Immune-High 2	DN	-0.659	Inf	94	99
SLC25A39	Stroma: Immune-High 2	DN	-0.66	Inf	87	97
HNRNPAB	Stroma: Immune-High 2	DN	-0.673	Inf	97	100
CAPRIN1	Stroma: Immune-High 2	DN	-0.676	Inf	95	100
NUCKS1	Stroma: Immune-High 2	DN	-0.681	Inf	92	99
EIF6	Stroma: Immune-High 2	DN	-0.683	Inf	87	98
CANX	Stroma: Immune-High 2	DN	-0.684	Inf	98	100
ERH	Stroma: Immune-High 2	DN	-0.684	Inf	89	98
ACTN1	Stroma: Immune-High 2	DN	-0.685	Inf	89	99
HMGN1	Stroma: Immune-High 2	DN	-0.689	Inf	84	96
CCT3	Stroma: Immune-High 2	DN	-0.696	Inf	91	98
TM4SF1	Stroma: Immune-High 2	DN	-0.697	Inf	83	96
UBE2S	Stroma: Immune-High 2	DN	-0.7	Inf	84	95
CCT2	Stroma: Immune-High 2	DN	-0.701	Inf	90	98
HDGF	Stroma: Immune-High 2	DN	-0.702	Inf	94	100
LSM4	Stroma: Immune-High 2	DN	-0.706	Inf	89	98
C1QBP	Stroma: Immune-High 2	DN	-0.706	Inf	84	96
HNRNPDL	Stroma: Immune-High 2	DN	-0.708	Inf	91	98
TEAD2	Stroma: Immune-High 2	DN	-0.711	Inf	53	80
SNRPD3	Stroma: Immune-High 2	DN	-0.712	Inf	91	98
PCK2	Stroma: Immune-High 2	DN	-0.713	Inf	82	95
WWTR1	Stroma: Immune-High 2	DN	-0.716	Inf	81	95
CCT8	Stroma: Immune-High 2	DN	-0.72	Inf	87	97
MTAP	Stroma: Immune-High 2	DN	-0.72	Inf	61	84
YWHAE	Stroma: Immune-High 2	DN	-0.722	Inf	91	98
POLR2G	Stroma: Immune-High 2	DN	-0.725	Inf	78	92
PHGDH	Stroma: Immune-High 2	DN	-0.725	Inf	57	83
CDK6	Stroma: Immune-High 2	DN	-0.726	Inf	71	90
STIP1	Stroma: Immune-High 2	DN	-0.728	Inf	84	96
IGF2BP2	Stroma: Immune-High 2	DN	-0.728	Inf	65	87
SARS	Stroma: Immune-High 2	DN	-0.729	Inf	87	97
HSPD1	Stroma: Immune-High 2	DN	-0.737	Inf	86	97
TXNL1	Stroma: Immune-High 2	DN	-0.738	Inf	81	94
NAP1L1	Stroma: Immune-High 2	DN	-0.738	Inf	92	99
CD82	Stroma: Immune-High 2	DN	-0.74	Inf	76	91
CNBP	Stroma: Immune-High 2	DN	-0.744	Inf	96	100
TCP1	Stroma: Immune-High 2	DN	-0.747	Inf	94	100
PSAT1	Stroma: Immune-High 2	DN	-0.749	Inf	81	96
EIF3C	Stroma: Immune-High 2	DN	-0.75	Inf	95	100
BUB1	Stroma: Immune-High 2	DN	-0.753	Inf	57	83
AARS	Stroma: Immune-High 2	DN	-0.761	Inf	81	95
NUSAP1	Stroma: Immune-High 2	DN	-0.765	Inf	65	86
EEF1G	Stroma: Immune-High 2	DN	-0.765	Inf	93	99
HNRNPD	Stroma: Immune-High 2	DN	-0.767	Inf	93	99
LRIG1	Stroma: Immune-High 2	DN	-0.769	Inf	61	86
PDAP1	Stroma: Immune-High 2	DN	-0.77	Inf	88	98
ZFP622	Stroma: Immune-High 2	DN	-0.771	Inf	81	95
TSPAN9	Stroma: Immune-High 2	DN	-0.771	Inf	51	79
RARS	Stroma: Immune-High 2	DN	-0.772	Inf	81	95
CD34	Stroma: Immune-High 2	DN	-0.772	Inf	94	99
UBR5	Stroma: Immune-High 2	DN	-0.772	Inf	84	97
SNRPE	Stroma: Immune-High 2	DN	-0.773	Inf	88	98
IL34	Stroma: Immune-High 2	DN	-0.773	Inf	50	80
H2-Q6	Stroma: Immune-High 2	DN	-0.774	Inf	81	95
P4HB	Stroma: Immune-High 2	DN	-0.775	Inf	99	100
SELENOH	Stroma: Immune-High 2	DN	-0.776	Inf	85	97
SMC4	Stroma: Immune-High 2	DN	-0.778	Inf	76	92
HIST1H1C	Stroma: Immune-High 2	DN	-0.782	Inf	95	100
NFE2L1	Stroma: Immune-High 2	DN	-0.782	Inf	88	98
DUT	Stroma: Immune-High 2	DN	-0.783	Inf	80	95
PKM	Stroma: Immune-High 2	DN	-0.785	Inf	97	100
EIF2S2	Stroma: Immune-High 2	DN	-0.787	Inf	86	98
ANP32B	Stroma: Immune-High 2	DN	-0.788	Inf	96	100
RGMA	Stroma: Immune-High 2	DN	-0.788	Inf	62	84
COPS2	Stroma: Immune-High 2	DN	-0.789	Inf	77	93
HIST1H3A	Stroma: Immune-High 2	DN	-0.791	Inf	50	77
ATF4	Stroma: Immune-High 2	DN	-0.795	Inf	92	99
KCMF1	Stroma: Immune-High 2	DN	-0.801	Inf	82	95
NOP56	Stroma: Immune-High 2	DN	-0.803	Inf	84	97
TPI1	Stroma: Immune-High 2	DN	-0.803	Inf	96	100
WLS	Stroma: Immune-High 2	DN	-0.805	Inf	90	97
CASC4	Stroma: Immune-High 2	DN	-0.808	Inf	60	85
SEH1L	Stroma: Immune-High 2	DN	-0.812	Inf	85	97
PCBP2	Stroma: Immune-High 2	DN	-0.816	Inf	96	100
RCOR2	Stroma: Immune-High 2	DN	-0.817	Inf	60	85
S100A4	Stroma: Immune-High 2	DN	-0.819	Inf	91	97
EIF3H	Stroma: Immune-High 2	DN	-0.82	Inf	87	98
BEX3	Stroma: Immune-High 2	DN	-0.822	Inf	74	92
SERBP1	Stroma: Immune-High 2	DN	-0.824	Inf	94	100
PCLAF	Stroma: Immune-High 2	DN	-0.826	Inf	68	88
GM11808	Stroma: Immune-High 2	DN	-0.829	Inf	92	99
GARS	Stroma: Immune-High 2	DN	-0.829	Inf	89	98
HSP90AB1	Stroma: Immune-High 2	DN	-0.83	Inf	97	100
ASNS	Stroma: Immune-High 2	DN	-0.831	Inf	72	92
WNT5A	Stroma: Immune-High 2	DN	-0.831	Inf	65	89
HAUS7	Stroma: Immune-High 2	DN	-0.832	Inf	68	87
HIST1H1E	Stroma: Immune-High 2	DN	-0.839	Inf	89	98
HIST1H2BB	Stroma: Immune-High 2	DN	-0.842	Inf	90	98
SLC16A3	Stroma: Immune-High 2	DN	-0.849	Inf	83	96
KMT5A	Stroma: Immune-High 2	DN	-0.851	Inf	85	98
RACK1	Stroma: Immune-High 2	DN	-0.852	Inf	98	100
IFRD1	Stroma: Immune-High 2	DN	-0.854	Inf	82	96
PPFIBP1	Stroma: Immune-High 2	DN	-0.854	Inf	80	96
HSPA9	Stroma: Immune-High 2	DN	-0.855	Inf	90	99
H3F3B	Stroma: Immune-High 2	DN	-0.857	Inf	95	100
HIST1H2BK	Stroma: Immune-High 2	DN	-0.858	Inf	85	96
HIST1H3E	Stroma: Immune-High 2	DN	-0.863	Inf	89	98
EPRS	Stroma: Immune-High 2	DN	-0.869	Inf	87	98
SEMA3A	Stroma: Immune-High 2	DN	-0.87	Inf	56	84
YWHAQ	Stroma: Immune-High 2	DN	-0.87	Inf	92	99
CCT5	Stroma: Immune-High 2	DN	-0.87	Inf	92	99
NPM1	Stroma: Immune-High 2	DN	-0.873	Inf	92	100
ALYREF	Stroma: Immune-High 2	DN	-0.878	Inf	88	98
PGAM1	Stroma: Immune-High 2	DN	-0.879	Inf	93	99
SLC7A5	Stroma: Immune-High 2	DN	-0.881	Inf	77	94
DAP	Stroma: Immune-High 2	DN	-0.885	Inf	79	95
BRIX1	Stroma: Immune-High 2	DN	-0.886	Inf	78	94
HIST1H3C	Stroma: Immune-High 2	DN	-0.887	Inf	90	98
VDAC1	Stroma: Immune-High 2	DN	-0.891	Inf	94	100
SLC20A1	Stroma: Immune-High 2	DN	-0.893	Inf	72	92
MIF	Stroma: Immune-High 2	DN	-0.899	Inf	90	98
CAV1	Stroma: Immune-High 2	DN	-0.9	Inf	80	95
MTHFD2	Stroma: Immune-High 2	DN	-0.903	Inf	75	93
PCDH18	Stroma: Immune-High 2	DN	-0.908	Inf	58	85
NARS	Stroma: Immune-High 2	DN	-0.922	Inf	89	98
EIF3E	Stroma: Immune-High 2	DN	-0.928	Inf	92	100
TPM2	Stroma: Immune-High 2	DN	-0.932	Inf	77	96
BTG1	Stroma: Immune-High 2	DN	-0.934	Inf	91	99
COX6C	Stroma: Immune-High 2	DN	-0.938	Inf	88	98
BSG	Stroma: Immune-High 2	DN	-0.939	Inf	97	100
HTRA1	Stroma: Immune-High 2	DN	-0.942	Inf	89	99
PGK1	Stroma: Immune-High 2	DN	-0.944	Inf	85	96
HIST1H2BJ	Stroma: Immune-High 2	DN	-0.969	Inf	88	98
YWHAZ	Stroma: Immune-High 2	DN	-0.97	Inf	96	100
HMGA1	Stroma: Immune-High 2	DN	-0.973	Inf	84	98
SOX9	Stroma: Immune-High 2	DN	-0.974	Inf	72	94
S100A6	Stroma: Immune-High 2	DN	-0.974	Inf	98	100
EIF4EBP1	Stroma: Immune-High 2	DN	-0.977	Inf	86	98
LAPTM4B	Stroma: Immune-High 2	DN	-0.98	Inf	72	93
MTDH	Stroma: Immune-High 2	DN	-0.99	Inf	84	98
SHISAL2B	Stroma: Immune-High 2	DN	-0.991	Inf	64	89
HSP90AA1	Stroma: Immune-High 2	DN	-1.007	Inf	85	98
GNG11	Stroma: Immune-High 2	DN	-1.011	Inf	85	99
GTF3A	Stroma: Immune-High 2	DN	-1.03	Inf	86	98
SCD2	Stroma: Immune-High 2	DN	-1.032	Inf	83	96
HIST1H2AN	Stroma: Immune-High 2	DN	-1.043	Inf	78	94
GATM	Stroma: Immune-High 2	DN	-1.052	Inf	83	97
RHOX5	Stroma: Immune-High 2	DN	-1.059	Inf	76	96
MYO10	Stroma: Immune-High 2	DN	-1.068	Inf	82	98
PABPC1	Stroma: Immune-High 2	DN	-1.08	Inf	95	100
SPP1	Stroma: Immune-High 2	DN	-1.103	Inf	77	92
TOMM20	Stroma: Immune-High 2	DN	-1.162	Inf	87	99
SDC2	Stroma: Immune-High 2	DN	-1.273	Inf	76	94
MATN2	Stroma: Immune-High 2	DN	-1.452	Inf	75	94
HSPB11	Stroma: Immune-High 2	DN	-0.714	301.8	59	83
TOMM70A	Stroma: Immune-High 2	DN	-0.679	301.5	84	96
EIF4B	Stroma: Immune-High 2	DN	-0.601	300.5	95	100
ICAM1	Stroma: Immune-High 2	UP	0.55	300.4	51	25
ARHGAP45	Stroma: Immune-High 2	UP	0.677	300.3	70	46
TPM1	Stroma: Immune-High 2	DN	-0.647	300.1	91	99
EEF1B2	Stroma: Immune-High 2	DN	-0.509	299.1	99	100
ATP6V0D1	Stroma: Immune-High 2	UP	0.689	299	90	79
LGALS1	Stroma: Immune-High 2	DN	-0.6	298.9	99	100
EXT1	Stroma: Immune-High 2	DN	-0.662	298.5	92	98
OLFM1	Stroma: Immune-High 2	UP	0.676	297.3	66	42
SESN1	Stroma: Immune-High 2	UP	0.664	297.3	71	49
FLOT1	Stroma: Immune-High 2	UP	0.7	296.7	81	64
LOXL3	Stroma: Immune-High 2	UP	0.564	296.7	52	26
SH3D19	Stroma: Immune-High 2	DN	-0.737	296.4	71	88
SKAP2	Stroma: Immune-High 2	UP	0.687	295.7	79	60
SLC30A4	Stroma: Immune-High 2	DN	-0.694	295.5	68	87
ITSN1	Stroma: Immune-High 2	UP	0.72	295.2	85	71
CCND1	Stroma: Immune-High 2	DN	-0.702	294.9	86	97
TREM2	Stroma: Immune-High 2	UP	0.691	294.1	74	52
MYBBP1A	Stroma: Immune-High 2	DN	-0.679	294	84	96
CASP12	Stroma: Immune-High 2	DN	-0.73	293.4	78	91
AP1S2	Stroma: Immune-High 2	UP	0.662	292.6	73	52
CAV2	Stroma: Immune-High 2	DN	-0.677	292.1	76	91
NCL	Stroma: Immune-High 2	DN	-0.662	291.9	95	100
WNT7B	Stroma: Immune-High 2	DN	-0.743	291.9	58	83
CSF2RA	Stroma: Immune-High 2	UP	0.575	291.8	52	26
TXNL4A	Stroma: Immune-High 2	DN	-0.722	291.8	72	89
KTN1	Stroma: Immune-High 2	DN	-0.665	291.7	78	93
H2-Q7	Stroma: Immune-High 2	DN	-0.685	291.5	84	95
DNAJC21	Stroma: Immune-High 2	DN	-0.686	291.1	70	89
AMIGO2	Stroma: Immune-High 2	DN	-0.754	290.9	55	81
HNRNPA1	Stroma: Immune-High 2	DN	-0.676	289.9	85	96
CDT1	Stroma: Immune-High 2	DN	-0.721	288.8	66	86
H2-AB1	Stroma: Immune-High 2	UP	0.872	288.3	98	92
EIF3F	Stroma: Immune-High 2	DN	-0.569	287.9	98	100
EEF1D	Stroma: Immune-High 2	DN	-0.653	287.7	83	95
SSB	Stroma: Immune-High 2	DN	-0.664	286.6	85	95
RGCC	Stroma: Immune-High 2	DN	-0.761	286.6	70	89
LSM7	Stroma: Immune-High 2	DN	-0.702	285.4	69	88
ENY2	Stroma: Immune-High 2	DN	-0.703	283.9	66	86
FOSL1	Stroma: Immune-High 2	DN	-0.737	283.9	71	90
ITGAM	Stroma: Immune-High 2	UP	0.746	283.7	80	63
SERINC3	Stroma: Immune-High 2	UP	0.611	283.4	97	93
JUP	Stroma: Immune-High 2	UP	0.524	283.2	53	27
HIST1H1D	Stroma: Immune-High 2	DN	-0.678	281.6	90	98
CP	Stroma: Immune-High 2	UP	0.714	280.9	67	44
ENG	Stroma: Immune-High 2	UP	0.582	280.9	67	42
CCNA2	Stroma: Immune-High 2	DN	-0.682	280.5	81	93
RHOJ	Stroma: Immune-High 2	UP	0.669	280	76	57
PREX1	Stroma: Immune-High 2	UP	0.657	279.6	74	52
ENO1	Stroma: Immune-High 2	DN	-0.72	279.5	94	99
SSRP1	Stroma: Immune-High 2	DN	-0.652	279.1	82	95
ATP5D	Stroma: Immune-High 2	DN	-0.584	278.8	95	100
CYB5R1	Stroma: Immune-High 2	DN	-0.743	278.5	73	90
EZH2	Stroma: Immune-High 2	DN	-0.683	277.6	71	88
CD300C2	Stroma: Immune-High 2	UP	0.722	276.8	82	67
PLPP2	Stroma: Immune-High 2	DN	-0.655	275.6	65	86
TOMM5	Stroma: Immune-High 2	DN	-0.674	275.4	88	96
PLAA	Stroma: Immune-High 2	DN	-0.647	275.2	82	94
FKBP4	Stroma: Immune-High 2	DN	-0.655	275.2	80	94
MCM6	Stroma: Immune-High 2	DN	-0.647	275.1	79	94
ARHGAP22	Stroma: Immune-High 2	DN	-0.658	275.1	55	80
SH3BGRL3	Stroma: Immune-High 2	UP	0.548	274.7	100	98
DRAM1	Stroma: Immune-High 2	UP	0.668	273.9	75	53
KARS	Stroma: Immune-High 2	DN	-0.655	273.6	78	92
RAD21	Stroma: Immune-High 2	DN	-0.652	273.5	75	91
NEK2	Stroma: Immune-High 2	DN	-0.697	273.4	52	78
LFNG	Stroma: Immune-High 2	UP	0.553	272.5	53	28
PRC1	Stroma: Immune-High 2	DN	-0.699	272.2	70	88
TARS	Stroma: Immune-High 2	DN	-0.637	271.4	80	95
NOLC1	Stroma: Immune-High 2	DN	-0.694	270.7	77	92
DCAF13	Stroma: Immune-High 2	DN	-0.697	269.5	68	86
FXR1	Stroma: Immune-High 2	DN	-0.619	269.2	86	96
EIF5A	Stroma: Immune-High 2	DN	-0.596	268.5	98	100
FZD1	Stroma: Immune-High 2	UP	0.563	268.4	53	28
KIF11	Stroma: Immune-High 2	DN	-0.69	267.6	62	84
YAP1	Stroma: Immune-High 2	DN	-0.658	266.1	68	87
HSPA4L	Stroma: Immune-High 2	DN	-0.679	265.7	57	81
PICALM	Stroma: Immune-High 2	UP	0.618	265	94	88
TOP2A	Stroma: Immune-High 2	DN	-0.656	265	78	93
P4HA1	Stroma: Immune-High 2	DN	-0.794	265	91	97
KNSTRN	Stroma: Immune-High 2	DN	-0.67	264.8	67	86
SF3B2	Stroma: Immune-High 2	DN	-0.604	263.1	88	96
UCK2	Stroma: Immune-High 2	DN	-0.623	262.8	80	95
PSMB8	Stroma: Immune-High 2	DN	-0.557	262.2	97	100
ADAM15	Stroma: Immune-High 2	UP	0.638	262	91	83
RAB1A	Stroma: Immune-High 2	UP	0.53	261.9	99	97
TIPIN	Stroma: Immune-High 2	DN	-0.68	261.9	71	88
CD48	Stroma: Immune-High 2	UP	0.628	261.7	68	45
AZIN1	Stroma: Immune-High 2	DN	-0.645	261.7	71	88
VSIR	Stroma: Immune-High 2	UP	0.64	261.6	70	48
MAN2A1	Stroma: Immune-High 2	UP	0.623	261.6	93	85
LGALS3BP	Stroma: Immune-High 2	UP	0.565	261.6	98	92
IL21R	Stroma: Immune-High 2	UP	0.638	261.4	66	42
NDUFS2	Stroma: Immune-High 2	DN	-0.61	260.9	86	96
METAP2	Stroma: Immune-High 2	DN	-0.603	260.7	87	96
AIF1	Stroma: Immune-High 2	UP	0.685	259.4	92	81
PSTPIP2	Stroma: Immune-High 2	UP	0.577	258.9	61	37
CBX3	Stroma: Immune-High 2	DN	-0.637	258.8	80	93
PALLD	Stroma: Immune-High 2	UP	0.506	258.7	54	29
TRP53I11	Stroma: Immune-High 2	DN	-0.741	258.2	68	87
RANBP1	Stroma: Immune-High 2	DN	-0.633	258	86	96
IARS	Stroma: Immune-High 2	DN	-0.633	256.2	80	93
DUSP9	Stroma: Immune-High 2	DN	-0.681	255.2	61	85
GPSM3	Stroma: Immune-High 2	UP	0.664	254.9	73	53
SUMO2	Stroma: Immune-High 2	DN	-0.588	254.6	91	98
EIF3G	Stroma: Immune-High 2	DN	-0.608	253.6	88	97
NUDCD1	Stroma: Immune-High 2	DN	-0.637	253.3	67	87
TMEM50A	Stroma: Immune-High 2	UP	0.621	252.8	88	80
CUL3	Stroma: Immune-High 2	DN	-0.616	252.3	82	94
PDLIM5	Stroma: Immune-High 2	DN	-0.688	252	77	90
HSPH1	Stroma: Immune-High 2	DN	-0.726	251.8	75	90
DNMT1	Stroma: Immune-High 2	DN	-0.64	251.7	75	90
KAT7	Stroma: Immune-High 2	DN	-0.616	251.1	78	91
LTBP4	Stroma: Immune-High 2	DN	-0.783	251	74	90
ANXA3	Stroma: Immune-High 2	UP	0.593	250.7	98	95
TES	Stroma: Immune-High 2	DN	-0.64	250.6	77	92
LY6A	Stroma: Immune-High 2	UP	0.685	250.3	66	45
TCEA1	Stroma: Immune-High 2	DN	-0.613	250.2	80	93
VEGFB	Stroma: Immune-High 2	DN	-0.635	250.1	72	88
BASP1	Stroma: Immune-High 2	UP	0.663	249.2	87	74
SLC6A6	Stroma: Immune-High 2	UP	0.589	248.6	95	88
ACOT7	Stroma: Immune-High 2	DN	-0.627	247.5	76	92
CRLF2	Stroma: Immune-High 2	UP	0.599	247.4	73	53
RABGGTB	Stroma: Immune-High 2	DN	-0.616	247.3	78	92
PAFAH1B3	Stroma: Immune-High 2	DN	-0.671	246.7	70	87
EIF3I	Stroma: Immune-High 2	DN	-0.582	246.5	90	97
ATXN10	Stroma: Immune-High 2	DN	-0.646	246.5	74	89
AGTRAP	Stroma: Immune-High 2	UP	0.666	245.9	78	62
SKI	Stroma: Immune-High 2	UP	0.567	245.6	94	89
STK3	Stroma: Immune-High 2	DN	-0.631	245.2	74	89
OSR2	Stroma: Immune-High 2	DN	-0.841	245	73	87
PAIP2	Stroma: Immune-High 2	DN	-0.611	244.3	88	96
SEPT10	Stroma: Immune-High 2	DN	-0.598	244.2	52	77
FAM162A	Stroma: Immune-High 2	DN	-0.826	244.2	80	92
CEBPB	Stroma: Immune-High 2	UP	0.527	243.7	98	94
CRYZL1	Stroma: Immune-High 2	DN	-0.63	243.7	75	90
P2RX7	Stroma: Immune-High 2	UP	0.521	243.5	52	28
MKI67	Stroma: Immune-High 2	DN	-0.633	243	81	93
H2-DMA	Stroma: Immune-High 2	UP	0.707	242.7	85	73
ESYT1	Stroma: Immune-High 2	UP	0.623	242	87	77
ADGRA2	Stroma: Immune-High 2	UP	0.619	241.5	72	52
BANF1	Stroma: Immune-High 2	DN	-0.589	241.3	85	96
PRRX1	Stroma: Immune-High 2	UP	0.645	241.2	86	77
CCDC58	Stroma: Immune-High 2	DN	-0.632	240.5	54	77
EIF3K	Stroma: Immune-High 2	DN	-0.533	240.2	95	99
KRTCAP2	Stroma: Immune-High 2	DN	-0.544	240.2	96	99
ESR1	Stroma: Immune-High 2	UP	0.535	240	53	29
PPIC	Stroma: Immune-High 2	DN	-0.554	239.6	95	99
HIST1H2AG	Stroma: Immune-High 2	DN	-0.648	239.6	51	75
LRRC17	Stroma: Immune-High 2	UP	0.591	239.5	65	43
TNK2	Stroma: Immune-High 2	DN	-0.628	239	69	88
RALY	Stroma: Immune-High 2	DN	-0.605	238.8	81	93
ANGPTL4	Stroma: Immune-High 2	UP	0.63	238.3	71	50
CELF1	Stroma: Immune-High 2	DN	-0.6	238.2	81	93
YBX3	Stroma: Immune-High 2	DN	-0.605	238.2	90	98
TLE5	Stroma: Immune-High 2	DN	-0.507	238	98	100
EIF5	Stroma: Immune-High 2	DN	-0.55	237.2	94	99
IRF8	Stroma: Immune-High 2	UP	0.744	237.1	76	58
MAPK6	Stroma: Immune-High 2	DN	-0.621	237.1	75	90
SCARA3	Stroma: Immune-High 2	UP	0.781	236.5	78	65
ITGAV	Stroma: Immune-High 2	DN	-0.586	236.4	85	96
NPM3	Stroma: Immune-High 2	DN	-0.619	236.3	70	87
STT3B	Stroma: Immune-High 2	DN	-0.571	236.2	86	96
GSTO1	Stroma: Immune-High 2	DN	-0.61	236	81	93
SEPT5	Stroma: Immune-High 2	DN	-0.663	235.9	77	90
DKC1	Stroma: Immune-High 2	DN	-0.654	235.8	73	89
GJC1	Stroma: Immune-High 2	DN	-0.593	235.4	50	76
LARP1	Stroma: Immune-High 2	DN	-0.587	235	84	95
SF3B3	Stroma: Immune-High 2	DN	-0.591	234.8	82	94
TATDN1	Stroma: Immune-High 2	DN	-0.615	234.4	66	85
CD44	Stroma: Immune-High 2	DN	-0.556	234	96	99
TTC3	Stroma: Immune-High 2	DN	-0.635	232.8	77	90
SPATS2	Stroma: Immune-High 2	DN	-0.611	232.6	57	80
DCP2	Stroma: Immune-High 2	DN	-0.618	232.6	79	91
GPNMB	Stroma: Immune-High 2	DN	-0.668	232.6	58	80
TRPS1	Stroma: Immune-High 2	DN	-0.652	232.4	75	89
IMMT	Stroma: Immune-High 2	DN	-0.602	230.5	81	93
CXCL10	Stroma: Immune-High 2	DN	-1.047	230.1	70	86
CDK1	Stroma: Immune-High 2	DN	-0.62	230	81	94
MTSS1	Stroma: Immune-High 2	UP	0.527	229.9	51	28
ORC6	Stroma: Immune-High 2	DN	-0.616	229.9	60	82
HCLS1	Stroma: Immune-High 2	UP	0.606	229.6	82	68
RP2	Stroma: Immune-High 2	UP	0.597	229.2	80	63
NAA50	Stroma: Immune-High 2	DN	-0.567	229.1	88	97
CNN3	Stroma: Immune-High 2	DN	-0.571	228.6	81	94
IL1RL1	Stroma: Immune-High 2	DN	-0.742	228.2	69	86
TTYH3	Stroma: Immune-High 2	UP	0.573	228.1	62	41
GJA1	Stroma: Immune-High 2	DN	-0.646	227.5	88	97
SLC7A8	Stroma: Immune-High 2	UP	0.512	227.4	50	27
TENT5A	Stroma: Immune-High 2	UP	0.601	227.1	70	50
PTGES	Stroma: Immune-High 2	DN	-0.654	227	74	88
CCT6A	Stroma: Immune-High 2	DN	-0.587	226.5	82	95
WDFY2	Stroma: Immune-High 2	UP	0.53	226.3	54	32
CLDN12	Stroma: Immune-High 2	DN	-0.616	226.3	57	80
TCF20	Stroma: Immune-High 2	DN	-0.572	225.9	82	94
PDGFA	Stroma: Immune-High 2	DN	-0.58	225.9	66	87
UQCC2	Stroma: Immune-High 2	DN	-0.619	225.4	71	87
ANLN	Stroma: Immune-High 2	DN	-0.589	225.2	57	80
GSR	Stroma: Immune-High 2	DN	-0.587	225	78	92
DSE	Stroma: Immune-High 2	UP	0.594	224.9	73	55
DDX27	Stroma: Immune-High 2	DN	-0.621	224.9	67	85
VCAN	Stroma: Immune-High 2	DN	-0.688	224.8	85	94
SLC11A1	Stroma: Immune-High 2	UP	0.681	224.7	76	59
TUBB6	Stroma: Immune-High 2	DN	-0.535	223.6	95	99
MSRB1	Stroma: Immune-High 2	UP	0.612	223.3	84	75
TNFRSF12A	Stroma: Immune-High 2	DN	-0.631	223.2	76	91
GBP2	Stroma: Immune-High 2	DN	-0.829	223.2	85	94
PSMD12	Stroma: Immune-High 2	DN	-0.557	222.9	88	96
PSMD7	Stroma: Immune-High 2	DN	-0.585	222.6	87	96
SLC25A4	Stroma: Immune-High 2	DN	-0.523	222.5	96	99
CSE1L	Stroma: Immune-High 2	DN	-0.632	222.4	67	86
MBD3	Stroma: Immune-High 2	DN	-0.546	221.9	91	97
IFNAR2	Stroma: Immune-High 2	UP	0.601	221.5	91	83
AP2S1	Stroma: Immune-High 2	UP	0.524	220.6	99	96
PHC2	Stroma: Immune-High 2	DN	-0.578	220.4	86	95
ATXN2	Stroma: Immune-High 2	DN	-0.595	220.4	52	76
ATRNL1	Stroma: Immune-High 2	UP	0.613	220.3	75	59
CISD1	Stroma: Immune-High 2	DN	-0.577	219.6	50	74
THEMIS2	Stroma: Immune-High 2	UP	0.54	219.2	54	31
CCN1	Stroma: Immune-High 2	UP	0.77	219	78	63
RNPEP	Stroma: Immune-High 2	UP	0.608	219	76	62
SLFN1	Stroma: Immune-High 2	UP	0.519	219	51	28
CDCA8	Stroma: Immune-High 2	DN	-0.598	217.7	67	85
PSMB10	Stroma: Immune-High 2	DN	-0.633	217.4	89	95
HIGD1A	Stroma: Immune-High 2	DN	-0.779	217.4	76	89
LIG1	Stroma: Immune-High 2	DN	-0.593	215.6	59	80
ALDH18A1	Stroma: Immune-High 2	DN	-0.573	215.4	81	93
BIRC5	Stroma: Immune-High 2	DN	-0.593	215.2	65	84
XAF1	Stroma: Immune-High 2	DN	-0.685	215.2	77	88
MGAT4B	Stroma: Immune-High 2	DN	-0.543	215.1	85	95
SHMT2	Stroma: Immune-High 2	DN	-0.596	215	80	93
PCBP4	Stroma: Immune-High 2	DN	-0.598	214.3	63	83
GPC1	Stroma: Immune-High 2	DN	-0.625	213.3	80	93
TFRC	Stroma: Immune-High 2	DN	-0.776	213.1	68	84
PSMD4	Stroma: Immune-High 2	DN	-0.543	212.8	89	97
TEP1	Stroma: Immune-High 2	UP	0.55	212.6	63	43
ATP6V0A1	Stroma: Immune-High 2	UP	0.53	212.5	58	37
ARHGAP31	Stroma: Immune-High 2	UP	0.502	212	55	33
HNRNPA3	Stroma: Immune-High 2	DN	-0.535	211.8	91	97
PSIP1	Stroma: Immune-High 2	DN	-0.564	211.7	61	82
BCAT1	Stroma: Immune-High 2	DN	-0.635	211.7	67	86
RTCB	Stroma: Immune-High 2	DN	-0.554	211.3	80	92
CKAP2L	Stroma: Immune-High 2	DN	-0.574	211.3	54	77
NUP155	Stroma: Immune-High 2	DN	-0.582	210.8	59	80
CHAF1B	Stroma: Immune-High 2	DN	-0.585	210.8	54	76
MYBL2	Stroma: Immune-High 2	DN	-0.593	210.5	60	82
EIF1	Stroma: Immune-High 2	DN	-0.567	210.3	83	93
KCNN4	Stroma: Immune-High 2	DN	-0.564	210	51	75
TAF15	Stroma: Immune-High 2	DN	-0.569	209.7	74	89
NRADD	Stroma: Immune-High 2	DN	-0.552	209.6	55	77
SLC2A1	Stroma: Immune-High 2	DN	-1.031	209.5	81	91
NSUN2	Stroma: Immune-High 2	DN	-0.56	209.4	81	93
NDUFB5	Stroma: Immune-High 2	DN	-0.535	209.2	89	96
MYEF2	Stroma: Immune-High 2	DN	-0.564	208.8	71	88
EDF1	Stroma: Immune-High 2	DN	-0.599	208.8	76	89
GALK1	Stroma: Immune-High 2	DN	-0.578	208.5	80	93
FASN	Stroma: Immune-High 2	DN	-0.602	208.5	68	86
IPO5	Stroma: Immune-High 2	DN	-0.599	207.9	71	87
FERMT3	Stroma: Immune-High 2	UP	0.565	207.5	67	48
IL10RB	Stroma: Immune-High 2	UP	0.578	207.3	86	78
ARHGAP30	Stroma: Immune-High 2	UP	0.55	207.3	62	40
H6PD	Stroma: Immune-High 2	UP	0.533	207.3	67	47
PRRC2C	Stroma: Immune-High 2	DN	-0.507	207.3	93	98
DST	Stroma: Immune-High 2	DN	-0.54	207.1	86	96
LARS	Stroma: Immune-High 2	DN	-0.578	207	73	88
COG4	Stroma: Immune-High 2	DN	-0.589	206.5	61	80
SLC36A1	Stroma: Immune-High 2	UP	0.501	206.2	52	30
SAT1	Stroma: Immune-High 2	UP	0.591	205.9	90	82
SERTAD4	Stroma: Immune-High 2	DN	-0.67	205.9	50	73
ANTXR1	Stroma: Immune-High 2	UP	0.592	205.4	80	65
GRK5	Stroma: Immune-High 2	UP	0.511	205.3	58	37
IMPDH2	Stroma: Immune-High 2	DN	-0.551	205.1	79	92
ALDH2	Stroma: Immune-High 2	UP	0.612	204.7	92	86
TMEM173	Stroma: Immune-High 2	UP	0.544	204.5	84	70
GM10131	Stroma: Immune-High 2	DN	-0.555	204.4	84	94
MELK	Stroma: Immune-High 2	DN	-0.57	204	51	74
HDGFL3	Stroma: Immune-High 2	DN	-0.553	203.6	61	82
THOP1	Stroma: Immune-High 2	DN	-0.564	203.1	58	80
SET	Stroma: Immune-High 2	DN	-0.564	203	84	94
MARK3	Stroma: Immune-High 2	DN	-0.571	203	78	91
NPLOC4	Stroma: Immune-High 2	DN	-0.534	202.5	86	95
UBA2	Stroma: Immune-High 2	DN	-0.551	201.9	84	94
LYN	Stroma: Immune-High 2	UP	0.518	201.7	94	86
PSMA6	Stroma: Immune-High 2	DN	-0.52	201.4	92	98
APLP2	Stroma: Immune-High 2	UP	0.561	201.3	88	79
BRD2	Stroma: Immune-High 2	DN	-0.503	201.2	94	98
STXBP2	Stroma: Immune-High 2	UP	0.536	201	61	40
AARSD1	Stroma: Immune-High 2	DN	-0.579	201	57	79
PLOD1	Stroma: Immune-High 2	UP	0.622	200.7	79	67
GOLPH3	Stroma: Immune-High 2	DN	-0.526	200.6	86	95
PLA2G15	Stroma: Immune-High 2	UP	0.562	200.5	67	49
RNF126	Stroma: Immune-High 2	DN	-0.568	200.4	78	91
ANP32E	Stroma: Immune-High 2	DN	-0.561	200.2	82	92
PIK3AP1	Stroma: Immune-High 2	UP	0.588	199.8	75	58
CFL2	Stroma: Immune-High 2	DN	-0.53	199.1	81	94
CYB5A	Stroma: Immune-High 2	UP	0.6	198.9	87	78
TFAM	Stroma: Immune-High 2	DN	-0.56	198.7	60	80
PPA1	Stroma: Immune-High 2	DN	-0.596	197.7	82	93
EGLN3	Stroma: Immune-High 2	DN	-0.759	197.7	62	81
NUTF2-PS1	Stroma: Immune-High 2	DN	-0.553	196.8	63	82
VCP	Stroma: Immune-High 2	DN	-0.532	196.4	92	97
MCM2	Stroma: Immune-High 2	DN	-0.573	196.3	68	86
CIP2A	Stroma: Immune-High 2	DN	-0.557	196.2	62	82
UBE2R2	Stroma: Immune-High 2	DN	-0.543	196.1	90	96
RACGAP1	Stroma: Immune-High 2	DN	-0.562	196.1	68	86
PSMB3	Stroma: Immune-High 2	DN	-0.545	196	85	94
TECR	Stroma: Immune-High 2	DN	-0.567	195.7	81	92
CCL12	Stroma: Immune-High 2	UP	0.699	195.5	78	62
FES	Stroma: Immune-High 2	UP	0.575	195.5	74	58
TMEM70	Stroma: Immune-High 2	DN	-0.543	195.4	55	77
CKS1B	Stroma: Immune-High 2	DN	-0.546	195.3	59	79
RRM2	Stroma: Immune-High 2	DN	-0.605	195	75	90
TLK2	Stroma: Immune-High 2	DN	-0.555	194.9	66	84
ERO1L	Stroma: Immune-High 2	DN	-0.984	194.9	58	77
PTGS2	Stroma: Immune-High 2	DN	-0.802	194.8	54	75
PCOLCE2	Stroma: Immune-High 2	UP	0.836	194.4	67	52
MATR3	Stroma: Immune-High 2	DN	-0.549	194.4	77	90
MGAT1	Stroma: Immune-High 2	UP	0.56	193.8	81	68
NCAPH	Stroma: Immune-High 2	DN	-0.553	193.6	56	77
PFDN2	Stroma: Immune-High 2	DN	-0.534	193.5	84	95
NDUFB9	Stroma: Immune-High 2	DN	-0.56	193.3	72	87
NCKAP1L	Stroma: Immune-High 2	UP	0.561	193.1	74	57
PCGF2	Stroma: Immune-High 2	DN	-0.535	193	53	76
EVI2A	Stroma: Immune-High 2	UP	0.609	192.8	81	70
USP14	Stroma: Immune-High 2	DN	-0.552	192.7	82	92
MTA1	Stroma: Immune-High 2	DN	-0.537	192.6	75	89
PFDN1	Stroma: Immune-High 2	DN	-0.518	192.5	84	94
ESF1	Stroma: Immune-High 2	DN	-0.568	192.3	61	81
DLGAP5	Stroma: Immune-High 2	DN	-0.554	192	51	74
SOX12	Stroma: Immune-High 2	DN	-0.534	191.7	56	78
SAP30	Stroma: Immune-High 2	DN	-0.603	191.5	63	81
SNRPF	Stroma: Immune-High 2	DN	-0.552	191	74	89
PSMA7	Stroma: Immune-High 2	DN	-0.5	190.6	91	98
BSCL2	Stroma: Immune-High 2	UP	0.511	190.1	76	59
AGO2	Stroma: Immune-High 2	DN	-0.553	189.1	65	82
SOCS3	Stroma: Immune-High 2	UP	0.576	189	80	69
ATP1A1	Stroma: Immune-High 2	UP	0.501	188.7	94	88
COX7A2	Stroma: Immune-High 2	DN	-0.536	188.7	82	92
EIF3D	Stroma: Immune-High 2	DN	-0.526	188.3	78	91
RAD51	Stroma: Immune-High 2	DN	-0.542	187.9	54	76
RAP2B	Stroma: Immune-High 2	UP	0.548	187.8	74	58
PTBP1	Stroma: Immune-High 2	DN	-0.517	187.7	86	95
ZEB2	Stroma: Immune-High 2	UP	0.545	187.4	92	85
POLR1C	Stroma: Immune-High 2	DN	-0.562	187.4	73	87
PA2G4	Stroma: Immune-High 2	DN	-0.535	186.7	89	97
BBX	Stroma: Immune-High 2	DN	-0.544	186.7	60	79
TXN2	Stroma: Immune-High 2	DN	-0.517	186.6	90	97
ESD	Stroma: Immune-High 2	DN	-0.569	186.5	88	96
ELOC	Stroma: Immune-High 2	DN	-0.535	186.1	75	88
MCM3	Stroma: Immune-High 2	DN	-0.553	186.1	78	91
DDIT3	Stroma: Immune-High 2	DN	-0.662	186.1	61	79
UTP11	Stroma: Immune-High 2	DN	-0.552	185.5	74	88
AMOTL2	Stroma: Immune-High 2	UP	0.572	185.4	84	74
COL6A1	Stroma: Immune-High 2	DN	-0.715	185.4	95	97
CLDND1	Stroma: Immune-High 2	DN	-0.553	184.5	70	86
NASP	Stroma: Immune-High 2	DN	-0.558	184.5	73	87
XPO1	Stroma: Immune-High 2	DN	-0.53	184.1	67	85
ARL6IP6	Stroma: Immune-High 2	DN	-0.528	183.8	56	77
E2F4	Stroma: Immune-High 2	DN	-0.53	183.7	82	92
MNDAL	Stroma: Immune-High 2	UP	0.529	183.4	73	56
CDV3	Stroma: Immune-High 2	DN	-0.55	182.9	76	88
NUP37	Stroma: Immune-High 2	DN	-0.512	182.7	51	74
EIF1AX	Stroma: Immune-High 2	DN	-0.523	182.6	82	93
PRELID3B	Stroma: Immune-High 2	DN	-0.543	182.4	67	84
GNPDA1	Stroma: Immune-High 2	UP	0.554	182.3	69	53
FKBP10	Stroma: Immune-High 2	DN	-0.511	182.3	86	95
EFTUD2	Stroma: Immune-High 2	DN	-0.538	181.5	73	88
PLD3	Stroma: Immune-High 2	UP	0.53	180.9	72	54
ZFP385A	Stroma: Immune-High 2	UP	0.56	180.8	67	52
IFI211	Stroma: Immune-High 2	UP	0.546	180.8	63	44
MMP9	Stroma: Immune-High 2	DN	-0.599	180.8	57	78
TMEM248	Stroma: Immune-High 2	DN	-0.543	180.7	83	93
GLIPR2	Stroma: Immune-High 2	UP	0.539	180.3	88	81
NSD2	Stroma: Immune-High 2	DN	-0.52	179.9	74	88
CNOT9	Stroma: Immune-High 2	DN	-0.53	179.9	64	83
HSPB8	Stroma: Immune-High 2	DN	-0.524	179.7	73	87
HSBP1	Stroma: Immune-High 2	UP	0.51	179.6	96	93
EPHA2	Stroma: Immune-High 2	DN	-0.556	179.6	51	74
GLTP	Stroma: Immune-High 2	UP	0.535	179.4	86	78
LSM5	Stroma: Immune-High 2	DN	-0.533	179.2	70	86
CNOT7	Stroma: Immune-High 2	DN	-0.514	179.1	58	78
AQP1	Stroma: Immune-High 2	DN	-0.813	179	61	79
PLOD2	Stroma: Immune-High 2	DN	-0.64	178.6	80	92
IFNGR1	Stroma: Immune-High 2	UP	0.558	178.5	85	75
LDLR	Stroma: Immune-High 2	DN	-0.538	177.7	50	72
MTHFD1L	Stroma: Immune-High 2	DN	-0.521	177.3	61	81
NAA10	Stroma: Immune-High 2	DN	-0.545	177.3	69	86
MEX3C	Stroma: Immune-High 2	DN	-0.521	177.2	74	88
YARS	Stroma: Immune-High 2	DN	-0.524	177.2	68	85
GBP4	Stroma: Immune-High 2	DN	-0.728	177.1	71	85
RTCA	Stroma: Immune-High 2	DN	-0.512	176.8	60	80
FLNB	Stroma: Immune-High 2	DN	-0.553	176.8	71	86
CDCA3	Stroma: Immune-High 2	DN	-0.542	176.6	69	85
PSMD3	Stroma: Immune-High 2	DN	-0.504	176.5	84	94
GADD45GIP1	Stroma: Immune-High 2	DN	-0.513	176.2	73	88
BMP2K	Stroma: Immune-High 2	UP	0.515	175.5	67	50
ETF1	Stroma: Immune-High 2	DN	-0.504	175.5	81	92
UTP18	Stroma: Immune-High 2	DN	-0.528	175	66	83
FGL2	Stroma: Immune-High 2	UP	0.598	174.6	85	73
CPLANE1	Stroma: Immune-High 2	DN	-0.512	174.4	55	76
HPF1	Stroma: Immune-High 2	DN	-0.527	174.4	74	87
ATP6V1C1	Stroma: Immune-High 2	DN	-0.517	173.9	81	92
MEX3D	Stroma: Immune-High 2	DN	-0.513	173.6	65	84
RBM39	Stroma: Immune-High 2	DN	-0.501	173.5	89	96
TRAFD1	Stroma: Immune-High 2	UP	0.531	173.4	88	80
LTA4H	Stroma: Immune-High 2	DN	-0.51	173.3	83	93
SRPK1	Stroma: Immune-High 2	DN	-0.543	173.3	70	85
DDIT4	Stroma: Immune-High 2	DN	-0.695	173	68	84
SMARCB1	Stroma: Immune-High 2	DN	-0.513	172	77	89
SGK1	Stroma: Immune-High 2	DN	-0.52	172	73	88
NHP2	Stroma: Immune-High 2	DN	-0.519	171.7	63	82
NGF	Stroma: Immune-High 2	DN	-0.562	171.6	63	82
GLI3	Stroma: Immune-High 2	DN	-0.503	171	53	75
TPP1	Stroma: Immune-High 2	UP	0.556	170.7	82	72
CTLA2B	Stroma: Immune-High 2	UP	0.562	170.6	72	57
POLD2	Stroma: Immune-High 2	DN	-0.524	170.6	58	78
CKAP5	Stroma: Immune-High 2	DN	-0.505	170.1	79	90
NOC2L	Stroma: Immune-High 2	DN	-0.525	170	75	88
MAP3K1	Stroma: Immune-High 2	UP	0.555	169.4	74	59
BAHCC1	Stroma: Immune-High 2	DN	-0.503	169.4	56	78
E2F1	Stroma: Immune-High 2	DN	-0.535	169.2	64	82
GHITM	Stroma: Immune-High 2	DN	-0.518	169	91	96
SPPL2B	Stroma: Immune-High 2	DN	-0.529	169	70	86
FADS2	Stroma: Immune-High 2	DN	-0.574	169	53	74
PIP4K2A	Stroma: Immune-High 2	UP	0.502	167.7	73	59
POM121	Stroma: Immune-High 2	DN	-0.521	167.1	67	84
CELF2	Stroma: Immune-High 2	UP	0.537	166.9	81	71
IDH3B	Stroma: Immune-High 2	DN	-0.514	166.8	76	88
NUP43	Stroma: Immune-High 2	DN	-0.524	166.4	54	75
CYBB	Stroma: Immune-High 2	UP	0.516	166.1	90	81
GANAB	Stroma: Immune-High 2	DN	-0.514	165.9	76	88
RRP1	Stroma: Immune-High 2	DN	-0.5	165.6	83	93
LGALS9	Stroma: Immune-High 2	UP	0.513	165.4	90	84
B3GNT3	Stroma: Immune-High 2	DN	-0.524	165.1	58	78
AMMECR1	Stroma: Immune-High 2	DN	-0.509	164.5	54	74
PIM1	Stroma: Immune-High 2	UP	0.513	164.1	72	55
UHRF1	Stroma: Immune-High 2	DN	-0.518	164.1	56	76
PRR13	Stroma: Immune-High 2	UP	0.514	163.7	71	55
TMEM9	Stroma: Immune-High 2	DN	-0.503	163.3	66	82
TTLL4	Stroma: Immune-High 2	DN	-0.514	163.3	60	79
TK1	Stroma: Immune-High 2	DN	-0.522	163.3	72	87
DENR	Stroma: Immune-High 2	DN	-0.517	163.2	75	88
FUCA1	Stroma: Immune-High 2	UP	0.519	162.7	77	64
SAE1	Stroma: Immune-High 2	DN	-0.504	162.5	80	91
ATAD2	Stroma: Immune-High 2	DN	-0.516	162.3	68	84
RAE1	Stroma: Immune-High 2	DN	-0.5	162.2	74	88
LGALS3	Stroma: Immune-High 2	DN	-0.615	161.9	98	99
TGFB3	Stroma: Immune-High 2	DN	-0.683	161.7	56	75
IGFBP4	Stroma: Immune-High 2	UP	0.712	161.6	97	94
NOP58	Stroma: Immune-High 2	DN	-0.511	160.8	76	89
HIST1H1A	Stroma: Immune-High 2	DN	-0.564	160.6	77	89
NUP85	Stroma: Immune-High 2	DN	-0.51	160.5	75	88
MCM5	Stroma: Immune-High 2	DN	-0.515	160	63	82
NDUFA12	Stroma: Immune-High 2	DN	-0.501	159.5	80	90
EIF1AD	Stroma: Immune-High 2	DN	-0.529	158.7	61	79
EBNA1BP2	Stroma: Immune-High 2	DN	-0.502	158.2	82	92
FYTTD1	Stroma: Immune-High 2	DN	-0.501	158.1	64	82
CYP51	Stroma: Immune-High 2	DN	-0.544	158.1	53	74
PPP4R2	Stroma: Immune-High 2	DN	-0.511	157.9	73	86
ZFP281	Stroma: Immune-High 2	DN	-0.508	157.3	58	78
NUCB1	Stroma: Immune-High 2	UP	0.526	156.6	80	70
PIK3R2	Stroma: Immune-High 2	DN	-0.503	156.6	63	81
GADD45A	Stroma: Immune-High 2	DN	-0.64	156.5	52	71
TFDP1	Stroma: Immune-High 2	DN	-0.509	156.3	68	83
PTTG1IP	Stroma: Immune-High 2	DN	-0.51	155.8	81	93
OAT	Stroma: Immune-High 2	UP	0.501	155.5	86	78
PEBP1	Stroma: Immune-High 2	DN	-0.516	155.5	67	83
RBL1	Stroma: Immune-High 2	DN	-0.522	155.4	54	75
IRF1	Stroma: Immune-High 2	DN	-0.514	155.2	87	95
RGS10	Stroma: Immune-High 2	UP	0.506	154.2	78	66
DCAKD	Stroma: Immune-High 2	DN	-0.502	154.1	71	86
SRM	Stroma: Immune-High 2	DN	-0.502	153.7	85	94
RDH10	Stroma: Immune-High 2	DN	-0.523	153.2	61	80
EXOSC8	Stroma: Immune-High 2	DN	-0.502	151.9	70	84
CEPT1	Stroma: Immune-High 2	UP	0.519	151.5	82	74
VEGFA	Stroma: Immune-High 2	DN	-0.533	150.5	75	89
PLEKHO1	Stroma: Immune-High 2	UP	0.528	150.4	84	77
EMILIN1	Stroma: Immune-High 2	UP	0.506	150.2	66	49
HIST4H4	Stroma: Immune-High 2	DN	-0.564	149	66	81
RALGDS	Stroma: Immune-High 2	UP	0.516	148.9	63	47
SCARA5	Stroma: Immune-High 2	UP	0.743	148.3	54	38
PLK2	Stroma: Immune-High 2	DN	-0.573	148.1	80	90
FABP5	Stroma: Immune-High 2	DN	-0.567	147.7	81	92
COMT	Stroma: Immune-High 2	UP	0.512	147.6	75	64
FCGR1	Stroma: Immune-High 2	UP	0.543	146.3	74	60
RSAD2	Stroma: Immune-High 2	DN	-0.958	144.7	55	72
DPYSL3	Stroma: Immune-High 2	DN	-0.555	142.8	80	90
CCDC124	Stroma: Immune-High 2	DN	-0.51	142.6	79	89
HIST1H4H	Stroma: Immune-High 2	DN	-0.501	140.7	72	85
LST1	Stroma: Immune-High 2	UP	0.528	140.3	76	66
LXN	Stroma: Immune-High 2	DN	-0.513	139.3	52	71
GBP9	Stroma: Immune-High 2	DN	-0.509	138.1	57	75
GYS1	Stroma: Immune-High 2	DN	-0.548	137.5	61	78
SLC27A1	Stroma: Immune-High 2	DN	-0.509	134.5	66	81
HIST2H2AC	Stroma: Immune-High 2	DN	-0.516	133	75	86
DDX58	Stroma: Immune-High 2	DN	-0.515	127.7	67	80
FABP4	Stroma: Immune-High 2	UP	0.891	120.1	56	42
MT2	Stroma: Immune-High 2	UP	0.738	118.1	98	96
GBP3	Stroma: Immune-High 2	DN	-0.542	115.4	82	89
COL6A2	Stroma: Immune-High 2	DN	-0.552	110	96	97
NDRG1	Stroma: Immune-High 2	DN	-0.564	96.2	59	73
IGTP	Stroma: Immune-High 2	DN	-0.594	93.9	79	87
IFIT1	Stroma: Immune-High 2	DN	-0.5	72.9	52	65
APPL2	Stroma: Immune-High 2	DN	-0.504	69.8	73	81
ISG15	Stroma: Immune-High 2	DN	-0.569	42	88	90
GZMG	Tumor: Cytotoxic Immune	UP	3.725	Inf	96	31
GZMF	Tumor: Cytotoxic Immune	UP	3.431	Inf	94	32
GZMC	Tumor: Cytotoxic Immune	UP	2.565	Inf	98	48
SPP1	Tumor: Cytotoxic Immune	UP	1.667	Inf	99	91
PRF1	Tumor: Cytotoxic Immune	UP	1.486	Inf	80	22
GZMB	Tumor: Cytotoxic Immune	UP	1.233	Inf	75	26
TNFRSF9	Tumor: Cytotoxic Immune	UP	0.562	255.6	56	24
BST2	Tumor: Cytotoxic Immune	UP	0.652	225.9	99	99
ENPP2	Tumor: Cytotoxic Immune	UP	0.754	208.2	56	27
AQP1	Tumor: Cytotoxic Immune	UP	0.686	159.3	89	77
SDC2	Tumor: Cytotoxic Immune	UP	0.534	120.9	96	93
CCL5	Tumor: Cytotoxic Immune	UP	0.768	39.6	88	84
PRSS23	Tumor: Cytotoxic Immune	DN	-0.551	27.4	57	66
IGFBP7	Tumor: Cytotoxic Immune	DN	-1.207	24.5	52	60
COL1A1	Tumor: Cytotoxic Immune	DN	-2.492	22.7	66	72
HMOX1	Tumor: Cytotoxic Immune	DN	-0.723	17.4	57	65
CRIP1	Tumor: Cytotoxic Immune	DN	-0.811	11.7	61	67
BGN	Tumor: Cytotoxic Immune	DN	-1.268	9.7	58	63
FCGRT	Tumor: Cytotoxic Immune	DN	-0.771	8.3	50	55
IGFBP3	Tumor: Cytotoxic Immune	DN	-0.543	7.4	64	70
RNASE4	Tumor: Cytotoxic Immune	DN	-0.685	6.5	72	74
PF4	Tumor: Cytotoxic Immune	DN	-0.776	6.3	57	62
CCL9	Tumor: Cytotoxic Immune	DN	-0.798	3	58	63
HBB-BS	Tumor: Vasculature	UP	2.484	Inf	60	28
HBA-A2	Tumor: Vasculature	UP	2.053	Inf	56	20
IGFBP3	Tumor: Vasculature	UP	1.936	Inf	94	69
CTLA2A	Tumor: Vasculature	UP	1.373	Inf	85	51
PLVAP	Tumor: Vasculature	UP	1.199	Inf	82	44
GPIHBP1	Tumor: Vasculature	UP	0.975	Inf	64	24
CDH5	Tumor: Vasculature	UP	0.805	Inf	71	36
INHBB	Tumor: Vasculature	UP	0.727	Inf	58	23
IGFBP7	Tumor: Vasculature	UP	0.696	Inf	88	58
ANGPT2	Tumor: Vasculature	UP	0.793	294.3	52	20
ADGRF5	Tumor: Vasculature	UP	0.583	240.5	53	23
MCAM	Tumor: Vasculature	UP	0.518	215.9	51	22
SPARCL1	Tumor: Vasculature	UP	0.655	209.6	64	34
EGFL7	Tumor: Vasculature	UP	0.645	204.2	65	36
NID2	Tumor: Vasculature	UP	0.594	167.3	68	43
ENG	Tumor: Vasculature	UP	0.533	157.5	68	42
CD93	Tumor: Vasculature	UP	0.623	143.1	78	58
PTP4A3	Tumor: Vasculature	UP	0.513	123.1	73	52
TRP53I11	Tumor: Vasculature	UP	0.633	119.5	92	85
FAM162A	Tumor: Vasculature	DN	-0.667	86.9	85	92
MT2	Tumor: Vasculature	DN	-0.879	82.6	94	96
SLC16A3	Tumor: Vasculature	DN	-0.504	79.6	92	95
SLC2A1	Tumor: Vasculature	DN	-0.787	78.2	84	91
MT1	Tumor: Vasculature	DN	-0.763	77.8	97	98
F11R	Tumor: Vasculature	UP	0.514	77.7	70	56
P4HA2	Tumor: Vasculature	DN	-0.666	77.2	72	83
PGK1	Tumor: Vasculature	DN	-0.537	73.2	92	96
ERO1L	Tumor: Vasculature	DN	-0.753	66.8	63	76
HIGD1A	Tumor: Vasculature	DN	-0.546	66.3	80	89
H2-AB1	Tumor: Vasculature	UP	0.619	62.5	94	92
GPI1	Tumor: Vasculature	DN	-0.541	58.3	94	97
CD74	Tumor: Vasculature	UP	0.602	55.2	99	98
BNIP3	Tumor: Vasculature	DN	-0.503	53.5	53	67
AQP1	Tumor: Vasculature	UP	0.519	50.6	85	78
H2-AA	Tumor: Vasculature	UP	0.534	48.7	95	93
H2-EB1	Tumor: Vasculature	UP	0.571	44.2	91	87
IER3	Tumor: Vasculature	DN	-0.543	41.6	54	66
ARG1	Tumor: Vasculature	DN	-0.582	39	71	82
CXCL9	Tumor: Vasculature	UP	0.689	36.2	72	64
HMOX1	Tumor: Vasculature	DN	-0.648	31.6	54	66
CCL9	Tumor: Vasculature	DN	-0.599	8.9	56	63
RSAD2	Tumor: IFN Response	UP	2.773	Inf	100	69
[truncated: 1,863 more rows]
