# Supplementary material for: Spatial genomics reveals cholesterol metabolism as a key factor in colorectal cancer immunotherapy resistance
Source: Front Oncol. 2025 Mar 18;15:1549237. doi: 10.3389/fonc.2025.1549237 (PMC11959564; doi:10.3389/fonc.2025.1549237)
Supplement: Supplementary file 4 [file Table3.xlsx]

## Sheet: Tumor 1_spatial_DEA
cluster	comparison	Symbol	significant	log2FoldChange	padj
Tumor 1	R_NR	OSBP	TRUE	-1.52593	8.19384e-19
Tumor 1	R_NR	CCDC102A	TRUE	-0.983691	3.27518e-16
Tumor 1	R_NR	RPE	TRUE	0.802803	3.04714e-12
Tumor 1	R_NR	COL6A4	TRUE	-2.39659	3.63867e-09
Tumor 1	R_NR	ORAI3	TRUE	-0.853	3.63867e-09
Tumor 1	R_NR	SEC24D	TRUE	-0.947763	7.0488e-09
Tumor 1	R_NR	HCFC1R1	TRUE	-1.09574	9.26538e-09
Tumor 1	R_NR	HARBI1	TRUE	-0.732918	1.23662e-08
Tumor 1	R_NR	RAP1GDS1	TRUE	0.57945	3.28832e-08
Tumor 1	R_NR	SUB1	FALSE	-0.455877	3.28832e-08
Tumor 1	R_NR	RUNX1T1	TRUE	-1.31841	2.95214e-07
Tumor 1	R_NR	HIC1	TRUE	-1.13316	5.12673e-07
Tumor 1	R_NR	CTNNB1	TRUE	0.603189	7.93217e-07
Tumor 1	R_NR	IKBIP	TRUE	-0.884311	9.357e-07
Tumor 1	R_NR	IGFBP6	TRUE	-0.885984	1.07353e-06
Tumor 1	R_NR	DESI1	TRUE	-0.544736	2.35424e-06
Tumor 1	R_NR	SLPI	TRUE	3.44055	2.80954e-06
Tumor 1	R_NR	SCARA5	TRUE	-1.05824	3.41365e-06
Tumor 1	R_NR	KIF26B	TRUE	-1.45278	4.16647e-06
Tumor 1	R_NR	DUSP6	TRUE	0.598207	4.25193e-06
Tumor 1	R_NR	ANO10	TRUE	-0.575186	4.57456e-06
Tumor 1	R_NR	NEK7	TRUE	-0.671324	6.98265e-06
Tumor 1	R_NR	LRRC17	TRUE	-1.55503	7.60125e-06
Tumor 1	R_NR	CDKN2B	TRUE	-0.853166	7.60125e-06
Tumor 1	R_NR	ARF1	FALSE	-0.479288	8.47949e-06
Tumor 1	R_NR	MECOM	TRUE	-0.802469	8.47949e-06
Tumor 1	R_NR	ADAM8	TRUE	0.613108	8.47949e-06
Tumor 1	R_NR	SSBP2	TRUE	-0.759065	9.77845e-06
Tumor 1	R_NR	GM11808	FALSE	-0.455751	1.02867e-05
Tumor 1	R_NR	GAS7	TRUE	-1.10832	1.53498e-05
Tumor 1	R_NR	CD63	FALSE	-0.389181	1.91266e-05
Tumor 1	R_NR	GANAB	TRUE	-0.569874	2.76054e-05
Tumor 1	R_NR	TRIQK	TRUE	-1.40327	2.7727e-05
Tumor 1	R_NR	NTN4	TRUE	-0.930202	3.44662e-05
Tumor 1	R_NR	OTUD4	FALSE	0.370587	3.85238e-05
Tumor 1	R_NR	CDH26	TRUE	-1.63477	4.78181e-05
Tumor 1	R_NR	YIPF5	TRUE	-0.508143	7.78482e-05
Tumor 1	R_NR	SDC2	TRUE	-0.956682	8.0924e-05
Tumor 1	R_NR	DTX4	TRUE	-0.880244	8.7992e-05
Tumor 1	R_NR	ERRFI1	TRUE	-0.590869	9.36408e-05
Tumor 1	R_NR	FABP4	TRUE	-1.10854	9.36408e-05
Tumor 1	R_NR	ARHGAP42	TRUE	-0.644101	0.000100346
Tumor 1	R_NR	BST1	TRUE	1.81892	0.000100346
Tumor 1	R_NR	MME	TRUE	-2.31866	0.000105625
Tumor 1	R_NR	CD300LD	TRUE	0.982576	0.000119114
Tumor 1	R_NR	NOC4L	TRUE	0.511141	0.000148933
Tumor 1	R_NR	SLC28A2	TRUE	1.16121	0.000164708
Tumor 1	R_NR	CCL8	TRUE	3.21847	0.000171146
Tumor 1	R_NR	MARCH1	TRUE	1.06379	0.000188921
Tumor 1	R_NR	SPARC	FALSE	-0.477395	0.000227765
Tumor 1	R_NR	PDGFRA	TRUE	-1.05029	0.000227765
Tumor 1	R_NR	POLB	FALSE	0.328031	0.000230859
Tumor 1	R_NR	TRIM24	TRUE	-0.562384	0.000236838
Tumor 1	R_NR	BMPR2	FALSE	-0.444327	0.000241809
Tumor 1	R_NR	CPSF1	TRUE	-0.72477	0.000241809
Tumor 1	R_NR	FCER1G	TRUE	0.679716	0.000254013
Tumor 1	R_NR	TLE2	TRUE	-0.888254	0.000294425
Tumor 1	R_NR	TNS2	TRUE	-1.00357	0.000342454
Tumor 1	R_NR	CFB	TRUE	1.29597	0.000347872
Tumor 1	R_NR	NDUFS6	FALSE	-0.402608	0.000347872
Tumor 1	R_NR	VCAN	TRUE	-0.888314	0.000347872
Tumor 1	R_NR	KRT10	TRUE	2.43379	0.000428357
Tumor 1	R_NR	COX7B	FALSE	-0.404981	0.000428357
Tumor 1	R_NR	LACTB2	TRUE	-0.518897	0.000428357
Tumor 1	R_NR	TRBV29	TRUE	4.06647	0.000444342
Tumor 1	R_NR	THAP3	FALSE	-0.344616	0.000484455
Tumor 1	R_NR	DUSP2	TRUE	0.890333	0.000520656
Tumor 1	R_NR	TUBGCP4	TRUE	-0.678236	0.000571721
Tumor 1	R_NR	CDR2L	TRUE	-0.699808	0.000642322
Tumor 1	R_NR	CCN4	TRUE	-0.916545	0.000650483
Tumor 1	R_NR	SMG6	TRUE	-0.628672	0.000651885
Tumor 1	R_NR	CCL5	TRUE	2.02996	0.000726552
Tumor 1	R_NR	BHLHE40	TRUE	-0.82979	0.00076473
Tumor 1	R_NR	INPP4B	TRUE	0.67845	0.000917823
Tumor 1	R_NR	CDA	TRUE	-0.833691	0.000923289
Tumor 1	R_NR	RHEBL1	TRUE	-0.567326	0.000935488
Tumor 1	R_NR	TBC1D9	FALSE	0.493688	0.000948392
Tumor 1	R_NR	NIPSNAP2	TRUE	-0.574382	0.00095048
Tumor 1	R_NR	SNTB1	TRUE	-0.881895	0.00108156
Tumor 1	R_NR	PIRB	TRUE	0.995927	0.00108156
Tumor 1	R_NR	PMP22	TRUE	-0.708999	0.00108156
Tumor 1	R_NR	CACNA1D	TRUE	1.81024	0.00108156
Tumor 1	R_NR	CYP51	TRUE	-0.76801	0.00108834
Tumor 1	R_NR	E130311K13RIK	FALSE	-0.443634	0.00110876
Tumor 1	R_NR	CHD3	TRUE	-0.553021	0.00115066
Tumor 1	R_NR	CDKN1B	TRUE	-0.526645	0.00115066
Tumor 1	R_NR	CD38	TRUE	1.5869	0.0011887
Tumor 1	R_NR	CCDC122	TRUE	-0.719103	0.00122866
Tumor 1	R_NR	TLR2	TRUE	0.714594	0.00122866
Tumor 1	R_NR	CTNNAL1	TRUE	-0.686199	0.00123396
Tumor 1	R_NR	MEDAG	TRUE	-1.23218	0.00125482
Tumor 1	R_NR	CASP12	TRUE	-0.614662	0.00125952
Tumor 1	R_NR	DSTN	FALSE	-0.496396	0.00127544
Tumor 1	R_NR	FAM114A1	TRUE	-0.671472	0.00127544
Tumor 1	R_NR	MEIS2	TRUE	-0.521179	0.00127605
Tumor 1	R_NR	SQLE	TRUE	-0.691895	0.00129126
Tumor 1	R_NR	MPST	FALSE	-0.411703	0.00129126
Tumor 1	R_NR	RHBDF2	TRUE	0.525963	0.00134185
Tumor 1	R_NR	HOXA13	TRUE	-0.913912	0.0013603
Tumor 1	R_NR	FOSL2	FALSE	-0.491348	0.0013603
Tumor 1	R_NR	ISLR	TRUE	-1.13654	0.0013603
Tumor 1	R_NR	CBX6	FALSE	-0.461042	0.0013603
Tumor 1	R_NR	PMP2	TRUE	-2.05851	0.0013603
Tumor 1	R_NR	LAPTM4B	TRUE	-0.54437	0.0013603
Tumor 1	R_NR	CTSS	TRUE	0.930738	0.0013603
Tumor 1	R_NR	AIF1	TRUE	0.707756	0.00138036
Tumor 1	R_NR	LYN	FALSE	0.40755	0.00138036
Tumor 1	R_NR	ARFIP1	TRUE	-0.517421	0.00138036
Tumor 1	R_NR	C1QTNF6	TRUE	-0.758173	0.001526
Tumor 1	R_NR	CCNI	FALSE	-0.399452	0.00159473
Tumor 1	R_NR	PDLIM2	TRUE	-0.703236	0.00160601
Tumor 1	R_NR	DDX17	FALSE	-0.323296	0.00160811
Tumor 1	R_NR	SCARA3	TRUE	-0.610354	0.00163415
Tumor 1	R_NR	SLC11A1	TRUE	0.970354	0.00166655
Tumor 1	R_NR	CSTB	TRUE	-0.857165	0.00170669
Tumor 1	R_NR	ATL3	FALSE	-0.334444	0.00173292
Tumor 1	R_NR	EIF3E	FALSE	-0.288456	0.0017649
Tumor 1	R_NR	SUSD2	TRUE	2.69761	0.00178167
Tumor 1	R_NR	PI15	TRUE	-1.81789	0.00178167
Tumor 1	R_NR	DUSP5	TRUE	1.00606	0.00178167
Tumor 1	R_NR	TGM2	TRUE	0.814608	0.00178167
Tumor 1	R_NR	RNF128	TRUE	1.1428	0.00181997
Tumor 1	R_NR	H1F0	TRUE	-0.605235	0.00187147
Tumor 1	R_NR	EHBP1	FALSE	-0.435529	0.00188913
Tumor 1	R_NR	SLC8A1	TRUE	0.84374	0.00195027
Tumor 1	R_NR	C3	TRUE	2.20994	0.00195566
Tumor 1	R_NR	MCM2	FALSE	0.298153	0.0020486
Tumor 1	R_NR	GFRA1	TRUE	0.640006	0.0020486
Tumor 1	R_NR	SRRD	TRUE	-0.564754	0.0020486
Tumor 1	R_NR	TNFRSF21	TRUE	0.803855	0.0020486
Tumor 1	R_NR	FPR2	TRUE	1.5952	0.0020486
Tumor 1	R_NR	WLS	TRUE	-0.728221	0.0020486
Tumor 1	R_NR	ASAP1	TRUE	-0.594673	0.00216944
Tumor 1	R_NR	FOXC2	FALSE	0.478287	0.00216972
Tumor 1	R_NR	RRAS	TRUE	-0.555822	0.00219123
Tumor 1	R_NR	TMEM192	TRUE	-0.549852	0.00223502
Tumor 1	R_NR	MATN2	TRUE	-1.14021	0.0022628
Tumor 1	R_NR	PCDH18	TRUE	-0.628978	0.00230375
Tumor 1	R_NR	MREG	TRUE	0.820571	0.0023692
Tumor 1	R_NR	VWA8	FALSE	-0.409779	0.0023692
Tumor 1	R_NR	ACOD1	TRUE	1.64413	0.00247816
Tumor 1	R_NR	CD55	TRUE	2.17684	0.00247897
Tumor 1	R_NR	ERO1L	TRUE	-0.87052	0.00252221
Tumor 1	R_NR	PIR	FALSE	-0.36126	0.00258686
Tumor 1	R_NR	GPR153	TRUE	-1.0434	0.00262399
Tumor 1	R_NR	ATCAY	TRUE	-1.23535	0.00262399
Tumor 1	R_NR	SMPDL3A	TRUE	0.993876	0.00263167
Tumor 1	R_NR	ZFP60	TRUE	-0.900934	0.00276298
Tumor 1	R_NR	MFSD7A	TRUE	1.39641	0.00279353
Tumor 1	R_NR	FCRLB	TRUE	1.19924	0.00281658
Tumor 1	R_NR	UBE3C	FALSE	-0.409748	0.0028201
Tumor 1	R_NR	NCF1	FALSE	0.49102	0.0028201
Tumor 1	R_NR	ADD1	FALSE	-0.42439	0.00284437
Tumor 1	R_NR	DNAJC18	FALSE	-0.349927	0.00284987
Tumor 1	R_NR	NGF	TRUE	0.585565	0.00284987
Tumor 1	R_NR	ZFP608	TRUE	-0.54685	0.00284987
Tumor 1	R_NR	EPB41L1	FALSE	-0.422882	0.00284987
Tumor 1	R_NR	KANK2	TRUE	-0.610882	0.00284987
Tumor 1	R_NR	DNAH7B	TRUE	-1.07609	0.00284987
Tumor 1	R_NR	AW549877	FALSE	-0.368743	0.00284987
Tumor 1	R_NR	NR1H3	TRUE	1.2667	0.00288865
Tumor 1	R_NR	FOXRED2	TRUE	1.17132	0.00288865
Tumor 1	R_NR	ALDH7A1	FALSE	-0.340232	0.00289742
Tumor 1	R_NR	TMCC3	FALSE	0.440684	0.0029377
Tumor 1	R_NR	CD37	TRUE	0.748824	0.00296593
Tumor 1	R_NR	TRIM2	FALSE	-0.41592	0.00301516
Tumor 1	R_NR	ATP6V0D2	TRUE	2.41317	0.00303479
Tumor 1	R_NR	DHX36	FALSE	-0.291113	0.00305948
Tumor 1	R_NR	ITGB8	TRUE	-0.96859	0.00312448
Tumor 1	R_NR	AB124611	TRUE	0.907255	0.00312448
Tumor 1	R_NR	PTOV1	TRUE	-0.51137	0.00312448
Tumor 1	R_NR	NAXE	FALSE	-0.402231	0.00313306
Tumor 1	R_NR	TSPAN31	FALSE	-0.255333	0.00316863
Tumor 1	R_NR	HIST1H2BC	TRUE	-0.809403	0.00317518
Tumor 1	R_NR	KRT80	TRUE	1.56318	0.00321274
Tumor 1	R_NR	GORASP2	FALSE	-0.250712	0.0032506
Tumor 1	R_NR	ARG1	TRUE	1.96663	0.00339601
Tumor 1	R_NR	CYBB	TRUE	0.77069	0.00339601
Tumor 1	R_NR	CAVIN3	TRUE	-0.65591	0.00347441
Tumor 1	R_NR	ANKHD1	TRUE	-0.563552	0.00348212
Tumor 1	R_NR	GULP1	FALSE	-0.482089	0.00354968
Tumor 1	R_NR	TRAF3	FALSE	-0.319444	0.00354968
Tumor 1	R_NR	ANKRD66	TRUE	1.00636	0.00354968
Tumor 1	R_NR	EHD2	FALSE	-0.479082	0.0036515
Tumor 1	R_NR	DMXL1	FALSE	-0.329702	0.00365262
Tumor 1	R_NR	IL1RN	TRUE	1.15134	0.00368579
Tumor 1	R_NR	CSF3R	TRUE	1.18667	0.00382687
Tumor 1	R_NR	SPIB	TRUE	-1.84024	0.00389368
Tumor 1	R_NR	KDELR3	TRUE	-0.685743	0.00393267
Tumor 1	R_NR	NHLRC2	FALSE	0.307559	0.00397996
Tumor 1	R_NR	ZCCHC24	FALSE	-0.487296	0.00397996
Tumor 1	R_NR	ICAM1	TRUE	1.06909	0.00399113
Tumor 1	R_NR	EGLN3	TRUE	-0.836781	0.00399113
Tumor 1	R_NR	CLEC4D	TRUE	2.24749	0.00407641
Tumor 1	R_NR	FAM50A	FALSE	-0.272251	0.00407641
Tumor 1	R_NR	DDI2	FALSE	0.332729	0.00408935
Tumor 1	R_NR	AOAH	TRUE	0.953184	0.00411312
Tumor 1	R_NR	GMIP	TRUE	0.503482	0.00417285
Tumor 1	R_NR	SENP6	FALSE	-0.334439	0.00419507
Tumor 1	R_NR	CD40	TRUE	0.992892	0.00419507
Tumor 1	R_NR	LPAR1	TRUE	-0.91223	0.00419507
Tumor 1	R_NR	PAK1	FALSE	0.3853	0.0043015
Tumor 1	R_NR	FPR1	TRUE	1.9138	0.00444999
Tumor 1	R_NR	PLPP1	FALSE	-0.283719	0.00444999
Tumor 1	R_NR	PCDH10	TRUE	-1.20333	0.00457821
Tumor 1	R_NR	NR4A3	TRUE	1.17373	0.00471111
Tumor 1	R_NR	IKZF1	TRUE	0.59289	0.00472378
Tumor 1	R_NR	ARRDC4	TRUE	1.01828	0.00480348
Tumor 1	R_NR	FBXL3	FALSE	-0.41634	0.00510387
Tumor 1	R_NR	PSTPIP1	TRUE	0.684935	0.00510387
Tumor 1	R_NR	PCOLCE2	TRUE	0.540537	0.00519068
Tumor 1	R_NR	MS4A6D	TRUE	0.741308	0.00523396
Tumor 1	R_NR	PTAFR	TRUE	0.923277	0.00523396
Tumor 1	R_NR	HAP1	TRUE	0.686709	0.00523396
Tumor 1	R_NR	FCGR1	TRUE	0.68097	0.00527002
Tumor 1	R_NR	CRYBG1	TRUE	0.689662	0.00527002
Tumor 1	R_NR	CAVIN2	TRUE	-0.520456	0.00527002
Tumor 1	R_NR	THEMIS2	TRUE	0.722336	0.00527002
Tumor 1	R_NR	CDC42EP5	FALSE	-0.472224	0.00531111
Tumor 1	R_NR	ABCA1	TRUE	0.994695	0.00531111
Tumor 1	R_NR	ATRAID	TRUE	-0.516441	0.00536364
Tumor 1	R_NR	PELI1	FALSE	0.417197	0.00536364
Tumor 1	R_NR	ZAP70	TRUE	1.36811	0.00539611
Tumor 1	R_NR	SCD1	TRUE	-0.586429	0.00543488
Tumor 1	R_NR	ARHGAP24	TRUE	-0.83293	0.00543488
Tumor 1	R_NR	FABP5	TRUE	-0.748259	0.00543488
Tumor 1	R_NR	SASH1	TRUE	0.775794	0.00543488
Tumor 1	R_NR	PGLYRP1	TRUE	0.886222	0.00543488
Tumor 1	R_NR	XBP1	FALSE	-0.326583	0.00543488
Tumor 1	R_NR	SERINC3	FALSE	-0.370453	0.00545673
Tumor 1	R_NR	MXRA8	TRUE	-0.671282	0.0054881
Tumor 1	R_NR	TRPM2	TRUE	0.956456	0.00552536
Tumor 1	R_NR	CD48	TRUE	0.517561	0.00552536
Tumor 1	R_NR	CLN5	FALSE	-0.320088	0.00561616
Tumor 1	R_NR	ATP8B2	TRUE	-0.688831	0.00561616
Tumor 1	R_NR	TRPV2	FALSE	0.411878	0.00571853
Tumor 1	R_NR	SLC7A2	TRUE	1.87552	0.0057238
Tumor 1	R_NR	EPHA7	TRUE	-1.15705	0.0057238
Tumor 1	R_NR	TCEAL8	FALSE	-0.323843	0.0057238
Tumor 1	R_NR	AMOTL1	FALSE	-0.309745	0.00572878
Tumor 1	R_NR	CAR2	TRUE	1.39963	0.00583256
Tumor 1	R_NR	HADHA	FALSE	-0.446019	0.00592741
Tumor 1	R_NR	KATNB1	FALSE	0.303524	0.00592741
Tumor 1	R_NR	TYROBP	TRUE	0.672536	0.00596421
Tumor 1	R_NR	MASP1	TRUE	-1.69909	0.00596484
Tumor 1	R_NR	SERPINF1	FALSE	-0.438721	0.00601961
Tumor 1	R_NR	TTC30B	TRUE	-0.776464	0.00611263
Tumor 1	R_NR	KLHL24	TRUE	-0.555485	0.00620232
Tumor 1	R_NR	PANK2	FALSE	-0.288054	0.00621546
Tumor 1	R_NR	TXK	TRUE	1.42732	0.00623174
Tumor 1	R_NR	BATF	TRUE	0.885132	0.0062513
Tumor 1	R_NR	NR2F2	FALSE	-0.499078	0.00642753
Tumor 1	R_NR	TMEM53	TRUE	-0.748574	0.0064814
Tumor 1	R_NR	HSPA1A	TRUE	-1.59937	0.00651761
Tumor 1	R_NR	DBP	TRUE	-1.0194	0.00654985
Tumor 1	R_NR	SNX27	FALSE	-0.286518	0.00660887
Tumor 1	R_NR	HK3	TRUE	1.28658	0.00673341
Tumor 1	R_NR	LETMD1	FALSE	-0.386328	0.00675521
Tumor 1	R_NR	BSCL2	TRUE	0.516576	0.00675521
Tumor 1	R_NR	ECH1	FALSE	-0.344967	0.00675982
Tumor 1	R_NR	CCR5	TRUE	0.656027	0.00683412
Tumor 1	R_NR	HNRNPR	TRUE	-0.658841	0.00683412
Tumor 1	R_NR	DLGAP2	TRUE	-1.24166	0.00683412
Tumor 1	R_NR	DKC1	FALSE	0.353978	0.00691638
Tumor 1	R_NR	MCM5	FALSE	0.290238	0.00692158
Tumor 1	R_NR	IL21R	TRUE	0.702109	0.00692158
Tumor 1	R_NR	CSF2RA	TRUE	0.572158	0.00693343
Tumor 1	R_NR	MS4A14	TRUE	0.696558	0.00693343
Tumor 1	R_NR	SREBF2	FALSE	-0.436368	0.00694567
Tumor 1	R_NR	SYK	TRUE	0.755592	0.00694567
Tumor 1	R_NR	CFP	TRUE	0.742777	0.00694567
Tumor 1	R_NR	GM14325	TRUE	-0.70421	0.00694567
Tumor 1	R_NR	MS4A7	TRUE	0.708641	0.006976
Tumor 1	R_NR	FRK	FALSE	-0.368616	0.00704155
Tumor 1	R_NR	SLC9A3R1	FALSE	0.438835	0.00706432
Tumor 1	R_NR	KCTD11	TRUE	-0.575754	0.00706432
Tumor 1	R_NR	ACSL3	TRUE	-0.626689	0.00708714
Tumor 1	R_NR	GAMT	TRUE	-0.611047	0.00716502
Tumor 1	R_NR	PCDHGC3	TRUE	-0.50603	0.00725102
Tumor 1	R_NR	NR2F1	TRUE	-0.785636	0.00725871
Tumor 1	R_NR	TFCP2	TRUE	-0.511659	0.00725871
Tumor 1	R_NR	FDFT1	TRUE	-0.704261	0.00725871
Tumor 1	R_NR	CREM	TRUE	0.546952	0.00747545
Tumor 1	R_NR	PCDHB20	TRUE	-0.66737	0.00748135
Tumor 1	R_NR	MLKL	FALSE	0.254123	0.00752111
Tumor 1	R_NR	CCDC88B	TRUE	0.701347	0.00752111
Tumor 1	R_NR	C1QA	TRUE	0.60253	0.00756196
Tumor 1	R_NR	IRF2BPL	FALSE	-0.345253	0.00770134
Tumor 1	R_NR	PLAGL2	FALSE	0.274968	0.00770374
Tumor 1	R_NR	SOCS1	TRUE	0.714338	0.00774028
Tumor 1	R_NR	STN1	FALSE	0.199872	0.00774028
Tumor 1	R_NR	SLCO3A1	TRUE	0.886443	0.00776955
Tumor 1	R_NR	CRIP2	FALSE	0.413316	0.00778425
Tumor 1	R_NR	KDELR1	FALSE	-0.46761	0.00787342
Tumor 1	R_NR	RUFY3	FALSE	0.410343	0.00787342
Tumor 1	R_NR	PRELID2	TRUE	-0.542368	0.00794406
Tumor 1	R_NR	ZNRD2	FALSE	0.281949	0.00796431
Tumor 1	R_NR	BMP1	FALSE	-0.45322	0.00797879
Tumor 1	R_NR	TNFAIP8L2	TRUE	0.632733	0.00797879
Tumor 1	R_NR	BRSK1	FALSE	0.278185	0.00807092
Tumor 1	R_NR	BEND4	TRUE	0.922431	0.00809057
Tumor 1	R_NR	IGSF6	TRUE	0.76647	0.00809057
Tumor 1	R_NR	HVCN1	TRUE	0.670983	0.00809057
Tumor 1	R_NR	CAMKK2	FALSE	0.248998	0.00809057
Tumor 1	R_NR	UCP2	TRUE	0.849748	0.00809057
Tumor 1	R_NR	CCDC125	TRUE	1.50433	0.00809655
Tumor 1	R_NR	MAGED2	TRUE	-0.853551	0.00809655
Tumor 1	R_NR	EFNA5	FALSE	0.439365	0.00811884
Tumor 1	R_NR	CH25H	TRUE	-0.805433	0.0081912
Tumor 1	R_NR	TMEM42	TRUE	-0.914958	0.00819934
Tumor 1	R_NR	ATP13A2	TRUE	0.577276	0.0082998
Tumor 1	R_NR	PCOLCE	TRUE	-0.585828	0.0082998
Tumor 1	R_NR	AA467197	TRUE	0.70181	0.0082998
Tumor 1	R_NR	NIPBL	FALSE	-0.388662	0.0082998
Tumor 1	R_NR	HIGD1A	FALSE	-0.468855	0.00843117
Tumor 1	R_NR	CCDC85B	FALSE	-0.413995	0.00846008
Tumor 1	R_NR	RARG	FALSE	-0.391952	0.008544
Tumor 1	R_NR	LRATD2	FALSE	0.467502	0.00859696
Tumor 1	R_NR	RDH11	FALSE	-0.432122	0.00861378
Tumor 1	R_NR	C1QC	TRUE	0.535744	0.00887822
Tumor 1	R_NR	ZFAND5	FALSE	-0.434131	0.00900352
Tumor 1	R_NR	STXBP2	TRUE	0.67617	0.00900352
Tumor 1	R_NR	LRMDA	TRUE	0.952749	0.00900352
Tumor 1	R_NR	FKBP7	FALSE	-0.437067	0.00912068
Tumor 1	R_NR	INSIG1	TRUE	-0.668278	0.00921313
Tumor 1	R_NR	PXMP4	TRUE	-0.516832	0.00928967
Tumor 1	R_NR	PHLDB2	TRUE	-0.788409	0.00934443
Tumor 1	R_NR	TSPAN9	TRUE	-0.512852	0.00934443
Tumor 1	R_NR	GLRX	TRUE	0.752806	0.00934516
Tumor 1	R_NR	RASA4	TRUE	0.636932	0.0093593
Tumor 1	R_NR	CD68	TRUE	0.680267	0.0093593
Tumor 1	R_NR	COPZ2	FALSE	-0.484482	0.00949325
Tumor 1	R_NR	CMTR2	TRUE	0.514629	0.00949325
Tumor 1	R_NR	SGSM2	TRUE	-0.507055	0.00983068
Tumor 1	R_NR	RFTN1	TRUE	0.860298	0.00984108
Tumor 1	R_NR	SSR4	FALSE	-0.290016	0.00999492
Tumor 1	R_NR	MTMR11	TRUE	-0.740594	0.00999492
Tumor 1	R_NR	ADGRE1	FALSE	0.47938	0.0100083
Tumor 1	R_NR	CYBA	TRUE	0.600577	0.0100083
Tumor 1	R_NR	PPT2	FALSE	0.449687	0.0101238
Tumor 1	R_NR	TEC	TRUE	0.502042	0.0101238
Tumor 1	R_NR	PRNP	FALSE	-0.377144	0.0101623
Tumor 1	R_NR	CRLF3	FALSE	0.271963	0.0101623
Tumor 1	R_NR	CST7	TRUE	1.31086	0.0102127
Tumor 1	R_NR	ADD3	TRUE	-0.719133	0.010301
Tumor 1	R_NR	ECHDC3	TRUE	-0.601011	0.010301
Tumor 1	R_NR	NINJ1	TRUE	0.715076	0.0103015
Tumor 1	R_NR	CP	TRUE	-1.40576	0.0103555
Tumor 1	R_NR	HAVCR2	TRUE	0.679116	0.0104586
Tumor 1	R_NR	OGN	TRUE	-1.72965	0.0104586
Tumor 1	R_NR	PGAP1	TRUE	0.641243	0.0105234
Tumor 1	R_NR	DOK3	FALSE	0.485892	0.0105234
Tumor 1	R_NR	TUBA1A	TRUE	-0.665891	0.0105234
Tumor 1	R_NR	TMEM163	TRUE	1.48183	0.0105388
Tumor 1	R_NR	TMEM51	TRUE	0.761096	0.0106253
Tumor 1	R_NR	TARM1	TRUE	2.28803	0.0106253
Tumor 1	R_NR	UAP1L1	FALSE	-0.443076	0.0106506
Tumor 1	R_NR	MXRA7	FALSE	-0.340597	0.0106506
Tumor 1	R_NR	DERL1	FALSE	-0.240916	0.0106506
Tumor 1	R_NR	SLC31A2	FALSE	0.463878	0.0106506
Tumor 1	R_NR	GATM	FALSE	0.310528	0.0106523
Tumor 1	R_NR	MOB1B	FALSE	-0.417742	0.0106523
Tumor 1	R_NR	DDIT4	TRUE	-0.76499	0.0109524
Tumor 1	R_NR	ANKRD29	FALSE	-0.368155	0.0111042
Tumor 1	R_NR	ERLEC1	FALSE	-0.398171	0.0111042
Tumor 1	R_NR	FZD8	TRUE	-0.593278	0.0111742
Tumor 1	R_NR	ENTPD1	TRUE	0.887537	0.0111783
Tumor 1	R_NR	MYO1F	TRUE	0.621325	0.0112609
Tumor 1	R_NR	COPA	FALSE	-0.308038	0.0112672
Tumor 1	R_NR	MINDY4	FALSE	-0.321667	0.0112672
Tumor 1	R_NR	IL2RB	TRUE	1.44738	0.0113017
Tumor 1	R_NR	PREX1	FALSE	0.481347	0.0113255
Tumor 1	R_NR	GPSM3	TRUE	0.658762	0.0113255
Tumor 1	R_NR	LIMA1	FALSE	-0.443339	0.0113255
Tumor 1	R_NR	CALCOCO1	FALSE	-0.499773	0.0113255
Tumor 1	R_NR	SNX10	FALSE	0.371703	0.0115372
Tumor 1	R_NR	LAMA4	TRUE	-0.586583	0.0116471
Tumor 1	R_NR	CTSG	TRUE	4.49128	0.0116474
Tumor 1	R_NR	EEF2	FALSE	-0.401407	0.0117163
Tumor 1	R_NR	PIGP	FALSE	-0.355553	0.0117163
Tumor 1	R_NR	PLTP	TRUE	0.633362	0.0117163
Tumor 1	R_NR	MEFV	TRUE	1.40022	0.0117163
Tumor 1	R_NR	XYLB	FALSE	0.337295	0.0117163
Tumor 1	R_NR	ITGB2	TRUE	0.554403	0.0118836
Tumor 1	R_NR	TRAJ42	TRUE	1.85475	0.0119883
Tumor 1	R_NR	COX14	FALSE	-0.29796	0.0119883
Tumor 1	R_NR	ABHD13	FALSE	0.292944	0.0120499
Tumor 1	R_NR	ZFP991	TRUE	0.636911	0.0120499
Tumor 1	R_NR	GDA	TRUE	0.928742	0.0122668
Tumor 1	R_NR	SMARCD3	FALSE	-0.448468	0.012408
Tumor 1	R_NR	ETV4	FALSE	0.44809	0.012408
Tumor 1	R_NR	COL3A1	TRUE	-1.13435	0.012444
Tumor 1	R_NR	EFNB2	FALSE	-0.395759	0.0125002
Tumor 1	R_NR	FAM178B	TRUE	2.06242	0.0125002
Tumor 1	R_NR	SEMA4A	TRUE	1.08382	0.0125276
Tumor 1	R_NR	SMPD5	TRUE	1.23677	0.0125553
Tumor 1	R_NR	AGL	FALSE	-0.336988	0.012591
Tumor 1	R_NR	ING5	FALSE	0.446836	0.0126346
Tumor 1	R_NR	HBP1	FALSE	-0.459759	0.0126918
Tumor 1	R_NR	HSPA1B	TRUE	-1.13356	0.0127019
Tumor 1	R_NR	DBR1	FALSE	0.341181	0.0127198
Tumor 1	R_NR	ABCA3	TRUE	0.586584	0.0127924
Tumor 1	R_NR	IKBKE	TRUE	0.562254	0.0129726
Tumor 1	R_NR	SETD6	FALSE	0.33228	0.0129726
Tumor 1	R_NR	M6PR	FALSE	0.255722	0.0130317
Tumor 1	R_NR	RALBP1	FALSE	-0.345339	0.0131776
Tumor 1	R_NR	CAV1	TRUE	-0.64848	0.0132124
Tumor 1	R_NR	TSPAN32	TRUE	0.556831	0.0133196
Tumor 1	R_NR	CALHM6	TRUE	1.48903	0.0133523
Tumor 1	R_NR	RICTOR	TRUE	-0.943377	0.0133891
Tumor 1	R_NR	EPHA2	FALSE	0.493182	0.0133946
Tumor 1	R_NR	ZMYND15	TRUE	0.671745	0.0134284
Tumor 1	R_NR	CPNE8	TRUE	-0.805613	0.0134655
Tumor 1	R_NR	TRBC1	TRUE	1.54752	0.0134959
Tumor 1	R_NR	SP100	TRUE	0.500882	0.0134959
Tumor 1	R_NR	MS4A6C	TRUE	0.564841	0.013499
Tumor 1	R_NR	SHQ1	FALSE	0.38446	0.013499
Tumor 1	R_NR	SRR	TRUE	-0.545835	0.0135028
Tumor 1	R_NR	SEPT7	FALSE	-0.320074	0.0136809
Tumor 1	R_NR	TFDP1	FALSE	0.276868	0.0136809
Tumor 1	R_NR	FGR	TRUE	0.589945	0.013707
Tumor 1	R_NR	CREG1	FALSE	0.440668	0.0137132
Tumor 1	R_NR	TCF4	FALSE	-0.456221	0.0137214
Tumor 1	R_NR	KRCC1	FALSE	-0.400195	0.0137395
Tumor 1	R_NR	SLAMF7	TRUE	1.0034	0.0137551
Tumor 1	R_NR	F10	TRUE	1.8491	0.0137551
Tumor 1	R_NR	PRKAG2	FALSE	0.414361	0.0137728
Tumor 1	R_NR	H2AFX	FALSE	-0.330398	0.0138192
Tumor 1	R_NR	UFL1	FALSE	-0.359412	0.0138192
Tumor 1	R_NR	CCL9	TRUE	1.20349	0.0138978
Tumor 1	R_NR	RNF111	FALSE	0.256475	0.0140418
Tumor 1	R_NR	CREB3L1	TRUE	-0.519722	0.0141234
Tumor 1	R_NR	AVPI1	FALSE	-0.296441	0.0141298
Tumor 1	R_NR	ATF6B	FALSE	0.310131	0.0142516
Tumor 1	R_NR	SSH3	TRUE	0.732942	0.0143014
Tumor 1	R_NR	EOMES	TRUE	0.922728	0.0144517
Tumor 1	R_NR	YIPF3	FALSE	-0.327549	0.0144755
Tumor 1	R_NR	DAPK1	TRUE	0.733248	0.0145061
Tumor 1	R_NR	SRA1	FALSE	-0.248609	0.0145908
Tumor 1	R_NR	CLEC4A1	TRUE	0.723897	0.0147001
Tumor 1	R_NR	MFSD12	FALSE	-0.34442	0.0147047
Tumor 1	R_NR	LRRC41	FALSE	-0.321356	0.0147819
Tumor 1	R_NR	CSTAD	TRUE	-1.12256	0.0148014
Tumor 1	R_NR	SP3	FALSE	-0.28936	0.0148175
Tumor 1	R_NR	BCL2A1B	TRUE	0.622685	0.0149839
Tumor 1	R_NR	VCL	FALSE	-0.475424	0.0150162
Tumor 1	R_NR	PDE4B	TRUE	0.882527	0.015036
Tumor 1	R_NR	ZBTB32	TRUE	1.367	0.0150485
Tumor 1	R_NR	PPP1R21	TRUE	-0.636198	0.0150694
Tumor 1	R_NR	SAT2	TRUE	-0.555239	0.0152381
Tumor 1	R_NR	TRAJ37	TRUE	1.32796	0.015257
Tumor 1	R_NR	CILP	TRUE	-1.43031	0.0153459
Tumor 1	R_NR	SH2D2A	TRUE	1.56553	0.0155983
Tumor 1	R_NR	GPR68	TRUE	1.57503	0.0159608
Tumor 1	R_NR	GSTM5	FALSE	-0.435937	0.0160525
Tumor 1	R_NR	ATP1B3	FALSE	0.293153	0.016057
Tumor 1	R_NR	PRL2C5	TRUE	2.17987	0.016057
Tumor 1	R_NR	PTPRC	TRUE	0.635646	0.016057
Tumor 1	R_NR	PRPF4	FALSE	0.24938	0.0161202
Tumor 1	R_NR	MINDY2	FALSE	-0.36585	0.0161202
Tumor 1	R_NR	MAP3K5	FALSE	0.493361	0.0161202
Tumor 1	R_NR	DLX4	TRUE	-0.950621	0.0163763
Tumor 1	R_NR	DBN1	FALSE	-0.383748	0.0163837
Tumor 1	R_NR	NLRP3	TRUE	0.74505	0.0164675
Tumor 1	R_NR	CD53	TRUE	0.533789	0.0164872
Tumor 1	R_NR	IRF8	TRUE	0.846355	0.0165007
Tumor 1	R_NR	PTPRJ	TRUE	0.580963	0.0167264
Tumor 1	R_NR	SRGN	TRUE	0.690418	0.0167264
Tumor 1	R_NR	APBA1	TRUE	0.96525	0.0167502
Tumor 1	R_NR	CYB5R3	FALSE	-0.43405	0.0167694
Tumor 1	R_NR	PHYHD1	TRUE	0.91667	0.0168562
Tumor 1	R_NR	STARD4	TRUE	-0.596519	0.0169059
Tumor 1	R_NR	PRL2C2	TRUE	1.97121	0.0169059
Tumor 1	R_NR	ITPRIPL1	FALSE	0.357617	0.0169059
Tumor 1	R_NR	NUAK2	TRUE	0.661085	0.0169059
Tumor 1	R_NR	SH2B2	TRUE	0.53992	0.0169232
Tumor 1	R_NR	HOXC10	TRUE	-0.564153	0.0169232
Tumor 1	R_NR	NXPE5	TRUE	1.18171	0.0169232
Tumor 1	R_NR	WIPI1	TRUE	-0.572132	0.0169232
Tumor 1	R_NR	RBM47	TRUE	0.60413	0.0169232
Tumor 1	R_NR	RINL	TRUE	0.621446	0.0169539
Tumor 1	R_NR	DENND1C	TRUE	0.670087	0.0170575
Tumor 1	R_NR	THY1	TRUE	0.803248	0.017233
Tumor 1	R_NR	NUCB2	FALSE	-0.344619	0.0172603
Tumor 1	R_NR	GSR	FALSE	0.293552	0.0174403
Tumor 1	R_NR	XPO5	FALSE	0.292836	0.0178605
Tumor 1	R_NR	FBXL2	FALSE	-0.367756	0.0179243
Tumor 1	R_NR	SMIM14	FALSE	-0.304909	0.0179865
Tumor 1	R_NR	BHLHE41	TRUE	-0.792785	0.0179865
Tumor 1	R_NR	SLC15A3	TRUE	0.657905	0.0180317
Tumor 1	R_NR	ALAS1	TRUE	0.568734	0.0182271
Tumor 1	R_NR	EIF4A2	FALSE	-0.341002	0.0182727
Tumor 1	R_NR	COMMD5	FALSE	-0.448667	0.0184542
Tumor 1	R_NR	SEPT5	TRUE	-0.543646	0.0184542
Tumor 1	R_NR	FADS1	FALSE	-0.487982	0.0184963
Tumor 1	R_NR	ADSSL1	TRUE	0.655688	0.0185701
Tumor 1	R_NR	RBM19	FALSE	0.368826	0.0186691
Tumor 1	R_NR	IDH1	FALSE	-0.485128	0.0187004
Tumor 1	R_NR	ARCN1	FALSE	-0.251883	0.0187004
Tumor 1	R_NR	ITGAL	TRUE	0.763635	0.0187004
Tumor 1	R_NR	C1QB	FALSE	0.442583	0.0187004
Tumor 1	R_NR	CNN3	FALSE	-0.217144	0.0190168
Tumor 1	R_NR	NARF	TRUE	-0.62369	0.0190168
Tumor 1	R_NR	STAB1	TRUE	0.575678	0.0190168
Tumor 1	R_NR	PSTPIP2	TRUE	0.610768	0.0192536
Tumor 1	R_NR	HOXA11	FALSE	-0.334567	0.0192805
Tumor 1	R_NR	PDK1	TRUE	-0.615254	0.0194339
Tumor 1	R_NR	PLCD1	FALSE	-0.476816	0.0196447
Tumor 1	R_NR	PTPRCAP	TRUE	1.18632	0.0196491
Tumor 1	R_NR	N4BP3	FALSE	0.262679	0.0196844
Tumor 1	R_NR	XLR	FALSE	-0.41045	0.01979
Tumor 1	R_NR	AIF1L	TRUE	0.840729	0.0199101
Tumor 1	R_NR	LYAR	FALSE	0.419986	0.0200087
Tumor 1	R_NR	HCST	TRUE	0.893623	0.0200412
Tumor 1	R_NR	NUPR1	TRUE	-0.526238	0.0200553
Tumor 1	R_NR	SCD2	TRUE	-0.6911	0.0200553
Tumor 1	R_NR	EEF1E1	FALSE	0.420411	0.0200553
Tumor 1	R_NR	PSD3	FALSE	-0.41861	0.0200553
Tumor 1	R_NR	MXD4	TRUE	-0.64574	0.0200609
Tumor 1	R_NR	ASPA	TRUE	-1.04093	0.0201002
Tumor 1	R_NR	LDLR	FALSE	-0.435737	0.0201034
Tumor 1	R_NR	FCGR3	TRUE	0.669576	0.0202895
Tumor 1	R_NR	APOBR	FALSE	0.444088	0.0202895
Tumor 1	R_NR	NRCAM	TRUE	0.59108	0.0202999
Tumor 1	R_NR	FDPS	TRUE	-0.597682	0.0202999
Tumor 1	R_NR	FTH1	TRUE	0.665907	0.0203936
Tumor 1	R_NR	NRP1	TRUE	-0.605631	0.0204597
Tumor 1	R_NR	LY6I	TRUE	1.97209	0.0205704
Tumor 1	R_NR	SEC16B	TRUE	-0.653067	0.0207326
Tumor 1	R_NR	FERMT3	TRUE	0.511096	0.0207326
Tumor 1	R_NR	RBFA	FALSE	-0.293733	0.0207326
Tumor 1	R_NR	TOMM5	FALSE	0.356098	0.0207326
Tumor 1	R_NR	IL4RA	FALSE	0.483991	0.0207326
Tumor 1	R_NR	TAX1BP3	FALSE	-0.475619	0.0207326
Tumor 1	R_NR	GALNT6	TRUE	0.787012	0.0207326
Tumor 1	R_NR	SEC23A	FALSE	-0.473586	0.0207651
Tumor 1	R_NR	OTULINL	FALSE	-0.356734	0.020777
Tumor 1	R_NR	LYNX1	TRUE	-0.750051	0.0208394
Tumor 1	R_NR	RGS16	TRUE	1.22381	0.0209107
Tumor 1	R_NR	FGD3	TRUE	0.567438	0.0209107
Tumor 1	R_NR	SNN	FALSE	-0.380446	0.0209107
Tumor 1	R_NR	GNAI1	TRUE	1.0198	0.0210391
Tumor 1	R_NR	SEPT1	TRUE	1.15404	0.0210715
Tumor 1	R_NR	LIF	TRUE	0.927963	0.0210715
Tumor 1	R_NR	OLFR810	TRUE	-1.45249	0.021263
Tumor 1	R_NR	DNAAF3	TRUE	0.951567	0.021263
Tumor 1	R_NR	ORC6	FALSE	0.282607	0.021263
Tumor 1	R_NR	RCN3	TRUE	-0.536976	0.021263
Tumor 1	R_NR	SUV39H2	FALSE	0.463532	0.0213687
Tumor 1	R_NR	C1GALT1C1	FALSE	0.265789	0.0214256
Tumor 1	R_NR	DNMT3B	TRUE	0.686319	0.0214476
Tumor 1	R_NR	LXN	TRUE	-0.582644	0.0215017
Tumor 1	R_NR	PPIL1	FALSE	0.349167	0.0215017
Tumor 1	R_NR	CCL6	TRUE	1.68689	0.0215017
Tumor 1	R_NR	CPNE2	FALSE	0.239436	0.0215017
Tumor 1	R_NR	CHD7	TRUE	0.64695	0.0215017
Tumor 1	R_NR	PEX2	FALSE	-0.343922	0.0215017
Tumor 1	R_NR	SELENOS	FALSE	-0.272836	0.0215313
Tumor 1	R_NR	AJM1	TRUE	-0.767653	0.0215313
Tumor 1	R_NR	NFATC2	TRUE	0.545953	0.0218994
Tumor 1	R_NR	PITPNC1	TRUE	0.558835	0.0219372
Tumor 1	R_NR	CD28	TRUE	1.10604	0.0219372
Tumor 1	R_NR	ITGA4	TRUE	0.55976	0.0222892
Tumor 1	R_NR	CCL24	TRUE	3.29689	0.0222892
Tumor 1	R_NR	EZR	FALSE	0.401114	0.0224601
Tumor 1	R_NR	TMSB15A	TRUE	3.52205	0.0224807
Tumor 1	R_NR	PPP2R1A	FALSE	-0.239252	0.0225076
Tumor 1	R_NR	ATRX	FALSE	-0.254662	0.0225076
Tumor 1	R_NR	TREM2	TRUE	0.55385	0.0225774
Tumor 1	R_NR	ANKRD50	FALSE	-0.281556	0.022627
Tumor 1	R_NR	IL1A	TRUE	1.66755	0.022627
Tumor 1	R_NR	HMGCS1	TRUE	-0.6196	0.022729
Tumor 1	R_NR	RGMA	TRUE	-0.551493	0.0229703
Tumor 1	R_NR	FAM241A	FALSE	0.420405	0.023007
Tumor 1	R_NR	ATM	FALSE	0.477392	0.0231012
Tumor 1	R_NR	PHF1	FALSE	-0.406468	0.0231012
Tumor 1	R_NR	GPC6	FALSE	-0.44348	0.023306
Tumor 1	R_NR	RAD51	FALSE	0.234491	0.0234086
Tumor 1	R_NR	IER5	TRUE	0.733239	0.0234673
Tumor 1	R_NR	PKN2	FALSE	-0.28201	0.0234779
Tumor 1	R_NR	ACVRL1	TRUE	0.55488	0.0234856
Tumor 1	R_NR	SLC12A6	FALSE	-0.363913	0.0235902
Tumor 1	R_NR	HCLS1	TRUE	0.554577	0.0237013
Tumor 1	R_NR	FECH	FALSE	-0.281338	0.0237704
Tumor 1	R_NR	PRF1	TRUE	1.59581	0.0237951
Tumor 1	R_NR	CACNA2D1	FALSE	-0.318531	0.0238338
Tumor 1	R_NR	AMACR	FALSE	-0.455327	0.0238455
Tumor 1	R_NR	RNF219	FALSE	0.273773	0.0238455
Tumor 1	R_NR	ZFP41	TRUE	-0.504671	0.0239588
Tumor 1	R_NR	N4BP1	FALSE	0.281584	0.0239588
Tumor 1	R_NR	LCP2	TRUE	0.596265	0.0239588
Tumor 1	R_NR	MMAB	FALSE	-0.392489	0.0239588
Tumor 1	R_NR	ATXN10	FALSE	-0.423009	0.0239588
Tumor 1	R_NR	PFDN5	FALSE	-0.262566	0.0243193
Tumor 1	R_NR	HNRNPA2B1	FALSE	-0.34921	0.0244191
Tumor 1	R_NR	BLOC1S4	FALSE	0.327457	0.0245066
Tumor 1	R_NR	APCDD1	TRUE	-1.26164	0.0245066
Tumor 1	R_NR	TM4SF19	TRUE	1.15216	0.0245939
Tumor 1	R_NR	DMXL2	FALSE	0.477758	0.0246108
Tumor 1	R_NR	PRXL2B	TRUE	0.729841	0.0246538
Tumor 1	R_NR	ITK	TRUE	1.48416	0.0246672
Tumor 1	R_NR	CASP7	FALSE	0.437652	0.0246672
Tumor 1	R_NR	UBFD1	FALSE	-0.28157	0.0246672
Tumor 1	R_NR	SNX2	FALSE	-0.33965	0.0247342
Tumor 1	R_NR	PCMTD2	FALSE	-0.301058	0.0248263
Tumor 1	R_NR	SHMT1	FALSE	0.451759	0.0249052
Tumor 1	R_NR	TRIM11	FALSE	0.279794	0.0249585
Tumor 1	R_NR	RAB13	FALSE	-0.374082	0.0253871
Tumor 1	R_NR	ERGIC3	FALSE	-0.290755	0.0254902
Tumor 1	R_NR	SDK1	TRUE	-0.732408	0.0254902
Tumor 1	R_NR	LAMC1	FALSE	-0.415191	0.0254902
Tumor 1	R_NR	NIPAL3	TRUE	0.608223	0.0254902
Tumor 1	R_NR	ADARB1	FALSE	-0.437183	0.0254902
Tumor 1	R_NR	ULK2	FALSE	-0.366405	0.0254929
Tumor 1	R_NR	H2AFV	FALSE	-0.387728	0.0254929
Tumor 1	R_NR	TMX4	FALSE	-0.344375	0.0255402
Tumor 1	R_NR	TNF	TRUE	0.900747	0.0255402
Tumor 1	R_NR	RAB27A	TRUE	0.877058	0.0258896
Tumor 1	R_NR	CTSH	FALSE	0.432893	0.0258896
Tumor 1	R_NR	GM5934	TRUE	-0.560554	0.0258896
Tumor 1	R_NR	KLHDC4	FALSE	0.34267	0.0258896
Tumor 1	R_NR	MNT	FALSE	-0.470509	0.0259687
Tumor 1	R_NR	LCAT	TRUE	0.596318	0.0261381
Tumor 1	R_NR	NRROS	TRUE	0.560408	0.0261381
Tumor 1	R_NR	GAA	FALSE	-0.376047	0.0262086
Tumor 1	R_NR	ATF5	FALSE	-0.459208	0.0264013
Tumor 1	R_NR	ETV6	FALSE	0.369747	0.0264013
Tumor 1	R_NR	GPN2	FALSE	0.353176	0.0264013
Tumor 1	R_NR	PMEPA1	TRUE	-0.530873	0.0264013
Tumor 1	R_NR	ID4	TRUE	1.46462	0.0264013
Tumor 1	R_NR	CD300LF	TRUE	0.692853	0.0264013
Tumor 1	R_NR	URB2	FALSE	0.415684	0.0265258
Tumor 1	R_NR	PRDX5	FALSE	0.454322	0.0265258
Tumor 1	R_NR	MMP16	TRUE	-0.60425	0.0265823
Tumor 1	R_NR	FOLR2	TRUE	2.15923	0.0266123
Tumor 1	R_NR	GM2030	TRUE	-0.619384	0.0266284
Tumor 1	R_NR	BTG1	FALSE	-0.418247	0.0266845
Tumor 1	R_NR	SLF1	FALSE	0.324493	0.0266845
Tumor 1	R_NR	DCAF15	FALSE	0.249036	0.0266989
Tumor 1	R_NR	MMP11	TRUE	-0.753528	0.0266989
Tumor 1	R_NR	KLRE1	TRUE	1.61515	0.0266989
Tumor 1	R_NR	ITGA7	TRUE	-0.839986	0.0266989
Tumor 1	R_NR	FUCA2	FALSE	0.3542	0.0266989
Tumor 1	R_NR	LY9	TRUE	0.802462	0.0267235
Tumor 1	R_NR	PDCD1LG2	TRUE	3.02264	0.0268407
Tumor 1	R_NR	RGS17	TRUE	-0.545408	0.0268407
Tumor 1	R_NR	DACT3	TRUE	-0.581342	0.0269258
Tumor 1	R_NR	ABT1	FALSE	0.239694	0.0270384
Tumor 1	R_NR	EED	FALSE	0.250507	0.0270384
Tumor 1	R_NR	ECI2	FALSE	-0.244705	0.0270384
Tumor 1	R_NR	MS4A6B	FALSE	0.496783	0.0271424
Tumor 1	R_NR	PSMC3IP	FALSE	0.368175	0.0271424
Tumor 1	R_NR	ZFP467	TRUE	0.744021	0.0271499
Tumor 1	R_NR	POLE4	FALSE	0.228493	0.0271831
Tumor 1	R_NR	ADAMTS10	FALSE	0.403215	0.0271831
Tumor 1	R_NR	PPA1	FALSE	0.408126	0.0272734
Tumor 1	R_NR	BC055324	FALSE	0.275019	0.0272734
Tumor 1	R_NR	IFNG	TRUE	2.09217	0.0272734
Tumor 1	R_NR	NLRP1B	TRUE	0.87162	0.027274
Tumor 1	R_NR	EFNB1	FALSE	0.426987	0.0274169
Tumor 1	R_NR	NCBP3	FALSE	-0.255909	0.0275879
Tumor 1	R_NR	BET1	FALSE	-0.496735	0.0277026
Tumor 1	R_NR	GATD1	FALSE	-0.381935	0.0277074
Tumor 1	R_NR	GNAO1	TRUE	-1.18381	0.0277074
Tumor 1	R_NR	SLC4A4	FALSE	-0.440697	0.0277812
Tumor 1	R_NR	ADGRL3	TRUE	-0.62885	0.0277812
Tumor 1	R_NR	CDC25B	FALSE	-0.388589	0.0277812
Tumor 1	R_NR	MEST	TRUE	-1.29265	0.0277812
Tumor 1	R_NR	UBE2O	FALSE	-0.24938	0.0279056
Tumor 1	R_NR	GPATCH3	FALSE	0.321995	0.0279056
Tumor 1	R_NR	PIK3CG	FALSE	0.434164	0.0279056
Tumor 1	R_NR	GZMA	TRUE	2.16127	0.0279056
Tumor 1	R_NR	FADS2	TRUE	-0.575966	0.0279056
Tumor 1	R_NR	OXCT1	FALSE	-0.272843	0.0279056
Tumor 1	R_NR	ASCC3	FALSE	-0.262934	0.0279429
Tumor 1	R_NR	EFHD2	FALSE	0.292476	0.0279429
Tumor 1	R_NR	PALM	FALSE	-0.298826	0.0279429
Tumor 1	R_NR	DNAJB9	FALSE	-0.421926	0.0279429
Tumor 1	R_NR	PPP3R1	FALSE	-0.276708	0.0281669
Tumor 1	R_NR	EID1	FALSE	-0.28657	0.028238
Tumor 1	R_NR	NEDD4	FALSE	-0.295913	0.0284229
Tumor 1	R_NR	TMEM59	FALSE	-0.337785	0.0285473
Tumor 1	R_NR	MAP2K6	TRUE	-0.50962	0.0287736
Tumor 1	R_NR	PDE1B	TRUE	0.692216	0.0289243
Tumor 1	R_NR	UBASH3B	FALSE	0.294588	0.0289932
Tumor 1	R_NR	ACSS2	TRUE	-0.549985	0.0291617
Tumor 1	R_NR	PLAUR	TRUE	0.608723	0.0291617
Tumor 1	R_NR	PEBP1	FALSE	-0.259539	0.0291617
Tumor 1	R_NR	STX3	FALSE	0.315816	0.0291617
Tumor 1	R_NR	CLEC4E	TRUE	1.23532	0.0291617
Tumor 1	R_NR	CDC6	FALSE	0.317606	0.0291617
Tumor 1	R_NR	SPI1	FALSE	0.478852	0.0291617
Tumor 1	R_NR	RALA	FALSE	-0.29681	0.0291617
Tumor 1	R_NR	GUCA1A	TRUE	0.588259	0.0291617
Tumor 1	R_NR	INAVA	FALSE	-0.496863	0.02921
Tumor 1	R_NR	ALDH3B1	FALSE	0.482347	0.0292858
Tumor 1	R_NR	TSC22D1	TRUE	-0.523681	0.0293292
Tumor 1	R_NR	PPM1L	FALSE	-0.323788	0.0294738
Tumor 1	R_NR	ZFP810	FALSE	-0.463139	0.0294885
Tumor 1	R_NR	STAR	TRUE	0.760472	0.0297823
Tumor 1	R_NR	GCH1	FALSE	0.471573	0.0299255
Tumor 1	R_NR	CCSAP	FALSE	0.288437	0.0301803
Tumor 1	R_NR	FILIP1L	TRUE	-0.569519	0.030338
Tumor 1	R_NR	SPATA13	FALSE	0.388712	0.0304296
Tumor 1	R_NR	NNMT	FALSE	-0.318882	0.0305485
Tumor 1	R_NR	CCRL2	TRUE	1.29476	0.0305786
Tumor 1	R_NR	NSDHL	TRUE	-0.597781	0.0306968
Tumor 1	R_NR	ATF2	FALSE	-0.263085	0.0306968
Tumor 1	R_NR	CAR4	TRUE	2.83379	0.0307022
Tumor 1	R_NR	MVB12B	FALSE	-0.189997	0.0310755
Tumor 1	R_NR	ZBTB44	FALSE	0.254506	0.0310755
Tumor 1	R_NR	CSMD3	TRUE	-1.18851	0.0310755
Tumor 1	R_NR	ERAL1	FALSE	0.281824	0.0310755
Tumor 1	R_NR	PCDH19	FALSE	-0.32491	0.0310755
Tumor 1	R_NR	HOXD9	FALSE	-0.473319	0.0310755
Tumor 1	R_NR	PLSCR2	FALSE	0.313128	0.0310755
Tumor 1	R_NR	BRD1	FALSE	-0.331436	0.0310755
Tumor 1	R_NR	REEP5	FALSE	-0.247226	0.0310755
Tumor 1	R_NR	WAS	FALSE	0.409216	0.0311063
Tumor 1	R_NR	TIFA	FALSE	0.46985	0.0311063
Tumor 1	R_NR	MICU1	FALSE	-0.322885	0.0311063
Tumor 1	R_NR	BC003965	FALSE	0.308005	0.0311063
Tumor 1	R_NR	COPE	FALSE	-0.267275	0.0311063
Tumor 1	R_NR	1700030K09RIK	FALSE	0.279043	0.0311063
Tumor 1	R_NR	LPCAT3	FALSE	-0.409245	0.0312125
Tumor 1	R_NR	TMEM263	FALSE	-0.449836	0.0312125
Tumor 1	R_NR	GIMAP3	TRUE	1.27922	0.0312125
Tumor 1	R_NR	MAPRE3	FALSE	-0.442254	0.0312266
Tumor 1	R_NR	ENO1B	FALSE	-0.373286	0.0312266
Tumor 1	R_NR	PBX1	FALSE	-0.496741	0.0312752
Tumor 1	R_NR	GMFG	TRUE	0.624905	0.0312752
Tumor 1	R_NR	NREP	TRUE	-1.36185	0.0313232
Tumor 1	R_NR	CIRBP	FALSE	-0.487457	0.0316483
Tumor 1	R_NR	PTGR2	FALSE	-0.236685	0.0317067
Tumor 1	R_NR	ERCC5	TRUE	-0.55256	0.0317067
Tumor 1	R_NR	CLCN7	FALSE	0.348053	0.0321253
Tumor 1	R_NR	ALDH1B1	TRUE	1.07452	0.0322603
Tumor 1	R_NR	FIGNL2	TRUE	-0.949651	0.0322603
Tumor 1	R_NR	PLS3	FALSE	-0.323884	0.0323164
Tumor 1	R_NR	NKTR	FALSE	-0.23998	0.0323514
Tumor 1	R_NR	AKIRIN1	FALSE	-0.439763	0.032371
Tumor 1	R_NR	UTP15	FALSE	0.310073	0.0324892
Tumor 1	R_NR	ZFP367	FALSE	0.260808	0.0327861
Tumor 1	R_NR	SMAGP	TRUE	0.61321	0.0328768
Tumor 1	R_NR	TFEC	TRUE	1.31218	0.0329108
Tumor 1	R_NR	ISOC2B	TRUE	-0.575601	0.0329108
Tumor 1	R_NR	SLC35G1	FALSE	0.476242	0.0329108
Tumor 1	R_NR	EREG	TRUE	1.12377	0.0329108
Tumor 1	R_NR	NABP1	TRUE	0.615396	0.0329108
Tumor 1	R_NR	UPP1	TRUE	0.642719	0.0329108
Tumor 1	R_NR	FBXL5	FALSE	0.424416	0.0329108
Tumor 1	R_NR	LURAP1L	TRUE	-0.669105	0.0329108
Tumor 1	R_NR	ECSCR	FALSE	-0.449771	0.0329108
Tumor 1	R_NR	USP10	FALSE	0.284148	0.0329108
Tumor 1	R_NR	AEN	FALSE	0.464732	0.0329378
Tumor 1	R_NR	AEBP1	FALSE	-0.476365	0.0330967
Tumor 1	R_NR	DAG1	FALSE	-0.425587	0.0332009
Tumor 1	R_NR	UBE2D1	FALSE	-0.236394	0.0332009
Tumor 1	R_NR	LY6C2	TRUE	1.44042	0.0332009
Tumor 1	R_NR	BEND3	FALSE	0.336697	0.0332009
Tumor 1	R_NR	NOP2	FALSE	0.373519	0.0332009
Tumor 1	R_NR	MS4A8A	TRUE	1.5662	0.0335209
Tumor 1	R_NR	2610008E11RIK	FALSE	-0.498107	0.0335956
Tumor 1	R_NR	TRAJ40	TRUE	1.80341	0.0335956
Tumor 1	R_NR	CRHBP	TRUE	1.09518	0.0336714
Tumor 1	R_NR	DOCK1	FALSE	-0.291117	0.0336714
Tumor 1	R_NR	CENPB	FALSE	-0.229544	0.0338556
Tumor 1	R_NR	PHGDH	FALSE	-0.342934	0.0338603
Tumor 1	R_NR	TEX30	FALSE	0.307335	0.0338603
Tumor 1	R_NR	RCSD1	TRUE	0.509465	0.0339069
Tumor 1	R_NR	ITGAM	FALSE	0.464923	0.0339209
Tumor 1	R_NR	HR	TRUE	0.734165	0.0339209
Tumor 1	R_NR	IL6ST	FALSE	-0.234709	0.0339553
Tumor 1	R_NR	CTDSP2	FALSE	-0.471457	0.0339553
Tumor 1	R_NR	PAK1IP1	FALSE	0.199271	0.0340828
Tumor 1	R_NR	LRCH2	FALSE	-0.241025	0.0340828
Tumor 1	R_NR	SOCS3	FALSE	0.366807	0.0341624
Tumor 1	R_NR	CD300LB	TRUE	0.68107	0.0342192
Tumor 1	R_NR	C3AR1	FALSE	0.472388	0.0342893
Tumor 1	R_NR	FEZ1	TRUE	1.08559	0.034689
Tumor 1	R_NR	SPTBN1	FALSE	-0.334747	0.0346994
Tumor 1	R_NR	PPM1H	FALSE	0.428793	0.0349565
Tumor 1	R_NR	BMF	TRUE	-0.684469	0.0350616
Tumor 1	R_NR	C130026I21RIK	TRUE	-0.646277	0.0350616
Tumor 1	R_NR	CPSF4	FALSE	0.266876	0.0350616
Tumor 1	R_NR	FAM92A	FALSE	-0.274218	0.0350616
Tumor 1	R_NR	ZBTB38	TRUE	0.507782	0.0350616
Tumor 1	R_NR	TMEM86A	TRUE	0.562841	0.0350616
Tumor 1	R_NR	H2-T24	TRUE	0.762046	0.0351255
Tumor 1	R_NR	ZMYM2	FALSE	-0.27612	0.0352783
Tumor 1	R_NR	CNP	FALSE	0.457686	0.0352957
Tumor 1	R_NR	LGMN	FALSE	0.380028	0.0352957
Tumor 1	R_NR	NXF3	TRUE	1.2569	0.0353036
Tumor 1	R_NR	MCEMP1	TRUE	1.32293	0.0353036
Tumor 1	R_NR	DOCK2	FALSE	0.468269	0.0358195
Tumor 1	R_NR	NANOS1	FALSE	0.409654	0.0358651
Tumor 1	R_NR	MGST1	TRUE	1.7465	0.0360768
Tumor 1	R_NR	ZFP800	FALSE	0.369269	0.0360768
Tumor 1	R_NR	TEAD3	FALSE	-0.46627	0.0360768
Tumor 1	R_NR	TNFRSF12A	FALSE	0.407618	0.0360768
Tumor 1	R_NR	SPIRE2	FALSE	0.494765	0.0361221
Tumor 1	R_NR	TNFRSF9	TRUE	0.916924	0.0361221
Tumor 1	R_NR	SNAPIN	FALSE	-0.255859	0.0361221
Tumor 1	R_NR	GPI1	FALSE	-0.470696	0.0361221
Tumor 1	R_NR	IFT27	FALSE	-0.422381	0.0361221
Tumor 1	R_NR	PTPN22	TRUE	0.767062	0.0361221
Tumor 1	R_NR	PMVK	FALSE	-0.393553	0.0361221
Tumor 1	R_NR	PTTG1IP	FALSE	-0.453062	0.0361274
Tumor 1	R_NR	CTPS2	FALSE	-0.223044	0.0361786
Tumor 1	R_NR	AKR1B10	FALSE	0.352432	0.0364046
Tumor 1	R_NR	EXO1	FALSE	0.328202	0.0364164
Tumor 1	R_NR	AP2B1	FALSE	-0.230589	0.0364164
Tumor 1	R_NR	ARMC9	FALSE	-0.480107	0.0364164
Tumor 1	R_NR	ABCC3	TRUE	0.582685	0.0364457
Tumor 1	R_NR	HOXC6	FALSE	-0.442755	0.0364552
Tumor 1	R_NR	IL10RA	FALSE	0.491772	0.0364552
Tumor 1	R_NR	RING1	FALSE	-0.311708	0.0366457
Tumor 1	R_NR	ARHGAP45	FALSE	0.361347	0.036662
Tumor 1	R_NR	PDE1A	TRUE	-1.08508	0.0366863
Tumor 1	R_NR	KLRA2	TRUE	0.633933	0.0366938
Tumor 1	R_NR	TET2	FALSE	-0.47967	0.0366938
Tumor 1	R_NR	NAPA	FALSE	-0.220058	0.0366938
Tumor 1	R_NR	DDHD1	FALSE	0.407387	0.0366938
Tumor 1	R_NR	PDCD1	TRUE	1.24139	0.0367467
Tumor 1	R_NR	CBX4	FALSE	-0.3081	0.0377132
Tumor 1	R_NR	FOS	TRUE	0.925204	0.0380557
Tumor 1	R_NR	DYRK3	FALSE	0.374368	0.0380557
Tumor 1	R_NR	DHPS	FALSE	0.243322	0.0380557
Tumor 1	R_NR	PHLDA1	TRUE	0.608655	0.0381152
Tumor 1	R_NR	CCL3	TRUE	1.2086	0.0381152
Tumor 1	R_NR	LPGAT1	FALSE	0.176152	0.0381181
Tumor 1	R_NR	LRRC27	TRUE	-0.61721	0.0381181
Tumor 1	R_NR	PCGF6	FALSE	0.317594	0.0381181
Tumor 1	R_NR	GAS1	TRUE	-1.05112	0.0381181
Tumor 1	R_NR	SEMA3G	TRUE	1.15309	0.0381181
Tumor 1	R_NR	DEDD2	FALSE	0.407779	0.0381181
Tumor 1	R_NR	SAMD3	TRUE	1.94085	0.0381181
Tumor 1	R_NR	LTBP3	FALSE	-0.374797	0.0381494
Tumor 1	R_NR	NOLC1	FALSE	0.377302	0.0384512
Tumor 1	R_NR	FCGR4	TRUE	1.13157	0.0384592
Tumor 1	R_NR	ITGA9	TRUE	0.551264	0.0387327
Tumor 1	R_NR	CD151	FALSE	-0.248001	0.0387749
Tumor 1	R_NR	MIOS	FALSE	-0.194754	0.0387749
Tumor 1	R_NR	NCK2	TRUE	-0.61921	0.0387749
Tumor 1	R_NR	SPINT2	TRUE	1.43265	0.0389356
Tumor 1	R_NR	TRF	TRUE	1.37577	0.0389693
Tumor 1	R_NR	SLC22A23	TRUE	1.08542	0.0390286
Tumor 1	R_NR	RNF225	TRUE	0.955739	0.0390783
Tumor 1	R_NR	PIGZ	TRUE	0.995808	0.0391812
Tumor 1	R_NR	SLX4IP	TRUE	-0.514495	0.0398865
Tumor 1	R_NR	PGRMC1	FALSE	-0.306461	0.0399719
Tumor 1	R_NR	CLCF1	FALSE	0.437917	0.0399719
Tumor 1	R_NR	PCDHB19	TRUE	-0.87492	0.0399719
Tumor 1	R_NR	PIK3CD	TRUE	0.518921	0.0399719
Tumor 1	R_NR	CDH11	TRUE	-0.564501	0.0399719
Tumor 1	R_NR	BRMS1L	FALSE	-0.269295	0.0399719
Tumor 1	R_NR	AUNIP	FALSE	0.385411	0.0399719
Tumor 1	R_NR	ST3GAL4	FALSE	-0.200348	0.0399719
Tumor 1	R_NR	MED26	FALSE	0.242444	0.0400259
Tumor 1	R_NR	EGR1	TRUE	0.814488	0.0400259
Tumor 1	R_NR	FAM229B	FALSE	-0.442828	0.0400669
Tumor 1	R_NR	IQGAP2	TRUE	0.591888	0.0400669
Tumor 1	R_NR	BATF2	TRUE	0.989542	0.0400669
Tumor 1	R_NR	RAC2	FALSE	0.435783	0.0400742
Tumor 1	R_NR	PADI2	TRUE	0.86375	0.0400742
Tumor 1	R_NR	BMPR1A	FALSE	-0.326159	0.0400742
Tumor 1	R_NR	NUTF2	FALSE	0.474703	0.0400899
Tumor 1	R_NR	FAM72A	FALSE	0.380517	0.0400938
Tumor 1	R_NR	KCNJ2	TRUE	-1.05577	0.0401033
Tumor 1	R_NR	PSRC1	TRUE	-0.604693	0.0401033
Tumor 1	R_NR	KLRG1	TRUE	1.40106	0.0402822
Tumor 1	R_NR	FASTKD2	FALSE	0.297446	0.0403368
Tumor 1	R_NR	DDX27	FALSE	0.277582	0.0403368
Tumor 1	R_NR	PCDHB16	TRUE	-0.866535	0.0403368
Tumor 1	R_NR	CD302	FALSE	0.394444	0.0403368
Tumor 1	R_NR	IKZF3	TRUE	1.45809	0.0404996
Tumor 1	R_NR	DOCK7	FALSE	-0.333184	0.0406865
Tumor 1	R_NR	ARFGAP3	FALSE	-0.481585	0.040774
Tumor 1	R_NR	RWDD4A	FALSE	0.274811	0.0408701
Tumor 1	R_NR	CCDC93	FALSE	0.264617	0.0409304
Tumor 1	R_NR	SMPDL3B	TRUE	0.808756	0.0409864
Tumor 1	R_NR	ZFYVE21	FALSE	-0.395673	0.0409952
Tumor 1	R_NR	PPP3CA	FALSE	-0.396694	0.0409952
Tumor 1	R_NR	XPO4	FALSE	0.275449	0.0411922
Tumor 1	R_NR	GOLPH3	FALSE	-0.274102	0.0412509
Tumor 1	R_NR	RAB30	TRUE	-0.87191	0.0413437
Tumor 1	R_NR	PIK3R5	TRUE	0.661026	0.0415501
Tumor 1	R_NR	GLTP	FALSE	0.257881	0.0417025
Tumor 1	R_NR	RAB20	TRUE	0.664308	0.0417025
Tumor 1	R_NR	RECK	FALSE	-0.381159	0.0417244
Tumor 1	R_NR	PPRC1	FALSE	0.273694	0.0422648
Tumor 1	R_NR	NFKBIB	FALSE	0.377388	0.042347
Tumor 1	R_NR	LTB	TRUE	1.10276	0.0425669
Tumor 1	R_NR	PLCB1	TRUE	-0.562397	0.0426193
Tumor 1	R_NR	BNIP3	TRUE	-0.669136	0.0426387
Tumor 1	R_NR	URB1	FALSE	0.382489	0.0426425
Tumor 1	R_NR	TMEM106A	FALSE	0.292253	0.0426791
Tumor 1	R_NR	EXOSC3	FALSE	0.236268	0.0426791
Tumor 1	R_NR	ADAT1	FALSE	0.445068	0.0426791
Tumor 1	R_NR	CD81	FALSE	-0.332502	0.0426791
Tumor 1	R_NR	IP6K1	FALSE	-0.258778	0.0431769
Tumor 1	R_NR	RMI2	FALSE	0.459889	0.0431812
Tumor 1	R_NR	BIN1	FALSE	-0.296713	0.0431812
Tumor 1	R_NR	PDE7A	TRUE	-0.693687	0.0431962
Tumor 1	R_NR	INCA1	TRUE	-0.628851	0.0431962
Tumor 1	R_NR	MORF4L2	FALSE	-0.206707	0.0431962
Tumor 1	R_NR	ORC1	FALSE	0.463538	0.0431962
Tumor 1	R_NR	LGALSL	FALSE	0.470415	0.0431962
Tumor 1	R_NR	SYTL2	TRUE	1.71796	0.0431962
Tumor 1	R_NR	NSMCE2	FALSE	-0.382464	0.0432913
Tumor 1	R_NR	VMAC	FALSE	-0.437946	0.0433561
Tumor 1	R_NR	MMADHC	FALSE	-0.176181	0.0434292
Tumor 1	R_NR	CASP3	FALSE	-0.377374	0.0439178
Tumor 1	R_NR	TRIP6	FALSE	-0.239319	0.0441102
Tumor 1	R_NR	CD52	FALSE	0.437787	0.0442599
Tumor 1	R_NR	FAAH	TRUE	0.788651	0.0445752
Tumor 1	R_NR	TMEM45A	TRUE	-0.555402	0.0445752
Tumor 1	R_NR	COX6C	FALSE	-0.35285	0.0447617
Tumor 1	R_NR	ABCG1	TRUE	0.572025	0.044869
Tumor 1	R_NR	LPCAT4	FALSE	-0.317095	0.0450941
Tumor 1	R_NR	AFP	TRUE	0.851846	0.0450941
Tumor 1	R_NR	IL18	TRUE	0.552042	0.0451121
Tumor 1	R_NR	RALY	FALSE	-0.384357	0.0451121
Tumor 1	R_NR	DOCK4	FALSE	0.425642	0.0452031
Tumor 1	R_NR	DCLRE1C	FALSE	0.291805	0.0453708
Tumor 1	R_NR	SLC43A2	TRUE	0.658217	0.0455048
Tumor 1	R_NR	APLN	TRUE	-0.545747	0.0455048
Tumor 1	R_NR	ZC3H6	TRUE	-0.542487	0.0455048
Tumor 1	R_NR	MAK16	FALSE	0.402553	0.0457178
Tumor 1	R_NR	RHOF	TRUE	0.631178	0.0457178
Tumor 1	R_NR	DNAJB4	FALSE	-0.48493	0.0457178
Tumor 1	R_NR	GPR84	TRUE	0.7915	0.0457924
Tumor 1	R_NR	CDH18	TRUE	-1.05363	0.0459287
Tumor 1	R_NR	ZC3H18	FALSE	0.249532	0.0460099
Tumor 1	R_NR	HOXD8	FALSE	-0.384393	0.0460099
Tumor 1	R_NR	ZFP651	FALSE	-0.300798	0.0460099
Tumor 1	R_NR	COL5A1	TRUE	-0.816309	0.0460099
Tumor 1	R_NR	PJA2	FALSE	-0.305659	0.0462765
Tumor 1	R_NR	OLFR1189	TRUE	-0.554363	0.0463191
Tumor 1	R_NR	TRAM2	TRUE	-0.524377	0.0466492
Tumor 1	R_NR	CD300A	TRUE	0.766219	0.0466492
Tumor 1	R_NR	ZFP961	FALSE	0.284253	0.0471264
Tumor 1	R_NR	DDX50	FALSE	-0.253108	0.0472216
Tumor 1	R_NR	ILK	FALSE	-0.24952	0.0472216
Tumor 1	R_NR	MXD1	TRUE	0.73825	0.0472527
Tumor 1	R_NR	DNAJC22	FALSE	-0.421231	0.0475657
Tumor 1	R_NR	CCL25	FALSE	0.297513	0.0476749
Tumor 1	R_NR	ESR1	FALSE	-0.449613	0.0476749
Tumor 1	R_NR	CGAS	FALSE	0.365389	0.0476749
Tumor 1	R_NR	CDKAL1	FALSE	0.311089	0.047782
Tumor 1	R_NR	NCDN	FALSE	0.293097	0.0479028
Tumor 1	R_NR	ADAMTS6	TRUE	-0.527566	0.0479559
Tumor 1	R_NR	DPEP2	FALSE	0.485753	0.0479559
Tumor 1	R_NR	CNPY2	FALSE	-0.253669	0.0480956
Tumor 1	R_NR	PLA2G7	TRUE	1.38934	0.0483061
Tumor 1	R_NR	SLAMF6	TRUE	1.32635	0.0483212
Tumor 1	R_NR	TCN2	TRUE	0.667485	0.0483639
Tumor 1	R_NR	SF3B6	FALSE	-0.238685	0.0483639
Tumor 1	R_NR	FBXO10	FALSE	-0.378355	0.0484496
Tumor 1	R_NR	ZMYM1	FALSE	0.264914	0.0484496
Tumor 1	R_NR	CCL4	TRUE	1.03021	0.0484496
Tumor 1	R_NR	DNA2	FALSE	0.447008	0.0484575
Tumor 1	R_NR	POLR3A	FALSE	0.264025	0.0484575
Tumor 1	R_NR	FAM162A	FALSE	-0.445164	0.0484575
Tumor 1	R_NR	WBP1	FALSE	-0.389968	0.0484575
Tumor 1	R_NR	SLC25A24	FALSE	-0.242198	0.0484575
Tumor 1	R_NR	PCDHB22	TRUE	-0.690001	0.0484575
Tumor 1	R_NR	EID2	FALSE	-0.415857	0.0484575
Tumor 1	R_NR	CDSN	TRUE	2.73843	0.0485165
Tumor 1	R_NR	COPB1	FALSE	-0.217996	0.0485318
Tumor 1	R_NR	TMEM68	FALSE	0.213608	0.0485318
Tumor 1	R_NR	SLC26A2	FALSE	-0.34991	0.0487614
Tumor 1	R_NR	CLN6	FALSE	-0.342842	0.0487614
Tumor 1	R_NR	CTLA2B	FALSE	0.49421	0.0488622
Tumor 1	R_NR	ABCC4	FALSE	0.444488	0.0488622
Tumor 1	R_NR	BMP2K	FALSE	0.372395	0.0490348
Tumor 1	R_NR	LARGE1	FALSE	-0.368084	0.0490348
Tumor 1	R_NR	GPR18	TRUE	1.00351	0.0490542
Tumor 1	R_NR	SRFBP1	FALSE	-0.235337	0.0491037
Tumor 1	R_NR	ZFR2	TRUE	-0.685264	0.0491434
Tumor 1	R_NR	VIM	FALSE	-0.36189	0.0491999
Tumor 1	R_NR	DHX37	FALSE	0.349537	0.0493005
Tumor 1	R_NR	EIF4G3	FALSE	0.213823	0.0493135
Tumor 1	R_NR	CSF1R	TRUE	0.504053	0.0494654
Tumor 1	R_NR	RYK	FALSE	-0.215072	0.0496387
Tumor 1	R_NR	BPNT1	FALSE	0.238076	0.0497154
Tumor 1	R_NR	3830403N18RIK	FALSE	-0.359545	0.0497154
Tumor 1	R_NR	HFE	FALSE	0.450105	0.0498514
Tumor 1	R_NR	PPARGC1B	FALSE	0.313067	0.0499359
Tumor 1	R_NR	TRIM7	FALSE	-0.506045	0.0502608
Tumor 1	R_NR	CDC27	FALSE	-0.285571	0.0505162
Tumor 1	R_NR	SIRT7	FALSE	0.248363	0.0507057
Tumor 1	R_NR	NUP133	FALSE	0.325522	0.0507057
Tumor 1	R_NR	GZMC	FALSE	1.34454	0.0507441
Tumor 1	R_NR	MYO1B	FALSE	-0.377481	0.0508682
Tumor 1	R_NR	EIF2D	FALSE	0.652957	0.0509556
Tumor 1	R_NR	CDH19	FALSE	-0.807831	0.0509556
Tumor 1	R_NR	TBC1D14	FALSE	0.213189	0.0510477
Tumor 1	R_NR	KBTBD8	FALSE	0.523198	0.0510477
Tumor 1	R_NR	NPDC1	FALSE	-0.345486	0.0510477
Tumor 1	R_NR	SIRPA	FALSE	0.387506	0.0510477
Tumor 1	R_NR	ARHGAP9	FALSE	0.357158	0.0510477
Tumor 1	R_NR	ALAD	FALSE	0.265045	0.0510811
Tumor 1	R_NR	ACOT7	FALSE	0.268707	0.0510811
Tumor 1	R_NR	ITPR3	FALSE	0.208596	0.0510811
Tumor 1	R_NR	APLP1	FALSE	-0.524659	0.0511072
Tumor 1	R_NR	NFAM1	FALSE	0.468435	0.0511608
Tumor 1	R_NR	SEPT8	FALSE	-0.19177	0.0511769
Tumor 1	R_NR	SSR2	FALSE	-0.207905	0.0512774
Tumor 1	R_NR	NSMCE4A	FALSE	-0.232242	0.0513282
Tumor 1	R_NR	WFDC17	FALSE	0.86363	0.0513282
Tumor 1	R_NR	TTYH2	FALSE	-0.241858	0.0513282
Tumor 1	R_NR	TOMM20	FALSE	0.233103	0.0513282
Tumor 1	R_NR	SSPN	FALSE	-0.564916	0.0513547
Tumor 1	R_NR	BIRC2	FALSE	-0.272566	0.0514743
Tumor 1	R_NR	KLRC1	FALSE	1.37264	0.0515876
Tumor 1	R_NR	EIF3F	FALSE	-0.226563	0.0515876
Tumor 1	R_NR	MED11	FALSE	0.260476	0.0515974
Tumor 1	R_NR	MEIS1	FALSE	-0.577081	0.0515995
Tumor 1	R_NR	TNS1	FALSE	-0.544498	0.0517934
Tumor 1	R_NR	NGEF	FALSE	0.972085	0.0517934
Tumor 1	R_NR	3110082I17RIK	FALSE	0.322008	0.0521332
Tumor 1	R_NR	GGCX	FALSE	-0.394934	0.0522269
Tumor 1	R_NR	PTK2	FALSE	-0.260861	0.0522269
Tumor 1	R_NR	CENPS	FALSE	0.233384	0.0522512
Tumor 1	R_NR	KANSL1L	FALSE	-0.578905	0.0522512
Tumor 1	R_NR	TTC13	FALSE	0.226431	0.0524605
Tumor 1	R_NR	ARSJ	FALSE	0.335407	0.0526164
Tumor 1	R_NR	TMED3	FALSE	-0.289577	0.0526164
Tumor 1	R_NR	RAD17	FALSE	0.351683	0.0526304
Tumor 1	R_NR	TMBIM6	FALSE	-0.293687	0.05269
Tumor 1	R_NR	PANK3	FALSE	-0.28718	0.0526917
Tumor 1	R_NR	ITGBL1	FALSE	-0.824887	0.0526917
Tumor 1	R_NR	LACC1	FALSE	0.331417	0.052739
Tumor 1	R_NR	TMEM150A	FALSE	-0.40521	0.0528957
Tumor 1	R_NR	AOX1	FALSE	-0.625149	0.0529063
Tumor 1	R_NR	MITF	FALSE	0.625509	0.0529063
Tumor 1	R_NR	PWP2	FALSE	0.424582	0.0529063
Tumor 1	R_NR	NLRC5	FALSE	0.563186	0.0529063
Tumor 1	R_NR	CPNE3	FALSE	-0.323391	0.0529063
Tumor 1	R_NR	KDM5B	FALSE	-0.456446	0.0529063
Tumor 1	R_NR	CD3E	FALSE	1.24155	0.0529063
Tumor 1	R_NR	S1PR4	FALSE	1.36208	0.0529063
Tumor 1	R_NR	CD34	FALSE	-0.32341	0.0529296
Tumor 1	R_NR	SIGLEC1	FALSE	0.981641	0.0529974
Tumor 1	R_NR	METTL27	FALSE	-0.647209	0.0529974
Tumor 1	R_NR	CTNNA1	FALSE	-0.269405	0.0532989
Tumor 1	R_NR	TMEM117	FALSE	-0.320606	0.0533877
Tumor 1	R_NR	SELPLG	FALSE	0.460899	0.0533877
Tumor 1	R_NR	ADAP2	FALSE	0.955893	0.0534009
Tumor 1	R_NR	FBXW5	FALSE	-0.29107	0.0536315
Tumor 1	R_NR	ANXA1	FALSE	-0.361307	0.0536477
Tumor 1	R_NR	RORA	FALSE	0.874344	0.0536477
Tumor 1	R_NR	WNT6	FALSE	-1.02309	0.0536477
Tumor 1	R_NR	SGCD	FALSE	-0.767472	0.0536477
Tumor 1	R_NR	APBB1	FALSE	-0.597868	0.0536477
Tumor 1	R_NR	UBR3	FALSE	-0.199683	0.0536477
Tumor 1	R_NR	PTPRA	FALSE	-0.251612	0.0536477
Tumor 1	R_NR	NCF4	FALSE	0.440695	0.0537914
Tumor 1	R_NR	P2RX3	FALSE	-0.468358	0.0537914
Tumor 1	R_NR	MMP14	FALSE	-0.439206	0.0537914
Tumor 1	R_NR	EML5	FALSE	0.742146	0.0539307
Tumor 1	R_NR	MED8	FALSE	0.291139	0.0539307
Tumor 1	R_NR	ADM	FALSE	-0.794377	0.0539372
Tumor 1	R_NR	VPS72	FALSE	-0.272808	0.0539372
Tumor 1	R_NR	TENT4B	FALSE	0.291892	0.0539372
Tumor 1	R_NR	STMN1	FALSE	-0.38791	0.0539531
Tumor 1	R_NR	P4HB	FALSE	-0.388537	0.0539692
Tumor 1	R_NR	RSAD2	FALSE	-0.598134	0.0542127
Tumor 1	R_NR	MCM3	FALSE	0.299173	0.0543013
Tumor 1	R_NR	SRC	FALSE	0.249161	0.0545908
Tumor 1	R_NR	PPP6R2	FALSE	-0.419013	0.0545908
Tumor 1	R_NR	CCR7	FALSE	0.900586	0.0548226
Tumor 1	R_NR	FAM171A2	FALSE	-0.343545	0.0549088
Tumor 1	R_NR	SLC19A1	FALSE	0.257445	0.0549088
Tumor 1	R_NR	LST1	FALSE	0.587449	0.0549088
Tumor 1	R_NR	NOS2	FALSE	1.26152	0.054914
Tumor 1	R_NR	IL18BP	FALSE	1.09803	0.054914
Tumor 1	R_NR	SEPT10	FALSE	-0.313872	0.0550419
Tumor 1	R_NR	FAH	FALSE	-0.347336	0.0551387
Tumor 1	R_NR	FCGR2B	FALSE	0.510493	0.0551387
Tumor 1	R_NR	EML4	FALSE	0.268856	0.0554222
Tumor 1	R_NR	GRWD1	FALSE	0.405583	0.0554319
Tumor 1	R_NR	IFFO2	FALSE	0.300583	0.0554319
Tumor 1	R_NR	ESX1	FALSE	0.82205	0.0554319
Tumor 1	R_NR	RSRC1	FALSE	-0.21162	0.0558721
Tumor 1	R_NR	SLC25A29	FALSE	-0.535517	0.0558721
Tumor 1	R_NR	CAMK2A	FALSE	-1.16736	0.0560151
Tumor 1	R_NR	IRAK3	FALSE	0.701392	0.0562747
Tumor 1	R_NR	GGCT	FALSE	0.510804	0.0563737
Tumor 1	R_NR	CAPG	FALSE	0.27783	0.0564636
Tumor 1	R_NR	GPR65	FALSE	0.495098	0.0565861
Tumor 1	R_NR	ELL2	FALSE	0.371961	0.0569815
Tumor 1	R_NR	EMC1	FALSE	0.199115	0.0572606
Tumor 1	R_NR	CTTN	FALSE	-0.264168	0.0576989
Tumor 1	R_NR	AK1	FALSE	-0.689106	0.0576989
Tumor 1	R_NR	CCNG2	FALSE	-0.651081	0.0577986
Tumor 1	R_NR	GIMAP7	FALSE	1.29382	0.0577986
Tumor 1	R_NR	CLPX	FALSE	-0.245538	0.057905
Tumor 1	R_NR	GIMAP8	FALSE	0.96135	0.057905
Tumor 1	R_NR	CACFD1	FALSE	-0.294225	0.057905
Tumor 1	R_NR	CRACR2B	FALSE	0.626663	0.058235
Tumor 1	R_NR	S100A6	FALSE	-0.329004	0.058235
Tumor 1	R_NR	CCDC92	FALSE	0.326612	0.0586648
Tumor 1	R_NR	B430306N03RIK	FALSE	0.848262	0.0586648
Tumor 1	R_NR	SHC2	FALSE	-0.544875	0.0587243
Tumor 1	R_NR	PSD4	FALSE	0.489925	0.0587345
Tumor 1	R_NR	DCDC2C	FALSE	0.979275	0.0587941
Tumor 1	R_NR	PBXIP1	FALSE	0.690754	0.0588789
Tumor 1	R_NR	ARL5C	FALSE	0.916327	0.0588817
Tumor 1	R_NR	SELL	FALSE	1.19716	0.0589133
Tumor 1	R_NR	FOXP2	FALSE	-1.66305	0.0591014
Tumor 1	R_NR	CEBPA	FALSE	0.555428	0.0591276
Tumor 1	R_NR	EEPD1	FALSE	0.63789	0.0591493
Tumor 1	R_NR	RARRES2	FALSE	1.13646	0.0591493
Tumor 1	R_NR	ALDH2	FALSE	-0.321555	0.0593467
Tumor 1	R_NR	MAT2A	FALSE	0.35016	0.0593467
Tumor 1	R_NR	MS4A4B	FALSE	1.48273	0.0593686
Tumor 1	R_NR	SLAMF8	FALSE	0.575729	0.0594242
Tumor 1	R_NR	SFMBT2	FALSE	-0.235944	0.0595072
Tumor 1	R_NR	AMZ1	FALSE	-0.424299	0.0596038
Tumor 1	R_NR	TMEM141	FALSE	0.699204	0.0596876
Tumor 1	R_NR	B3GNT2	FALSE	0.247285	0.0596876
Tumor 1	R_NR	EPN2	FALSE	-0.362569	0.0597664
Tumor 1	R_NR	LCK	FALSE	1.20222	0.0598372
Tumor 1	R_NR	KCTD12	FALSE	0.478965	0.0598531
Tumor 1	R_NR	SLC35F5	FALSE	-0.270383	0.0598725
Tumor 1	R_NR	CXCL10	FALSE	0.855731	0.0598725
Tumor 1	R_NR	ZFP449	FALSE	-0.374132	0.0598725
Tumor 1	R_NR	ZEB1	FALSE	-0.362919	0.0599579
Tumor 1	R_NR	GRIA4	FALSE	-0.508912	0.0599579
Tumor 1	R_NR	ANPEP	FALSE	0.855969	0.0600367
Tumor 1	R_NR	MAP11	FALSE	0.29952	0.0603399
Tumor 1	R_NR	NUP107	FALSE	0.218896	0.0603453
Tumor 1	R_NR	DPYSL3	FALSE	-0.525367	0.0603958
Tumor 1	R_NR	POLR1A	FALSE	0.265302	0.0606271
Tumor 1	R_NR	PFKL	FALSE	-0.419057	0.0606271
Tumor 1	R_NR	SLFN2	FALSE	0.504653	0.0608305
Tumor 1	R_NR	PTPRO	FALSE	0.579258	0.0610798
Tumor 1	R_NR	LAPTM4A	FALSE	-0.240106	0.0610909
Tumor 1	R_NR	PIAS4	FALSE	-0.288775	0.0610909
Tumor 1	R_NR	PTPRM	FALSE	-0.36306	0.0612296
Tumor 1	R_NR	INKA1	FALSE	-0.342056	0.061325
Tumor 1	R_NR	WBP1L	FALSE	-0.188447	0.0614225
Tumor 1	R_NR	ARV1	FALSE	0.41276	0.0615284
Tumor 1	R_NR	MKNK1	FALSE	0.289076	0.06166
Tumor 1	R_NR	LPIN1	FALSE	-0.718372	0.0617212
Tumor 1	R_NR	EVA1B	FALSE	-0.358507	0.061849
Tumor 1	R_NR	SH3RF1	FALSE	0.352241	0.061849
Tumor 1	R_NR	AKNA	FALSE	0.303264	0.061849
Tumor 1	R_NR	MVD	FALSE	-0.593534	0.0619243
Tumor 1	R_NR	TTC39B	FALSE	0.225569	0.0619243
Tumor 1	R_NR	NCF2	FALSE	0.470855	0.0620646
Tumor 1	R_NR	TRBV31	FALSE	2.57517	0.0622353
Tumor 1	R_NR	INPP5J	FALSE	1.64645	0.062463
Tumor 1	R_NR	FOSB	FALSE	0.937844	0.0625867
Tumor 1	R_NR	RRP9	FALSE	0.421131	0.0629233
Tumor 1	R_NR	TNFRSF1B	FALSE	0.408289	0.0629233
Tumor 1	R_NR	ENOPH1	FALSE	0.227495	0.0630637
Tumor 1	R_NR	EP400	FALSE	-0.207676	0.063193
Tumor 1	R_NR	PYGL	FALSE	0.503605	0.063193
Tumor 1	R_NR	ZFP281	FALSE	-0.362587	0.063193
Tumor 1	R_NR	ASPN	FALSE	-1.21633	0.063193
Tumor 1	R_NR	POSTN	FALSE	-0.805097	0.0632846
Tumor 1	R_NR	IFI204	FALSE	0.58376	0.0632846
Tumor 1	R_NR	RPUSD4	FALSE	0.1957	0.063382
Tumor 1	R_NR	NIP7	FALSE	0.362729	0.0634328
Tumor 1	R_NR	ADAM10	FALSE	-0.14906	0.0634592
Tumor 1	R_NR	SEC16A	FALSE	-0.241404	0.0635577
Tumor 1	R_NR	SARS2	FALSE	0.292607	0.0635742
Tumor 1	R_NR	PLEKHA2	FALSE	0.334383	0.0635858
Tumor 1	R_NR	NOP56	FALSE	0.418115	0.0635858
Tumor 1	R_NR	HRH2	FALSE	0.772681	0.0635858
Tumor 1	R_NR	ARHGDIB	FALSE	0.409701	0.0635871
Tumor 1	R_NR	ZXDC	FALSE	-0.335135	0.0636445
Tumor 1	R_NR	ZDHHC14	FALSE	0.72439	0.0636445
Tumor 1	R_NR	GINS1	FALSE	0.235422	0.0636445
Tumor 1	R_NR	TRPM4	FALSE	-0.364482	0.0638198
Tumor 1	R_NR	RASGRP2	FALSE	0.905678	0.0638228
Tumor 1	R_NR	GPR35	FALSE	0.669422	0.0638228
Tumor 1	R_NR	GMPPA	FALSE	-0.380629	0.0638228
Tumor 1	R_NR	GNA15	FALSE	0.439378	0.063823
Tumor 1	R_NR	GLS	FALSE	0.204214	0.0639312
Tumor 1	R_NR	CD14	FALSE	1.25761	0.0639441
Tumor 1	R_NR	HCCS	FALSE	0.190512	0.0641905
Tumor 1	R_NR	GPR132	FALSE	0.767208	0.0643453
Tumor 1	R_NR	CD2	FALSE	1.22177	0.0644217
Tumor 1	R_NR	2310039H08RIK	FALSE	-0.299686	0.0644603
Tumor 1	R_NR	BNIP3L	FALSE	-0.581277	0.0644603
Tumor 1	R_NR	POMK	FALSE	0.351306	0.0644678
Tumor 1	R_NR	USP47	FALSE	-0.197993	0.0644678
Tumor 1	R_NR	LRP11	FALSE	0.356253	0.0644678
Tumor 1	R_NR	DNAL4	FALSE	-0.265215	0.0644678
Tumor 1	R_NR	NFYB	FALSE	-0.257382	0.0645441
Tumor 1	R_NR	SH2D1A	FALSE	1.62717	0.0645441
Tumor 1	R_NR	DENND1B	FALSE	0.255085	0.0647474
Tumor 1	R_NR	WDR46	FALSE	0.331313	0.0648204
Tumor 1	R_NR	INPP5D	FALSE	0.345163	0.0650116
Tumor 1	R_NR	OXA1L	FALSE	-0.197971	0.0650116
Tumor 1	R_NR	ELAC1	FALSE	-0.390393	0.065331
Tumor 1	R_NR	VKORC1	FALSE	-0.305989	0.0654045
Tumor 1	R_NR	KAT6B	FALSE	-0.323212	0.0654045
Tumor 1	R_NR	IL1B	FALSE	1.05748	0.0654996
Tumor 1	R_NR	KMT5A	FALSE	0.250712	0.0654996
Tumor 1	R_NR	CDT1	FALSE	0.269882	0.0657927
Tumor 1	R_NR	P4HA2	FALSE	-0.532166	0.0658196
Tumor 1	R_NR	MPND	FALSE	-0.304739	0.0658196
Tumor 1	R_NR	ITGB5	FALSE	-0.339725	0.0658196
Tumor 1	R_NR	LIPA	FALSE	-0.420644	0.0658495
Tumor 1	R_NR	INTS10	FALSE	0.297098	0.0659905
Tumor 1	R_NR	NPLOC4	FALSE	0.141598	0.0660316
Tumor 1	R_NR	RGS3	FALSE	-0.320976	0.0661567
Tumor 1	R_NR	SOD2	FALSE	0.282888	0.0664155
Tumor 1	R_NR	ZXDB	FALSE	-0.601279	0.0664449
Tumor 1	R_NR	PTGFRN	FALSE	-0.496531	0.0664449
Tumor 1	R_NR	TBXAS1	FALSE	0.479002	0.0664449
Tumor 1	R_NR	CHP1	FALSE	-0.258331	0.066627
Tumor 1	R_NR	DHX33	FALSE	0.314466	0.0667491
Tumor 1	R_NR	MAGEE1	FALSE	-0.478468	0.0668979
Tumor 1	R_NR	TMEM60	FALSE	-0.514104	0.066898
Tumor 1	R_NR	ROR1	FALSE	-0.69008	0.0670554
Tumor 1	R_NR	SELENOP	FALSE	0.620292	0.0670793
Tumor 1	R_NR	RNF125	FALSE	0.487955	0.0670793
Tumor 1	R_NR	PUSL1	FALSE	0.290764	0.0670793
Tumor 1	R_NR	FCRL6	FALSE	2.34893	0.067151
Tumor 1	R_NR	F3	FALSE	-0.80607	0.0671671
Tumor 1	R_NR	SKAP1	FALSE	1.39666	0.0672628
Tumor 1	R_NR	BDNF	FALSE	-0.374465	0.0672628
Tumor 1	R_NR	ABCB8	FALSE	-0.251118	0.0672999
Tumor 1	R_NR	NOP16	FALSE	0.359292	0.0673738
Tumor 1	R_NR	HIPK3	FALSE	-0.222951	0.067843
Tumor 1	R_NR	USP37	FALSE	0.233574	0.0679622
Tumor 1	R_NR	VANGL1	FALSE	-0.350829	0.0681621
Tumor 1	R_NR	MAP1LC3A	FALSE	-0.408658	0.0681692
Tumor 1	R_NR	CD84	FALSE	0.586329	0.0681795
Tumor 1	R_NR	LRFN4	FALSE	0.256567	0.0681795
Tumor 1	R_NR	A630001G21RIK	FALSE	0.432147	0.0684675
Tumor 1	R_NR	DAP	FALSE	-0.365275	0.0684675
Tumor 1	R_NR	NAAA	FALSE	0.522267	0.0686613
Tumor 1	R_NR	POFUT1	FALSE	-0.186362	0.0686613
Tumor 1	R_NR	HDHD5	FALSE	0.289421	0.0686613
Tumor 1	R_NR	CHST14	FALSE	-0.260055	0.0686613
Tumor 1	R_NR	NDRG3	FALSE	-0.203057	0.0688136
Tumor 1	R_NR	KLRD1	FALSE	1.22485	0.0688144
Tumor 1	R_NR	THBS2	FALSE	-0.457928	0.0688261
Tumor 1	R_NR	PRPF40B	FALSE	-0.284685	0.0688261
Tumor 1	R_NR	HDAC5	FALSE	-0.484015	0.0690063
Tumor 1	R_NR	CD274	FALSE	1.00045	0.0690894
Tumor 1	R_NR	ITPRIP	FALSE	0.257284	0.0692034
Tumor 1	R_NR	ATXN7L1	FALSE	0.293549	0.0693756
Tumor 1	R_NR	CRLF2	FALSE	0.369287	0.069387
Tumor 1	R_NR	NUP85	FALSE	0.25988	0.069387
Tumor 1	R_NR	STX5A	FALSE	-0.35677	0.069567
Tumor 1	R_NR	RASAL3	FALSE	0.524315	0.0697292
Tumor 1	R_NR	SRPRB	FALSE	0.22059	0.0698028
Tumor 1	R_NR	P2RX7	FALSE	0.44174	0.0698503
Tumor 1	R_NR	SPHK2	FALSE	0.312321	0.0698503
Tumor 1	R_NR	SREBF1	FALSE	-0.257704	0.0700283
Tumor 1	R_NR	FHL3	FALSE	-0.35782	0.0700646
Tumor 1	R_NR	PML	FALSE	0.234573	0.0700646
Tumor 1	R_NR	NID2	FALSE	-0.552278	0.0700701
Tumor 1	R_NR	PIDD1	FALSE	0.275997	0.0700701
Tumor 1	R_NR	B4GALT5	FALSE	-0.279475	0.0700701
Tumor 1	R_NR	COQ5	FALSE	0.209417	0.0701309
Tumor 1	R_NR	ACAP1	FALSE	0.568304	0.0701619
Tumor 1	R_NR	HOXC4	FALSE	-0.669056	0.0701619
Tumor 1	R_NR	RCN1	FALSE	-0.200415	0.0702879
Tumor 1	R_NR	COL16A1	FALSE	-0.454634	0.0702953
Tumor 1	R_NR	SPTSSA	FALSE	-0.270645	0.0703452
Tumor 1	R_NR	TNFRSF18	FALSE	0.843706	0.0706755
Tumor 1	R_NR	MCM10	FALSE	0.30351	0.0708559
Tumor 1	R_NR	SIX5	FALSE	-0.434846	0.0708976
Tumor 1	R_NR	NKIRAS1	FALSE	0.287103	0.0708989
Tumor 1	R_NR	OSR2	FALSE	-0.893496	0.0710596
Tumor 1	R_NR	CWC15	FALSE	-0.294457	0.0711537
Tumor 1	R_NR	TVP23B	FALSE	-0.281372	0.0711537
Tumor 1	R_NR	RAD23A	FALSE	0.224541	0.0713257
Tumor 1	R_NR	TRAJ39	FALSE	1.54882	0.0714157
Tumor 1	R_NR	SMC3	FALSE	0.240507	0.0714157
Tumor 1	R_NR	TIMELESS	FALSE	0.232934	0.0714157
Tumor 1	R_NR	ZFP142	FALSE	0.231226	0.0714157
Tumor 1	R_NR	H13	FALSE	-0.168266	0.0714157
Tumor 1	R_NR	TEAD4	FALSE	0.469085	0.0714157
Tumor 1	R_NR	LIX1L	FALSE	-0.386903	0.0714436
Tumor 1	R_NR	TRAK1	FALSE	-0.333584	0.0714436
Tumor 1	R_NR	IRS1	FALSE	0.304711	0.0717048
Tumor 1	R_NR	BNC1	FALSE	-0.503064	0.0718037
Tumor 1	R_NR	ENPP4	FALSE	0.557988	0.0719056
Tumor 1	R_NR	PICALM	FALSE	0.248154	0.0719176
Tumor 1	R_NR	AACS	FALSE	-0.301122	0.0720078
Tumor 1	R_NR	EMB	FALSE	0.315706	0.0720078
Tumor 1	R_NR	WDR7	FALSE	-0.221028	0.0722009
Tumor 1	R_NR	MLXIP	FALSE	0.195339	0.0722421
Tumor 1	R_NR	RUVBL1	FALSE	0.250992	0.0722813
Tumor 1	R_NR	PHF21A	FALSE	-0.302888	0.0722813
Tumor 1	R_NR	WDR3	FALSE	0.340854	0.0723081
Tumor 1	R_NR	GPX8	FALSE	-0.323218	0.0723081
Tumor 1	R_NR	SPHK1	FALSE	0.625368	0.0726102
Tumor 1	R_NR	CACNB3	FALSE	-0.496671	0.0726102
Tumor 1	R_NR	BNC2	FALSE	-0.351597	0.0726102
Tumor 1	R_NR	ATP6V0A1	FALSE	-0.332432	0.0726102
Tumor 1	R_NR	TMEM63B	FALSE	0.431179	0.0726102
Tumor 1	R_NR	PNRC2	FALSE	-0.235346	0.0726627
Tumor 1	R_NR	IFI209	FALSE	0.553723	0.0728327
Tumor 1	R_NR	TRAJ23	FALSE	1.27984	0.0728736
Tumor 1	R_NR	CYSTM1	FALSE	0.590214	0.0728736
Tumor 1	R_NR	SEMA4D	FALSE	0.477358	0.0729556
Tumor 1	R_NR	CINP	FALSE	0.275874	0.0729556
Tumor 1	R_NR	CHKA	FALSE	0.659936	0.0730377
Tumor 1	R_NR	PIK3R6	FALSE	0.652914	0.0731145
Tumor 1	R_NR	SMIM24	FALSE	0.750945	0.0732203
Tumor 1	R_NR	HHAT	FALSE	-0.521587	0.0732203
Tumor 1	R_NR	MDN1	FALSE	0.349839	0.0732203
Tumor 1	R_NR	HPF1	FALSE	0.21609	0.0732203
Tumor 1	R_NR	RIDA	FALSE	-0.298195	0.0732203
Tumor 1	R_NR	FAP	FALSE	-0.870912	0.0732203
Tumor 1	R_NR	FBXL20	FALSE	-0.318439	0.0732513
Tumor 1	R_NR	VLDLR	FALSE	-0.397355	0.0736933
Tumor 1	R_NR	GNGT2	FALSE	0.53267	0.0737722
Tumor 1	R_NR	BX088531.1	FALSE	-0.716228	0.0737933
Tumor 1	R_NR	SYDE2	FALSE	0.366829	0.0738561
Tumor 1	R_NR	IL12B	FALSE	0.941291	0.0738561
Tumor 1	R_NR	LRMP	FALSE	0.503513	0.0740769
Tumor 1	R_NR	CHAF1B	FALSE	0.196138	0.0741741
Tumor 1	R_NR	SIAH1B	FALSE	0.317434	0.0743822
Tumor 1	R_NR	MVK	FALSE	-0.425278	0.0743822
Tumor 1	R_NR	HMG20B	FALSE	-0.244606	0.0743822
Tumor 1	R_NR	COMMD3	FALSE	-0.309898	0.0744402
Tumor 1	R_NR	TMEM170B	FALSE	0.249546	0.0744402
Tumor 1	R_NR	SPSB2	FALSE	-0.346492	0.0744894
Tumor 1	R_NR	DENND4B	FALSE	0.389542	0.0746576
Tumor 1	R_NR	DDX55	FALSE	0.221372	0.0746576
Tumor 1	R_NR	COL4A5	FALSE	-0.768884	0.0746576
Tumor 1	R_NR	TRP53INP2	FALSE	-0.666683	0.0748972
Tumor 1	R_NR	PPP1R14C	FALSE	-0.518523	0.0748972
Tumor 1	R_NR	STAT4	FALSE	0.980091	0.0748972
Tumor 1	R_NR	GPN3	FALSE	0.290499	0.0750485
Tumor 1	R_NR	WAC	FALSE	-0.273965	0.0750485
Tumor 1	R_NR	EPSTI1	FALSE	0.500368	0.0750485
Tumor 1	R_NR	ARL3	FALSE	-0.213771	0.0751885
Tumor 1	R_NR	SNX20	FALSE	0.410293	0.0752775
Tumor 1	R_NR	P3H1	FALSE	-0.305287	0.0753676
Tumor 1	R_NR	SERTAD4	FALSE	-0.878534	0.0753676
Tumor 1	R_NR	ADAP1	FALSE	0.432676	0.0753777
Tumor 1	R_NR	SVIL	FALSE	-0.406143	0.0754599
Tumor 1	R_NR	GATAD2A	FALSE	0.236374	0.0754599
Tumor 1	R_NR	PFKM	FALSE	-0.313096	0.0755518
Tumor 1	R_NR	DDAH2	FALSE	-0.525997	0.0755518
Tumor 1	R_NR	TGFB3	FALSE	-1.05771	0.075606
Tumor 1	R_NR	SNX21	FALSE	-0.303638	0.0757963
Tumor 1	R_NR	DNAL1	FALSE	-0.371972	0.0757963
Tumor 1	R_NR	EBNA1BP2	FALSE	0.247279	0.0759894
Tumor 1	R_NR	EID3	FALSE	0.536912	0.0759894
Tumor 1	R_NR	TLR7	FALSE	0.51442	0.0759894
Tumor 1	R_NR	NOL8	FALSE	0.313351	0.0760523
Tumor 1	R_NR	ARID2	FALSE	-0.256895	0.0760542
Tumor 1	R_NR	ADAM19	FALSE	0.662428	0.0761237
Tumor 1	R_NR	FAM151B	FALSE	0.671677	0.0761249
Tumor 1	R_NR	PPIC	FALSE	-0.268203	0.076148
Tumor 1	R_NR	RBM34	FALSE	0.350407	0.076221
Tumor 1	R_NR	MANEA	FALSE	-0.267427	0.0763341
Tumor 1	R_NR	MAP2	FALSE	1.02643	0.0763488
Tumor 1	R_NR	MAFK	FALSE	0.412529	0.0763488
Tumor 1	R_NR	URGCP	FALSE	-0.206047	0.0763488
Tumor 1	R_NR	SLC38A10	FALSE	-0.269942	0.0763488
Tumor 1	R_NR	CHCHD7	FALSE	-0.192756	0.0763488
Tumor 1	R_NR	COPG1	FALSE	-0.205895	0.0763488
Tumor 1	R_NR	RRN3	FALSE	0.238572	0.0764179
Tumor 1	R_NR	QTRT2	FALSE	0.415636	0.0764221
Tumor 1	R_NR	SCD4	FALSE	-1.01102	0.0764221
Tumor 1	R_NR	MYB	FALSE	0.89062	0.0764221
Tumor 1	R_NR	THBS1	FALSE	0.939684	0.0764221
Tumor 1	R_NR	EFEMP2	FALSE	-0.286787	0.0764221
Tumor 1	R_NR	FAM126A	FALSE	-0.340289	0.0764221
Tumor 1	R_NR	EXOSC1	FALSE	0.273304	0.0764221
Tumor 1	R_NR	RNF149	FALSE	0.373931	0.076444
Tumor 1	R_NR	ETV3	FALSE	0.355985	0.0766213
Tumor 1	R_NR	LYST	FALSE	0.280173	0.0766303
Tumor 1	R_NR	NENF	FALSE	-0.208685	0.0766303
Tumor 1	R_NR	METTL16	FALSE	0.333605	0.0766303
Tumor 1	R_NR	NDRG1	FALSE	-0.588409	0.0766303
Tumor 1	R_NR	RIPK3	FALSE	0.514962	0.0771185
Tumor 1	R_NR	COL7A1	FALSE	-0.442133	0.077294
Tumor 1	R_NR	BIN2	FALSE	0.310771	0.077294
Tumor 1	R_NR	VAV1	FALSE	0.393789	0.0773869
Tumor 1	R_NR	TLR8	FALSE	0.782265	0.0773888
Tumor 1	R_NR	LAMTOR2	FALSE	-0.316337	0.077415
Tumor 1	R_NR	GRK2	FALSE	0.290812	0.0779461
Tumor 1	R_NR	FKBP14	FALSE	-0.525053	0.0780249
Tumor 1	R_NR	ATP8A1	FALSE	0.484142	0.0782734
Tumor 1	R_NR	TTC3	FALSE	-0.318722	0.0784852
Tumor 1	R_NR	MYBL2	FALSE	0.298353	0.0785411
Tumor 1	R_NR	TMEM88	FALSE	-0.413738	0.0787285
Tumor 1	R_NR	TRAJ34	FALSE	1.5034	0.0788531
Tumor 1	R_NR	ACLY	FALSE	-0.333819	0.0790483
Tumor 1	R_NR	RAB5A	FALSE	-0.366466	0.0791235
Tumor 1	R_NR	CPT2	FALSE	-0.196976	0.079198
Tumor 1	R_NR	SLC7A6OS	FALSE	0.394884	0.079198
Tumor 1	R_NR	KHDRBS1	FALSE	0.255605	0.0792519
Tumor 1	R_NR	FJX1	FALSE	0.379943	0.0793083
Tumor 1	R_NR	LAMTOR1	FALSE	-0.242813	0.0793083
Tumor 1	R_NR	MARCO	FALSE	1.57852	0.079316
Tumor 1	R_NR	MNAT1	FALSE	-0.258779	0.079316
Tumor 1	R_NR	ALDH1L2	FALSE	-0.235537	0.079316
Tumor 1	R_NR	TPX2	FALSE	-0.295256	0.0795145
Tumor 1	R_NR	QPCT	FALSE	-0.771121	0.0795145
Tumor 1	R_NR	TMEM167B	FALSE	-0.263951	0.0797395
Tumor 1	R_NR	WDFY2	FALSE	0.348188	0.0797395
Tumor 1	R_NR	SEC63	FALSE	-0.173433	0.0798007
Tumor 1	R_NR	SLC29A2	FALSE	0.396223	0.0800002
Tumor 1	R_NR	DDX31	FALSE	0.253843	0.0800576
Tumor 1	R_NR	IRF5	FALSE	0.412204	0.0801492
Tumor 1	R_NR	TRBC2	FALSE	1.41292	0.0802019
Tumor 1	R_NR	GM12184	FALSE	-0.401465	0.0802019
Tumor 1	R_NR	FBXL18	FALSE	0.270757	0.0804425
Tumor 1	R_NR	NOP53	FALSE	-0.230789	0.0808186
Tumor 1	R_NR	DENND3	FALSE	0.424867	0.0809381
Tumor 1	R_NR	TUSC1	FALSE	-0.400983	0.0811693
Tumor 1	R_NR	PLEK	FALSE	0.428353	0.0811693
Tumor 1	R_NR	ABHD5	FALSE	-0.28586	0.081238
Tumor 1	R_NR	RNF2	FALSE	-0.201235	0.0813274
Tumor 1	R_NR	FKRP	FALSE	0.213908	0.0814273
Tumor 1	R_NR	TTC8	FALSE	-0.331959	0.0814273
Tumor 1	R_NR	CAMKK1	FALSE	-0.270155	0.0814273
Tumor 1	R_NR	PAFAH1B3	FALSE	-0.342461	0.0814273
Tumor 1	R_NR	CHMP2A	FALSE	-0.156433	0.0815352
Tumor 1	R_NR	GZMG	FALSE	2.73249	0.0815352
Tumor 1	R_NR	CLTC	FALSE	-0.187211	0.0816127
Tumor 1	R_NR	TPPP3	FALSE	0.777766	0.0823171
Tumor 1	R_NR	WASHC3	FALSE	-0.196138	0.0823171
Tumor 1	R_NR	APOC2	FALSE	0.887509	0.0823171
Tumor 1	R_NR	OLFML2B	FALSE	-0.457626	0.0823171
Tumor 1	R_NR	CNTLN	FALSE	-0.332787	0.0823171
Tumor 1	R_NR	NBR1	FALSE	-0.285451	0.0823171
Tumor 1	R_NR	CSRNP1	FALSE	0.46779	0.0823334
Tumor 1	R_NR	PLEKHA4	FALSE	-0.53915	0.0823855
Tumor 1	R_NR	RASGRP4	FALSE	0.739753	0.0823855
Tumor 1	R_NR	MTHFSD	FALSE	0.242266	0.0823889
Tumor 1	R_NR	TUBB2A	FALSE	-0.367209	0.0824212
Tumor 1	R_NR	CAPN5	FALSE	0.609996	0.0825739
Tumor 1	R_NR	NLRC3	FALSE	0.879298	0.0828638
Tumor 1	R_NR	PRDX4	FALSE	-0.29981	0.0830703
Tumor 1	R_NR	IGHJ1	FALSE	1.70437	0.0830979
Tumor 1	R_NR	DNPEP	FALSE	-0.259794	0.0830979
Tumor 1	R_NR	NOL10	FALSE	0.284248	0.0831316
Tumor 1	R_NR	GLIS3	FALSE	-0.367377	0.0832759
Tumor 1	R_NR	BICC1	FALSE	-0.386848	0.0833144
Tumor 1	R_NR	PTPN7	FALSE	0.425698	0.0833766
Tumor 1	R_NR	RDX	FALSE	-0.214108	0.0833864
Tumor 1	R_NR	MYO19	FALSE	0.312018	0.0833864
Tumor 1	R_NR	SUN2	FALSE	-0.311827	0.0834686
Tumor 1	R_NR	TGM1	FALSE	1.0131	0.0836129
Tumor 1	R_NR	FN1	FALSE	-0.439448	0.0841689
Tumor 1	R_NR	EPHB6	FALSE	-0.426742	0.0842823
Tumor 1	R_NR	USP24	FALSE	0.153962	0.0845598
Tumor 1	R_NR	DNM1	FALSE	-0.374884	0.0847045
Tumor 1	R_NR	USP13	FALSE	-0.572633	0.0848857
Tumor 1	R_NR	SLC25A22	FALSE	0.233041	0.0848857
Tumor 1	R_NR	PECAM1	FALSE	0.631022	0.0848857
Tumor 1	R_NR	IGF2	FALSE	-1.688	0.0848857
Tumor 1	R_NR	TRAJ20	FALSE	1.37103	0.0848857
Tumor 1	R_NR	SLC25A25	FALSE	0.354131	0.0848857
Tumor 1	R_NR	CASP8AP2	FALSE	0.269782	0.0855497
Tumor 1	R_NR	ABCD3	FALSE	-0.160673	0.0855703
Tumor 1	R_NR	MTF1	FALSE	0.271037	0.0856101
Tumor 1	R_NR	TBX15	FALSE	-0.22518	0.0857739
Tumor 1	R_NR	LAT	FALSE	1.02926	0.0857983
Tumor 1	R_NR	HSPG2	FALSE	-0.3187	0.0858502
Tumor 1	R_NR	RANBP1	FALSE	0.220992	0.0859964
Tumor 1	R_NR	NEURL3	FALSE	0.529231	0.0860152
Tumor 1	R_NR	TRAJ29	FALSE	1.32115	0.0860152
Tumor 1	R_NR	GATA3	FALSE	0.790353	0.0860873
Tumor 1	R_NR	NCOA6	FALSE	-0.224613	0.0860873
Tumor 1	R_NR	ADRA1B	FALSE	1.18824	0.0862301
Tumor 1	R_NR	MARCH7	FALSE	-0.18078	0.0864651
Tumor 1	R_NR	DOCK9	FALSE	0.23145	0.0864651
Tumor 1	R_NR	TRAF5	FALSE	-0.471737	0.0864651
Tumor 1	R_NR	TENT5A	FALSE	-0.403795	0.0864651
Tumor 1	R_NR	TIGAR	FALSE	0.338318	0.0864651
Tumor 1	R_NR	LRRC4	FALSE	1.22604	0.0866101
Tumor 1	R_NR	RC3H2	FALSE	-0.283708	0.0866831
Tumor 1	R_NR	TTLL4	FALSE	0.230592	0.0866831
Tumor 1	R_NR	TRBJ2-2	FALSE	1.64661	0.0868461
Tumor 1	R_NR	FNIP1	FALSE	-0.288205	0.0869379
Tumor 1	R_NR	WDR26	FALSE	-0.200492	0.0869722
Tumor 1	R_NR	TSPO	FALSE	-0.273843	0.0870365
Tumor 1	R_NR	JPH1	FALSE	0.273236	0.087331
Tumor 1	R_NR	ABHD4	FALSE	-0.232962	0.0874681
Tumor 1	R_NR	ABCF2	FALSE	0.256818	0.0879547
Tumor 1	R_NR	SEPT6	FALSE	0.320517	0.0880095
Tumor 1	R_NR	MSMO1	FALSE	-0.487802	0.0880095
Tumor 1	R_NR	DESI2	FALSE	-0.202183	0.0880095
Tumor 1	R_NR	RASSF4	FALSE	0.491317	0.0880095
Tumor 1	R_NR	PFDN2	FALSE	0.217615	0.0880095
Tumor 1	R_NR	IRX1	FALSE	-0.237162	0.0880095
Tumor 1	R_NR	OSBPL2	FALSE	-0.255569	0.0881072
Tumor 1	R_NR	MMP25	FALSE	1.00117	0.0881072
Tumor 1	R_NR	USB1	FALSE	0.306124	0.0881072
Tumor 1	R_NR	FZD5	FALSE	0.278257	0.0881072
Tumor 1	R_NR	NAP1L1	FALSE	0.226235	0.0881072
Tumor 1	R_NR	PCDHB17	FALSE	-0.574364	0.0886345
Tumor 1	R_NR	NAALAD2	FALSE	-0.546269	0.088704
Tumor 1	R_NR	UTP20	FALSE	0.274014	0.0887826
Tumor 1	R_NR	OSTC	FALSE	-0.236423	0.0889824
Tumor 1	R_NR	TNFSF11	FALSE	1.00547	0.0889928
Tumor 1	R_NR	GM14326	FALSE	-0.308657	0.0891294
Tumor 1	R_NR	S100A8	FALSE	2.2845	0.0891294
Tumor 1	R_NR	ARL1	FALSE	-0.341119	0.089585
Tumor 1	R_NR	GOLGA2	FALSE	-0.299019	0.089585
Tumor 1	R_NR	XPO6	FALSE	0.159823	0.089585
Tumor 1	R_NR	HNMT	FALSE	0.648529	0.0895863
Tumor 1	R_NR	RND1	FALSE	0.704367	0.0896304
Tumor 1	R_NR	UTP18	FALSE	0.201077	0.0896934
Tumor 1	R_NR	CLDN34C1	FALSE	-0.41175	0.0896934
Tumor 1	R_NR	RIIAD1	FALSE	-0.65595	0.0898175
Tumor 1	R_NR	ZMIZ1	FALSE	-0.354878	0.0898495
Tumor 1	R_NR	PPP3CC	FALSE	-0.235073	0.0899544
Tumor 1	R_NR	GFOD2	FALSE	0.344698	0.0899642
Tumor 1	R_NR	ENPP2	FALSE	-1.2263	0.0904291
Tumor 1	R_NR	PIP4P2	FALSE	-0.214842	0.0909389
Tumor 1	R_NR	TNRC6B	FALSE	-0.288291	0.0910065
Tumor 1	R_NR	FGL2	FALSE	0.827975	0.0911981
Tumor 1	R_NR	RRP1B	FALSE	0.372622	0.0911981
Tumor 1	R_NR	UPRT	FALSE	-0.303665	0.0911981
Tumor 1	R_NR	NAIP5	FALSE	0.552589	0.0912488
Tumor 1	R_NR	CD86	FALSE	0.617424	0.0912488
Tumor 1	R_NR	CKAP2L	FALSE	-0.289831	0.0912488
Tumor 1	R_NR	SGCE	FALSE	-0.30286	0.0912488
Tumor 1	R_NR	ATP1A3	FALSE	0.677663	0.0912488
Tumor 1	R_NR	PLAU	FALSE	-0.5556	0.0912488
Tumor 1	R_NR	JMJD4	FALSE	0.307611	0.0912488
Tumor 1	R_NR	ZC3H7A	FALSE	-0.253696	0.0912488
Tumor 1	R_NR	SLC7A8	FALSE	0.552412	0.0912488
Tumor 1	R_NR	TRAJ7	FALSE	1.33127	0.0912488
Tumor 1	R_NR	PLSCR4	FALSE	-0.618207	0.0912488
Tumor 1	R_NR	DCAF6	FALSE	-0.361949	0.0912488
Tumor 1	R_NR	UGP2	FALSE	-0.264243	0.0912488
Tumor 1	R_NR	GZME	FALSE	2.19264	0.0912488
Tumor 1	R_NR	TLCD1	FALSE	-0.393493	0.0912488
Tumor 1	R_NR	MOCOS	FALSE	0.43622	0.0912488
Tumor 1	R_NR	ADAMTSL5	FALSE	-0.29177	0.0913366
Tumor 1	R_NR	CARS2	FALSE	0.284874	0.0913759
Tumor 1	R_NR	LRCH4	FALSE	0.237186	0.0915799
Tumor 1	R_NR	PSMD7	FALSE	0.262938	0.0915799
Tumor 1	R_NR	ATXN1	FALSE	0.219354	0.091651
Tumor 1	R_NR	IL18RAP	FALSE	0.933118	0.091651
Tumor 1	R_NR	FBXO17	FALSE	0.326309	0.0916972
Tumor 1	R_NR	DECR1	FALSE	-0.254558	0.0918183
Tumor 1	R_NR	SYNPO	FALSE	-0.417737	0.0918556
Tumor 1	R_NR	COX7A2L	FALSE	-0.187891	0.0918556
Tumor 1	R_NR	TLE4	FALSE	0.489969	0.0925807
Tumor 1	R_NR	TRAPPC1	FALSE	-0.232458	0.0926902
Tumor 1	R_NR	FRMD4B	FALSE	0.522611	0.0930169
Tumor 1	R_NR	NUP43	FALSE	0.268849	0.0931027
Tumor 1	R_NR	GAP43	FALSE	0.431878	0.0932639
Tumor 1	R_NR	FAM43A	FALSE	-0.574195	0.093336
Tumor 1	R_NR	PUM3	FALSE	0.337601	0.093336
Tumor 1	R_NR	CPT1A	FALSE	0.430483	0.0933613
Tumor 1	R_NR	GDF15	FALSE	1.00601	0.0934413
Tumor 1	R_NR	SMARCA2	FALSE	-0.264987	0.0935452
Tumor 1	R_NR	ST3GAL3	FALSE	-0.375393	0.0935452
Tumor 1	R_NR	ATP9B	FALSE	-0.192855	0.0936994
Tumor 1	R_NR	PIP5K1A	FALSE	-0.193639	0.0936994
Tumor 1	R_NR	CMTM4	FALSE	0.305577	0.0937724
Tumor 1	R_NR	IL27	FALSE	1.06633	0.0937724
Tumor 1	R_NR	TUBE1	FALSE	-0.524771	0.0937785
Tumor 1	R_NR	VPS28	FALSE	-0.243223	0.0937785
Tumor 1	R_NR	PLD4	FALSE	0.396024	0.093946
Tumor 1	R_NR	VPS37D	FALSE	-0.254075	0.0939997
Tumor 1	R_NR	AR	FALSE	-0.533958	0.0941601
Tumor 1	R_NR	HADH	FALSE	-0.285726	0.0943144
Tumor 1	R_NR	SELENOM	FALSE	-0.29892	0.0943446
Tumor 1	R_NR	PLAG1	FALSE	-0.352434	0.0944238
Tumor 1	R_NR	PPT1	FALSE	0.29652	0.0948816
Tumor 1	R_NR	AMY1	FALSE	-1.00288	0.094908
Tumor 1	R_NR	TRPS1	FALSE	-0.390683	0.0952946
Tumor 1	R_NR	PAIP2	FALSE	-0.245578	0.0955406
Tumor 1	R_NR	B3GNT9	FALSE	-0.460972	0.0956301
Tumor 1	R_NR	CCNE2	FALSE	0.339767	0.0958038
Tumor 1	R_NR	BORCS6	FALSE	-0.305441	0.0958823
Tumor 1	R_NR	CCDC107	FALSE	-0.18932	0.0958823
Tumor 1	R_NR	CD80	FALSE	0.704961	0.0958823
Tumor 1	R_NR	QSOX2	FALSE	0.210922	0.0960113
Tumor 1	R_NR	NDEL1	FALSE	-0.14979	0.0962075
Tumor 1	R_NR	IL12RB2	FALSE	1.474	0.0964671
Tumor 1	R_NR	HINT3	FALSE	-0.252112	0.0964989
Tumor 1	R_NR	SPIRE1	FALSE	-0.179927	0.0966209
Tumor 1	R_NR	PTPN9	FALSE	-0.184159	0.0966209
Tumor 1	R_NR	USPL1	FALSE	0.197988	0.0966209
Tumor 1	R_NR	SERPINH1	FALSE	-0.314586	0.0966417
Tumor 1	R_NR	IL15RA	FALSE	0.468454	0.0967431
Tumor 1	R_NR	RNASEK	FALSE	-0.182843	0.0967616
Tumor 1	R_NR	ERICH1	FALSE	0.303914	0.0967888
Tumor 1	R_NR	OSR1	FALSE	-0.466341	0.096928
Tumor 1	R_NR	SPATA24	FALSE	-0.383448	0.097279
Tumor 1	R_NR	GNAI3	FALSE	-0.195336	0.0973239
Tumor 1	R_NR	FBXW17	FALSE	0.219325	0.0973239
Tumor 1	R_NR	TIFAB	FALSE	0.39638	0.0973239
Tumor 1	R_NR	TRIM8	FALSE	-0.195246	0.0973839
Tumor 1	R_NR	VEGFD	FALSE	-0.415629	0.0977645
Tumor 1	R_NR	ISOC2A	FALSE	0.521309	0.097769
Tumor 1	R_NR	PIEZO1	FALSE	0.222837	0.0978713
Tumor 1	R_NR	PARVA	FALSE	-0.256962	0.0978713
Tumor 1	R_NR	ABLIM1	FALSE	0.894713	0.0980057
Tumor 1	R_NR	CPPED1	FALSE	-0.281222	0.0983917
Tumor 1	R_NR	DIS3	FALSE	0.327693	0.0987909
Tumor 1	R_NR	ODC1	FALSE	0.716858	0.0990375
Tumor 1	R_NR	ZBTB40	FALSE	0.210029	0.0991518
Tumor 1	R_NR	HAS2	FALSE	-0.372105	0.0994462
Tumor 1	R_NR	SLFN1	FALSE	0.628288	0.0994829
Tumor 1	R_NR	MID2	FALSE	-0.424609	0.0999301
Tumor 1	R_NR	ZNRF1	FALSE	0.187419	0.100218
Tumor 1	R_NR	CD300C2	FALSE	0.44066	0.100369
Tumor 1	R_NR	LYZ2	FALSE	0.680691	0.100369
Tumor 1	R_NR	SSBP4	FALSE	0.242829	0.100369
Tumor 1	R_NR	NCR1	FALSE	1.23919	0.100369
Tumor 1	R_NR	SH3BGRL	FALSE	-0.231736	0.10038
Tumor 1	R_NR	SH3BP2	FALSE	0.293124	0.100428
Tumor 1	R_NR	UBL3	FALSE	0.258377	0.100428
Tumor 1	R_NR	SGMS2	FALSE	0.460581	0.100428
Tumor 1	R_NR	NCK1	FALSE	-0.588176	0.100488
Tumor 1	R_NR	IL2RG	FALSE	0.533428	0.101085
Tumor 1	R_NR	TCF3	FALSE	-0.222134	0.101122
Tumor 1	R_NR	B4GALNT1	FALSE	0.418553	0.101122
Tumor 1	R_NR	RBP2	FALSE	-0.298186	0.101122
Tumor 1	R_NR	TNKS	FALSE	-0.373274	0.10166
Tumor 1	R_NR	GZMF	FALSE	2.18037	0.10166
Tumor 1	R_NR	OSBPL3	FALSE	0.289395	0.10176
Tumor 1	R_NR	SMYD3	FALSE	0.249065	0.10176
Tumor 1	R_NR	PLA2G4C	FALSE	0.496338	0.10176
Tumor 1	R_NR	LSM14A	FALSE	-0.181461	0.10176
Tumor 1	R_NR	PDLIM7	FALSE	-0.196882	0.10176
Tumor 1	R_NR	ATF7	FALSE	-0.247679	0.101844
Tumor 1	R_NR	P3H3	FALSE	-0.306121	0.10204
Tumor 1	R_NR	IRF2	FALSE	0.204256	0.102696
Tumor 1	R_NR	TMED10	FALSE	-0.183953	0.102762
Tumor 1	R_NR	SIRPB1B	FALSE	0.517655	0.102764
Tumor 1	R_NR	RAB19	FALSE	0.883179	0.102803
Tumor 1	R_NR	PROCR	FALSE	0.476692	0.102888
Tumor 1	R_NR	MAN2B2	FALSE	0.583762	0.10306
Tumor 1	R_NR	RIPOR2	FALSE	1.00167	0.103327
Tumor 1	R_NR	DPT	FALSE	-0.898015	0.103502
Tumor 1	R_NR	CNBP	FALSE	0.217882	0.103791
Tumor 1	R_NR	PIK3R2	FALSE	-0.291188	0.103878
Tumor 1	R_NR	GM21188	FALSE	0.694145	0.104454
Tumor 1	R_NR	UTP4	FALSE	0.32926	0.104703
Tumor 1	R_NR	CC2D2A	FALSE	-0.326984	0.104732
Tumor 1	R_NR	HSPB1	FALSE	1.98214	0.105056
Tumor 1	R_NR	GFER	FALSE	0.212965	0.105284
Tumor 1	R_NR	NUDT14	FALSE	-0.281413	0.106302
Tumor 1	R_NR	IFIT1	FALSE	-0.521817	0.106302
Tumor 1	R_NR	HELQ	FALSE	0.240553	0.106302
Tumor 1	R_NR	CTSC	FALSE	0.737302	0.106302
Tumor 1	R_NR	STK36	FALSE	-0.539083	0.106302
Tumor 1	R_NR	MBNL2	FALSE	-0.265034	0.106302
Tumor 1	R_NR	MPHOSPH9	FALSE	0.313473	0.106302
Tumor 1	R_NR	TNRC6C	FALSE	-0.22149	0.106302
Tumor 1	R_NR	ACIN1	FALSE	0.16328	0.106302
Tumor 1	R_NR	SEMA6C	FALSE	-0.526594	0.106302
Tumor 1	R_NR	PTPN6	FALSE	0.397113	0.106302
Tumor 1	R_NR	TJP3	FALSE	0.773859	0.10675
Tumor 1	R_NR	PNN	FALSE	0.230474	0.106985
Tumor 1	R_NR	TPD52L2	FALSE	-0.187483	0.106985
Tumor 1	R_NR	SURF6	FALSE	0.268819	0.106985
Tumor 1	R_NR	HEATR1	FALSE	0.472967	0.106985
Tumor 1	R_NR	BRINP3	FALSE	-0.817487	0.107136
Tumor 1	R_NR	HCFC2	FALSE	-0.333682	0.107203
Tumor 1	R_NR	APLP2	FALSE	-0.298003	0.107203
Tumor 1	R_NR	CSGALNACT1	FALSE	0.445108	0.107256
Tumor 1	R_NR	FUNDC2	FALSE	-0.264873	0.107379
Tumor 1	R_NR	AGRN	FALSE	-0.419651	0.107463
Tumor 1	R_NR	SUCLA2	FALSE	-0.158159	0.107463
Tumor 1	R_NR	SNX11	FALSE	0.253209	0.107469
Tumor 1	R_NR	MAPK12	FALSE	0.21728	0.107469
Tumor 1	R_NR	FAM20C	FALSE	0.418946	0.107489
Tumor 1	R_NR	LARP1B	FALSE	0.292671	0.107691
Tumor 1	R_NR	KCNE3	FALSE	-1.29016	0.107762
Tumor 1	R_NR	DCTPP1	FALSE	0.352122	0.107882
Tumor 1	R_NR	CD99L2	FALSE	-0.225691	0.10804
Tumor 1	R_NR	L3HYPDH	FALSE	-0.220031	0.10804
Tumor 1	R_NR	ARID3B	FALSE	0.629954	0.10804
Tumor 1	R_NR	SIK3	FALSE	0.256008	0.10804
Tumor 1	R_NR	MLF1	FALSE	0.692905	0.108134
Tumor 1	R_NR	PDE8A	FALSE	0.545961	0.108134
Tumor 1	R_NR	HIVEP1	FALSE	0.282345	0.108134
Tumor 1	R_NR	IGF1	FALSE	1.58274	0.108345
Tumor 1	R_NR	CTSB	FALSE	0.341814	0.108367
Tumor 1	R_NR	LRRC25	FALSE	0.385623	0.108388
Tumor 1	R_NR	PGRMC2	FALSE	-0.202972	0.108388
Tumor 1	R_NR	TMEM150B	FALSE	0.700901	0.108388
Tumor 1	R_NR	UNG	FALSE	0.3277	0.108635
Tumor 1	R_NR	MMP19	FALSE	0.607117	0.108655
Tumor 1	R_NR	GIMAP1	FALSE	0.848469	0.108655
Tumor 1	R_NR	UIMC1	FALSE	0.385107	0.1096
Tumor 1	R_NR	ZDHHC13	FALSE	0.194754	0.109824
Tumor 1	R_NR	ERLIN1	FALSE	0.346021	0.10987
Tumor 1	R_NR	PHF3	FALSE	-0.205271	0.109876
Tumor 1	R_NR	RNF157	FALSE	-0.388711	0.110182
Tumor 1	R_NR	GYS1	FALSE	-0.341631	0.110196
Tumor 1	R_NR	ZFP781	FALSE	-0.514901	0.110338
Tumor 1	R_NR	RHBDL1	FALSE	0.515329	0.110562
Tumor 1	R_NR	PHACTR2	FALSE	0.463185	0.110639
Tumor 1	R_NR	BCL9L	FALSE	-0.321274	0.110669
Tumor 1	R_NR	PRXL2C	FALSE	-0.309544	0.11096
Tumor 1	R_NR	C8G	FALSE	-0.872737	0.11096
Tumor 1	R_NR	NDUFV3	FALSE	-0.268456	0.111119
Tumor 1	R_NR	ZFP706	FALSE	-0.260885	0.111607
Tumor 1	R_NR	ALKBH5	FALSE	-0.342837	0.111607
Tumor 1	R_NR	ANXA2	FALSE	-0.239698	0.111746
Tumor 1	R_NR	WDR36	FALSE	-0.2365	0.111746
Tumor 1	R_NR	ELMO3	FALSE	0.541251	0.11264
Tumor 1	R_NR	LAG3	FALSE	1.03609	0.112901
Tumor 1	R_NR	METTL2	FALSE	0.319939	0.113027
Tumor 1	R_NR	KIZ	FALSE	-0.265909	0.113047
Tumor 1	R_NR	TMCO1	FALSE	-0.232693	0.113117
Tumor 1	R_NR	ACOX1	FALSE	-0.308048	0.113145
Tumor 1	R_NR	ZFP710	FALSE	0.225458	0.113157
Tumor 1	R_NR	SOX6	FALSE	1.92044	0.113449
Tumor 1	R_NR	MCU	FALSE	-0.211259	0.113756
Tumor 1	R_NR	PEX13	FALSE	-0.261516	0.113882
Tumor 1	R_NR	TACC2	FALSE	0.301576	0.113971
Tumor 1	R_NR	SPECC1	FALSE	-0.303732	0.113971
Tumor 1	R_NR	TRIM12A	FALSE	-0.319721	0.113971
Tumor 1	R_NR	CHEK1	FALSE	0.300925	0.11401
Tumor 1	R_NR	CISH	FALSE	0.736912	0.11401
Tumor 1	R_NR	BPHL	FALSE	-0.354937	0.11401
Tumor 1	R_NR	9930021J03RIK	FALSE	-0.317933	0.114151
Tumor 1	R_NR	MICALL2	FALSE	-0.346882	0.114151
Tumor 1	R_NR	SEC22B	FALSE	-0.257528	0.114283
Tumor 1	R_NR	CIAPIN1	FALSE	0.424462	0.114283
Tumor 1	R_NR	DZIP1	FALSE	-0.290271	0.114369
Tumor 1	R_NR	PGK1	FALSE	-0.294488	0.114867
Tumor 1	R_NR	ADORA2B	FALSE	0.434162	0.114867
Tumor 1	R_NR	PHTF2	FALSE	0.246597	0.114867
Tumor 1	R_NR	ARMC6	FALSE	0.341515	0.114867
Tumor 1	R_NR	ALYREF2	FALSE	-0.2891	0.114867
Tumor 1	R_NR	FPGT	FALSE	-0.294072	0.114867
Tumor 1	R_NR	CACNG7	FALSE	-0.305299	0.114867
Tumor 1	R_NR	PEA15A	FALSE	-0.234084	0.11492
Tumor 1	R_NR	FUOM	FALSE	0.775629	0.11492
Tumor 1	R_NR	AMPD3	FALSE	0.96005	0.115014
Tumor 1	R_NR	LILRB4A	FALSE	0.442157	0.115078
Tumor 1	R_NR	ARMCX1	FALSE	-0.470127	0.115078
Tumor 1	R_NR	DEXI	FALSE	-0.235508	0.115103
Tumor 1	R_NR	MYBBP1A	FALSE	0.256042	0.115175
Tumor 1	R_NR	PCNP	FALSE	-0.23208	0.115179
Tumor 1	R_NR	TRIM14	FALSE	0.36166	0.11528
Tumor 1	R_NR	MS4A4D	FALSE	-0.908339	0.115336
Tumor 1	R_NR	PRORSD1	FALSE	-0.275226	0.115336
Tumor 1	R_NR	CSNK2A2	FALSE	0.20842	0.115549
Tumor 1	R_NR	PNO1	FALSE	0.236942	0.115749
Tumor 1	R_NR	CENPN	FALSE	0.223709	0.115749
Tumor 1	R_NR	PYCARD	FALSE	0.486175	0.115749
Tumor 1	R_NR	CXCL2	FALSE	1.4978	0.115749
Tumor 1	R_NR	UBE2E2	FALSE	-0.247396	0.115749
Tumor 1	R_NR	YARS2	FALSE	0.262926	0.115749
Tumor 1	R_NR	PDGFA	FALSE	0.269727	0.115749
Tumor 1	R_NR	P4HA1	FALSE	-0.337446	0.115749
Tumor 1	R_NR	PSEN2	FALSE	0.265376	0.115794
Tumor 1	R_NR	CXCR6	FALSE	1.42656	0.116282
Tumor 1	R_NR	HMMR	FALSE	-0.239086	0.116282
Tumor 1	R_NR	RBMS2	FALSE	-0.217419	0.116318
Tumor 1	R_NR	JCAD	FALSE	-0.335273	0.116422
Tumor 1	R_NR	RHBDF1	FALSE	-0.325415	0.116582
Tumor 1	R_NR	FAM174A	FALSE	0.262565	0.116602
Tumor 1	R_NR	GRHPR	FALSE	-0.34966	0.116602
Tumor 1	R_NR	MAP3K15	FALSE	0.597747	0.116602
Tumor 1	R_NR	S100A9	FALSE	2.18718	0.117147
Tumor 1	R_NR	VPS13B	FALSE	-0.295552	0.1172
Tumor 1	R_NR	KATNBL1	FALSE	-0.196339	0.117201
Tumor 1	R_NR	LHFP	FALSE	-0.322758	0.117201
Tumor 1	R_NR	NOL9	FALSE	0.33349	0.117239
Tumor 1	R_NR	IGFBP3	FALSE	-0.806754	0.117239
Tumor 1	R_NR	TMEM185B	FALSE	-0.381479	0.117365
Tumor 1	R_NR	EXT2	FALSE	-0.252534	0.117365
Tumor 1	R_NR	TBC1D20	FALSE	-0.205527	0.117436
Tumor 1	R_NR	SLC2A9	FALSE	0.43679	0.117568
Tumor 1	R_NR	PIAS3	FALSE	-0.34378	0.117724
Tumor 1	R_NR	CTC1	FALSE	-0.291563	0.117724
Tumor 1	R_NR	TSC2	FALSE	-0.189079	0.117728
Tumor 1	R_NR	CERS6	FALSE	0.363485	0.117728
Tumor 1	R_NR	CYTIP	FALSE	0.58084	0.117728
Tumor 1	R_NR	FHL2	FALSE	-0.312068	0.117761
Tumor 1	R_NR	CD4	FALSE	1.09099	0.117761
Tumor 1	R_NR	WDSUB1	FALSE	-0.226894	0.117761
Tumor 1	R_NR	HIST3H2A	FALSE	-0.403426	0.117761
Tumor 1	R_NR	EMX2	FALSE	-0.464697	0.117783
Tumor 1	R_NR	CD200R1	FALSE	0.708578	0.118013
Tumor 1	R_NR	CDC42EP4	FALSE	-0.32076	0.118013
Tumor 1	R_NR	DHFR	FALSE	0.227162	0.118096
Tumor 1	R_NR	LTA4H	FALSE	-0.196314	0.118106
Tumor 1	R_NR	NPC2	FALSE	0.332525	0.118125
Tumor 1	R_NR	PCYT2	FALSE	-0.363887	0.118219
Tumor 1	R_NR	WDFY3	FALSE	-0.225193	0.118272
Tumor 1	R_NR	RFESD	FALSE	-0.185747	0.118272
Tumor 1	R_NR	GM10521	FALSE	0.870811	0.118272
Tumor 1	R_NR	PABPC4L	FALSE	-0.653256	0.118272
Tumor 1	R_NR	RAB5C	FALSE	0.205111	0.118325
Tumor 1	R_NR	E2F4	FALSE	0.146657	0.118325
Tumor 1	R_NR	CNOT6	FALSE	-0.264465	0.118325
Tumor 1	R_NR	PIK3C2A	FALSE	-0.198744	0.118337
Tumor 1	R_NR	PITPNM1	FALSE	0.210104	0.118352
Tumor 1	R_NR	NFKBIA	FALSE	0.281909	0.118412
Tumor 1	R_NR	DHODH	FALSE	0.37994	0.118607
Tumor 1	R_NR	ABCB1B	FALSE	0.316777	0.118614
Tumor 1	R_NR	KAZALD1	FALSE	-0.403473	0.118617
Tumor 1	R_NR	IFI205	FALSE	0.595155	0.11878
Tumor 1	R_NR	FAM110A	FALSE	0.204048	0.118783
Tumor 1	R_NR	TFG	FALSE	-0.25878	0.118783
Tumor 1	R_NR	SLC25A1	FALSE	-0.373615	0.118783
Tumor 1	R_NR	TRIM30D	FALSE	-0.40169	0.118783
Tumor 1	R_NR	TBL2	FALSE	-0.346522	0.118783
Tumor 1	R_NR	RNF227	FALSE	0.505816	0.11898
Tumor 1	R_NR	ITGA5	FALSE	-0.257896	0.119062
Tumor 1	R_NR	SSH1	FALSE	-0.24923	0.119089
Tumor 1	R_NR	ZFP523	FALSE	-0.266528	0.119089
Tumor 1	R_NR	PRKACB	FALSE	-0.226906	0.119089
Tumor 1	R_NR	NOP10	FALSE	-0.226599	0.119089
Tumor 1	R_NR	IL1R1	FALSE	0.747325	0.119089
Tumor 1	R_NR	PRKCQ	FALSE	1.08466	0.119163
Tumor 1	R_NR	CDH1	FALSE	0.774445	0.119204
Tumor 1	R_NR	KDM4B	FALSE	-0.391723	0.119204
Tumor 1	R_NR	SLA	FALSE	0.379011	0.119621
Tumor 1	R_NR	SEC24C	FALSE	-0.236978	0.119621
Tumor 1	R_NR	ZFP970	FALSE	-0.365476	0.119884
Tumor 1	R_NR	COL6A1	FALSE	-0.880967	0.120724
Tumor 1	R_NR	FBXO38	FALSE	-0.302838	0.12073
Tumor 1	R_NR	AMZ2	FALSE	-0.198923	0.120787
Tumor 1	R_NR	STARD3NL	FALSE	0.300174	0.120787
Tumor 1	R_NR	RTN4IP1	FALSE	0.270462	0.120787
Tumor 1	R_NR	SESTD1	FALSE	-0.451407	0.120787
Tumor 1	R_NR	P3H4	FALSE	-0.190206	0.120787
Tumor 1	R_NR	SLCO1A5	FALSE	-0.625425	0.120802
Tumor 1	R_NR	CXCL16	FALSE	0.398792	0.120802
Tumor 1	R_NR	RTL5	FALSE	0.648488	0.120802
Tumor 1	R_NR	RIOX2	FALSE	0.315672	0.120802
Tumor 1	R_NR	BOLA1	FALSE	-0.362692	0.120802
Tumor 1	R_NR	PPP1R16B	FALSE	1.05339	0.120802
Tumor 1	R_NR	UQCRC2	FALSE	-0.238508	0.120802
Tumor 1	R_NR	LPIN3	FALSE	-0.343223	0.120802
Tumor 1	R_NR	RTL8A	FALSE	-0.392096	0.120802
Tumor 1	R_NR	BC029722	FALSE	-0.292629	0.120828
Tumor 1	R_NR	CYFIP2	FALSE	0.567328	0.120828
Tumor 1	R_NR	NPTX1	FALSE	-0.605641	0.120926
Tumor 1	R_NR	TMC6	FALSE	-0.247878	0.120933
Tumor 1	R_NR	MEX3C	FALSE	-0.164568	0.120935
Tumor 1	R_NR	XRCC5	FALSE	-0.220242	0.120935
Tumor 1	R_NR	CAPN6	FALSE	-0.571434	0.121214
Tumor 1	R_NR	SPECC1L	FALSE	-0.214098	0.121327
Tumor 1	R_NR	FXYD2	FALSE	1.26652	0.121402
Tumor 1	R_NR	NUDT16	FALSE	-0.267235	0.121402
Tumor 1	R_NR	SRPR	FALSE	-0.172278	0.121411
Tumor 1	R_NR	GPNMB	FALSE	-0.472403	0.121598
Tumor 1	R_NR	GZMB	FALSE	1.32297	0.12161
Tumor 1	R_NR	GTF2I	FALSE	-0.23599	0.121775
Tumor 1	R_NR	MKS1	FALSE	-0.328173	0.121869
Tumor 1	R_NR	TIAM1	FALSE	0.441022	0.121869
Tumor 1	R_NR	USP48	FALSE	0.126758	0.122171
Tumor 1	R_NR	ISYNA1	FALSE	0.364432	0.12221
Tumor 1	R_NR	NCKAP1	FALSE	-0.225957	0.12221
Tumor 1	R_NR	ABHD17B	FALSE	0.135639	0.12221
Tumor 1	R_NR	MFN1	FALSE	-0.200181	0.122251
Tumor 1	R_NR	1700109H08RIK	FALSE	0.283632	0.122251
Tumor 1	R_NR	DCTD	FALSE	0.415958	0.122251
Tumor 1	R_NR	MRC1	FALSE	0.976989	0.122418
Tumor 1	R_NR	USP9X	FALSE	-0.179702	0.122418
Tumor 1	R_NR	S100A4	FALSE	-0.689926	0.122782
Tumor 1	R_NR	ARMCX3	FALSE	-0.315399	0.122855
Tumor 1	R_NR	SIMC1	FALSE	0.250259	0.122855
Tumor 1	R_NR	PPP2R1B	FALSE	0.287779	0.122855
Tumor 1	R_NR	MGARP	FALSE	-0.45848	0.12305
Tumor 1	R_NR	SLC25A11	FALSE	-0.196287	0.12305
Tumor 1	R_NR	SDC3	FALSE	0.475309	0.123068
Tumor 1	R_NR	KCTD17	FALSE	-0.213134	0.123068
Tumor 1	R_NR	NASP	FALSE	0.209238	0.123068
Tumor 1	R_NR	B230307C23RIK	FALSE	0.276459	0.123541
Tumor 1	R_NR	NSUN5	FALSE	0.290196	0.123783
Tumor 1	R_NR	RAB3GAP2	FALSE	-0.202596	0.123982
Tumor 1	R_NR	VPS37C	FALSE	-0.224705	0.12404
Tumor 1	R_NR	SUCLG2	FALSE	-0.22004	0.124098
Tumor 1	R_NR	CTNS	FALSE	-0.314563	0.124098
Tumor 1	R_NR	GABPA	FALSE	-0.256283	0.124709
Tumor 1	R_NR	CAMK4	FALSE	0.879615	0.124724
Tumor 1	R_NR	GM45871	FALSE	0.59365	0.124724
Tumor 1	R_NR	GIMAP6	FALSE	0.727391	0.124892
Tumor 1	R_NR	CSRP1	FALSE	-0.357961	0.124997
Tumor 1	R_NR	EMILIN1	FALSE	-0.593925	0.124997
Tumor 1	R_NR	ADAMTS7	FALSE	-0.507332	0.124997
Tumor 1	R_NR	DCN	FALSE	-0.607555	0.124997
Tumor 1	R_NR	LY6E	FALSE	-0.291766	0.124997
Tumor 1	R_NR	LFNG	FALSE	0.39039	0.124997
Tumor 1	R_NR	1600014C10RIK	FALSE	0.326784	0.125075
Tumor 1	R_NR	ZFP36L1	FALSE	-0.310609	0.125581
Tumor 1	R_NR	BBC3	FALSE	-0.226064	0.125694
Tumor 1	R_NR	SLC49A4	FALSE	-0.225188	0.125694
Tumor 1	R_NR	SC5D	FALSE	-0.277747	0.125696
Tumor 1	R_NR	GSTT2	FALSE	0.3963	0.125895
Tumor 1	R_NR	SGO1	FALSE	0.230729	0.125973
Tumor 1	R_NR	WNT7B	FALSE	0.250872	0.125994
Tumor 1	R_NR	CCDC189	FALSE	-0.623451	0.125994
Tumor 1	R_NR	CPQ	FALSE	-0.502442	0.126361
Tumor 1	R_NR	TRAJ25	FALSE	1.26471	0.126498
Tumor 1	R_NR	POP1	FALSE	0.317956	0.126972
Tumor 1	R_NR	NRBF2	FALSE	-0.193135	0.127035
Tumor 1	R_NR	RUNDC1	FALSE	0.22785	0.127314
Tumor 1	R_NR	TRAFD1	FALSE	0.374356	0.127314
Tumor 1	R_NR	CHPF2	FALSE	-0.254319	0.127351
Tumor 1	R_NR	A930002H24RIK	FALSE	-0.563879	0.127351
Tumor 1	R_NR	LMF2	FALSE	-0.201604	0.127351
Tumor 1	R_NR	ELK3	FALSE	-0.260115	0.127351
Tumor 1	R_NR	GM2A	FALSE	0.361574	0.127351
Tumor 1	R_NR	RMDN1	FALSE	-0.277747	0.127361
Tumor 1	R_NR	YWHAG	FALSE	0.290526	0.127605
Tumor 1	R_NR	SNAI1	FALSE	-0.420832	0.127605
Tumor 1	R_NR	GM10375	FALSE	-0.77111	0.127605
Tumor 1	R_NR	DCLK1	FALSE	-0.695657	0.127629
Tumor 1	R_NR	VWA5A	FALSE	-0.34177	0.127638
Tumor 1	R_NR	GAN	FALSE	0.325782	0.127638
Tumor 1	R_NR	RHOX5	FALSE	-0.210684	0.127832
Tumor 1	R_NR	R3HCC1	FALSE	-0.323092	0.127832
Tumor 1	R_NR	ANKRD37	FALSE	-0.722997	0.12792
Tumor 1	R_NR	ATF7IP	FALSE	-0.253884	0.127929
Tumor 1	R_NR	WWC2	FALSE	-0.156317	0.127995
Tumor 1	R_NR	TNIK	FALSE	0.943869	0.127995
Tumor 1	R_NR	ZCCHC10	FALSE	0.345014	0.128051
Tumor 1	R_NR	SMDT1	FALSE	-0.21768	0.128051
Tumor 1	R_NR	RAB3IP	FALSE	0.302165	0.128051
Tumor 1	R_NR	KIF13B	FALSE	0.249834	0.12815
Tumor 1	R_NR	IFI206	FALSE	0.626577	0.12815
Tumor 1	R_NR	TAF1A	FALSE	0.362293	0.128165
Tumor 1	R_NR	SPATA1	FALSE	-0.309162	0.128443
Tumor 1	R_NR	ACSF3	FALSE	0.627083	0.128443
Tumor 1	R_NR	SPSB4	FALSE	0.553874	0.12867
Tumor 1	R_NR	ELF4	FALSE	0.19598	0.128871
Tumor 1	R_NR	XAB2	FALSE	0.207026	0.129154
Tumor 1	R_NR	TNFSF13	FALSE	0.505875	0.129351
Tumor 1	R_NR	ZFP324	FALSE	-0.298402	0.129351
Tumor 1	R_NR	TRABD	FALSE	-0.211734	0.129351
Tumor 1	R_NR	PTGER2	FALSE	0.653696	0.129351
Tumor 1	R_NR	LY6C1	FALSE	-0.811793	0.129385
Tumor 1	R_NR	PCDHGA6	FALSE	-0.632745	0.129415
Tumor 1	R_NR	GSPT2	FALSE	0.333672	0.129488
Tumor 1	R_NR	FAM189B	FALSE	-0.326117	0.12954
Tumor 1	R_NR	ARHGEF10L	FALSE	0.442204	0.130442
Tumor 1	R_NR	HGF	FALSE	-0.525993	0.130593
Tumor 1	R_NR	PPP1R9A	FALSE	0.461195	0.130665
Tumor 1	R_NR	UNC13A	FALSE	-0.690884	0.130733
Tumor 1	R_NR	LOX	FALSE	-0.753977	0.130775
Tumor 1	R_NR	KIFAP3	FALSE	-0.192363	0.130923
Tumor 1	R_NR	NEIL3	FALSE	-0.333632	0.13109
Tumor 1	R_NR	CD109	FALSE	-0.799297	0.13109
Tumor 1	R_NR	CDKL2	FALSE	0.45362	0.131147
Tumor 1	R_NR	PIGF	FALSE	0.267331	0.131147
Tumor 1	R_NR	FBXO32	FALSE	-0.465788	0.131147
Tumor 1	R_NR	ACSBG1	FALSE	0.879785	0.131147
Tumor 1	R_NR	NOD1	FALSE	0.504942	0.131147
Tumor 1	R_NR	NFKBID	FALSE	0.472214	0.131147
Tumor 1	R_NR	ZFP148	FALSE	0.246844	0.1312
Tumor 1	R_NR	CDKN2D	FALSE	-0.378106	0.1312
Tumor 1	R_NR	TAF3	FALSE	0.235567	0.131268
Tumor 1	R_NR	MAP3K1	FALSE	0.33638	0.131268
Tumor 1	R_NR	P2RY13	FALSE	0.429926	0.131268
Tumor 1	R_NR	SAMHD1	FALSE	0.353853	0.131268
Tumor 1	R_NR	PPA2	FALSE	-0.228192	0.131268
Tumor 1	R_NR	LRRIQ3	FALSE	-0.731395	0.131392
Tumor 1	R_NR	CBX2	FALSE	0.210821	0.131594
Tumor 1	R_NR	PPP1R3D	FALSE	-0.623568	0.131674
Tumor 1	R_NR	RBFOX2	FALSE	-0.182003	0.132166
Tumor 1	R_NR	PRDX1	FALSE	0.20661	0.132166
Tumor 1	R_NR	GOLGB1	FALSE	-0.271274	0.132166
Tumor 1	R_NR	SNRNP40	FALSE	0.17151	0.132166
Tumor 1	R_NR	PLCB3	FALSE	-0.238938	0.132166
Tumor 1	R_NR	GSTO1	FALSE	0.226451	0.132294
Tumor 1	R_NR	IREB2	FALSE	-0.211957	0.132431
Tumor 1	R_NR	CRLF1	FALSE	-0.603407	0.132431
Tumor 1	R_NR	PNP	FALSE	0.310968	0.132476
Tumor 1	R_NR	EFNB3	FALSE	0.591111	0.132514
Tumor 1	R_NR	ABCC1	FALSE	0.296361	0.132514
Tumor 1	R_NR	5730455P16RIK	FALSE	-0.243001	0.132514
Tumor 1	R_NR	P2RY6	FALSE	0.363127	0.132514
Tumor 1	R_NR	GPS2	FALSE	-0.146056	0.132514
Tumor 1	R_NR	LMLN	FALSE	0.378941	0.132514
Tumor 1	R_NR	PPIH	FALSE	0.245259	0.132676
Tumor 1	R_NR	DDX5	FALSE	-0.178738	0.132768
Tumor 1	R_NR	PHLPP2	FALSE	0.214578	0.132768
Tumor 1	R_NR	GPHN	FALSE	-0.264009	0.132768
Tumor 1	R_NR	EPAS1	FALSE	0.731331	0.133106
Tumor 1	R_NR	ARAP1	FALSE	0.343596	0.133539
Tumor 1	R_NR	ARHGAP30	FALSE	0.390013	0.133628
Tumor 1	R_NR	IKZF2	FALSE	0.395874	0.133923
Tumor 1	R_NR	SLC17A7	FALSE	-0.389921	0.134439
Tumor 1	R_NR	ATF1	FALSE	-0.188427	0.134833
Tumor 1	R_NR	D430042O09RIK	FALSE	-0.308679	0.13518
Tumor 1	R_NR	ENC1	FALSE	0.27853	0.13518
Tumor 1	R_NR	TKT	FALSE	-0.172768	0.135298
Tumor 1	R_NR	MID1	FALSE	0.426945	0.135298
Tumor 1	R_NR	PLP2	FALSE	-0.238454	0.135298
Tumor 1	R_NR	PSMD9	FALSE	0.153818	0.135298
Tumor 1	R_NR	BACE1	FALSE	-0.267615	0.135298
[truncated: 33,725 more rows]

## Sheet: Tumor 2_spatial_DEA
cluster	comparison	Symbol	significant	log2FoldChange	padj
Tumor 2	R_NR	MME	TRUE	-2.41867	1.90676e-06
Tumor 2	R_NR	KRT10	TRUE	4.51813	3.0652e-05
Tumor 2	R_NR	OSBP	TRUE	-1.63121	8.05897e-05
Tumor 2	R_NR	NREP	TRUE	-1.49647	0.000119084
Tumor 2	R_NR	OGN	TRUE	-1.91513	0.000357827
Tumor 2	R_NR	CXCL9	TRUE	1.40221	0.000715526
Tumor 2	R_NR	CCL5	TRUE	2.16855	0.00163365
Tumor 2	R_NR	SEC24D	TRUE	-1.11039	0.00569882
Tumor 2	R_NR	MASP1	TRUE	-2.35659	0.00654932
Tumor 2	R_NR	KPRP	TRUE	6.46849	0.00669572
Tumor 2	R_NR	CDH26	TRUE	-2.15988	0.00669572
Tumor 2	R_NR	CP	TRUE	-1.69921	0.00669572
Tumor 2	R_NR	CCDC102A	TRUE	-1.24231	0.00669572
Tumor 2	R_NR	RUNX1T1	TRUE	-1.63658	0.00769076
Tumor 2	R_NR	KRT14	TRUE	5.41299	0.00884868
Tumor 2	R_NR	PMP2	TRUE	-3.34798	0.00884868
Tumor 2	R_NR	COL6A4	TRUE	-2.59955	0.00919855
Tumor 2	R_NR	TRIM2	TRUE	-0.898534	0.00924884
Tumor 2	R_NR	HR	TRUE	2.57991	0.00924884
Tumor 2	R_NR	SMARCA2	TRUE	-1.05573	0.00924884
Tumor 2	R_NR	HSPB1	TRUE	3.86421	0.0110279
Tumor 2	R_NR	EVPL	TRUE	6.5001	0.0110279
Tumor 2	R_NR	PTPRF	TRUE	4.68421	0.0110279
Tumor 2	R_NR	HNRNPR	TRUE	-0.98342	0.0127394
Tumor 2	R_NR	ARG1	TRUE	2.11431	0.0127394
Tumor 2	R_NR	KRT80	TRUE	3.01095	0.0145777
Tumor 2	R_NR	4833439L19RIK	TRUE	-0.768375	0.0148656
Tumor 2	R_NR	GATA3	TRUE	2.64442	0.0154881
Tumor 2	R_NR	PKP3	TRUE	4.71195	0.0160078
Tumor 2	R_NR	EMX2	TRUE	-0.847714	0.0164522
Tumor 2	R_NR	CCL8	TRUE	3.67963	0.01751
Tumor 2	R_NR	CCN4	TRUE	-1.07618	0.0191507
Tumor 2	R_NR	LPAR1	TRUE	-1.17564	0.0206331
Tumor 2	R_NR	MBP	TRUE	1.4275	0.0206331
Tumor 2	R_NR	LIPM	TRUE	5.06077	0.0206331
Tumor 2	R_NR	VCAN	TRUE	-0.994368	0.0206331
Tumor 2	R_NR	GAMT	TRUE	-0.919401	0.0206331
Tumor 2	R_NR	ANO9	TRUE	5.74387	0.0230959
Tumor 2	R_NR	NIPAL4	TRUE	6.19288	0.0230959
Tumor 2	R_NR	CLIC3	TRUE	5.45396	0.0230959
Tumor 2	R_NR	MMP16	TRUE	-1.14801	0.0233657
Tumor 2	R_NR	KANK1	TRUE	2.96295	0.0233657
Tumor 2	R_NR	CALM5	TRUE	6.12476	0.0267764
Tumor 2	R_NR	EPCAM	TRUE	4.04805	0.029824
Tumor 2	R_NR	ARHGAP42	TRUE	-0.902338	0.0307766
Tumor 2	R_NR	ASPRV1	TRUE	6.01695	0.0309944
Tumor 2	R_NR	SBSN	TRUE	4.72363	0.0313263
Tumor 2	R_NR	SGSM2	TRUE	-0.943858	0.032283
Tumor 2	R_NR	ALOX15	TRUE	4.44605	0.0325762
Tumor 2	R_NR	ID4	TRUE	2.62934	0.0339461
Tumor 2	R_NR	MECOM	TRUE	-1.80909	0.0339461
Tumor 2	R_NR	EPHA7	TRUE	-1.52549	0.0348777
Tumor 2	R_NR	ORAI3	TRUE	-0.79534	0.0348922
Tumor 2	R_NR	CAMSAP3	TRUE	4.05026	0.0348922
Tumor 2	R_NR	SERPINB2	TRUE	4.29308	0.0362489
Tumor 2	R_NR	NCK2	TRUE	-0.862885	0.0362489
Tumor 2	R_NR	COL1A2	TRUE	2.90066	0.0362489
Tumor 2	R_NR	FCGR3	TRUE	1.60602	0.0362489
Tumor 2	R_NR	CREB3L1	TRUE	-0.87175	0.0372622
Tumor 2	R_NR	CDH11	TRUE	-1.25606	0.0384317
Tumor 2	R_NR	LRRC17	TRUE	-0.969785	0.0388053
Tumor 2	R_NR	CKMT1	TRUE	5.53483	0.0388053
Tumor 2	R_NR	SDR16C5	TRUE	5.68449	0.0388053
Tumor 2	R_NR	GM5934	TRUE	-0.913861	0.0404134
Tumor 2	R_NR	CPSF1	TRUE	-0.998661	0.0404134
Tumor 2	R_NR	KANK2	TRUE	-0.992076	0.0404134
Tumor 2	R_NR	LYNX1	TRUE	-1.24033	0.0404134
Tumor 2	R_NR	TFAP2C	TRUE	4.16713	0.0404134
Tumor 2	R_NR	PIR	TRUE	-0.751236	0.0446428
Tumor 2	R_NR	PLA2G7	TRUE	0.986819	0.0446428
Tumor 2	R_NR	ITGB2	TRUE	1.29662	0.0462186
Tumor 2	R_NR	BNIPL	TRUE	4.80355	0.0462186
Tumor 2	R_NR	SPINK5	TRUE	5.92225	0.0470413
Tumor 2	R_NR	DAPL1	TRUE	5.62164	0.0478279
Tumor 2	R_NR	MT4	TRUE	6.19773	0.0478279
Tumor 2	R_NR	FPR2	TRUE	1.57098	0.0478279
Tumor 2	R_NR	ATP6V1C2	TRUE	5.15893	0.0478279
Tumor 2	R_NR	ANKRD29	TRUE	-0.97513	0.0478279
Tumor 2	R_NR	GPC4	TRUE	-0.884406	0.0478279
Tumor 2	R_NR	ECHDC3	TRUE	-1.26565	0.0493952
Tumor 2	R_NR	LURAP1L	FALSE	-1.30455	0.0507538
Tumor 2	R_NR	TNS4	FALSE	3.69064	0.0507538
Tumor 2	R_NR	ADAMTS6	FALSE	-1.46956	0.0507538
Tumor 2	R_NR	MAPK13	FALSE	3.1477	0.0507538
Tumor 2	R_NR	AMACR	FALSE	-0.850272	0.0507538
Tumor 2	R_NR	ALOX12B	FALSE	5.14719	0.0507538
Tumor 2	R_NR	EHBP1	FALSE	-0.783236	0.0507538
Tumor 2	R_NR	PI15	FALSE	-1.7713	0.0507538
Tumor 2	R_NR	SELENOP	FALSE	1.80573	0.0507538
Tumor 2	R_NR	KIF26B	FALSE	-1.21642	0.0507538
Tumor 2	R_NR	CD84	FALSE	0.9511	0.0507538
Tumor 2	R_NR	RGS17	FALSE	-1.02293	0.0507538
Tumor 2	R_NR	IL1RN	FALSE	1.56738	0.0507538
Tumor 2	R_NR	SNTB1	FALSE	-1.00408	0.0511968
Tumor 2	R_NR	CELSR1	FALSE	3.27352	0.0512115
Tumor 2	R_NR	TLE2	FALSE	-1.13312	0.0524713
Tumor 2	R_NR	PHKA1	FALSE	-0.907046	0.0526481
Tumor 2	R_NR	NRBF2	FALSE	-0.907448	0.0527195
Tumor 2	R_NR	IKZF3	FALSE	2.1018	0.0527195
Tumor 2	R_NR	ARHGDIB	FALSE	0.91052	0.0527397
Tumor 2	R_NR	SH3BP4	FALSE	-1.14316	0.0527397
Tumor 2	R_NR	SULT5A1	FALSE	5.51444	0.0538429
Tumor 2	R_NR	CCDC122	FALSE	-1.02738	0.0540436
Tumor 2	R_NR	SLPI	FALSE	2.98249	0.0586956
Tumor 2	R_NR	PLCB1	FALSE	-1.05663	0.0590606
Tumor 2	R_NR	FLG2	FALSE	8.20661	0.0597907
Tumor 2	R_NR	RAB11FIP4	FALSE	3.34123	0.0597907
Tumor 2	R_NR	SUSD2	FALSE	3.8506	0.0619328
Tumor 2	R_NR	GM14325	FALSE	-0.961166	0.0619328
Tumor 2	R_NR	ZFP951	FALSE	-1.22114	0.062002
Tumor 2	R_NR	SRGN	FALSE	0.965396	0.062002
Tumor 2	R_NR	IGHJ4	FALSE	3.05655	0.062002
Tumor 2	R_NR	INKA1	FALSE	-1.01732	0.062002
Tumor 2	R_NR	WNK2	FALSE	5.66846	0.0624455
Tumor 2	R_NR	DACT3	FALSE	-1.54901	0.0624455
Tumor 2	R_NR	EPB41L4B	FALSE	1.93297	0.0624455
Tumor 2	R_NR	SLCO1A5	FALSE	-1.22136	0.0631264
Tumor 2	R_NR	MAPRE3	FALSE	-0.932313	0.0644707
Tumor 2	R_NR	LRP2	FALSE	-1.34956	0.064628
Tumor 2	R_NR	TMPRSS4	FALSE	6.19177	0.066355
Tumor 2	R_NR	SRR	FALSE	-0.989934	0.066355
Tumor 2	R_NR	TMEM54	FALSE	4.18551	0.066355
Tumor 2	R_NR	IL31RA	FALSE	4.52627	0.066355
Tumor 2	R_NR	CDK8	FALSE	-0.778308	0.066355
Tumor 2	R_NR	COG5	FALSE	-0.736649	0.066355
Tumor 2	R_NR	GAS7	FALSE	-0.798791	0.0667727
Tumor 2	R_NR	SMARCD3	FALSE	-0.90988	0.0668182
Tumor 2	R_NR	PCDHB14	FALSE	-1.32562	0.0670144
Tumor 2	R_NR	STMN1	FALSE	-0.627774	0.0670144
Tumor 2	R_NR	CPA4	FALSE	3.38422	0.0670144
Tumor 2	R_NR	EZR	FALSE	0.622839	0.06779
Tumor 2	R_NR	MR1	FALSE	-0.83684	0.0679341
Tumor 2	R_NR	HK3	FALSE	0.774415	0.0679991
Tumor 2	R_NR	PLSCR4	FALSE	-1.03779	0.0679991
Tumor 2	R_NR	CCL9	FALSE	1.19589	0.0686324
Tumor 2	R_NR	PRKD3	FALSE	-0.694651	0.0686324
Tumor 2	R_NR	FGFR3	FALSE	2.15928	0.0686324
Tumor 2	R_NR	LETMD1	FALSE	-0.802242	0.0686324
Tumor 2	R_NR	PERP	FALSE	5.41571	0.0686324
Tumor 2	R_NR	SPINT2	FALSE	2.37911	0.0695976
Tumor 2	R_NR	ASPN	FALSE	-1.22232	0.0701762
Tumor 2	R_NR	COBL	FALSE	4.40819	0.0701762
Tumor 2	R_NR	PDGFRA	FALSE	-0.855389	0.0706658
Tumor 2	R_NR	GM2030	FALSE	-1.47938	0.0706658
Tumor 2	R_NR	MFSD7A	FALSE	1.87149	0.0706658
Tumor 2	R_NR	PAQR7	FALSE	1.95541	0.0714788
Tumor 2	R_NR	ISOC2B	FALSE	-0.951199	0.0715416
Tumor 2	R_NR	ARHGAP24	FALSE	-1.05107	0.0715416
Tumor 2	R_NR	CFP	FALSE	1.02685	0.0715416
Tumor 2	R_NR	FKBP7	FALSE	-0.688979	0.0720558
Tumor 2	R_NR	CRYBG2	FALSE	4.76036	0.0720558
Tumor 2	R_NR	PPM1L	FALSE	-0.781111	0.0720558
Tumor 2	R_NR	LAD1	FALSE	3.57314	0.0720558
Tumor 2	R_NR	ALOXE3	FALSE	3.72536	0.0720558
Tumor 2	R_NR	MYH14	FALSE	4.6899	0.0720558
Tumor 2	R_NR	MPV17	FALSE	-0.794009	0.0720558
Tumor 2	R_NR	CERS4	FALSE	2.82687	0.0737697
Tumor 2	R_NR	CILP	FALSE	-0.871323	0.0737697
Tumor 2	R_NR	AIF1	FALSE	1.00719	0.0744055
Tumor 2	R_NR	CYP2D22	FALSE	-1.09375	0.0744055
Tumor 2	R_NR	IGF2	FALSE	-1.72247	0.0759571
Tumor 2	R_NR	CEP131	FALSE	-0.627273	0.0759571
Tumor 2	R_NR	ARRDC4	FALSE	1.22001	0.0765991
Tumor 2	R_NR	EPN3	FALSE	5.46081	0.077201
Tumor 2	R_NR	NR1H3	FALSE	1.41171	0.0795468
Tumor 2	R_NR	STXBP4	FALSE	-1.23461	0.0800173
Tumor 2	R_NR	NINL	FALSE	-0.87227	0.0804749
Tumor 2	R_NR	IL20RB	FALSE	1.35792	0.0805736
Tumor 2	R_NR	TEDDM3	FALSE	5.39752	0.0805736
Tumor 2	R_NR	ACSBG1	FALSE	2.09252	0.0830524
Tumor 2	R_NR	MPZL2	FALSE	4.79692	0.0855159
Tumor 2	R_NR	HADHA	FALSE	-0.746879	0.0857371
Tumor 2	R_NR	RSRP1	FALSE	1.47733	0.0884984
Tumor 2	R_NR	NCF1	FALSE	0.769171	0.0919947
Tumor 2	R_NR	UCP2	FALSE	1.15377	0.0925103
Tumor 2	R_NR	RAB30	FALSE	-1.65907	0.0927082
Tumor 2	R_NR	CIART	FALSE	-0.845921	0.0928505
Tumor 2	R_NR	HAL	FALSE	2.71956	0.0928505
Tumor 2	R_NR	BHLHE41	FALSE	-1.02239	0.0928505
Tumor 2	R_NR	LCE1M	FALSE	7.47943	0.0928505
Tumor 2	R_NR	CNOT7	FALSE	0.414585	0.0928505
Tumor 2	R_NR	STARD4	FALSE	-0.85049	0.0951904
Tumor 2	R_NR	FRK	FALSE	-0.767062	0.0954103
Tumor 2	R_NR	ADGRL3	FALSE	-1.01468	0.0954103
Tumor 2	R_NR	LCORL	FALSE	-0.785401	0.0954103
Tumor 2	R_NR	PCDHB16	FALSE	-1.66745	0.0958056
Tumor 2	R_NR	RSRC1	FALSE	-0.788764	0.0977618
Tumor 2	R_NR	NLRC5	FALSE	0.804	0.0982841
Tumor 2	R_NR	BOLA3	FALSE	-0.654786	0.0982841
Tumor 2	R_NR	ABCA1	FALSE	1.00863	0.100411
Tumor 2	R_NR	SCARA5	FALSE	-1.10406	0.100411
Tumor 2	R_NR	KCTD11	FALSE	-0.82236	0.102477
Tumor 2	R_NR	SKINT10	FALSE	4.11911	0.102656
Tumor 2	R_NR	LAMB3	FALSE	5.16344	0.102656
Tumor 2	R_NR	ALDH1L2	FALSE	-0.764021	0.102656
Tumor 2	R_NR	FNDC9	FALSE	5.49356	0.103956
Tumor 2	R_NR	LY6D	FALSE	5.63104	0.105267
Tumor 2	R_NR	KLC3	FALSE	3.68876	0.105267
Tumor 2	R_NR	RICTOR	FALSE	-1.42333	0.105267
Tumor 2	R_NR	RAB13	FALSE	-0.817097	0.105267
Tumor 2	R_NR	NRP1	FALSE	-0.886016	0.105267
Tumor 2	R_NR	PKP1	FALSE	4.56027	0.105291
Tumor 2	R_NR	SKINT9	FALSE	4.20735	0.105922
Tumor 2	R_NR	PTN	FALSE	2.6834	0.1067
Tumor 2	R_NR	KLHL2	FALSE	0.711978	0.106847
Tumor 2	R_NR	CLEC4A1	FALSE	1.2296	0.107955
Tumor 2	R_NR	POLI	FALSE	-0.977116	0.110553
Tumor 2	R_NR	UBE2C	FALSE	-0.658726	0.110656
Tumor 2	R_NR	SKINT1	FALSE	5.15123	0.110762
Tumor 2	R_NR	AK1	FALSE	-1.05286	0.110762
Tumor 2	R_NR	GMIP	FALSE	0.752892	0.110762
Tumor 2	R_NR	WDR60	FALSE	-0.535031	0.111671
Tumor 2	R_NR	GM20219	FALSE	3.01879	0.116011
Tumor 2	R_NR	BICDL2	FALSE	6.03091	0.117132
Tumor 2	R_NR	CDSN	FALSE	3.97757	0.121766
Tumor 2	R_NR	PTPRM	FALSE	-0.834548	0.121766
Tumor 2	R_NR	NCCRP1	FALSE	5.59258	0.122333
Tumor 2	R_NR	ADGRF4	FALSE	4.75534	0.122333
Tumor 2	R_NR	ENPP2	FALSE	-1.38521	0.122333
Tumor 2	R_NR	DCAF6	FALSE	-0.740286	0.122333
Tumor 2	R_NR	IRAK1BP1	FALSE	-0.675004	0.122351
Tumor 2	R_NR	GULP1	FALSE	-0.990175	0.122351
Tumor 2	R_NR	ZFAND2B	FALSE	-0.555918	0.122351
Tumor 2	R_NR	MYO6	FALSE	-0.788933	0.123632
Tumor 2	R_NR	ADCY1	FALSE	5.49581	0.123632
Tumor 2	R_NR	CPNE8	FALSE	-1.43475	0.123632
Tumor 2	R_NR	RAB25	FALSE	4.41229	0.123632
Tumor 2	R_NR	PROM2	FALSE	5.3079	0.123632
Tumor 2	R_NR	ACACB	FALSE	3.33699	0.123632
Tumor 2	R_NR	UBE2E2	FALSE	-0.712073	0.123632
Tumor 2	R_NR	LY6M	FALSE	4.04995	0.124115
Tumor 2	R_NR	KIF16B	FALSE	-1.19983	0.124351
Tumor 2	R_NR	PRKD1	FALSE	-0.834954	0.125644
Tumor 2	R_NR	C3	FALSE	1.68506	0.125993
Tumor 2	R_NR	FCGR2B	FALSE	0.942601	0.125993
Tumor 2	R_NR	CENPE	FALSE	-0.649937	0.126789
Tumor 2	R_NR	COX19	FALSE	-0.565479	0.126823
Tumor 2	R_NR	OAS1F	FALSE	4.7637	0.130894
Tumor 2	R_NR	TMPRSS13	FALSE	4.53111	0.130894
Tumor 2	R_NR	ANKMY2	FALSE	-0.724422	0.133039
Tumor 2	R_NR	IRF8	FALSE	0.994601	0.133039
Tumor 2	R_NR	CELSR2	FALSE	4.63706	0.133053
Tumor 2	R_NR	NINJ1	FALSE	0.955325	0.133349
Tumor 2	R_NR	ZC3H6	FALSE	-0.790753	0.133349
Tumor 2	R_NR	GNB5	FALSE	-0.568522	0.133858
Tumor 2	R_NR	ZFP970	FALSE	-0.65101	0.134533
Tumor 2	R_NR	BST1	FALSE	1.7218	0.135624
Tumor 2	R_NR	TMSB15A	FALSE	3.13717	0.13597
Tumor 2	R_NR	2010315B03RIK	FALSE	-0.857727	0.138361
Tumor 2	R_NR	RORA	FALSE	1.58225	0.14346
Tumor 2	R_NR	2610301B20RIK	FALSE	-0.670269	0.143781
Tumor 2	R_NR	RAB33B	FALSE	-0.749423	0.143913
Tumor 2	R_NR	ACY1	FALSE	-0.782721	0.143913
Tumor 2	R_NR	SOD2	FALSE	0.770226	0.143913
Tumor 2	R_NR	RAPGEFL1	FALSE	1.71285	0.144174
Tumor 2	R_NR	USP6NL	FALSE	-0.578055	0.144174
Tumor 2	R_NR	OLA1	FALSE	-0.565131	0.145957
Tumor 2	R_NR	SLC1A4	FALSE	-0.670136	0.146278
Tumor 2	R_NR	ERCC5	FALSE	-1.2583	0.146278
Tumor 2	R_NR	GZF1	FALSE	-0.626745	0.146278
Tumor 2	R_NR	PDZK1IP1	FALSE	5.39109	0.146278
Tumor 2	R_NR	IQCB1	FALSE	-0.692931	0.146278
Tumor 2	R_NR	NFKBIL1	FALSE	-0.679247	0.146278
Tumor 2	R_NR	GRHL3	FALSE	5.59661	0.146278
Tumor 2	R_NR	SHPK	FALSE	-1.25748	0.146278
Tumor 2	R_NR	DNAJB4	FALSE	-0.767127	0.146576
Tumor 2	R_NR	FAM83H	FALSE	3.51309	0.147532
Tumor 2	R_NR	COL1A1	FALSE	1.45494	0.147571
Tumor 2	R_NR	EPHA1	FALSE	5.09812	0.149171
Tumor 2	R_NR	DGAT1	FALSE	-0.976445	0.149171
Tumor 2	R_NR	SEMA3D	FALSE	3.82466	0.149171
Tumor 2	R_NR	CSTF3	FALSE	-0.527191	0.149668
Tumor 2	R_NR	TPRG	FALSE	4.73256	0.150847
Tumor 2	R_NR	RNF208	FALSE	4.44354	0.150863
Tumor 2	R_NR	FZD6	FALSE	2.31987	0.153156
Tumor 2	R_NR	CYBA	FALSE	1.10917	0.15373
Tumor 2	R_NR	GRID1	FALSE	-0.589118	0.156237
Tumor 2	R_NR	THBS1	FALSE	1.45371	0.158979
Tumor 2	R_NR	LGMN	FALSE	0.757272	0.158979
Tumor 2	R_NR	MEIS2	FALSE	-0.741421	0.161582
Tumor 2	R_NR	POU3F1	FALSE	5.35697	0.161582
Tumor 2	R_NR	SEC14L4	FALSE	3.93075	0.161582
Tumor 2	R_NR	ALDH3B2	FALSE	4.12044	0.161582
Tumor 2	R_NR	SNN	FALSE	-0.656783	0.161582
Tumor 2	R_NR	SDR9C7	FALSE	4.18752	0.161582
Tumor 2	R_NR	CAPN6	FALSE	-1.16851	0.162286
Tumor 2	R_NR	GPR153	FALSE	-1.17012	0.162882
Tumor 2	R_NR	PRDX5	FALSE	1.05763	0.16418
Tumor 2	R_NR	HOXA11	FALSE	-0.81808	0.165581
Tumor 2	R_NR	CYSRT1	FALSE	6.03427	0.166656
Tumor 2	R_NR	STAB1	FALSE	1.12425	0.169552
Tumor 2	R_NR	ITGB8	FALSE	-0.907886	0.169552
Tumor 2	R_NR	LPIN1	FALSE	-1.21135	0.173123
Tumor 2	R_NR	TRP63	FALSE	6.97623	0.173123
Tumor 2	R_NR	DNAJC22	FALSE	-0.996458	0.173123
Tumor 2	R_NR	IL18BP	FALSE	0.730183	0.173123
Tumor 2	R_NR	EIF4G1	FALSE	1.13817	0.173295
Tumor 2	R_NR	MARCH1	FALSE	0.680116	0.173295
Tumor 2	R_NR	CTXN1	FALSE	-0.847229	0.173684
Tumor 2	R_NR	EXOC3	FALSE	-0.649812	0.173684
Tumor 2	R_NR	PGM2	FALSE	-0.603673	0.173684
Tumor 2	R_NR	AIRE	FALSE	-1.36867	0.173684
Tumor 2	R_NR	LAMA3	FALSE	2.8194	0.173684
Tumor 2	R_NR	CLK2	FALSE	-0.553327	0.173684
Tumor 2	R_NR	LRRC40	FALSE	-0.619287	0.173699
Tumor 2	R_NR	LPIN3	FALSE	-0.921615	0.176853
Tumor 2	R_NR	H2-DMA	FALSE	0.842416	0.177377
Tumor 2	R_NR	ABRAXAS2	FALSE	-0.660853	0.177421
Tumor 2	R_NR	PARP16	FALSE	-0.533495	0.177421
Tumor 2	R_NR	NR2F2	FALSE	-0.622997	0.177801
Tumor 2	R_NR	HMGN5	FALSE	-0.943464	0.177801
Tumor 2	R_NR	CDC42EP5	FALSE	-0.610514	0.177801
Tumor 2	R_NR	APOE	FALSE	1.90225	0.177801
Tumor 2	R_NR	SGCE	FALSE	-0.64813	0.177801
Tumor 2	R_NR	AAR2	FALSE	-0.662989	0.177801
Tumor 2	R_NR	DDAH2	FALSE	-0.715084	0.177801
Tumor 2	R_NR	PSTPIP1	FALSE	1.02309	0.177801
Tumor 2	R_NR	CD55	FALSE	1.97543	0.177801
Tumor 2	R_NR	ADAM8	FALSE	0.917621	0.177801
Tumor 2	R_NR	CERS3	FALSE	3.24848	0.177801
Tumor 2	R_NR	SERPINB11	FALSE	4.41833	0.177801
Tumor 2	R_NR	CD38	FALSE	1.39645	0.177801
Tumor 2	R_NR	PPP3CC	FALSE	-0.666791	0.177801
Tumor 2	R_NR	PDZRN3	FALSE	1.27978	0.177801
Tumor 2	R_NR	SPATA1	FALSE	-1.10713	0.177801
Tumor 2	R_NR	SLC16A14	FALSE	3.84635	0.178572
Tumor 2	R_NR	NGEF	FALSE	1.66644	0.179726
Tumor 2	R_NR	TTYH2	FALSE	-0.615414	0.182252
Tumor 2	R_NR	NDUFA4L2	FALSE	1.53506	0.182252
Tumor 2	R_NR	S100A14	FALSE	4.31916	0.182252
Tumor 2	R_NR	TSPAN8	FALSE	2.49575	0.182252
Tumor 2	R_NR	WWC1	FALSE	4.24588	0.182252
Tumor 2	R_NR	SLC11A1	FALSE	0.754245	0.182252
Tumor 2	R_NR	JUP	FALSE	1.45377	0.182252
Tumor 2	R_NR	FBXL5	FALSE	0.761216	0.182252
Tumor 2	R_NR	TYROBP	FALSE	0.817951	0.182252
Tumor 2	R_NR	CRIP1	FALSE	0.921194	0.182252
Tumor 2	R_NR	KRT78	FALSE	5.29506	0.183633
Tumor 2	R_NR	F7	FALSE	2.7708	0.183633
Tumor 2	R_NR	CTNNB1	FALSE	0.937022	0.183905
Tumor 2	R_NR	RASA1	FALSE	-0.554662	0.183905
Tumor 2	R_NR	RNF225	FALSE	2.10936	0.183905
Tumor 2	R_NR	KLHL22	FALSE	1.29695	0.184796
Tumor 2	R_NR	ZFP608	FALSE	-0.716393	0.187334
Tumor 2	R_NR	5730455P16RIK	FALSE	-0.602064	0.187334
Tumor 2	R_NR	SEMA3G	FALSE	2.53411	0.188202
Tumor 2	R_NR	CALHM6	FALSE	1.6334	0.188202
Tumor 2	R_NR	ZFP9	FALSE	-0.703512	0.188202
Tumor 2	R_NR	NOP58	FALSE	0.903749	0.190162
Tumor 2	R_NR	IL1RL1	FALSE	0.851222	0.192098
Tumor 2	R_NR	SKINT4	FALSE	3.98049	0.192098
Tumor 2	R_NR	GLCE	FALSE	-0.72865	0.192098
Tumor 2	R_NR	BBS2	FALSE	-1.00438	0.192098
Tumor 2	R_NR	EPHX3	FALSE	2.70592	0.193853
Tumor 2	R_NR	DNM1L	FALSE	-0.568638	0.194474
Tumor 2	R_NR	FAM71F2	FALSE	-1.14484	0.198746
Tumor 2	R_NR	CD22	FALSE	2.37248	0.198746
Tumor 2	R_NR	KLF8	FALSE	-0.733249	0.199179
Tumor 2	R_NR	5730409E04RIK	FALSE	-0.569685	0.199544
Tumor 2	R_NR	MAP2	FALSE	1.91169	0.200565
Tumor 2	R_NR	ULK2	FALSE	-0.622999	0.200565
Tumor 2	R_NR	OLFR1189	FALSE	-0.829127	0.200565
Tumor 2	R_NR	IMMP2L	FALSE	-0.704572	0.200988
Tumor 2	R_NR	ZBTB16	FALSE	4.14663	0.2019
Tumor 2	R_NR	GPR132	FALSE	1.13606	0.2019
Tumor 2	R_NR	TRAF3IP2	FALSE	-0.759162	0.2019
Tumor 2	R_NR	MGST1	FALSE	1.4376	0.202501
Tumor 2	R_NR	TGFBI	FALSE	1.12467	0.20256
Tumor 2	R_NR	KLK8	FALSE	2.09322	0.20256
Tumor 2	R_NR	MEFV	FALSE	1.80676	0.20256
Tumor 2	R_NR	DNAJC1	FALSE	-0.513731	0.20256
Tumor 2	R_NR	PLCL1	FALSE	-1.30659	0.202618
Tumor 2	R_NR	FUT2	FALSE	4.65984	0.203986
Tumor 2	R_NR	SNX11	FALSE	0.492959	0.20506
Tumor 2	R_NR	LACTB2	FALSE	-0.755445	0.20506
Tumor 2	R_NR	APCDD1	FALSE	-0.987948	0.205462
Tumor 2	R_NR	ORM1	FALSE	3.67927	0.205869
Tumor 2	R_NR	OTUD4	FALSE	0.870288	0.205869
Tumor 2	R_NR	CYBB	FALSE	0.731145	0.205869
Tumor 2	R_NR	THEM5	FALSE	4.61974	0.205869
Tumor 2	R_NR	GMEB2	FALSE	-0.515886	0.205869
Tumor 2	R_NR	TMUB1	FALSE	-0.760823	0.205869
Tumor 2	R_NR	CIB2	FALSE	1.73636	0.205869
Tumor 2	R_NR	RDH12	FALSE	3.64078	0.205869
Tumor 2	R_NR	CD274	FALSE	0.809904	0.205869
Tumor 2	R_NR	CCDC82	FALSE	-0.588787	0.205869
Tumor 2	R_NR	TNFRSF18	FALSE	1.21114	0.205869
Tumor 2	R_NR	CD3E	FALSE	1.36661	0.206393
Tumor 2	R_NR	CTSC	FALSE	0.880291	0.206393
Tumor 2	R_NR	CDH18	FALSE	-2.34753	0.206393
Tumor 2	R_NR	SLC6A14	FALSE	5.28928	0.206393
Tumor 2	R_NR	GZMA	FALSE	1.85884	0.206393
Tumor 2	R_NR	TARM1	FALSE	1.83308	0.20787
Tumor 2	R_NR	BMP7	FALSE	3.18941	0.209953
Tumor 2	R_NR	HAMP2	FALSE	4.91265	0.21119
Tumor 2	R_NR	BRMS1L	FALSE	-0.679843	0.21119
Tumor 2	R_NR	CHIT1	FALSE	5.62604	0.21119
Tumor 2	R_NR	ST7L	FALSE	-0.584437	0.212689
Tumor 2	R_NR	EML6	FALSE	-0.869074	0.212689
Tumor 2	R_NR	OVOL1	FALSE	4.72664	0.214847
Tumor 2	R_NR	HS1BP3	FALSE	-0.640808	0.217024
Tumor 2	R_NR	FCRLB	FALSE	1.25016	0.217024
Tumor 2	R_NR	DYRK1B	FALSE	-0.698141	0.217024
Tumor 2	R_NR	SCEL	FALSE	4.14082	0.217024
Tumor 2	R_NR	AHSA2	FALSE	-0.579572	0.217024
Tumor 2	R_NR	DNAJC25	FALSE	-0.685105	0.217024
Tumor 2	R_NR	EPS8L2	FALSE	2.05699	0.217634
Tumor 2	R_NR	DOK3	FALSE	0.584272	0.217634
Tumor 2	R_NR	RFNG	FALSE	-0.538954	0.217634
Tumor 2	R_NR	SAT2	FALSE	-0.99273	0.217634
Tumor 2	R_NR	PTPRK	FALSE	-0.652441	0.217634
Tumor 2	R_NR	RBFA	FALSE	-0.527363	0.21853
Tumor 2	R_NR	ETFBKMT	FALSE	-0.53795	0.21853
Tumor 2	R_NR	GM94	FALSE	6.23145	0.21853
Tumor 2	R_NR	ATG4B	FALSE	-0.619395	0.21853
Tumor 2	R_NR	FCER1G	FALSE	0.834849	0.21853
Tumor 2	R_NR	SVIL	FALSE	-0.700554	0.21853
Tumor 2	R_NR	CDK5	FALSE	-0.659942	0.21853
Tumor 2	R_NR	ABRAXAS1	FALSE	-0.767819	0.219016
Tumor 2	R_NR	TRIM59	FALSE	-0.594709	0.219502
Tumor 2	R_NR	HIST1H4H	FALSE	0.991288	0.219502
Tumor 2	R_NR	BPIFC	FALSE	3.11842	0.219502
Tumor 2	R_NR	MAN1C1	FALSE	0.80268	0.219502
Tumor 2	R_NR	TLCD1	FALSE	-0.776892	0.220491
Tumor 2	R_NR	NECTIN3	FALSE	-0.460178	0.222166
Tumor 2	R_NR	HIST1H2AI	FALSE	-0.948517	0.222166
Tumor 2	R_NR	TRIP13	FALSE	-0.597943	0.222433
Tumor 2	R_NR	FAM189B	FALSE	-0.53081	0.222433
Tumor 2	R_NR	TREX2	FALSE	3.24372	0.222867
Tumor 2	R_NR	GM14443	FALSE	-1.39893	0.222867
Tumor 2	R_NR	MFAP2	FALSE	1.92882	0.223117
Tumor 2	R_NR	SSPN	FALSE	-0.73856	0.223117
Tumor 2	R_NR	TMEM17	FALSE	-0.838217	0.223117
Tumor 2	R_NR	TRIQK	FALSE	-1.67698	0.223878
Tumor 2	R_NR	EVI5L	FALSE	-0.968032	0.223878
Tumor 2	R_NR	CACNA1D	FALSE	1.85858	0.224499
Tumor 2	R_NR	GZMG	FALSE	2.0228	0.224499
Tumor 2	R_NR	CD68	FALSE	0.691134	0.22455
Tumor 2	R_NR	TBC1D23	FALSE	-0.590009	0.224567
Tumor 2	R_NR	PRMT2	FALSE	-0.507807	0.224673
Tumor 2	R_NR	MID2	FALSE	-0.926864	0.224673
Tumor 2	R_NR	4931414P19RIK	FALSE	-0.862961	0.225104
Tumor 2	R_NR	KLRA7	FALSE	2.32546	0.225204
Tumor 2	R_NR	GDPD2	FALSE	4.27792	0.225204
Tumor 2	R_NR	SRSF6	FALSE	0.814522	0.225233
Tumor 2	R_NR	ACKR4	FALSE	4.91341	0.225433
Tumor 2	R_NR	DNAJB9	FALSE	-0.998278	0.226065
Tumor 2	R_NR	FBXO10	FALSE	-0.654041	0.227357
Tumor 2	R_NR	TGFA	FALSE	3.31666	0.228545
Tumor 2	R_NR	P3H2	FALSE	-0.703392	0.230245
Tumor 2	R_NR	IER5	FALSE	0.671275	0.230865
Tumor 2	R_NR	ARNTL	FALSE	-0.609283	0.235177
Tumor 2	R_NR	GLRB	FALSE	-1.73793	0.236803
Tumor 2	R_NR	NCK1	FALSE	-1.09334	0.236803
Tumor 2	R_NR	PRRG1	FALSE	-0.773033	0.236803
Tumor 2	R_NR	CYP17A1	FALSE	4.28679	0.238549
Tumor 2	R_NR	SGSM3	FALSE	-0.549426	0.238549
Tumor 2	R_NR	DDX59	FALSE	-0.822342	0.238549
Tumor 2	R_NR	GSS	FALSE	-0.633563	0.240349
Tumor 2	R_NR	FPR1	FALSE	1.45357	0.242335
Tumor 2	R_NR	TRIM29	FALSE	4.80264	0.242335
Tumor 2	R_NR	SIGLEC1	FALSE	2.13124	0.242335
Tumor 2	R_NR	RAB5A	FALSE	-0.673249	0.242421
Tumor 2	R_NR	GOLGA3	FALSE	-0.534536	0.242877
Tumor 2	R_NR	FAM171A2	FALSE	-0.665239	0.242877
Tumor 2	R_NR	MEAK7	FALSE	-1.20903	0.242901
Tumor 2	R_NR	RRM2	FALSE	1.06891	0.242901
Tumor 2	R_NR	HEPHL1	FALSE	3.94136	0.242901
Tumor 2	R_NR	TRABD2B	FALSE	2.785	0.243294
Tumor 2	R_NR	ACOT10	FALSE	-0.969899	0.243399
Tumor 2	R_NR	FRMD4B	FALSE	0.869623	0.243399
Tumor 2	R_NR	DEFB1	FALSE	4.46793	0.243399
Tumor 2	R_NR	CSF3R	FALSE	1.12777	0.243399
Tumor 2	R_NR	NCKAP5L	FALSE	-0.645408	0.243399
Tumor 2	R_NR	MTHFD2L	FALSE	-0.628897	0.243399
Tumor 2	R_NR	1700066M21RIK	FALSE	-1.17505	0.24362
Tumor 2	R_NR	CNTLN	FALSE	-0.705601	0.24372
Tumor 2	R_NR	VMA21	FALSE	-0.506911	0.243918
Tumor 2	R_NR	DBP	FALSE	-0.808449	0.243918
Tumor 2	R_NR	FCRL6	FALSE	2.51321	0.245108
Tumor 2	R_NR	ZNRF1	FALSE	0.670182	0.245108
Tumor 2	R_NR	GAL3ST1	FALSE	3.99494	0.245108
Tumor 2	R_NR	PCDH9	FALSE	-4.52094	0.245662
Tumor 2	R_NR	2610008E11RIK	FALSE	-0.916492	0.245662
Tumor 2	R_NR	MAGED2	FALSE	-0.782476	0.245662
Tumor 2	R_NR	GM14137	FALSE	3.65467	0.245662
Tumor 2	R_NR	PLB1	FALSE	4.06782	0.245662
Tumor 2	R_NR	PACSIN2	FALSE	-0.672698	0.24571
Tumor 2	R_NR	SOX6	FALSE	2.51965	0.245947
Tumor 2	R_NR	MINDY4	FALSE	-0.645964	0.24642
Tumor 2	R_NR	TRAJ23	FALSE	1.38647	0.24642
Tumor 2	R_NR	CD300A	FALSE	0.944434	0.24642
Tumor 2	R_NR	SOCS3	FALSE	0.895953	0.24642
Tumor 2	R_NR	FANCC	FALSE	-0.61935	0.24642
Tumor 2	R_NR	SH3GL3	FALSE	-0.715088	0.24642
Tumor 2	R_NR	IGHJ1	FALSE	2.05107	0.24642
Tumor 2	R_NR	TIAM1	FALSE	1.14091	0.24642
Tumor 2	R_NR	P2RX3	FALSE	-0.900721	0.24642
Tumor 2	R_NR	SPSB2	FALSE	-0.538385	0.248162
Tumor 2	R_NR	GZME	FALSE	2.28399	0.248664
Tumor 2	R_NR	MEIS1	FALSE	-0.616993	0.249918
Tumor 2	R_NR	GOPC	FALSE	-0.561388	0.249918
Tumor 2	R_NR	MBTD1	FALSE	-0.609396	0.249918
Tumor 2	R_NR	HSPA1A	FALSE	-1.175	0.249918
Tumor 2	R_NR	DCLK1	FALSE	-0.976569	0.249918
Tumor 2	R_NR	FST	FALSE	1.90462	0.249918
Tumor 2	R_NR	ARL6IP1	FALSE	0.764198	0.250721
Tumor 2	R_NR	FXYD3	FALSE	5.48444	0.250721
Tumor 2	R_NR	NIPAL2	FALSE	3.15382	0.250721
Tumor 2	R_NR	SELPLG	FALSE	0.74829	0.250721
Tumor 2	R_NR	GLTP	FALSE	0.680516	0.250721
Tumor 2	R_NR	ACOT1	FALSE	3.08457	0.250721
Tumor 2	R_NR	TMPRSS11F	FALSE	3.82328	0.250721
Tumor 2	R_NR	TCAP	FALSE	2.39898	0.251927
Tumor 2	R_NR	IPMK	FALSE	-0.580867	0.251927
Tumor 2	R_NR	FKBP14	FALSE	-0.623861	0.251927
Tumor 2	R_NR	DLK2	FALSE	5.14243	0.25207
Tumor 2	R_NR	ZFP174	FALSE	-1.0245	0.252138
Tumor 2	R_NR	DSTYK	FALSE	-0.540419	0.252138
Tumor 2	R_NR	TMEM42	FALSE	-1.66901	0.252138
Tumor 2	R_NR	WFDC5	FALSE	4.38369	0.25316
Tumor 2	R_NR	ZFP267	FALSE	-0.742692	0.25316
Tumor 2	R_NR	IRF5	FALSE	0.825501	0.25316
Tumor 2	R_NR	ARMC9	FALSE	-0.969241	0.25316
Tumor 2	R_NR	LCE1C	FALSE	6.53777	0.25316
Tumor 2	R_NR	PCDHGA1	FALSE	-1.38087	0.253698
Tumor 2	R_NR	ISLR	FALSE	-0.88715	0.253799
Tumor 2	R_NR	IL18	FALSE	0.896568	0.256757
Tumor 2	R_NR	ZMYM3	FALSE	-0.576781	0.256757
Tumor 2	R_NR	HIST2H2AC	FALSE	1.01734	0.256757
Tumor 2	R_NR	ATP5H	FALSE	1.24497	0.257741
Tumor 2	R_NR	ATP1B3	FALSE	0.945526	0.257741
Tumor 2	R_NR	TNFRSF23	FALSE	-0.899019	0.25816
Tumor 2	R_NR	UBFD1	FALSE	-0.590064	0.25816
Tumor 2	R_NR	THY1	FALSE	1.06502	0.25816
Tumor 2	R_NR	ZBTB10	FALSE	-0.801964	0.25908
Tumor 2	R_NR	LIPG	FALSE	-4.32861	0.259122
Tumor 2	R_NR	TFB1M	FALSE	-0.803821	0.259992
Tumor 2	R_NR	ANGPTL7	FALSE	3.93057	0.259992
Tumor 2	R_NR	CSF1R	FALSE	1.19965	0.259992
Tumor 2	R_NR	VSIG10L	FALSE	3.11412	0.259992
Tumor 2	R_NR	ZFP27	FALSE	-0.677082	0.259992
Tumor 2	R_NR	SULT2B1	FALSE	4.1678	0.260046
Tumor 2	R_NR	DGAT2	FALSE	1.63595	0.260046
Tumor 2	R_NR	ATG2A	FALSE	-0.515914	0.261582
Tumor 2	R_NR	LILRB4A	FALSE	0.786115	0.261606
Tumor 2	R_NR	CSNK2A2	FALSE	0.74011	0.261606
Tumor 2	R_NR	IL4RA	FALSE	0.88898	0.261606
Tumor 2	R_NR	TRP73	FALSE	4.32056	0.261606
Tumor 2	R_NR	BPHL	FALSE	-0.65928	0.261606
Tumor 2	R_NR	TRPM2	FALSE	0.74365	0.261606
Tumor 2	R_NR	TUBA8	FALSE	3.21228	0.261606
Tumor 2	R_NR	PDSS2	FALSE	-0.622384	0.261606
Tumor 2	R_NR	BTC	FALSE	4.81119	0.262028
Tumor 2	R_NR	MED12	FALSE	-0.503406	0.263277
Tumor 2	R_NR	IGKC	FALSE	3.05454	0.263277
Tumor 2	R_NR	RING1	FALSE	-0.599978	0.263526
Tumor 2	R_NR	SPTBN2	FALSE	4.39819	0.263526
Tumor 2	R_NR	COMMD5	FALSE	-0.983991	0.263526
Tumor 2	R_NR	FTH1	FALSE	1.8499	0.263615
Tumor 2	R_NR	SLCO3A1	FALSE	0.976218	0.264522
Tumor 2	R_NR	ELL	FALSE	-0.566549	0.264522
Tumor 2	R_NR	TTC38	FALSE	1.52982	0.264522
Tumor 2	R_NR	CD52	FALSE	0.998517	0.265254
Tumor 2	R_NR	BAZ1A	FALSE	0.632792	0.269074
Tumor 2	R_NR	ARL13B	FALSE	-0.598524	0.269074
Tumor 2	R_NR	GPC6	FALSE	-0.61593	0.269949
Tumor 2	R_NR	ZFC3H1	FALSE	-0.523168	0.269949
Tumor 2	R_NR	GTF3C1	FALSE	-0.597815	0.271696
Tumor 2	R_NR	ZRSR1	FALSE	-1.86195	0.271702
Tumor 2	R_NR	RARRES2	FALSE	2.26743	0.271702
Tumor 2	R_NR	ANKRD11	FALSE	0.977216	0.271702
Tumor 2	R_NR	SDC4	FALSE	1.04928	0.271702
Tumor 2	R_NR	ITM2B	FALSE	2.13048	0.272109
Tumor 2	R_NR	GSTCD	FALSE	0.706329	0.272109
Tumor 2	R_NR	CDKN2D	FALSE	-0.595315	0.272109
Tumor 2	R_NR	THBS4	FALSE	-2.13836	0.272109
Tumor 2	R_NR	G3BP2	FALSE	0.458438	0.272109
Tumor 2	R_NR	ECHDC2	FALSE	2.24778	0.272109
Tumor 2	R_NR	FAM76A	FALSE	-0.525299	0.272955
Tumor 2	R_NR	OLFML2B	FALSE	-0.73746	0.274569
Tumor 2	R_NR	PNP	FALSE	0.885306	0.274569
Tumor 2	R_NR	SKINT5	FALSE	3.70907	0.275319
Tumor 2	R_NR	C1QBP	FALSE	0.737729	0.275439
Tumor 2	R_NR	GYG	FALSE	-0.891146	0.275439
Tumor 2	R_NR	ATOX1	FALSE	1.13915	0.275439
Tumor 2	R_NR	ELL3	FALSE	4.09388	0.275439
Tumor 2	R_NR	CTNNAL1	FALSE	-0.786935	0.275439
Tumor 2	R_NR	IL1F9	FALSE	4.07396	0.275776
Tumor 2	R_NR	TAF7	FALSE	-0.673157	0.275776
Tumor 2	R_NR	TMEM117	FALSE	-0.647517	0.277657
Tumor 2	R_NR	HOXB13	FALSE	-2.96232	0.277657
Tumor 2	R_NR	CSTAD	FALSE	-1.50898	0.278237
Tumor 2	R_NR	TRBC2	FALSE	1.70575	0.278237
Tumor 2	R_NR	CUL2	FALSE	-2.35177	0.278237
Tumor 2	R_NR	FUT4	FALSE	-1.35855	0.278237
Tumor 2	R_NR	ZFP750	FALSE	5.19899	0.278237
Tumor 2	R_NR	VPS37D	FALSE	-0.552866	0.278237
Tumor 2	R_NR	TTC8	FALSE	-0.682051	0.278237
Tumor 2	R_NR	PLA2G4F	FALSE	4.00496	0.278237
Tumor 2	R_NR	PRLR	FALSE	2.91506	0.278237
Tumor 2	R_NR	FGFR2	FALSE	1.4115	0.278237
Tumor 2	R_NR	FOXG1	FALSE	-0.572741	0.280383
Tumor 2	R_NR	PPP2R2D	FALSE	-0.480958	0.280383
Tumor 2	R_NR	SRGAP3	FALSE	-0.785712	0.280383
Tumor 2	R_NR	SERPINB5	FALSE	4.3041	0.280383
Tumor 2	R_NR	C1QC	FALSE	0.959985	0.280383
Tumor 2	R_NR	GNG4	FALSE	3.01023	0.280383
Tumor 2	R_NR	SDK1	FALSE	-0.768517	0.280552
Tumor 2	R_NR	MTERF3	FALSE	-0.595836	0.280552
Tumor 2	R_NR	VASH1	FALSE	-0.605441	0.280851
Tumor 2	R_NR	HMX2	FALSE	-0.758393	0.281658
Tumor 2	R_NR	SHF	FALSE	-0.591939	0.282234
Tumor 2	R_NR	HIST1H2BG	FALSE	-0.924964	0.282234
Tumor 2	R_NR	TTC23	FALSE	-0.610048	0.282234
Tumor 2	R_NR	FAM133B	FALSE	-0.544726	0.282234
Tumor 2	R_NR	TGM2	FALSE	0.904849	0.282234
Tumor 2	R_NR	PDZRN4	FALSE	4.43406	0.282234
Tumor 2	R_NR	JAKMIP1	FALSE	2.04226	0.282234
Tumor 2	R_NR	ADGRE5	FALSE	1.03572	0.282234
Tumor 2	R_NR	DYNC1I1	FALSE	2.4993	0.282234
Tumor 2	R_NR	FXYD5	FALSE	0.843331	0.282234
Tumor 2	R_NR	ANKRD50	FALSE	-0.455241	0.282234
Tumor 2	R_NR	NRIP1	FALSE	-0.529369	0.282836
Tumor 2	R_NR	SULT1A1	FALSE	2.20243	0.282836
Tumor 2	R_NR	PCDHB17	FALSE	-0.788861	0.282836
Tumor 2	R_NR	TAFA1	FALSE	-0.913571	0.28298
Tumor 2	R_NR	HCLS1	FALSE	0.670225	0.285678
Tumor 2	R_NR	TRMT12	FALSE	-0.770165	0.286171
Tumor 2	R_NR	YRDC	FALSE	0.822934	0.286501
Tumor 2	R_NR	CPNE3	FALSE	-0.568472	0.286905
Tumor 2	R_NR	CBX8	FALSE	-0.607766	0.287024
Tumor 2	R_NR	ZHX3	FALSE	-0.64745	0.287024
Tumor 2	R_NR	GJB5	FALSE	1.84933	0.287768
Tumor 2	R_NR	NUDT2	FALSE	-0.565728	0.289056
Tumor 2	R_NR	GRHL1	FALSE	1.5219	0.289477
Tumor 2	R_NR	AB124611	FALSE	0.80704	0.29073
Tumor 2	R_NR	CLIP4	FALSE	3.76916	0.292513
Tumor 2	R_NR	REC8	FALSE	4.32729	0.292964
Tumor 2	R_NR	TSSC4	FALSE	-0.50156	0.292964
Tumor 2	R_NR	SLC17A7	FALSE	-1.0449	0.292964
Tumor 2	R_NR	XRCC5	FALSE	-0.53125	0.292964
Tumor 2	R_NR	TESC	FALSE	4.62383	0.292964
Tumor 2	R_NR	IL1R1	FALSE	1.27572	0.292964
Tumor 2	R_NR	SLC25A16	FALSE	-0.494325	0.292964
Tumor 2	R_NR	GRINA	FALSE	0.834271	0.292964
Tumor 2	R_NR	PEX12	FALSE	-0.884762	0.292964
Tumor 2	R_NR	FDFT1	FALSE	-0.691517	0.292964
Tumor 2	R_NR	SQLE	FALSE	-0.509388	0.292964
Tumor 2	R_NR	KLHL7	FALSE	-0.466517	0.292964
Tumor 2	R_NR	RAET1D	FALSE	-0.885837	0.292964
Tumor 2	R_NR	CD300C2	FALSE	0.843616	0.292964
Tumor 2	R_NR	TFEC	FALSE	1.36742	0.292964
Tumor 2	R_NR	NLGN2	FALSE	-0.558894	0.292964
Tumor 2	R_NR	EPPK1	FALSE	4.79836	0.292964
Tumor 2	R_NR	ADRA1B	FALSE	1.80884	0.292964
Tumor 2	R_NR	PIRB	FALSE	0.884493	0.292964
Tumor 2	R_NR	TBCC	FALSE	-0.449709	0.292964
Tumor 2	R_NR	GORAB	FALSE	-0.488465	0.292964
Tumor 2	R_NR	MYBPC2	FALSE	2.24198	0.292964
Tumor 2	R_NR	OMD	FALSE	-3.05666	0.292964
Tumor 2	R_NR	SSH3	FALSE	1.06048	0.292964
Tumor 2	R_NR	RAP1GDS1	FALSE	0.810199	0.292964
Tumor 2	R_NR	HOXA10	FALSE	-0.555958	0.292964
Tumor 2	R_NR	CLDN4	FALSE	4.88626	0.292964
Tumor 2	R_NR	HILPDA	FALSE	-0.749142	0.296387
Tumor 2	R_NR	OGDH	FALSE	0.410958	0.296479
Tumor 2	R_NR	PCDH10	FALSE	-1.51218	0.296479
Tumor 2	R_NR	CXCL10	FALSE	1.04114	0.296525
Tumor 2	R_NR	OPHN1	FALSE	-0.604806	0.296525
Tumor 2	R_NR	USP28	FALSE	-0.614339	0.297698
Tumor 2	R_NR	PRXL2A	FALSE	1.72234	0.297698
Tumor 2	R_NR	IL1F8	FALSE	4.10857	0.297783
Tumor 2	R_NR	CCR7	FALSE	1.26683	0.297783
Tumor 2	R_NR	CTIF	FALSE	-0.670644	0.297895
Tumor 2	R_NR	PRKAB2	FALSE	-0.754712	0.298048
Tumor 2	R_NR	LY6G6E	FALSE	3.6732	0.29841
Tumor 2	R_NR	AI661453	FALSE	3.05959	0.29841
Tumor 2	R_NR	SLC40A1	FALSE	2.35864	0.29841
Tumor 2	R_NR	MMP13	FALSE	-0.981521	0.29841
Tumor 2	R_NR	MGARP	FALSE	-0.7417	0.29841
Tumor 2	R_NR	SSR1	FALSE	0.79144	0.29841
Tumor 2	R_NR	SLC25A29	FALSE	-1.37619	0.298736
Tumor 2	R_NR	LRIF1	FALSE	-0.702346	0.299546
Tumor 2	R_NR	FBLIM1	FALSE	-0.505829	0.299657
Tumor 2	R_NR	TRP53INP2	FALSE	-0.67084	0.299886
Tumor 2	R_NR	SET	FALSE	0.580822	0.299886
Tumor 2	R_NR	PCDHGC4	FALSE	-0.634611	0.299886
Tumor 2	R_NR	AKR1B3	FALSE	0.870994	0.299886
Tumor 2	R_NR	L3HYPDH	FALSE	-0.614562	0.300093
Tumor 2	R_NR	ARMH3	FALSE	-0.434973	0.300093
Tumor 2	R_NR	TOGARAM1	FALSE	-0.411244	0.300093
Tumor 2	R_NR	TTC17	FALSE	-0.505851	0.300093
Tumor 2	R_NR	RSL1D1	FALSE	1.01769	0.300375
Tumor 2	R_NR	AIF1L	FALSE	0.916326	0.300987
Tumor 2	R_NR	S1PR5	FALSE	4.44263	0.300987
Tumor 2	R_NR	MMADHC	FALSE	-0.472701	0.300987
Tumor 2	R_NR	PARG	FALSE	-0.481788	0.300987
Tumor 2	R_NR	APOC1	FALSE	3.7101	0.300987
Tumor 2	R_NR	DUSP2	FALSE	0.809934	0.300987
Tumor 2	R_NR	SKINT11	FALSE	3.88555	0.300987
Tumor 2	R_NR	TRBV31	FALSE	2.50682	0.300987
Tumor 2	R_NR	YBX3	FALSE	1.20362	0.300987
Tumor 2	R_NR	METTL15	FALSE	-0.83174	0.300987
Tumor 2	R_NR	EXTL1	FALSE	-0.606082	0.300987
Tumor 2	R_NR	EPG5	FALSE	-0.620386	0.300987
Tumor 2	R_NR	HOXA13	FALSE	-0.927991	0.300987
Tumor 2	R_NR	LRRC27	FALSE	-0.99365	0.301797
Tumor 2	R_NR	CDC25C	FALSE	-0.569482	0.301797
Tumor 2	R_NR	BRD3OS	FALSE	-0.812748	0.30278
Tumor 2	R_NR	CTSS	FALSE	1.02064	0.303155
Tumor 2	R_NR	EFNA2	FALSE	-0.625533	0.303495
Tumor 2	R_NR	LRG1	FALSE	1.56736	0.304229
Tumor 2	R_NR	MBD5	FALSE	-0.54009	0.304229
Tumor 2	R_NR	MUC2	FALSE	2.08372	0.304229
Tumor 2	R_NR	DEXI	FALSE	-0.423917	0.305294
Tumor 2	R_NR	IGFBP7	FALSE	1.22502	0.305875
Tumor 2	R_NR	RBPMS2	FALSE	-0.483681	0.305875
Tumor 2	R_NR	SCN1B	FALSE	-0.77932	0.307422
Tumor 2	R_NR	CERS5	FALSE	-0.497892	0.307763
Tumor 2	R_NR	NIPA1	FALSE	-0.702941	0.307763
Tumor 2	R_NR	MYBL2	FALSE	0.491391	0.307763
Tumor 2	R_NR	DDX5	FALSE	1.18326	0.307763
Tumor 2	R_NR	CDS1	FALSE	1.28272	0.307763
Tumor 2	R_NR	PFDN4	FALSE	0.93782	0.308652
Tumor 2	R_NR	LIPN	FALSE	3.49882	0.308948
Tumor 2	R_NR	RSAD1	FALSE	-0.563991	0.309324
Tumor 2	R_NR	DNAL4	FALSE	-0.729457	0.309792
Tumor 2	R_NR	NECTIN4	FALSE	1.35914	0.311273
Tumor 2	R_NR	FOLR2	FALSE	1.40293	0.311281
Tumor 2	R_NR	WDPCP	FALSE	-0.693893	0.311281
Tumor 2	R_NR	PIKFYVE	FALSE	-0.567406	0.311559
Tumor 2	R_NR	ARHGEF10L	FALSE	1.06012	0.311584
Tumor 2	R_NR	KBTBD2	FALSE	-0.456784	0.311584
Tumor 2	R_NR	SESN2	FALSE	-0.606732	0.311584
Tumor 2	R_NR	NUP85	FALSE	0.638366	0.311584
Tumor 2	R_NR	ACSL5	FALSE	0.589436	0.311584
Tumor 2	R_NR	IFT172	FALSE	-0.562054	0.311584
Tumor 2	R_NR	GM16440	FALSE	-1.19454	0.312018
Tumor 2	R_NR	LSM2	FALSE	-0.552192	0.312834
Tumor 2	R_NR	JUN	FALSE	1.25753	0.312834
Tumor 2	R_NR	CXCL5	FALSE	2.22917	0.312834
Tumor 2	R_NR	CCL27A	FALSE	2.32449	0.312834
Tumor 2	R_NR	LARGE2	FALSE	3.36992	0.312834
Tumor 2	R_NR	INVS	FALSE	-0.528856	0.312946
Tumor 2	R_NR	GPR180	FALSE	-0.505205	0.312946
Tumor 2	R_NR	FOXP2	FALSE	-2.8589	0.314356
Tumor 2	R_NR	VPS26C	FALSE	-0.507316	0.314356
Tumor 2	R_NR	PIK3R6	FALSE	1.2635	0.314356
Tumor 2	R_NR	HRH2	FALSE	1.0098	0.315269
Tumor 2	R_NR	ZFP14	FALSE	-1.37721	0.315269
Tumor 2	R_NR	PDCD1LG2	FALSE	1.74124	0.315786
Tumor 2	R_NR	TRIM30D	FALSE	-0.716718	0.315786
Tumor 2	R_NR	SGK1	FALSE	0.640054	0.315786
Tumor 2	R_NR	GRAMD1C	FALSE	3.04644	0.315786
Tumor 2	R_NR	CARD14	FALSE	3.28658	0.315847
Tumor 2	R_NR	SEMA6A	FALSE	-0.507836	0.315847
Tumor 2	R_NR	MS4A7	FALSE	0.897094	0.315847
Tumor 2	R_NR	YEATS2	FALSE	-0.466655	0.315847
Tumor 2	R_NR	RTL8B	FALSE	-0.631284	0.316763
Tumor 2	R_NR	CXCL16	FALSE	0.599314	0.316787
Tumor 2	R_NR	NHSL1	FALSE	-0.531422	0.316899
Tumor 2	R_NR	EARS2	FALSE	-0.676267	0.316899
Tumor 2	R_NR	GIMAP7	FALSE	1.57313	0.316899
Tumor 2	R_NR	RAB3B	FALSE	-2.82345	0.317195
Tumor 2	R_NR	IL20RA	FALSE	3.30657	0.317457
Tumor 2	R_NR	TET2	FALSE	-0.591493	0.317657
Tumor 2	R_NR	ACP6	FALSE	-0.531021	0.317657
Tumor 2	R_NR	LCE1A1	FALSE	6.71941	0.317657
Tumor 2	R_NR	CNTF	FALSE	-1.04587	0.317657
Tumor 2	R_NR	CFB	FALSE	0.893491	0.317657
Tumor 2	R_NR	PDE12	FALSE	-0.533377	0.317657
Tumor 2	R_NR	REV3L	FALSE	-0.607479	0.317657
Tumor 2	R_NR	SIRPA	FALSE	0.551881	0.317657
Tumor 2	R_NR	GALNT11	FALSE	-0.458205	0.317657
Tumor 2	R_NR	3830403N18RIK	FALSE	-0.627003	0.317657
Tumor 2	R_NR	CXADR	FALSE	3.69222	0.317657
Tumor 2	R_NR	HSF4	FALSE	-0.632338	0.317657
Tumor 2	R_NR	CDKL5	FALSE	-1.6758	0.317657
Tumor 2	R_NR	EFHD2	FALSE	0.684528	0.317657
Tumor 2	R_NR	LAMTOR2	FALSE	-0.567168	0.318292
Tumor 2	R_NR	EEF2KMT	FALSE	-0.463453	0.318361
Tumor 2	R_NR	MCEMP1	FALSE	1.39489	0.318361
Tumor 2	R_NR	GAN	FALSE	0.808406	0.318361
Tumor 2	R_NR	BARX2	FALSE	3.74411	0.318361
Tumor 2	R_NR	RFWD3	FALSE	0.582855	0.318361
Tumor 2	R_NR	PA2G4	FALSE	0.975198	0.318361
Tumor 2	R_NR	PLAG1	FALSE	-0.586562	0.318361
Tumor 2	R_NR	SCD3	FALSE	2.92009	0.31852
Tumor 2	R_NR	HCFC1	FALSE	0.839285	0.31852
Tumor 2	R_NR	GTPBP8	FALSE	-0.528466	0.319927
Tumor 2	R_NR	CCL6	FALSE	1.79838	0.320357
Tumor 2	R_NR	DGKH	FALSE	-0.613253	0.320357
Tumor 2	R_NR	CEBPA	FALSE	0.872265	0.320357
Tumor 2	R_NR	ALDH1B1	FALSE	1.55592	0.320357
Tumor 2	R_NR	FZD8	FALSE	-1.33064	0.320357
Tumor 2	R_NR	INAVA	FALSE	-0.590514	0.320357
Tumor 2	R_NR	UROD	FALSE	-0.464589	0.320357
Tumor 2	R_NR	LGALSL	FALSE	0.745835	0.320357
Tumor 2	R_NR	LBX1	FALSE	-0.551157	0.320357
Tumor 2	R_NR	CEP57L1	FALSE	-0.693524	0.320357
Tumor 2	R_NR	SYTL1	FALSE	3.02268	0.320357
Tumor 2	R_NR	GPCPD1	FALSE	-0.557393	0.320357
Tumor 2	R_NR	PTPRC	FALSE	0.739023	0.320357
Tumor 2	R_NR	JOSD2	FALSE	-0.750613	0.320357
Tumor 2	R_NR	UQCR10	FALSE	0.890329	0.32147
Tumor 2	R_NR	GALNT1	FALSE	0.865594	0.32147
Tumor 2	R_NR	IGHG3	FALSE	3.29078	0.322262
Tumor 2	R_NR	TJP3	FALSE	1.56279	0.322515
Tumor 2	R_NR	SGO2A	FALSE	-0.678779	0.322515
Tumor 2	R_NR	DSC1	FALSE	4.17544	0.322515
Tumor 2	R_NR	NUDT14	FALSE	-0.648371	0.322515
Tumor 2	R_NR	NIT2	FALSE	-0.49192	0.322515
Tumor 2	R_NR	PDCL	FALSE	-0.492714	0.322515
Tumor 2	R_NR	RRM2B	FALSE	-0.590478	0.325362
Tumor 2	R_NR	SERPINA3B	FALSE	3.63444	0.325362
Tumor 2	R_NR	ATP6V0A1	FALSE	-0.551736	0.325362
Tumor 2	R_NR	FGF18	FALSE	2.47403	0.325362
Tumor 2	R_NR	DUS2	FALSE	-0.568239	0.325794
Tumor 2	R_NR	MAN2A1	FALSE	0.387737	0.326095
Tumor 2	R_NR	CBLN2	FALSE	2.23533	0.326701
Tumor 2	R_NR	LTB	FALSE	1.13766	0.326701
Tumor 2	R_NR	EIF4A1	FALSE	1.01502	0.326701
Tumor 2	R_NR	SLC24A3	FALSE	2.66036	0.326701
Tumor 2	R_NR	IRGQ	FALSE	-0.486807	0.327213
Tumor 2	R_NR	HACE1	FALSE	-0.483178	0.327213
Tumor 2	R_NR	PRPS1	FALSE	-0.599118	0.327677
Tumor 2	R_NR	FAM122A	FALSE	-0.748568	0.328273
Tumor 2	R_NR	SDC1	FALSE	0.563544	0.328273
Tumor 2	R_NR	ZBTB24	FALSE	-0.606299	0.328273
Tumor 2	R_NR	WFDC21	FALSE	3.32579	0.328273
Tumor 2	R_NR	UBL4A	FALSE	-0.573252	0.328273
Tumor 2	R_NR	MAK16	FALSE	0.59488	0.328273
Tumor 2	R_NR	TMEM26	FALSE	2.05052	0.328708
Tumor 2	R_NR	PIK3IP1	FALSE	-0.74994	0.328708
Tumor 2	R_NR	ZFP948	FALSE	-0.50967	0.329078
Tumor 2	R_NR	ARG2	FALSE	2.37135	0.329894
Tumor 2	R_NR	CD37	FALSE	0.774423	0.331421
Tumor 2	R_NR	CXCL14	FALSE	1.20486	0.331421
Tumor 2	R_NR	ABHD8	FALSE	-0.406779	0.331421
Tumor 2	R_NR	CDH2	FALSE	-0.826798	0.332176
Tumor 2	R_NR	RSF1	FALSE	0.727959	0.332176
Tumor 2	R_NR	CLCN3	FALSE	0.490525	0.33403
Tumor 2	R_NR	EBPL	FALSE	-0.58451	0.33403
Tumor 2	R_NR	B4GALNT3	FALSE	4.44477	0.33403
Tumor 2	R_NR	ZSWIM7	FALSE	-0.64303	0.33403
Tumor 2	R_NR	ENAH	FALSE	1.52412	0.33403
Tumor 2	R_NR	NTN4	FALSE	-0.6251	0.33403
Tumor 2	R_NR	PPP2R3A	FALSE	-0.549341	0.33403
Tumor 2	R_NR	TRBC1	FALSE	1.53392	0.33403
Tumor 2	R_NR	LYPLAL1	FALSE	-0.757208	0.33403
Tumor 2	R_NR	SDF4	FALSE	0.887021	0.33403
Tumor 2	R_NR	KLC4	FALSE	-0.569281	0.334665
Tumor 2	R_NR	SH3RF2	FALSE	3.67059	0.335044
Tumor 2	R_NR	NDUFAF7	FALSE	-0.605186	0.336539
Tumor 2	R_NR	TAP2	FALSE	0.920977	0.336665
Tumor 2	R_NR	ABHD6	FALSE	-0.820426	0.336665
Tumor 2	R_NR	PTPN21	FALSE	-0.432996	0.336665
Tumor 2	R_NR	ALOX5AP	FALSE	0.884342	0.336665
Tumor 2	R_NR	ZFYVE21	FALSE	-0.509162	0.336665
Tumor 2	R_NR	NDRG3	FALSE	-0.55844	0.336665
Tumor 2	R_NR	ATP5F1	FALSE	0.503941	0.336811
Tumor 2	R_NR	TMEM185B	FALSE	-0.758522	0.336811
Tumor 2	R_NR	TUSC1	FALSE	-0.66442	0.336811
Tumor 2	R_NR	GATB	FALSE	-0.487181	0.336811
Tumor 2	R_NR	SNRNP27	FALSE	0.736592	0.336924
Tumor 2	R_NR	RASGRP4	FALSE	1.27968	0.337985
Tumor 2	R_NR	RTF2	FALSE	0.525736	0.338953
Tumor 2	R_NR	DHTKD1	FALSE	-1.23387	0.338953
Tumor 2	R_NR	MYORG	FALSE	-1.07204	0.338953
Tumor 2	R_NR	NSDHL	FALSE	-0.676842	0.338953
Tumor 2	R_NR	BACE1	FALSE	-0.545658	0.338953
Tumor 2	R_NR	CAR2	FALSE	1.25751	0.338953
Tumor 2	R_NR	SCD1	FALSE	0.738318	0.338953
Tumor 2	R_NR	TNFRSF12A	FALSE	0.754752	0.338953
Tumor 2	R_NR	ATCAY	FALSE	-1.78075	0.338953
Tumor 2	R_NR	CTDSPL	FALSE	-0.501938	0.338953
Tumor 2	R_NR	KLK11	FALSE	4.0266	0.339579
Tumor 2	R_NR	CXCL3	FALSE	2.76383	0.339579
Tumor 2	R_NR	TRMT2B	FALSE	-0.56301	0.339579
Tumor 2	R_NR	FAM189A2	FALSE	3.02337	0.34019
Tumor 2	R_NR	TNFRSF19	FALSE	3.64013	0.34019
Tumor 2	R_NR	ZFP521	FALSE	-2.52707	0.34021
Tumor 2	R_NR	PRL2C5	FALSE	1.5807	0.340239
Tumor 2	R_NR	TMEM198B	FALSE	-0.562995	0.340761
Tumor 2	R_NR	ZFP518A	FALSE	-0.639916	0.340761
Tumor 2	R_NR	CYP4B1	FALSE	3.08869	0.340761
Tumor 2	R_NR	ATP1B1	FALSE	2.39316	0.341112
Tumor 2	R_NR	DEK	FALSE	0.762672	0.341112
Tumor 2	R_NR	SH3GL2	FALSE	4.38679	0.341112
Tumor 2	R_NR	HSPA12B	FALSE	-0.525505	0.341112
Tumor 2	R_NR	GIN1	FALSE	-0.631816	0.341329
Tumor 2	R_NR	C1QTNF3	FALSE	-1.17299	0.341679
Tumor 2	R_NR	ABCC1	FALSE	0.41942	0.341679
Tumor 2	R_NR	CBLC	FALSE	4.02323	0.341679
Tumor 2	R_NR	SCOC	FALSE	-0.565652	0.341679
Tumor 2	R_NR	ZMAT5	FALSE	-0.448719	0.341679
Tumor 2	R_NR	PRF1	FALSE	1.03237	0.341679
Tumor 2	R_NR	PDZD2	FALSE	1.99221	0.341679
Tumor 2	R_NR	IL2RB	FALSE	1.37585	0.341679
Tumor 2	R_NR	GMEB1	FALSE	-0.430852	0.341679
Tumor 2	R_NR	LUZP4	FALSE	-0.691702	0.341679
Tumor 2	R_NR	ARHGEF28	FALSE	0.803627	0.341679
Tumor 2	R_NR	TGFB3	FALSE	-0.637705	0.341679
Tumor 2	R_NR	IFT81	FALSE	-0.583212	0.341679
Tumor 2	R_NR	ATP6V0D2	FALSE	1.74174	0.341679
Tumor 2	R_NR	ZFP317	FALSE	-0.534459	0.341833
Tumor 2	R_NR	AKT1	FALSE	0.800633	0.341944
Tumor 2	R_NR	DEFB6	FALSE	3.65285	0.34195
Tumor 2	R_NR	ZC4H2	FALSE	-0.634866	0.34195
Tumor 2	R_NR	SIRT1	FALSE	-0.588311	0.342612
Tumor 2	R_NR	SIRPB1C	FALSE	0.727393	0.342612
Tumor 2	R_NR	ZFAND1	FALSE	-0.544006	0.343229
Tumor 2	R_NR	RHEBL1	FALSE	-0.690385	0.343229
Tumor 2	R_NR	GDF10	FALSE	3.14519	0.343229
Tumor 2	R_NR	DUSP6	FALSE	0.389678	0.343622
Tumor 2	R_NR	ANKRD35	FALSE	1.71639	0.343783
Tumor 2	R_NR	STX16	FALSE	0.716437	0.34385
Tumor 2	R_NR	FAH	FALSE	-0.677551	0.34385
Tumor 2	R_NR	HSBP1L1	FALSE	3.16922	0.344325
Tumor 2	R_NR	SSBP2	FALSE	-0.632307	0.344325
Tumor 2	R_NR	ICA1	FALSE	-0.739043	0.344325
Tumor 2	R_NR	PDE2A	FALSE	-0.808516	0.344325
Tumor 2	R_NR	LUC7L3	FALSE	0.815076	0.344325
Tumor 2	R_NR	CYTH4	FALSE	0.73778	0.344325
Tumor 2	R_NR	TSC1	FALSE	-0.58277	0.344325
Tumor 2	R_NR	LCK	FALSE	1.27117	0.344325
Tumor 2	R_NR	TGM5	FALSE	5.63997	0.344325
Tumor 2	R_NR	ABHD12B	FALSE	4.02328	0.344325
Tumor 2	R_NR	RILPL1	FALSE	-0.489867	0.344325
Tumor 2	R_NR	FAM234B	FALSE	-0.440623	0.344325
Tumor 2	R_NR	4930503L19RIK	FALSE	-0.410626	0.344325
Tumor 2	R_NR	ADGRF2	FALSE	2.93337	0.344325
Tumor 2	R_NR	LRP12	FALSE	-0.626854	0.344325
Tumor 2	R_NR	SUPV3L1	FALSE	0.846116	0.344325
Tumor 2	R_NR	FSD1L	FALSE	-0.623864	0.344325
Tumor 2	R_NR	DOCK5	FALSE	-0.701625	0.344386
Tumor 2	R_NR	USP44	FALSE	1.10281	0.34532
Tumor 2	R_NR	HIST1H1A	FALSE	1.06355	0.345625
Tumor 2	R_NR	PCDHGA6	FALSE	-0.963598	0.345625
Tumor 2	R_NR	H2-T24	FALSE	0.913535	0.345625
Tumor 2	R_NR	LRIG2	FALSE	-0.578342	0.345625
Tumor 2	R_NR	ESR1	FALSE	-0.677114	0.345625
Tumor 2	R_NR	PNO1	FALSE	0.33317	0.345625
Tumor 2	R_NR	TMCO6	FALSE	-0.574529	0.345625
Tumor 2	R_NR	VDR	FALSE	-0.755733	0.345625
Tumor 2	R_NR	GALNT15	FALSE	1.93563	0.345625
Tumor 2	R_NR	RFX5	FALSE	-0.521845	0.345625
Tumor 2	R_NR	MED6	FALSE	-0.442952	0.345625
Tumor 2	R_NR	RABIF	FALSE	0.524886	0.345625
Tumor 2	R_NR	INHA	FALSE	-0.775968	0.345625
Tumor 2	R_NR	MAP3K12	FALSE	-0.604958	0.345625
Tumor 2	R_NR	HPS5	FALSE	-0.550812	0.345625
Tumor 2	R_NR	LANCL3	FALSE	-0.754949	0.345915
Tumor 2	R_NR	DHX9	FALSE	0.54821	0.34629
Tumor 2	R_NR	WFDC3	FALSE	4.40449	0.346343
Tumor 2	R_NR	ZADH2	FALSE	-0.439258	0.346343
Tumor 2	R_NR	TMEM101	FALSE	-0.450815	0.346343
Tumor 2	R_NR	RAB6B	FALSE	-0.467876	0.346343
Tumor 2	R_NR	LY6I	FALSE	1.7102	0.346343
Tumor 2	R_NR	CIP2A	FALSE	0.596705	0.346343
Tumor 2	R_NR	ACAT1	FALSE	-0.640561	0.346343
Tumor 2	R_NR	GPR87	FALSE	2.96475	0.346343
Tumor 2	R_NR	SLC39A3	FALSE	-0.580405	0.346343
Tumor 2	R_NR	GM49359	FALSE	-0.666758	0.346343
Tumor 2	R_NR	SERPINA3G	FALSE	0.855197	0.346343
Tumor 2	R_NR	NCAM1	FALSE	-0.690678	0.34834
Tumor 2	R_NR	MIOS	FALSE	-0.62627	0.34834
Tumor 2	R_NR	HIST1H2BJ	FALSE	0.695332	0.349371
Tumor 2	R_NR	UBAP2L	FALSE	1.04294	0.349371
Tumor 2	R_NR	SDC3	FALSE	0.78939	0.349371
Tumor 2	R_NR	FAP	FALSE	-1.21058	0.349371
Tumor 2	R_NR	DKKL1	FALSE	2.34096	0.349371
Tumor 2	R_NR	C130026I21RIK	FALSE	-0.593997	0.349987
Tumor 2	R_NR	CCDC90B	FALSE	-0.589239	0.349987
Tumor 2	R_NR	GM973	FALSE	4.51999	0.350267
Tumor 2	R_NR	GTF3C4	FALSE	-0.594821	0.350857
Tumor 2	R_NR	SUZ12	FALSE	0.600155	0.350857
Tumor 2	R_NR	C6	FALSE	2.4054	0.350857
Tumor 2	R_NR	GPRC5B	FALSE	-0.736249	0.350857
Tumor 2	R_NR	FCGR4	FALSE	0.621295	0.350857
Tumor 2	R_NR	NGLY1	FALSE	-0.650295	0.351331
Tumor 2	R_NR	EDA2R	FALSE	-0.575937	0.351331
Tumor 2	R_NR	MYO1F	FALSE	0.455315	0.351331
Tumor 2	R_NR	GAL3ST4	FALSE	2.15533	0.351331
Tumor 2	R_NR	SAR1B	FALSE	0.639687	0.351331
Tumor 2	R_NR	HSPD1	FALSE	0.80594	0.351331
Tumor 2	R_NR	MSH2	FALSE	-0.508716	0.351838
Tumor 2	R_NR	SDR16C6	FALSE	3.55759	0.351838
Tumor 2	R_NR	TRIM27	FALSE	-0.39407	0.351838
Tumor 2	R_NR	LCE1I	FALSE	4.16476	0.352388
Tumor 2	R_NR	CLDN1	FALSE	1.06632	0.352767
Tumor 2	R_NR	INPP5J	FALSE	2.23827	0.352767
Tumor 2	R_NR	CEP162	FALSE	-0.500741	0.352767
Tumor 2	R_NR	NUDT16	FALSE	-0.621362	0.352767
Tumor 2	R_NR	HACL1	FALSE	-1.04394	0.352767
Tumor 2	R_NR	2010300C02RIK	FALSE	2.62465	0.352767
Tumor 2	R_NR	DSC3	FALSE	5.84169	0.353756
Tumor 2	R_NR	TNFRSF21	FALSE	0.751315	0.353756
Tumor 2	R_NR	SCAI	FALSE	-0.655675	0.353756
Tumor 2	R_NR	ENTPD1	FALSE	0.509309	0.353802
Tumor 2	R_NR	RHOT1	FALSE	-0.408764	0.353858
Tumor 2	R_NR	TRAFD1	FALSE	0.704292	0.353954
Tumor 2	R_NR	DDX39	FALSE	0.778457	0.353954
Tumor 2	R_NR	EIF5A	FALSE	0.80444	0.353954
Tumor 2	R_NR	RIBC1	FALSE	-0.621108	0.353954
Tumor 2	R_NR	EFNA4	FALSE	-0.551669	0.353954
Tumor 2	R_NR	VPS72	FALSE	-0.48776	0.353954
Tumor 2	R_NR	ECSCR	FALSE	-0.500948	0.353954
Tumor 2	R_NR	ABLIM1	FALSE	1.35437	0.353954
Tumor 2	R_NR	EREG	FALSE	1.08376	0.353954
Tumor 2	R_NR	ACSM3	FALSE	-1.36536	0.353954
Tumor 2	R_NR	TBCCD1	FALSE	-0.574022	0.353954
Tumor 2	R_NR	GALNT7	FALSE	0.760013	0.353954
Tumor 2	R_NR	ALOX12E	FALSE	4.06731	0.353954
Tumor 2	R_NR	LNX1	FALSE	2.89501	0.353954
Tumor 2	R_NR	DENND2D	FALSE	1.60528	0.353954
Tumor 2	R_NR	TPM3	FALSE	1.1006	0.353954
Tumor 2	R_NR	ZFP12	FALSE	-0.612611	0.353954
Tumor 2	R_NR	CD9	FALSE	0.798054	0.354261
Tumor 2	R_NR	SYNGAP1	FALSE	-0.639741	0.354261
Tumor 2	R_NR	TSR3	FALSE	-0.465408	0.354365
Tumor 2	R_NR	NOS2	FALSE	0.98881	0.354701
Tumor 2	R_NR	HINT3	FALSE	-0.416138	0.354701
Tumor 2	R_NR	DPM1	FALSE	-0.502941	0.354701
Tumor 2	R_NR	MACF1	FALSE	0.435151	0.354701
Tumor 2	R_NR	DTNA	FALSE	-1.27655	0.354701
Tumor 2	R_NR	GPRIN2	FALSE	3.38752	0.354701
Tumor 2	R_NR	KRT23	FALSE	6.19869	0.354701
Tumor 2	R_NR	ZFP11	FALSE	-0.916151	0.354701
Tumor 2	R_NR	PGM1	FALSE	-0.585717	0.354701
Tumor 2	R_NR	PELI3	FALSE	2.24073	0.354701
Tumor 2	R_NR	OLFR288	FALSE	-1.65415	0.354701
Tumor 2	R_NR	C3AR1	FALSE	0.593888	0.354701
Tumor 2	R_NR	GNAQ	FALSE	-0.414169	0.354715
Tumor 2	R_NR	GRK3	FALSE	1.27894	0.354715
Tumor 2	R_NR	MAGEH1	FALSE	-1.01028	0.356195
Tumor 2	R_NR	PAQR5	FALSE	4.05904	0.356254
Tumor 2	R_NR	SMIM8	FALSE	-0.469827	0.356442
Tumor 2	R_NR	LRRC20	FALSE	-0.469716	0.356442
Tumor 2	R_NR	NAA15	FALSE	0.604709	0.356442
Tumor 2	R_NR	SHMT2	FALSE	0.889101	0.357757
Tumor 2	R_NR	LRRC75A	FALSE	-0.722936	0.357803
Tumor 2	R_NR	DNAH7B	FALSE	-1.05859	0.358386
Tumor 2	R_NR	SF3B3	FALSE	0.639533	0.358386
Tumor 2	R_NR	IRAK4	FALSE	-0.470615	0.360472
Tumor 2	R_NR	SSBP4	FALSE	0.509957	0.361246
Tumor 2	R_NR	ACAD12	FALSE	0.822252	0.361565
Tumor 2	R_NR	UTP14B	FALSE	-0.734595	0.361997
Tumor 2	R_NR	D430042O09RIK	FALSE	-0.681619	0.362023
Tumor 2	R_NR	HLF	FALSE	-0.869542	0.362958
Tumor 2	R_NR	KATNAL1	FALSE	-0.506933	0.363496
Tumor 2	R_NR	SLC10A6	FALSE	2.12661	0.366359
Tumor 2	R_NR	LY6G6C	FALSE	5.53168	0.367439
Tumor 2	R_NR	TAB1	FALSE	-0.499333	0.367662
Tumor 2	R_NR	SRSF1	FALSE	0.637399	0.367662
Tumor 2	R_NR	SLC35F5	FALSE	-0.497228	0.367662
Tumor 2	R_NR	WDR5B	FALSE	-0.941299	0.367662
Tumor 2	R_NR	LRP4	FALSE	0.978929	0.368402
Tumor 2	R_NR	F10	FALSE	1.47665	0.36865
Tumor 2	R_NR	D3ERTD751E	FALSE	-1.17491	0.368943
Tumor 2	R_NR	EDARADD	FALSE	3.93037	0.368943
Tumor 2	R_NR	SLC2A4	FALSE	2.56402	0.368943
Tumor 2	R_NR	THOC1	FALSE	-0.621042	0.368943
Tumor 2	R_NR	CEP112	FALSE	-0.62477	0.368943
Tumor 2	R_NR	DDX47	FALSE	0.50123	0.368943
Tumor 2	R_NR	PRSS8	FALSE	3.03559	0.368943
Tumor 2	R_NR	IL1F5	FALSE	4.40183	0.368943
Tumor 2	R_NR	AIMP1	FALSE	-0.425592	0.368943
Tumor 2	R_NR	ZC3H12B	FALSE	-0.852588	0.368943
Tumor 2	R_NR	SP6	FALSE	2.9714	0.368943
Tumor 2	R_NR	PLCD1	FALSE	-0.58825	0.368943
Tumor 2	R_NR	KLHDC10	FALSE	-0.426632	0.369519
Tumor 2	R_NR	MS4A4D	FALSE	-1.37502	0.369519
Tumor 2	R_NR	ACADM	FALSE	-0.488519	0.370081
Tumor 2	R_NR	SMAGP	FALSE	0.838811	0.370081
Tumor 2	R_NR	IGF1	FALSE	1.25788	0.370081
Tumor 2	R_NR	PDGFC	FALSE	-0.515125	0.370081
Tumor 2	R_NR	CD53	FALSE	0.556819	0.370147
Tumor 2	R_NR	ELOVL4	FALSE	0.899958	0.370147
Tumor 2	R_NR	SYNE2	FALSE	-0.627891	0.370147
Tumor 2	R_NR	DSEL	FALSE	-0.55053	0.370147
Tumor 2	R_NR	CFL1	FALSE	1.09925	0.370147
Tumor 2	R_NR	MCM7	FALSE	-0.442543	0.370147
Tumor 2	R_NR	GLIS3	FALSE	-0.671894	0.370147
Tumor 2	R_NR	ANKRD66	FALSE	1.10159	0.370147
Tumor 2	R_NR	RAI2	FALSE	-1.8686	0.370147
Tumor 2	R_NR	TRBJ2-2	FALSE	1.59697	0.370147
Tumor 2	R_NR	CFAP126	FALSE	-1.34128	0.370147
Tumor 2	R_NR	PDE1A	FALSE	-1.32361	0.370147
Tumor 2	R_NR	CTC1	FALSE	-0.554477	0.370147
Tumor 2	R_NR	TCTN2	FALSE	-0.518165	0.370147
Tumor 2	R_NR	NME4	FALSE	-0.477099	0.370147
Tumor 2	R_NR	LAT	FALSE	1.23293	0.370147
Tumor 2	R_NR	GRAMD3	FALSE	-0.534514	0.370147
Tumor 2	R_NR	ZFP101	FALSE	-0.667881	0.370147
Tumor 2	R_NR	ELOVL5	FALSE	0.818194	0.370147
Tumor 2	R_NR	DUSP18	FALSE	-0.611167	0.370147
Tumor 2	R_NR	GPR137	FALSE	-0.46568	0.370147
Tumor 2	R_NR	CST3	FALSE	1.02574	0.370147
Tumor 2	R_NR	LSM3	FALSE	0.66111	0.370147
Tumor 2	R_NR	OLFR920	FALSE	-1.75084	0.370147
Tumor 2	R_NR	PPP2R3C	FALSE	-0.459298	0.370147
Tumor 2	R_NR	ARHGAP33	FALSE	-0.56305	0.370147
Tumor 2	R_NR	MAT2A	FALSE	0.590251	0.370147
Tumor 2	R_NR	MRAS	FALSE	-0.409622	0.370147
Tumor 2	R_NR	PECR	FALSE	-0.568825	0.370147
Tumor 2	R_NR	SPTY2D1	FALSE	-0.418254	0.370147
Tumor 2	R_NR	FBXL17	FALSE	-0.410338	0.370147
Tumor 2	R_NR	CYP26B1	FALSE	1.20245	0.370147
Tumor 2	R_NR	MIPOL1	FALSE	-0.663634	0.370416
Tumor 2	R_NR	TRIM46	FALSE	-0.760546	0.370416
Tumor 2	R_NR	YES1	FALSE	-0.646645	0.370416
Tumor 2	R_NR	RBP2	FALSE	-0.545743	0.370547
Tumor 2	R_NR	ATL1	FALSE	-0.699749	0.37087
Tumor 2	R_NR	S100A16	FALSE	1.07839	0.370989
Tumor 2	R_NR	CEPT1	FALSE	0.591843	0.370989
Tumor 2	R_NR	GRK5	FALSE	-0.466753	0.371156
Tumor 2	R_NR	NLRP10	FALSE	3.14573	0.373124
Tumor 2	R_NR	RIPK4	FALSE	3.81387	0.373124
Tumor 2	R_NR	ZBTB44	FALSE	-0.550542	0.373124
Tumor 2	R_NR	HOXC11	FALSE	-0.76636	0.373124
Tumor 2	R_NR	CD24A	FALSE	1.53538	0.375682
Tumor 2	R_NR	MCTS1	FALSE	-0.506938	0.375682
Tumor 2	R_NR	L2HGDH	FALSE	-0.721436	0.375682
Tumor 2	R_NR	H2-EB1	FALSE	0.983545	0.375682
Tumor 2	R_NR	B9D1	FALSE	-0.525267	0.375682
Tumor 2	R_NR	ZER1	FALSE	-0.420225	0.375682
Tumor 2	R_NR	FZD10	FALSE	4.48797	0.376444
Tumor 2	R_NR	ISLR2	FALSE	-3.92759	0.376494
Tumor 2	R_NR	ABCF2	FALSE	0.560824	0.377159
Tumor 2	R_NR	BTG2	FALSE	0.838746	0.37746
Tumor 2	R_NR	PRRC2A	FALSE	0.757401	0.37746
Tumor 2	R_NR	RFLNB	FALSE	-0.573781	0.377527
Tumor 2	R_NR	PRAMEF8	FALSE	-0.551673	0.377996
Tumor 2	R_NR	OLFM2	FALSE	3.18868	0.377996
Tumor 2	R_NR	NRG4	FALSE	4.15078	0.378586
Tumor 2	R_NR	GPHN	FALSE	-0.496499	0.378586
Tumor 2	R_NR	SMURF1	FALSE	-0.586572	0.378586
Tumor 2	R_NR	RBBP9	FALSE	-0.458562	0.378586
Tumor 2	R_NR	RARRES1	FALSE	2.30653	0.378586
Tumor 2	R_NR	BX088531.1	FALSE	-1.13544	0.380019
Tumor 2	R_NR	PDXP	FALSE	-0.464245	0.380019
Tumor 2	R_NR	PTK6	FALSE	3.24047	0.380019
Tumor 2	R_NR	UFL1	FALSE	-0.492508	0.380019
Tumor 2	R_NR	HYDIN	FALSE	2.98779	0.380136
Tumor 2	R_NR	MPP2	FALSE	-0.612177	0.380136
Tumor 2	R_NR	PCDHB19	FALSE	-1.40645	0.380136
Tumor 2	R_NR	EPS15L1	FALSE	0.406853	0.380615
Tumor 2	R_NR	SLC22A17	FALSE	1.87017	0.380615
Tumor 2	R_NR	STK36	FALSE	-0.713726	0.380615
Tumor 2	R_NR	APOL8	FALSE	-0.804256	0.380712
Tumor 2	R_NR	MIEF2	FALSE	-0.851092	0.380712
Tumor 2	R_NR	SLC25A28	FALSE	0.770802	0.38289
Tumor 2	R_NR	FGD1	FALSE	-0.422935	0.384506
Tumor 2	R_NR	HOXC4	FALSE	-1.16197	0.384807
Tumor 2	R_NR	INHBA	FALSE	-0.595735	0.384919
Tumor 2	R_NR	LCE1A2	FALSE	6.38765	0.384919
Tumor 2	R_NR	TWIST2	FALSE	0.80926	0.384919
Tumor 2	R_NR	RBM15	FALSE	-0.403532	0.384919
Tumor 2	R_NR	SUSD1	FALSE	1.92908	0.384919
Tumor 2	R_NR	SHROOM3	FALSE	2.6006	0.385819
Tumor 2	R_NR	MYH11	FALSE	2.1765	0.385819
Tumor 2	R_NR	LY6C2	FALSE	1.36482	0.386073
Tumor 2	R_NR	TOP3B	FALSE	-0.445429	0.386118
Tumor 2	R_NR	ASPA	FALSE	-1.01447	0.386118
Tumor 2	R_NR	FXYD2	FALSE	2.13486	0.386118
Tumor 2	R_NR	ASB6	FALSE	0.752592	0.386118
Tumor 2	R_NR	BNIP1	FALSE	-0.429552	0.386118
Tumor 2	R_NR	RBM27	FALSE	-0.471351	0.386118
Tumor 2	R_NR	EMB	FALSE	0.707918	0.386118
Tumor 2	R_NR	TMEM51	FALSE	0.699622	0.386276
Tumor 2	R_NR	SLC7A2	FALSE	0.853633	0.386276
Tumor 2	R_NR	KAT6B	FALSE	-0.52699	0.386276
Tumor 2	R_NR	TMEM167B	FALSE	-0.508456	0.386276
Tumor 2	R_NR	TAF1B	FALSE	-0.505521	0.386276
Tumor 2	R_NR	GM4924	FALSE	-0.535293	0.386276
Tumor 2	R_NR	TUBE1	FALSE	-0.809018	0.386276
Tumor 2	R_NR	OBSL1	FALSE	-0.486015	0.386276
Tumor 2	R_NR	MAP3K13	FALSE	3.37349	0.386276
Tumor 2	R_NR	WDR53	FALSE	-0.712396	0.386276
Tumor 2	R_NR	RNF122	FALSE	-1.10057	0.386276
Tumor 2	R_NR	PAGR1A	FALSE	-0.537965	0.386276
Tumor 2	R_NR	CLEC4D	FALSE	1.1132	0.386276
Tumor 2	R_NR	ADM	FALSE	-0.876796	0.386276
Tumor 2	R_NR	FAM118A	FALSE	-0.436376	0.387011
Tumor 2	R_NR	SPNS2	FALSE	1.5963	0.387737
Tumor 2	R_NR	RRAGB	FALSE	-1.69361	0.38803
Tumor 2	R_NR	CAR12	FALSE	2.69056	0.38803
Tumor 2	R_NR	NRG1	FALSE	-0.663608	0.388442
Tumor 2	R_NR	SRM	FALSE	0.495174	0.388914
Tumor 2	R_NR	WDR83OS	FALSE	0.832934	0.388914
Tumor 2	R_NR	C1QB	FALSE	0.803884	0.388914
Tumor 2	R_NR	RIIAD1	FALSE	-1.25959	0.388914
Tumor 2	R_NR	STK19	FALSE	0.85915	0.389146
Tumor 2	R_NR	CNOT2	FALSE	-0.523074	0.389146
Tumor 2	R_NR	DTYMK	FALSE	0.589904	0.389146
Tumor 2	R_NR	ELOVL1	FALSE	0.53207	0.389146
Tumor 2	R_NR	MPZL3	FALSE	3.06561	0.389146
Tumor 2	R_NR	MTMR2	FALSE	-0.958641	0.390046
Tumor 2	R_NR	ALG2	FALSE	-0.497342	0.390595
Tumor 2	R_NR	CDK5R2	FALSE	-3.76544	0.390599
Tumor 2	R_NR	MAPK11	FALSE	-0.379504	0.390681
Tumor 2	R_NR	ZFP3	FALSE	-0.634412	0.390681
Tumor 2	R_NR	ARFGEF1	FALSE	0.843761	0.390681
Tumor 2	R_NR	PDPN	FALSE	0.47676	0.390681
Tumor 2	R_NR	CCDC88A	FALSE	-0.46204	0.390681
Tumor 2	R_NR	ZFP954	FALSE	-0.711142	0.390681
Tumor 2	R_NR	STAU2	FALSE	-0.418432	0.390681
Tumor 2	R_NR	SPPL3	FALSE	0.680051	0.390681
Tumor 2	R_NR	PICALM	FALSE	0.902421	0.390681
Tumor 2	R_NR	ACY3	FALSE	-1.07248	0.390897
Tumor 2	R_NR	IGSF3	FALSE	-0.61865	0.391292
Tumor 2	R_NR	PPL	FALSE	6.27268	0.392081
Tumor 2	R_NR	ASB8	FALSE	-0.51488	0.392081
Tumor 2	R_NR	CISH	FALSE	0.924048	0.392081
Tumor 2	R_NR	ZFP60	FALSE	-1.10089	0.392081
Tumor 2	R_NR	SHISA4	FALSE	-0.509747	0.392081
Tumor 2	R_NR	BOP1	FALSE	0.520396	0.392788
Tumor 2	R_NR	SYNCRIP	FALSE	0.776811	0.393128
Tumor 2	R_NR	RIPOR3	FALSE	2.43491	0.394741
Tumor 2	R_NR	FGD4	FALSE	-1.01252	0.394741
Tumor 2	R_NR	ILRUN	FALSE	0.664612	0.394741
Tumor 2	R_NR	KCTD6	FALSE	-0.519126	0.394965
Tumor 2	R_NR	MYCBP2	FALSE	0.517859	0.394965
Tumor 2	R_NR	PRMT5	FALSE	0.466368	0.394965
Tumor 2	R_NR	OSMR	FALSE	-0.607574	0.394965
Tumor 2	R_NR	4930412O13RIK	FALSE	4.9449	0.394965
Tumor 2	R_NR	PPP1R14A	FALSE	1.36536	0.395041
Tumor 2	R_NR	SIRT6	FALSE	-0.387279	0.395301
Tumor 2	R_NR	SIX2	FALSE	-2.56715	0.395301
Tumor 2	R_NR	NMNAT1	FALSE	-0.447775	0.395301
Tumor 2	R_NR	HIST4H4	FALSE	0.971683	0.395301
Tumor 2	R_NR	ZFP449	FALSE	-0.784392	0.395747
Tumor 2	R_NR	CSTA2	FALSE	-0.654337	0.395747
Tumor 2	R_NR	SAMD1	FALSE	0.885106	0.395747
Tumor 2	R_NR	SERPINA12	FALSE	7.36889	0.395747
Tumor 2	R_NR	ACTR1B	FALSE	-0.38501	0.395747
Tumor 2	R_NR	NAT8L	FALSE	3.38026	0.395747
Tumor 2	R_NR	OTUB2	FALSE	-0.803459	0.395747
Tumor 2	R_NR	B3GNT9	FALSE	-0.635746	0.395796
Tumor 2	R_NR	NUBPL	FALSE	-0.515017	0.397238
Tumor 2	R_NR	MYNN	FALSE	-0.411298	0.397238
Tumor 2	R_NR	PSKH1	FALSE	-0.537607	0.397238
Tumor 2	R_NR	PSMB3	FALSE	0.643869	0.397962
Tumor 2	R_NR	FBXL7	FALSE	-0.818601	0.397962
Tumor 2	R_NR	TGDS	FALSE	-0.533364	0.397962
Tumor 2	R_NR	FCHO1	FALSE	1.05282	0.397962
Tumor 2	R_NR	ADPRHL1	FALSE	3.24809	0.397962
Tumor 2	R_NR	COMMD8	FALSE	0.367536	0.399143
Tumor 2	R_NR	FAM89A	FALSE	2.8682	0.399143
Tumor 2	R_NR	PRPF40B	FALSE	-0.545785	0.399143
Tumor 2	R_NR	PIK3C2A	FALSE	-0.404356	0.399143
Tumor 2	R_NR	PLPPR3	FALSE	-1.30902	0.399143
Tumor 2	R_NR	TMEM47	FALSE	-0.608473	0.399143
Tumor 2	R_NR	ZFP870	FALSE	-1.161	0.399143
Tumor 2	R_NR	TSC22D4	FALSE	0.688423	0.399143
Tumor 2	R_NR	NUAK1	FALSE	-0.730158	0.399143
Tumor 2	R_NR	GOT1	FALSE	0.891954	0.399143
Tumor 2	R_NR	SNX24	FALSE	-0.52221	0.399143
Tumor 2	R_NR	HSCB	FALSE	-0.410631	0.399143
Tumor 2	R_NR	EDRF1	FALSE	-0.617084	0.399231
Tumor 2	R_NR	TFDP1	FALSE	0.543357	0.399231
Tumor 2	R_NR	ZFP52	FALSE	-0.433236	0.399231
Tumor 2	R_NR	OXSR1	FALSE	0.51741	0.39957
Tumor 2	R_NR	GOT2	FALSE	0.578588	0.399838
Tumor 2	R_NR	SLC18B1	FALSE	-0.485343	0.400304
Tumor 2	R_NR	ITGBL1	FALSE	-0.727134	0.401729
Tumor 2	R_NR	RIDA	FALSE	-0.489334	0.401729
Tumor 2	R_NR	SMIM5	FALSE	3.1112	0.403263
Tumor 2	R_NR	SNRPC	FALSE	0.879147	0.403263
Tumor 2	R_NR	SLX4IP	FALSE	-0.841788	0.403598
Tumor 2	R_NR	FAR2	FALSE	4.46467	0.403949
Tumor 2	R_NR	ZFP112	FALSE	-1.15543	0.405727
Tumor 2	R_NR	PWWP2A	FALSE	-0.542628	0.405727
Tumor 2	R_NR	HCAR2	FALSE	1.6021	0.405727
Tumor 2	R_NR	DCAF13	FALSE	-0.409892	0.405927
Tumor 2	R_NR	ZBTB39	FALSE	-0.694924	0.406102
Tumor 2	R_NR	CPT2	FALSE	-0.42583	0.407434
Tumor 2	R_NR	GRM7	FALSE	-3.11547	0.40764
Tumor 2	R_NR	NOC2L	FALSE	0.386831	0.407809
Tumor 2	R_NR	FKBP1A	FALSE	0.961635	0.407818
Tumor 2	R_NR	SIAE	FALSE	-0.628182	0.407818
Tumor 2	R_NR	PLXNC1	FALSE	0.975075	0.407818
Tumor 2	R_NR	CCRL2	FALSE	1.33532	0.407818
Tumor 2	R_NR	TCP11L1	FALSE	-0.548251	0.407818
Tumor 2	R_NR	TMEM184A	FALSE	3.76312	0.409534
Tumor 2	R_NR	STRA6	FALSE	-1.4895	0.409773
Tumor 2	R_NR	ORC4	FALSE	0.482341	0.410777
Tumor 2	R_NR	AMY1	FALSE	-1.8203	0.410777
Tumor 2	R_NR	AGBL5	FALSE	-0.585698	0.410777
Tumor 2	R_NR	MDC1	FALSE	-0.504512	0.410777
Tumor 2	R_NR	DDX21	FALSE	0.6315	0.410777
Tumor 2	R_NR	HMBS	FALSE	0.495986	0.410777
Tumor 2	R_NR	DHDDS	FALSE	-0.431585	0.410777
Tumor 2	R_NR	CPEB1	FALSE	-0.471172	0.410777
Tumor 2	R_NR	H2-AA	FALSE	1.0238	0.410777
Tumor 2	R_NR	PSMG3	FALSE	-0.596844	0.410777
Tumor 2	R_NR	SYK	FALSE	0.682518	0.410777
Tumor 2	R_NR	CDCA2	FALSE	-0.469991	0.410777
Tumor 2	R_NR	DPP7	FALSE	-0.436987	0.410777
Tumor 2	R_NR	B230118H07RIK	FALSE	-0.485	0.410777
Tumor 2	R_NR	GCLC	FALSE	-0.459986	0.410777
Tumor 2	R_NR	CD5	FALSE	1.53838	0.410777
Tumor 2	R_NR	PYGM	FALSE	1.22966	0.410777
Tumor 2	R_NR	PRKAB1	FALSE	-0.380866	0.410777
Tumor 2	R_NR	PDZD4	FALSE	-0.604154	0.41095
Tumor 2	R_NR	ESCO2	FALSE	-0.448499	0.41095
Tumor 2	R_NR	SPTLC3	FALSE	4.97358	0.41095
Tumor 2	R_NR	CDH1	FALSE	1.1241	0.41095
Tumor 2	R_NR	UNC5A	FALSE	-0.504688	0.41095
Tumor 2	R_NR	GAB2	FALSE	-0.599357	0.41095
Tumor 2	R_NR	RNF187	FALSE	0.657326	0.41095
Tumor 2	R_NR	SLC12A6	FALSE	-0.618172	0.41095
Tumor 2	R_NR	SH2D2A	FALSE	1.35237	0.41095
Tumor 2	R_NR	CLCA3A2	FALSE	4.93212	0.41095
Tumor 2	R_NR	CIPC	FALSE	-0.47683	0.41095
Tumor 2	R_NR	APLN	FALSE	-0.571332	0.41095
Tumor 2	R_NR	FKBP3	FALSE	0.434483	0.41095
Tumor 2	R_NR	GPATCH1	FALSE	-0.545825	0.41095
Tumor 2	R_NR	KIF3A	FALSE	-0.536508	0.41095
Tumor 2	R_NR	HCN2	FALSE	-0.411712	0.41095
Tumor 2	R_NR	STAT5A	FALSE	-0.375313	0.41095
Tumor 2	R_NR	CNEP1R1	FALSE	0.389654	0.41095
Tumor 2	R_NR	TAB3	FALSE	-0.574859	0.41095
Tumor 2	R_NR	RLF	FALSE	-0.428063	0.41095
Tumor 2	R_NR	ESRP1	FALSE	5.04942	0.41095
Tumor 2	R_NR	ADAMTS5	FALSE	-0.686141	0.41095
Tumor 2	R_NR	ABCB9	FALSE	-0.887419	0.41095
Tumor 2	R_NR	CYP4F39	FALSE	3.77419	0.41095
Tumor 2	R_NR	DDX27	FALSE	0.353515	0.41095
Tumor 2	R_NR	MEX3A	FALSE	-0.521763	0.41095
Tumor 2	R_NR	APH1C	FALSE	1.71196	0.41095
Tumor 2	R_NR	SLC25A5	FALSE	0.824352	0.41095
Tumor 2	R_NR	VWA2	FALSE	4.00704	0.41095
Tumor 2	R_NR	TRIM16	FALSE	-0.554745	0.41095
Tumor 2	R_NR	CORO1B	FALSE	0.861349	0.41095
Tumor 2	R_NR	IRF6	FALSE	3.24207	0.41095
Tumor 2	R_NR	ST7	FALSE	-0.471124	0.41095
Tumor 2	R_NR	MEAF6	FALSE	-0.398265	0.41095
Tumor 2	R_NR	STAMBPL1	FALSE	-0.562886	0.41095
Tumor 2	R_NR	PDCL3	FALSE	-0.458556	0.41095
Tumor 2	R_NR	ARF5	FALSE	0.72594	0.41095
Tumor 2	R_NR	MS4A6C	FALSE	0.806099	0.41095
Tumor 2	R_NR	TNFRSF1A	FALSE	0.662935	0.41095
Tumor 2	R_NR	CENPA	FALSE	0.902582	0.41095
Tumor 2	R_NR	HOXC6	FALSE	-0.529487	0.41095
Tumor 2	R_NR	FAM161B	FALSE	-1.75145	0.41095
Tumor 2	R_NR	ARHGEF37	FALSE	3.191	0.41095
Tumor 2	R_NR	PI4KA	FALSE	-0.41719	0.41095
Tumor 2	R_NR	GM10767	FALSE	-3.58332	0.41095
Tumor 2	R_NR	SRRD	FALSE	-0.595072	0.41095
Tumor 2	R_NR	CRTC3	FALSE	-0.454723	0.411412
Tumor 2	R_NR	CD2AP	FALSE	0.360749	0.411412
Tumor 2	R_NR	LPGAT1	FALSE	0.549775	0.411472
Tumor 2	R_NR	EIF4EBP3	FALSE	-0.465111	0.411472
Tumor 2	R_NR	TRIR	FALSE	0.828818	0.411472
Tumor 2	R_NR	TSC22D1	FALSE	-0.475733	0.411505
Tumor 2	R_NR	MLYCD	FALSE	-0.507451	0.411505
Tumor 2	R_NR	KMT2C	FALSE	-0.396749	0.411505
Tumor 2	R_NR	ZFP580	FALSE	-0.892423	0.411505
Tumor 2	R_NR	TOP2B	FALSE	0.35172	0.411505
Tumor 2	R_NR	ZFP623	FALSE	-0.638406	0.411505
Tumor 2	R_NR	FANCA	FALSE	0.649555	0.411505
Tumor 2	R_NR	SERPINF2	FALSE	2.93708	0.411505
Tumor 2	R_NR	RPE	FALSE	0.381378	0.411505
Tumor 2	R_NR	CCR5	FALSE	0.604716	0.411505
Tumor 2	R_NR	DTWD2	FALSE	-0.588013	0.411505
Tumor 2	R_NR	SLC25A3	FALSE	0.963679	0.411505
Tumor 2	R_NR	SERP2	FALSE	-0.750482	0.411505
Tumor 2	R_NR	CYP1A1	FALSE	3.39221	0.411505
Tumor 2	R_NR	TBX3	FALSE	-0.506333	0.411505
Tumor 2	R_NR	POMT2	FALSE	-0.498542	0.411505
Tumor 2	R_NR	FKBP8	FALSE	0.482206	0.411505
Tumor 2	R_NR	HGH1	FALSE	-0.485515	0.411761
Tumor 2	R_NR	RBKS	FALSE	-0.872505	0.411761
Tumor 2	R_NR	RFESD	FALSE	-0.47591	0.411804
Tumor 2	R_NR	AU041133	FALSE	-0.514701	0.412486
Tumor 2	R_NR	XLR3B	FALSE	-1.00796	0.412965
Tumor 2	R_NR	PTPRCAP	FALSE	1.11925	0.413047
Tumor 2	R_NR	MBNL3	FALSE	-0.675399	0.413047
Tumor 2	R_NR	GM2381	FALSE	-2.03949	0.413047
Tumor 2	R_NR	CAR4	FALSE	2.50658	0.413354
Tumor 2	R_NR	KCTD20	FALSE	-0.43535	0.413354
Tumor 2	R_NR	SGCD	FALSE	-0.860041	0.413354
Tumor 2	R_NR	RNF170	FALSE	-0.558521	0.413354
Tumor 2	R_NR	CDKN1A	FALSE	0.780653	0.413558
Tumor 2	R_NR	PCED1B	FALSE	-0.433665	0.413558
Tumor 2	R_NR	AKAP11	FALSE	-0.540565	0.413558
Tumor 2	R_NR	CHD6	FALSE	-0.444085	0.413558
Tumor 2	R_NR	MAF	FALSE	1.08614	0.413558
Tumor 2	R_NR	MAP3K5	FALSE	0.848045	0.413558
Tumor 2	R_NR	VANGL1	FALSE	-0.452877	0.413558
Tumor 2	R_NR	ETV5	FALSE	0.419481	0.413578
Tumor 2	R_NR	ADARB1	FALSE	-0.523182	0.413582
Tumor 2	R_NR	PLEKHG5	FALSE	-0.663004	0.413582
Tumor 2	R_NR	NNMT	FALSE	-0.380559	0.413582
Tumor 2	R_NR	INSIG2	FALSE	-0.485368	0.414304
Tumor 2	R_NR	TMEM88	FALSE	-0.542097	0.414334
Tumor 2	R_NR	SRCIN1	FALSE	5.28583	0.414334
Tumor 2	R_NR	STIL	FALSE	-0.490943	0.414409
Tumor 2	R_NR	SASS6	FALSE	-0.386078	0.414409
Tumor 2	R_NR	PSMD6	FALSE	0.409939	0.414713
Tumor 2	R_NR	PAFAH1B3	FALSE	-0.438795	0.414713
Tumor 2	R_NR	TSHZ3	FALSE	-0.788171	0.414713
Tumor 2	R_NR	TNFAIP2	FALSE	0.84186	0.414713
Tumor 2	R_NR	FBXO9	FALSE	-0.412114	0.414713
Tumor 2	R_NR	LCP1	FALSE	0.726227	0.414869
Tumor 2	R_NR	UNC13A	FALSE	-1.08304	0.414869
Tumor 2	R_NR	DDX56	FALSE	0.388557	0.414869
Tumor 2	R_NR	MEPCE	FALSE	0.575304	0.414869
Tumor 2	R_NR	CRK	FALSE	0.555731	0.414869
Tumor 2	R_NR	RECK	FALSE	-0.587223	0.414869
Tumor 2	R_NR	GZMF	FALSE	1.42487	0.414869
Tumor 2	R_NR	MROH1	FALSE	-0.471689	0.414869
Tumor 2	R_NR	TMTC3	FALSE	0.474142	0.414869
Tumor 2	R_NR	ADAMTS14	FALSE	0.650928	0.414869
Tumor 2	R_NR	ZFP748	FALSE	-0.683034	0.414869
Tumor 2	R_NR	CNR1	FALSE	-1.107	0.415065
Tumor 2	R_NR	TACC3	FALSE	-0.457436	0.415542
Tumor 2	R_NR	BCAM	FALSE	2.14075	0.415862
Tumor 2	R_NR	CDK1	FALSE	1.05707	0.415862
Tumor 2	R_NR	DBNDD2	FALSE	-0.356557	0.416198
Tumor 2	R_NR	ARHGEF17	FALSE	-0.48036	0.416999
Tumor 2	R_NR	SEPT1	FALSE	1.14339	0.417317
Tumor 2	R_NR	CHKA	FALSE	0.544567	0.417317
Tumor 2	R_NR	LRWD1	FALSE	-0.466193	0.417317
Tumor 2	R_NR	FAM135A	FALSE	-0.475703	0.417382
Tumor 2	R_NR	SRRM1	FALSE	0.958385	0.417382
Tumor 2	R_NR	NPM3	FALSE	0.547845	0.417382
Tumor 2	R_NR	GSR	FALSE	0.456753	0.417382
Tumor 2	R_NR	ATG101	FALSE	-0.498896	0.417557
Tumor 2	R_NR	DNAJC18	FALSE	-0.447306	0.417885
Tumor 2	R_NR	BIRC2	FALSE	-0.48813	0.418957
Tumor 2	R_NR	NEURL3	FALSE	0.564066	0.419021
Tumor 2	R_NR	LGR6	FALSE	3.28113	0.419021
Tumor 2	R_NR	MAL2	FALSE	2.31734	0.419648
Tumor 2	R_NR	IGSF9	FALSE	1.55514	0.41974
Tumor 2	R_NR	NUDT13	FALSE	-0.593843	0.41974
Tumor 2	R_NR	AADAC	FALSE	2.41112	0.41983
Tumor 2	R_NR	SAMD3	FALSE	2.07278	0.41983
Tumor 2	R_NR	CD4	FALSE	1.5306	0.41983
Tumor 2	R_NR	CHIC1	FALSE	-0.39511	0.41983
Tumor 2	R_NR	SERPINB6E	NA	4.1593	NA
Tumor 2	R_NR	LRCH2	FALSE	-0.511169	0.420351
Tumor 2	R_NR	GABBR1	FALSE	0.84282	0.420351
Tumor 2	R_NR	LYRM2	FALSE	-0.528314	0.420351
Tumor 2	R_NR	CD28	FALSE	1.08368	0.420351
Tumor 2	R_NR	MOB1B	FALSE	-0.37113	0.420351
Tumor 2	R_NR	MAPK14	FALSE	0.508004	0.420351
Tumor 2	R_NR	HOMER1	FALSE	-0.535429	0.420351
Tumor 2	R_NR	HOXB4	FALSE	1.68457	0.420351
Tumor 2	R_NR	ATAD1	FALSE	0.514222	0.420351
Tumor 2	R_NR	LSM14B	FALSE	0.758221	0.420351
Tumor 2	R_NR	POLR1D	FALSE	0.989672	0.420351
Tumor 2	R_NR	OSCP1	FALSE	-0.553248	0.420351
Tumor 2	R_NR	UCHL5	FALSE	0.627706	0.420351
Tumor 2	R_NR	TMEM19	FALSE	-0.402958	0.420492
Tumor 2	R_NR	CGN	FALSE	3.90933	0.422017
Tumor 2	R_NR	CBR4	FALSE	-0.456112	0.422017
Tumor 2	R_NR	TNNI1	FALSE	-1.53221	0.422629
Tumor 2	R_NR	ZNHIT3	FALSE	0.615343	0.422629
Tumor 2	R_NR	DUSP7	FALSE	0.617802	0.422629
Tumor 2	R_NR	DDX3X	FALSE	0.4214	0.422674
Tumor 2	R_NR	MANEA	FALSE	-0.462737	0.422674
Tumor 2	R_NR	CNNM2	FALSE	-0.529099	0.423561
Tumor 2	R_NR	IGKV12-89	FALSE	3.30697	0.424337
Tumor 2	R_NR	SPATA2	FALSE	-0.313209	0.424508
Tumor 2	R_NR	LCA5	FALSE	-0.52376	0.425121
Tumor 2	R_NR	ZFP810	FALSE	-0.537847	0.425121
Tumor 2	R_NR	OLFR1191-PS1	FALSE	-0.893759	0.425121
Tumor 2	R_NR	ERCC8	FALSE	0.745988	0.425121
Tumor 2	R_NR	FABP12	FALSE	-3.12582	0.425121
Tumor 2	R_NR	RASAL1	FALSE	2.58562	0.425121
Tumor 2	R_NR	PDE4DIP	FALSE	-0.442949	0.425121
Tumor 2	R_NR	SPRY4	FALSE	-0.501978	0.425121
Tumor 2	R_NR	SERTAD1	FALSE	-0.441639	0.425121
Tumor 2	R_NR	TNRC6B	FALSE	-0.459684	0.425121
Tumor 2	R_NR	2310009A05RIK	FALSE	-0.394655	0.425121
Tumor 2	R_NR	HIST2H3C2	FALSE	-0.809539	0.425121
Tumor 2	R_NR	BC052040	FALSE	-0.430629	0.425121
Tumor 2	R_NR	MATN2	FALSE	-0.594016	0.425121
Tumor 2	R_NR	CBFB	FALSE	0.896256	0.425814
Tumor 2	R_NR	SAMHD1	FALSE	0.558938	0.425938
Tumor 2	R_NR	XYLT2	FALSE	-0.484294	0.426426
Tumor 2	R_NR	SCNN1G	NA	3.93588	NA
Tumor 2	R_NR	BCL6	FALSE	0.504873	0.426426
Tumor 2	R_NR	SH3D21	FALSE	1.42685	0.426426
Tumor 2	R_NR	TMED2	FALSE	0.7874	0.426426
Tumor 2	R_NR	ZFP931	FALSE	-0.435459	0.426426
Tumor 2	R_NR	FOXF1	FALSE	-0.436099	0.426426
Tumor 2	R_NR	USP10	FALSE	0.478217	0.426669
Tumor 2	R_NR	CCDC74A	FALSE	-0.820935	0.426669
Tumor 2	R_NR	ACOT2	FALSE	-0.631451	0.426669
Tumor 2	R_NR	SHANK2	FALSE	-0.655782	0.426669
Tumor 2	R_NR	CYP2B19	FALSE	3.93365	0.426669
Tumor 2	R_NR	GATAD1	FALSE	0.661204	0.426669
Tumor 2	R_NR	LRFN3	FALSE	-0.481458	0.426669
Tumor 2	R_NR	TMEM259	FALSE	0.884957	0.426669
Tumor 2	R_NR	PHF7	FALSE	-0.474716	0.427759
Tumor 2	R_NR	CTSO	FALSE	-0.468127	0.427936
Tumor 2	R_NR	2310050C09RIK	FALSE	6.42894	0.427936
Tumor 2	R_NR	STRC	FALSE	-0.733531	0.428363
Tumor 2	R_NR	SNAI2	FALSE	-0.573567	0.428868
Tumor 2	R_NR	PPT1	FALSE	0.834379	0.428868
Tumor 2	R_NR	RNF146	FALSE	-0.492871	0.429018
Tumor 2	R_NR	C77080	FALSE	-0.477342	0.429368
Tumor 2	R_NR	GART	FALSE	0.42154	0.429368
Tumor 2	R_NR	TAF1	FALSE	-0.36675	0.429368
Tumor 2	R_NR	UQCRFS1	FALSE	0.645226	0.430117
Tumor 2	R_NR	DSG1B	FALSE	5.59018	0.430226
Tumor 2	R_NR	TXN1	FALSE	1.20817	0.431061
Tumor 2	R_NR	CHMP4C	FALSE	3.58171	0.431155
Tumor 2	R_NR	TTBK2	FALSE	-0.447734	0.431155
Tumor 2	R_NR	ELP5	FALSE	0.697249	0.431155
Tumor 2	R_NR	SESN3	FALSE	-0.49705	0.431155
Tumor 2	R_NR	RNASE2B	FALSE	2.85942	0.431155
Tumor 2	R_NR	ACER1	FALSE	4.28812	0.431746
Tumor 2	R_NR	SGMS1	FALSE	-0.451394	0.43288
Tumor 2	R_NR	HPF1	FALSE	0.482281	0.433257
Tumor 2	R_NR	MMP28	FALSE	-1.03986	0.433257
Tumor 2	R_NR	LDB1	FALSE	0.90102	0.433257
Tumor 2	R_NR	CMAH	FALSE	1.81069	0.433257
Tumor 2	R_NR	TGIF1	FALSE	0.758227	0.433257
Tumor 2	R_NR	TPMT	FALSE	-0.527115	0.433257
Tumor 2	R_NR	PDXK	FALSE	-0.447846	0.433257
Tumor 2	R_NR	JUND	FALSE	0.484992	0.433257
Tumor 2	R_NR	DNAJC4	FALSE	-0.445655	0.433257
Tumor 2	R_NR	CLEC2D	FALSE	0.605015	0.433257
Tumor 2	R_NR	CDH19	FALSE	-0.817761	0.433257
Tumor 2	R_NR	DMRT2	FALSE	-0.834042	0.433257
Tumor 2	R_NR	PPM1F	FALSE	-0.494489	0.433413
Tumor 2	R_NR	ORAI2	FALSE	-0.613404	0.433413
Tumor 2	R_NR	CHST11	FALSE	-0.536791	0.433413
Tumor 2	R_NR	EPHB4	FALSE	-0.501895	0.433413
Tumor 2	R_NR	NSMF	FALSE	-0.363535	0.43426
Tumor 2	R_NR	FNTB	FALSE	-0.511926	0.43426
Tumor 2	R_NR	TRAJ22	FALSE	1.29568	0.434337
Tumor 2	R_NR	FAM114A1	FALSE	-0.536278	0.434651
Tumor 2	R_NR	ZFYVE16	FALSE	0.654707	0.435123
Tumor 2	R_NR	WDR54	FALSE	-0.458579	0.435123
Tumor 2	R_NR	SEL1L	FALSE	-0.425217	0.435123
Tumor 2	R_NR	GALC	FALSE	-0.591644	0.435213
Tumor 2	R_NR	NEK4	FALSE	-0.637865	0.4354
Tumor 2	R_NR	CHCHD5	FALSE	-0.429406	0.435419
Tumor 2	R_NR	BNC1	FALSE	-0.98574	0.435677
Tumor 2	R_NR	PLPPR2	FALSE	-0.646416	0.435677
Tumor 2	R_NR	TMEM71	FALSE	0.797835	0.435677
Tumor 2	R_NR	DPYSL3	FALSE	-0.472773	0.435838
Tumor 2	R_NR	PTGER2	FALSE	1.12479	0.435838
Tumor 2	R_NR	MYOZ3	FALSE	2.53358	0.435838
Tumor 2	R_NR	PPP5C	FALSE	0.745921	0.436052
Tumor 2	R_NR	HIP1R	FALSE	0.56234	0.436052
Tumor 2	R_NR	NAA35	FALSE	-0.607468	0.436052
Tumor 2	R_NR	CEP70	FALSE	-0.54588	0.436052
Tumor 2	R_NR	GNL3L	FALSE	-0.405439	0.436052
Tumor 2	R_NR	MAP2K6	FALSE	-0.647442	0.436052
Tumor 2	R_NR	DGCR6	FALSE	0.488259	0.436052
Tumor 2	R_NR	MYC	FALSE	0.76261	0.436052
Tumor 2	R_NR	OLFR810	FALSE	-1.56363	0.436052
Tumor 2	R_NR	POLR2F	FALSE	0.830321	0.436052
Tumor 2	R_NR	PSAT1	FALSE	0.630755	0.436052
Tumor 2	R_NR	YWHAH	FALSE	0.781555	0.436052
Tumor 2	R_NR	BC024063	FALSE	-0.445774	0.436052
Tumor 2	R_NR	PCDHB20	FALSE	-0.773405	0.436052
Tumor 2	R_NR	VRK1	FALSE	0.655853	0.436052
Tumor 2	R_NR	SGTA	FALSE	0.672486	0.436052
Tumor 2	R_NR	KCTD4	FALSE	2.15902	0.436052
Tumor 2	R_NR	SEMA4C	FALSE	-0.45542	0.436052
Tumor 2	R_NR	CSTDC4	FALSE	-0.724018	0.436052
Tumor 2	R_NR	CNDP2	FALSE	0.771329	0.436052
Tumor 2	R_NR	TMEM53	FALSE	-0.675654	0.436052
Tumor 2	R_NR	NCOA2	FALSE	-0.399782	0.436052
Tumor 2	R_NR	ANXA3	FALSE	0.510961	0.436052
Tumor 2	R_NR	BBOX1	FALSE	5.57831	0.436052
Tumor 2	R_NR	TTLL1	FALSE	-0.53575	0.436052
Tumor 2	R_NR	ATAD2	FALSE	0.720817	0.436052
Tumor 2	R_NR	AP4E1	FALSE	-0.568348	0.436052
Tumor 2	R_NR	GFER	FALSE	0.548079	0.436728
Tumor 2	R_NR	MRNIP	FALSE	-0.5575	0.436728
Tumor 2	R_NR	GM5678	FALSE	2.65489	0.436728
Tumor 2	R_NR	ADTRP	FALSE	2.35114	0.436728
Tumor 2	R_NR	FAM83B	FALSE	2.72048	0.436728
Tumor 2	R_NR	DAAM2	FALSE	2.37315	0.436728
Tumor 2	R_NR	PAK6	FALSE	3.23757	0.436728
Tumor 2	R_NR	APIP	FALSE	-0.31777	0.436902
Tumor 2	R_NR	ACTB	FALSE	1.69802	0.436902
Tumor 2	R_NR	A830005F24RIK	FALSE	-2.52908	0.436902
Tumor 2	R_NR	PNPLA8	FALSE	-0.380143	0.436902
Tumor 2	R_NR	FBXW2	FALSE	-0.497519	0.436902
Tumor 2	R_NR	GTF2A2	FALSE	-0.432425	0.436902
Tumor 2	R_NR	SNAPIN	FALSE	-0.456087	0.437195
Tumor 2	R_NR	ATP1A1	FALSE	0.575493	0.437215
Tumor 2	R_NR	PPHLN1	FALSE	0.467636	0.437215
Tumor 2	R_NR	UBE2M	FALSE	0.740193	0.438744
Tumor 2	R_NR	KIZ	FALSE	-0.432449	0.438764
Tumor 2	R_NR	MBTPS1	FALSE	0.802812	0.439022
Tumor 2	R_NR	CIT	FALSE	-0.439227	0.439022
Tumor 2	R_NR	RFX7	FALSE	0.392266	0.439022
Tumor 2	R_NR	VPS11	FALSE	-0.447996	0.439022
Tumor 2	R_NR	CEP95	FALSE	-0.49665	0.439022
Tumor 2	R_NR	WTIP	FALSE	-0.465042	0.439178
Tumor 2	R_NR	UBE2D2A	FALSE	-0.363644	0.439321
Tumor 2	R_NR	VPS13C	FALSE	-0.491804	0.439439
Tumor 2	R_NR	ADAMTS15	FALSE	1.53179	0.439439
Tumor 2	R_NR	CXCR6	FALSE	1.21815	0.439439
Tumor 2	R_NR	TMPPE	FALSE	-0.867659	0.439439
Tumor 2	R_NR	DNAJA4	FALSE	1.72431	0.439439
Tumor 2	R_NR	MDM2	FALSE	0.837225	0.439439
Tumor 2	R_NR	PSMC2	FALSE	0.551824	0.439439
Tumor 2	R_NR	CLNS1A	FALSE	0.546269	0.43989
Tumor 2	R_NR	CYC1	FALSE	0.642	0.43989
Tumor 2	R_NR	DNAJB12	FALSE	0.723193	0.43989
Tumor 2	R_NR	ALDH7A1	FALSE	-0.398587	0.440672
Tumor 2	R_NR	FCGR1	FALSE	0.766755	0.440672
Tumor 2	R_NR	FAM83F	FALSE	0.957943	0.440672
Tumor 2	R_NR	PDE4B	FALSE	0.568074	0.440672
Tumor 2	R_NR	WDR74	FALSE	0.482887	0.440672
Tumor 2	R_NR	ID1	FALSE	0.677077	0.440672
Tumor 2	R_NR	TMEM143	FALSE	-0.492997	0.440672
Tumor 2	R_NR	CREG1	FALSE	0.756058	0.440948
Tumor 2	R_NR	STK38L	FALSE	-0.480843	0.441118
Tumor 2	R_NR	MAPK8IP1	FALSE	-0.632116	0.441118
Tumor 2	R_NR	LRMDA	FALSE	0.807966	0.441118
Tumor 2	R_NR	BGLAP2	FALSE	-2.12604	0.441118
Tumor 2	R_NR	KDM4B	FALSE	-0.623111	0.441118
Tumor 2	R_NR	SPTSSA	FALSE	0.846053	0.441118
Tumor 2	R_NR	PTPN2	FALSE	0.763587	0.441141
Tumor 2	R_NR	EIF2S1	FALSE	-0.471481	0.441141
Tumor 2	R_NR	GASK1B	FALSE	-0.695869	0.441141
Tumor 2	R_NR	UBR4	FALSE	0.758606	0.441448
Tumor 2	R_NR	HIST1H4F	FALSE	0.844926	0.441448
Tumor 2	R_NR	SKI	FALSE	0.523755	0.441448
Tumor 2	R_NR	PTCHD1	FALSE	-0.827031	0.441448
Tumor 2	R_NR	PHPT1	FALSE	-1.045	0.442667
Tumor 2	R_NR	GM2115	FALSE	-1.01617	0.443728
Tumor 2	R_NR	PCDH17	FALSE	-1.08551	0.443728
Tumor 2	R_NR	LMF1	FALSE	-0.527746	0.443728
Tumor 2	R_NR	WSB1	FALSE	0.631976	0.443728
Tumor 2	R_NR	OCIAD2	FALSE	1.96318	0.443728
Tumor 2	R_NR	MPG	FALSE	-0.422352	0.443728
Tumor 2	R_NR	ATG14	FALSE	-0.679067	0.443929
Tumor 2	R_NR	ALKBH4	FALSE	-0.595025	0.444294
Tumor 2	R_NR	D630039A03RIK	FALSE	2.40025	0.444294
Tumor 2	R_NR	HPCAL1	FALSE	0.65875	0.44542
Tumor 2	R_NR	ANKRD13A	FALSE	0.847395	0.445436
Tumor 2	R_NR	ALG9	FALSE	-0.406732	0.445436
Tumor 2	R_NR	BOC	FALSE	1.93286	0.445436
Tumor 2	R_NR	YPEL3	FALSE	0.712608	0.445589
Tumor 2	R_NR	NUTF2-PS1	FALSE	0.519815	0.445589
Tumor 2	R_NR	RBM41	FALSE	-0.393665	0.445736
Tumor 2	R_NR	TSKU	FALSE	-0.50698	0.445891
Tumor 2	R_NR	YIPF2	FALSE	-0.910053	0.445891
Tumor 2	R_NR	DNAJB14	FALSE	-0.414945	0.446081
Tumor 2	R_NR	NLRC3	FALSE	1.34003	0.44619
Tumor 2	R_NR	SHOX2	FALSE	-0.69004	0.446797
Tumor 2	R_NR	PAX9	FALSE	-0.584379	0.44821
Tumor 2	R_NR	TMEM30B	FALSE	4.36811	0.44821
Tumor 2	R_NR	MIA2	FALSE	0.760661	0.44821
Tumor 2	R_NR	SC5D	FALSE	-0.59519	0.44821
Tumor 2	R_NR	DDT	FALSE	-0.589132	0.44821
Tumor 2	R_NR	MEIS3	FALSE	-0.513266	0.44821
Tumor 2	R_NR	BSDC1	FALSE	-0.426611	0.44821
Tumor 2	R_NR	ZFP937	FALSE	-1.13948	0.44821
Tumor 2	R_NR	CFDP1	FALSE	0.671406	0.44821
Tumor 2	R_NR	PDE6D	FALSE	-0.533359	0.44821
Tumor 2	R_NR	AVL9	FALSE	-0.363114	0.44821
Tumor 2	R_NR	BBS7	FALSE	-0.472783	0.44821
Tumor 2	R_NR	PTX3	FALSE	1.53408	0.44821
Tumor 2	R_NR	TIMM23	FALSE	0.674156	0.44821
Tumor 2	R_NR	EIF2D	FALSE	0.922897	0.44821
Tumor 2	R_NR	CDC16	FALSE	0.368841	0.44821
Tumor 2	R_NR	CEBPB	FALSE	0.876708	0.44821
Tumor 2	R_NR	ACADSB	FALSE	-0.471557	0.44821
Tumor 2	R_NR	ZFP788	FALSE	-0.586672	0.44821
Tumor 2	R_NR	ECHDC1	FALSE	-0.477574	0.448651
Tumor 2	R_NR	CWF19L2	FALSE	-0.393906	0.449658
Tumor 2	R_NR	SRRM2	FALSE	0.750674	0.449745
Tumor 2	R_NR	SARDH	FALSE	-0.596708	0.449745
Tumor 2	R_NR	RINL	FALSE	0.709227	0.449993
Tumor 2	R_NR	GINS2	FALSE	0.384205	0.449993
Tumor 2	R_NR	H2-T23	FALSE	0.582419	0.449993
Tumor 2	R_NR	PLPBP	FALSE	0.543269	0.449993
Tumor 2	R_NR	ICOS	FALSE	1.24732	0.449993
Tumor 2	R_NR	TLE6	FALSE	-0.673384	0.449993
Tumor 2	R_NR	POF1B	FALSE	4.04377	0.449993
Tumor 2	R_NR	HAUS7	FALSE	-0.50184	0.449993
Tumor 2	R_NR	GMPR	FALSE	-0.563296	0.449993
Tumor 2	R_NR	GIMAP8	FALSE	0.892603	0.449993
Tumor 2	R_NR	PRXL2B	FALSE	0.701845	0.449993
Tumor 2	R_NR	PRL2C2	FALSE	0.884077	0.449993
Tumor 2	R_NR	SELENON	FALSE	-0.311346	0.449993
Tumor 2	R_NR	NSUN4	FALSE	-0.645552	0.450755
Tumor 2	R_NR	2810004N23RIK	FALSE	0.613346	0.450973
Tumor 2	R_NR	HYAL2	FALSE	-0.371821	0.451054
Tumor 2	R_NR	GM10521	FALSE	1.23081	0.451054
Tumor 2	R_NR	CASP14	FALSE	4.27815	0.451054
Tumor 2	R_NR	PTPRG	FALSE	-0.447621	0.451239
Tumor 2	R_NR	PAX3	FALSE	-0.857993	0.451239
Tumor 2	R_NR	NUF2	FALSE	-0.390369	0.451239
Tumor 2	R_NR	LMX1B	FALSE	-0.695365	0.451239
Tumor 2	R_NR	EFCAB11	FALSE	-0.510726	0.451239
Tumor 2	R_NR	TEX52	FALSE	2.37233	0.451239
Tumor 2	R_NR	STX1B	FALSE	1.61576	0.451239
Tumor 2	R_NR	NUBP2	FALSE	0.578408	0.45155
Tumor 2	R_NR	RBM19	FALSE	0.5155	0.45155
Tumor 2	R_NR	DUSP5	FALSE	0.747681	0.45155
Tumor 2	R_NR	CMYA5	FALSE	2.14656	0.45155
Tumor 2	R_NR	SCIN	FALSE	1.57002	0.451903
Tumor 2	R_NR	BATF	FALSE	1.03667	0.451903
Tumor 2	R_NR	RAD23B	FALSE	0.871193	0.451903
Tumor 2	R_NR	TOR4A	FALSE	-0.675815	0.451903
Tumor 2	R_NR	SERHL	FALSE	-0.472933	0.451903
Tumor 2	R_NR	ACOD1	FALSE	0.747229	0.451903
Tumor 2	R_NR	EGR3	FALSE	1.50358	0.452415
Tumor 2	R_NR	ZFP938	FALSE	-0.905694	0.452415
Tumor 2	R_NR	TMEM218	FALSE	-0.695924	0.452587
Tumor 2	R_NR	TRDC	FALSE	1.95166	0.452955
Tumor 2	R_NR	4833423E24RIK	FALSE	2.93464	0.453226
Tumor 2	R_NR	ZFP606	FALSE	-0.465577	0.453569
Tumor 2	R_NR	SH3BGRL3	FALSE	0.787778	0.453577
Tumor 2	R_NR	SCAF4	FALSE	-0.350012	0.453577
Tumor 2	R_NR	MGA	FALSE	-0.548832	0.453577
Tumor 2	R_NR	SCP2	FALSE	0.628969	0.453577
Tumor 2	R_NR	HNRNPM	FALSE	0.620356	0.453577
Tumor 2	R_NR	FAM83C	FALSE	2.55857	0.453577
Tumor 2	R_NR	MAPK1	FALSE	0.714858	0.453577
Tumor 2	R_NR	RUNX2	FALSE	-0.432025	0.453761
Tumor 2	R_NR	AMDHD1	FALSE	-0.913077	0.453842
Tumor 2	R_NR	GIMAP3	FALSE	1.16824	0.453842
Tumor 2	R_NR	ADAM11	FALSE	2.95148	0.454019
Tumor 2	R_NR	TMEM154	FALSE	2.10238	0.454019
Tumor 2	R_NR	BTBD8	FALSE	-0.465244	0.454019
Tumor 2	R_NR	LRRIQ3	FALSE	-1.0445	0.454764
Tumor 2	R_NR	NTHL1	FALSE	-0.46951	0.454764
Tumor 2	R_NR	ZKSCAN3	FALSE	-0.337008	0.454764
Tumor 2	R_NR	IVNS1ABP	FALSE	0.5841	0.454764
Tumor 2	R_NR	NFKBIA	FALSE	0.785281	0.454764
Tumor 2	R_NR	JCAD	FALSE	-0.499481	0.454764
Tumor 2	R_NR	PIGH	FALSE	-0.502922	0.454764
Tumor 2	R_NR	FOXO3	FALSE	-0.427568	0.455075
Tumor 2	R_NR	PEX3	FALSE	-0.458227	0.455075
Tumor 2	R_NR	VPS39	FALSE	-0.361602	0.455075
Tumor 2	R_NR	APOA2	FALSE	-0.607568	0.45514
Tumor 2	R_NR	IRAK3	FALSE	0.894848	0.45514
Tumor 2	R_NR	TATDN2	FALSE	0.733767	0.455812
Tumor 2	R_NR	ADCK2	FALSE	-0.415541	0.455812
Tumor 2	R_NR	MCTS2	FALSE	-0.455155	0.455812
Tumor 2	R_NR	RNF126	FALSE	0.934357	0.455812
Tumor 2	R_NR	RAB44	FALSE	1.69669	0.455812
Tumor 2	R_NR	9930021J03RIK	FALSE	-0.352341	0.455812
Tumor 2	R_NR	MPHOSPH8	FALSE	-0.334104	0.455812
Tumor 2	R_NR	ADAM3	FALSE	-3.28434	0.455812
Tumor 2	R_NR	TKFC	FALSE	-0.456071	0.455812
Tumor 2	R_NR	TES	FALSE	0.619437	0.455812
Tumor 2	R_NR	GALK2	FALSE	-0.397203	0.455812
Tumor 2	R_NR	SUCO	FALSE	-0.371217	0.455812
Tumor 2	R_NR	CEP85L	FALSE	-0.46747	0.455867
Tumor 2	R_NR	FHIT	FALSE	2.23065	0.455867
Tumor 2	R_NR	NAB1	FALSE	0.604681	0.455867
Tumor 2	R_NR	HDAC3	FALSE	0.466162	0.455867
Tumor 2	R_NR	CNFN	FALSE	5.37493	0.455867
Tumor 2	R_NR	ARSK	FALSE	-0.502792	0.455867
Tumor 2	R_NR	ZBTB12	FALSE	-0.505358	0.455867
Tumor 2	R_NR	ATP6V0C	FALSE	0.71166	0.455965
Tumor 2	R_NR	ABLIM3	FALSE	3.00504	0.456182
Tumor 2	R_NR	ULK4	FALSE	-0.91522	0.456499
Tumor 2	R_NR	CDK17	FALSE	0.657238	0.456499
Tumor 2	R_NR	NHLRC1	FALSE	1.76612	0.456499
Tumor 2	R_NR	KLK7	FALSE	5.38299	0.456499
Tumor 2	R_NR	DKC1	FALSE	0.34765	0.456499
Tumor 2	R_NR	ACOT9	FALSE	-0.51641	0.456666
Tumor 2	R_NR	ELP4	FALSE	-0.413172	0.457591
Tumor 2	R_NR	CORO7	FALSE	-0.470557	0.457591
Tumor 2	R_NR	SOCS1	FALSE	0.770383	0.457902
Tumor 2	R_NR	PLEKHN1	FALSE	0.526515	0.457902
Tumor 2	R_NR	EMILIN1	FALSE	-0.514674	0.457902
Tumor 2	R_NR	COX7A1	FALSE	1.05734	0.457902
Tumor 2	R_NR	CYP2U1	FALSE	-0.648798	0.457902
Tumor 2	R_NR	U2AF2	FALSE	0.5555	0.457902
Tumor 2	R_NR	TUBB2A	FALSE	-0.450505	0.457902
Tumor 2	R_NR	CTSG	FALSE	3.49583	0.457902
Tumor 2	R_NR	BICRAL	FALSE	-0.441151	0.458238
Tumor 2	R_NR	USP49	FALSE	-0.685644	0.458489
Tumor 2	R_NR	ASAP2	FALSE	-0.435661	0.460578
Tumor 2	R_NR	ZFP292	FALSE	-0.49645	0.460742
Tumor 2	R_NR	CDKN3	FALSE	-0.511987	0.460899
Tumor 2	R_NR	CD320	FALSE	-0.477746	0.460899
Tumor 2	R_NR	NXPE5	FALSE	0.929275	0.461265
Tumor 2	R_NR	KRBA1	FALSE	1.44752	0.461272
Tumor 2	R_NR	DZIP1	FALSE	-0.444168	0.461272
Tumor 2	R_NR	PCMTD2	FALSE	-0.360509	0.461272
Tumor 2	R_NR	FAAH	FALSE	0.844943	0.461477
Tumor 2	R_NR	NFKBID	FALSE	0.615238	0.461632
Tumor 2	R_NR	RGS2	FALSE	-0.392421	0.461772
Tumor 2	R_NR	TBX21	FALSE	2.42112	0.461772
Tumor 2	R_NR	MARCH9	FALSE	-0.484096	0.4618
Tumor 2	R_NR	BAZ1B	FALSE	0.810297	0.461999
Tumor 2	R_NR	ALS2CL	FALSE	0.889458	0.462309
Tumor 2	R_NR	TCAF1	FALSE	-0.568042	0.462309
Tumor 2	R_NR	TPSAB1	FALSE	-2.13429	0.462309
Tumor 2	R_NR	TRAC	FALSE	1.05869	0.462309
Tumor 2	R_NR	ANGPT4	FALSE	-1.34207	0.462309
Tumor 2	R_NR	PSMC6	FALSE	0.744428	0.462309
Tumor 2	R_NR	ACTR6	FALSE	-0.450405	0.462309
Tumor 2	R_NR	AIFM2	FALSE	-0.351454	0.462309
Tumor 2	R_NR	ERMP1	FALSE	0.643281	0.462309
Tumor 2	R_NR	GM49027	FALSE	1.5959	0.462418
Tumor 2	R_NR	CNOT1	FALSE	0.455486	0.462418
Tumor 2	R_NR	MPPED2	FALSE	-0.492996	0.462799
Tumor 2	R_NR	JAGN1	FALSE	-0.374533	0.462799
Tumor 2	R_NR	EPHX1	FALSE	1.28917	0.462799
Tumor 2	R_NR	FUT10	FALSE	-0.50342	0.462799
Tumor 2	R_NR	BMPER	FALSE	1.74915	0.462799
Tumor 2	R_NR	GPX8	FALSE	-0.477104	0.462799
Tumor 2	R_NR	INKA2	FALSE	2.49188	0.462799
Tumor 2	R_NR	VPS36	FALSE	0.67074	0.462799
Tumor 2	R_NR	TMEM60	FALSE	-0.668673	0.462959
Tumor 2	R_NR	GOLGA5	FALSE	-0.512514	0.462959
Tumor 2	R_NR	ZFP335	FALSE	-0.393817	0.46429
Tumor 2	R_NR	TXNDC16	FALSE	-0.536404	0.46429
Tumor 2	R_NR	TRAJ7	FALSE	1.1539	0.46429
Tumor 2	R_NR	ARFIP1	FALSE	-0.545734	0.46429
Tumor 2	R_NR	LAPTM5	FALSE	0.734404	0.46429
Tumor 2	R_NR	EFNA1	FALSE	-0.414648	0.46429
Tumor 2	R_NR	DUT	FALSE	0.765695	0.46429
Tumor 2	R_NR	PHF1	FALSE	-0.457758	0.46429
Tumor 2	R_NR	NEIL3	FALSE	-0.526314	0.46429
Tumor 2	R_NR	LRP10	FALSE	0.671916	0.46429
Tumor 2	R_NR	TUBD1	FALSE	-0.932093	0.464326
Tumor 2	R_NR	FBXO32	FALSE	-0.659599	0.465632
Tumor 2	R_NR	TMEM221	FALSE	1.46885	0.465737
Tumor 2	R_NR	CAPNS2	FALSE	0.714958	0.465759
Tumor 2	R_NR	MDH1	FALSE	0.548068	0.46595
Tumor 2	R_NR	TPRGL	FALSE	0.753295	0.466388
Tumor 2	R_NR	PRDX2	FALSE	0.82569	0.466388
Tumor 2	R_NR	PNPLA6	FALSE	-0.546721	0.466753
Tumor 2	R_NR	MED20	FALSE	-0.465798	0.466865
Tumor 2	R_NR	ZFP867	FALSE	-0.64981	0.466865
Tumor 2	R_NR	UBE2B	FALSE	0.617621	0.466865
Tumor 2	R_NR	SRI	FALSE	0.890132	0.466865
Tumor 2	R_NR	TMEFF1	FALSE	-0.413951	0.466865
Tumor 2	R_NR	CERCAM	FALSE	1.09546	0.466865
Tumor 2	R_NR	TPPP	FALSE	3.11544	0.466865
Tumor 2	R_NR	SLC12A2	FALSE	-0.453864	0.466865
Tumor 2	R_NR	STMN2	FALSE	2.10266	0.466865
Tumor 2	R_NR	SLC28A2	FALSE	0.78301	0.466865
Tumor 2	R_NR	LAG3	FALSE	1.44935	0.466865
Tumor 2	R_NR	SLC43A2	FALSE	0.594734	0.466865
Tumor 2	R_NR	GPC3	FALSE	1.09339	0.466865
Tumor 2	R_NR	MAML3	FALSE	-0.557953	0.466865
Tumor 2	R_NR	RCBTB1	FALSE	-0.391155	0.467355
Tumor 2	R_NR	GSTP3	FALSE	1.41625	0.467368
Tumor 2	R_NR	CCL17	FALSE	-1.59874	0.467368
Tumor 2	R_NR	DLX4	FALSE	-1.258	0.467368
Tumor 2	R_NR	MSRB3	FALSE	-0.625611	0.467368
Tumor 2	R_NR	ENTPD5	FALSE	-0.362484	0.467368
Tumor 2	R_NR	FOSB	FALSE	0.683024	0.467368
Tumor 2	R_NR	GM6871	FALSE	-0.520734	0.467368
Tumor 2	R_NR	MYL2	FALSE	-3.49845	0.467368
Tumor 2	R_NR	MVD	FALSE	-0.600669	0.467368
Tumor 2	R_NR	FUT11	FALSE	-0.45756	0.467368
Tumor 2	R_NR	D10WSU102E	FALSE	0.563711	0.467368
Tumor 2	R_NR	TXK	FALSE	1.07148	0.467368
Tumor 2	R_NR	EMC1	FALSE	0.49826	0.467535
Tumor 2	R_NR	CHM	FALSE	-0.37697	0.46773
Tumor 2	R_NR	USP30	FALSE	-0.527106	0.468211
Tumor 2	R_NR	DLG2	FALSE	2.85548	0.468718
Tumor 2	R_NR	P2RY6	FALSE	0.547505	0.469155
Tumor 2	R_NR	BHLHE40	FALSE	-0.548505	0.46944
Tumor 2	R_NR	GRK6	FALSE	0.566495	0.469692
Tumor 2	R_NR	SCRN3	FALSE	-0.50632	0.470432
Tumor 2	R_NR	GIMAP4	FALSE	0.76613	0.470432
Tumor 2	R_NR	GM527	FALSE	-0.706299	0.470432
Tumor 2	R_NR	HOXD4	FALSE	-0.524621	0.470546
Tumor 2	R_NR	GADD45G	FALSE	-0.419294	0.470679
Tumor 2	R_NR	ZFP85	FALSE	-1.10648	0.470679
Tumor 2	R_NR	NFS1	FALSE	-0.356312	0.470679
Tumor 2	R_NR	NDUFA11	FALSE	-0.598577	0.470679
Tumor 2	R_NR	GRK2	FALSE	0.738998	0.471104
Tumor 2	R_NR	NPC2	FALSE	0.638216	0.471104
Tumor 2	R_NR	GPBAR1	FALSE	-2.71989	0.471104
Tumor 2	R_NR	MAGI1	FALSE	-0.532455	0.471104
Tumor 2	R_NR	TMEM204	FALSE	-1.08408	0.471104
Tumor 2	R_NR	GABRA1	FALSE	-3.30437	0.471104
Tumor 2	R_NR	ZNRD1	FALSE	0.486908	0.471104
Tumor 2	R_NR	FEZ1	FALSE	1.12374	0.471437
Tumor 2	R_NR	HVCN1	FALSE	0.4847	0.471437
Tumor 2	R_NR	RTEL1	FALSE	0.679558	0.471654
Tumor 2	R_NR	ARIH1	FALSE	0.690012	0.472335
Tumor 2	R_NR	PNRC1	FALSE	0.806956	0.472876
Tumor 2	R_NR	ARFRP1	FALSE	0.573338	0.472876
Tumor 2	R_NR	ZFR2	FALSE	-0.722938	0.472876
Tumor 2	R_NR	NUP50	FALSE	0.507828	0.473198
Tumor 2	R_NR	GIMAP6	FALSE	0.805761	0.473198
Tumor 2	R_NR	SKIL	FALSE	0.835048	0.473325
Tumor 2	R_NR	SCCPDH	FALSE	0.575826	0.473344
Tumor 2	R_NR	PACSIN3	FALSE	-0.68891	0.473613
Tumor 2	R_NR	ADAP2	FALSE	0.915983	0.473894
Tumor 2	R_NR	MED23	FALSE	-0.364912	0.474909
Tumor 2	R_NR	TRAPPC3	FALSE	0.617457	0.474909
Tumor 2	R_NR	CTSB	FALSE	0.68844	0.474909
Tumor 2	R_NR	TENM4	FALSE	-0.401182	0.474909
Tumor 2	R_NR	PDE8A	FALSE	0.632501	0.474959
Tumor 2	R_NR	PDGFRB	FALSE	-0.543365	0.474959
Tumor 2	R_NR	HHAT	FALSE	-0.660741	0.474959
Tumor 2	R_NR	PLAGL2	FALSE	0.334355	0.474959
Tumor 2	R_NR	ZFP786	FALSE	-1.21963	0.474959
Tumor 2	R_NR	EDN2	FALSE	-2.30198	0.474959
Tumor 2	R_NR	EPS8L1	FALSE	1.04228	0.47499
Tumor 2	R_NR	HLCS	FALSE	-0.48558	0.475162
Tumor 2	R_NR	SLC6A6	FALSE	0.556814	0.475162
Tumor 2	R_NR	ZFP41	FALSE	-0.603613	0.475707
Tumor 2	R_NR	MCMBP	FALSE	0.413904	0.475803
Tumor 2	R_NR	DIO2	FALSE	-0.661124	0.475803
Tumor 2	R_NR	ZBTB25	FALSE	-0.365307	0.475803
Tumor 2	R_NR	ELMO3	FALSE	0.790025	0.475803
Tumor 2	R_NR	FMNL3	FALSE	-0.410173	0.475803
Tumor 2	R_NR	SEPT3	FALSE	2.37752	0.475803
Tumor 2	R_NR	DNTTIP2	FALSE	0.452688	0.475803
Tumor 2	R_NR	AP5S1	FALSE	-0.433656	0.475803
Tumor 2	R_NR	KLC2	FALSE	-0.351922	0.475803
Tumor 2	R_NR	AP1M2	FALSE	2.72074	0.475803
Tumor 2	R_NR	PRL2C3	FALSE	3.1903	0.475803
Tumor 2	R_NR	BTD	FALSE	-0.438066	0.475803
Tumor 2	R_NR	PTPRJ	FALSE	0.639575	0.475803
Tumor 2	R_NR	UBASH3A	FALSE	2.20115	0.475803
Tumor 2	R_NR	PPCS	FALSE	-0.523039	0.475803
Tumor 2	R_NR	RBMS3	FALSE	-0.56728	0.475803
Tumor 2	R_NR	KIF20A	FALSE	-0.502303	0.475803
Tumor 2	R_NR	SLC52A2	FALSE	-0.446104	0.475803
Tumor 2	R_NR	TMEM106C	FALSE	-0.364324	0.475803
Tumor 2	R_NR	CD74	FALSE	1.22787	0.475803
Tumor 2	R_NR	MTPAP	FALSE	-0.411674	0.475803
Tumor 2	R_NR	CPSF6	FALSE	0.860587	0.475803
Tumor 2	R_NR	BRAP	FALSE	-0.36215	0.476106
Tumor 2	R_NR	RAB29	FALSE	0.614007	0.476106
Tumor 2	R_NR	GTF2H4	FALSE	-0.421876	0.476165
Tumor 2	R_NR	DDX18	FALSE	0.744902	0.476526
Tumor 2	R_NR	TRBV2	FALSE	1.90117	0.476551
Tumor 2	R_NR	CORO1A	FALSE	0.429483	0.476551
Tumor 2	R_NR	B3GALT6	FALSE	-0.372129	0.476691
Tumor 2	R_NR	IGDCC4	FALSE	2.00837	0.476691
Tumor 2	R_NR	PLCG2	FALSE	0.517459	0.476813
Tumor 2	R_NR	GSK3A	FALSE	0.439634	0.476942
Tumor 2	R_NR	GSN	FALSE	0.78285	0.476942
Tumor 2	R_NR	RBBP4	FALSE	0.64486	0.476942
Tumor 2	R_NR	MCM5	FALSE	0.343056	0.476942
Tumor 2	R_NR	SEC16B	FALSE	-0.493244	0.476942
Tumor 2	R_NR	GET4	FALSE	0.567397	0.476942
Tumor 2	R_NR	MYOG	FALSE	-3.90945	0.477784
Tumor 2	R_NR	BLCAP	FALSE	-0.385712	0.477784
Tumor 2	R_NR	SPATA2L	FALSE	0.969681	0.477784
Tumor 2	R_NR	ZFP955A	FALSE	-0.73039	0.477784
Tumor 2	R_NR	DOCK6	FALSE	-0.408384	0.477784
Tumor 2	R_NR	IQGAP2	FALSE	0.821723	0.477784
Tumor 2	R_NR	KLRC1	FALSE	0.949281	0.47779
Tumor 2	R_NR	ADCY6	FALSE	-0.51664	0.477913
Tumor 2	R_NR	PLRG1	FALSE	-0.322863	0.478026
Tumor 2	R_NR	VANGL2	FALSE	-0.525361	0.478084
Tumor 2	R_NR	NUMBL	FALSE	-0.410411	0.478309
Tumor 2	R_NR	RNF24	FALSE	-0.444566	0.478607
Tumor 2	R_NR	LMAN2	FALSE	0.797456	0.478891
Tumor 2	R_NR	SYTL2	FALSE	1.46309	0.479006
Tumor 2	R_NR	THEM4	FALSE	-0.611203	0.479006
Tumor 2	R_NR	KCTD17	FALSE	-0.331451	0.479273
Tumor 2	R_NR	AKIRIN1	FALSE	-0.500039	0.479273
Tumor 2	R_NR	SDHAF4	FALSE	-0.376448	0.479535
Tumor 2	R_NR	DAAM1	FALSE	0.408925	0.479535
Tumor 2	R_NR	DPY19L1	FALSE	0.675388	0.479691
Tumor 2	R_NR	CDH17	FALSE	-2.35932	0.479691
Tumor 2	R_NR	CALCOCO1	FALSE	-0.516221	0.479691
Tumor 2	R_NR	TOMM40	FALSE	0.648699	0.479999
Tumor 2	R_NR	PCYT1A	FALSE	-0.384017	0.479999
Tumor 2	R_NR	RHBDL3	FALSE	1.23564	0.479999
Tumor 2	R_NR	SIRT2	FALSE	-0.364462	0.479999
Tumor 2	R_NR	LIAS	FALSE	-0.423855	0.479999
Tumor 2	R_NR	ZDHHC15	FALSE	1.61202	0.480362
Tumor 2	R_NR	ARMT1	FALSE	-0.500285	0.480462
Tumor 2	R_NR	BMF	FALSE	-0.555199	0.480637
Tumor 2	R_NR	CLPB	FALSE	-0.335804	0.480637
Tumor 2	R_NR	KNL1	FALSE	-0.364993	0.480637
Tumor 2	R_NR	ZDHHC14	FALSE	0.703217	0.480637
Tumor 2	R_NR	PAQR4	FALSE	-0.51377	0.480637
Tumor 2	R_NR	SORCS2	FALSE	-0.532874	0.480637
Tumor 2	R_NR	CAPG	FALSE	0.873081	0.480637
Tumor 2	R_NR	NHLRC3	FALSE	0.438299	0.480637
Tumor 2	R_NR	TRAF7	FALSE	0.544962	0.480637
Tumor 2	R_NR	MRTFB	FALSE	-0.428249	0.480637
Tumor 2	R_NR	PSMA4	FALSE	0.794385	0.480637
Tumor 2	R_NR	IMP4	FALSE	0.344031	0.480637
Tumor 2	R_NR	B3GALT2	FALSE	2.24755	0.480637
Tumor 2	R_NR	CFAP43	FALSE	2.13809	0.480637
Tumor 2	R_NR	MMAB	FALSE	-0.539357	0.480637
Tumor 2	R_NR	ZFP944	FALSE	-0.705819	0.480637
Tumor 2	R_NR	TMEM200A	FALSE	-1.13124	0.480637
Tumor 2	R_NR	BC005537	FALSE	0.593864	0.480637
Tumor 2	R_NR	ATP2C2	FALSE	3.56001	0.480637
Tumor 2	R_NR	SNRNP35	FALSE	-0.378183	0.480637
[truncated: 50,669 more rows]

## Sheet: Tumor Hypoxic_spatial_DEA
cluster	comparison	Symbol	significant	log2FoldChange	padj
Tumor: Hypoxic	R_NR	OSBP	TRUE	-1.16242	3.41191e-17
Tumor: Hypoxic	R_NR	NEK7	TRUE	-0.871535	4.19619e-08
Tumor: Hypoxic	R_NR	RPE	TRUE	0.721071	2.84924e-06
Tumor: Hypoxic	R_NR	HK3	TRUE	1.96435	2.84924e-06
Tumor: Hypoxic	R_NR	CACNA1D	TRUE	3.4628	2.84924e-06
Tumor: Hypoxic	R_NR	RUNX1T1	TRUE	-1.14614	2.84924e-06
Tumor: Hypoxic	R_NR	CD38	TRUE	3.03249	2.84924e-06
Tumor: Hypoxic	R_NR	RAP1GDS1	TRUE	0.612479	4.51986e-06
Tumor: Hypoxic	R_NR	GM11808	TRUE	-0.523146	1.25137e-05
Tumor: Hypoxic	R_NR	BST1	TRUE	3.52429	1.52463e-05
Tumor: Hypoxic	R_NR	SLPI	TRUE	4.1892	2.3658e-05
Tumor: Hypoxic	R_NR	MMP16	TRUE	-0.948649	3.11405e-05
Tumor: Hypoxic	R_NR	DYNC1I1	TRUE	4.48873	3.21448e-05
Tumor: Hypoxic	R_NR	IKBIP	TRUE	-0.819396	3.21448e-05
Tumor: Hypoxic	R_NR	ABI3BP	TRUE	2.33481	3.61201e-05
Tumor: Hypoxic	R_NR	IGHJ1	TRUE	4.21568	4.55129e-05
Tumor: Hypoxic	R_NR	HNRNPR	TRUE	-0.805695	5.04306e-05
Tumor: Hypoxic	R_NR	NR4A3	TRUE	2.22415	6.29975e-05
Tumor: Hypoxic	R_NR	PIRB	TRUE	1.78623	6.84811e-05
Tumor: Hypoxic	R_NR	CCL8	TRUE	4.03225	7.78445e-05
Tumor: Hypoxic	R_NR	IL18BP	TRUE	1.55008	7.78445e-05
Tumor: Hypoxic	R_NR	FCNA	TRUE	4.70775	8.40176e-05
Tumor: Hypoxic	R_NR	RARRES2	TRUE	4.4348	8.59634e-05
Tumor: Hypoxic	R_NR	ZFP469	TRUE	1.95868	9.11579e-05
Tumor: Hypoxic	R_NR	CD37	TRUE	1.71427	9.11579e-05
Tumor: Hypoxic	R_NR	DPT	TRUE	-1.30991	9.11579e-05
Tumor: Hypoxic	R_NR	CD300A	TRUE	1.85006	9.11579e-05
Tumor: Hypoxic	R_NR	ATP6V0D2	TRUE	3.19423	9.11579e-05
Tumor: Hypoxic	R_NR	CSF3R	TRUE	2.04841	9.11579e-05
Tumor: Hypoxic	R_NR	CCDC102A	TRUE	-0.88824	9.11579e-05
Tumor: Hypoxic	R_NR	ICAM1	TRUE	2.06038	9.11579e-05
Tumor: Hypoxic	R_NR	PSTPIP2	TRUE	1.48729	9.11579e-05
Tumor: Hypoxic	R_NR	SMPDL3A	TRUE	1.67782	9.47922e-05
Tumor: Hypoxic	R_NR	RNF128	TRUE	1.61758	0.000113341
Tumor: Hypoxic	R_NR	SP100	TRUE	0.922212	0.000113341
Tumor: Hypoxic	R_NR	MARCH1	TRUE	1.79177	0.000125194
Tumor: Hypoxic	R_NR	SLC11A1	TRUE	1.61686	0.000151404
Tumor: Hypoxic	R_NR	CERCAM	TRUE	2.11508	0.000173943
Tumor: Hypoxic	R_NR	SLC1A4	TRUE	-0.623385	0.000173943
Tumor: Hypoxic	R_NR	PDE4B	TRUE	1.63451	0.000173943
Tumor: Hypoxic	R_NR	FCGR4	TRUE	1.33232	0.000173943
Tumor: Hypoxic	R_NR	EPHA7	TRUE	-1.81786	0.000175419
Tumor: Hypoxic	R_NR	NR1H3	TRUE	1.74282	0.000189908
Tumor: Hypoxic	R_NR	IL12B	TRUE	2.0682	0.00019186
Tumor: Hypoxic	R_NR	F13A1	TRUE	2.93697	0.000197992
Tumor: Hypoxic	R_NR	IKBKE	TRUE	1.17489	0.000199582
Tumor: Hypoxic	R_NR	CCR7	TRUE	2.3965	0.000276928
Tumor: Hypoxic	R_NR	SLC28A2	TRUE	1.83593	0.000318504
Tumor: Hypoxic	R_NR	ABCA1	TRUE	2.05379	0.000320914
Tumor: Hypoxic	R_NR	COLEC12	TRUE	2.87582	0.000325023
Tumor: Hypoxic	R_NR	ENTPD1	TRUE	1.30079	0.000337701
Tumor: Hypoxic	R_NR	LACTB2	TRUE	-0.655754	0.000337701
Tumor: Hypoxic	R_NR	TRBV29	TRUE	4.52407	0.000340408
Tumor: Hypoxic	R_NR	CREG1	TRUE	1.7743	0.000345046
Tumor: Hypoxic	R_NR	MGST1	TRUE	2.85169	0.000352214
Tumor: Hypoxic	R_NR	GLCE	TRUE	-0.692228	0.000352214
Tumor: Hypoxic	R_NR	GSAP	TRUE	0.979594	0.000352214
Tumor: Hypoxic	R_NR	ARG1	TRUE	2.6082	0.000352214
Tumor: Hypoxic	R_NR	ANO10	FALSE	-0.469054	0.000357006
Tumor: Hypoxic	R_NR	HCST	TRUE	1.53744	0.000373663
Tumor: Hypoxic	R_NR	CLEC10A	TRUE	2.846	0.000373663
Tumor: Hypoxic	R_NR	WFDC17	TRUE	3.38643	0.000385917
Tumor: Hypoxic	R_NR	PTGER2	TRUE	1.87558	0.000409099
Tumor: Hypoxic	R_NR	IL4RA	TRUE	1.38784	0.000409099
Tumor: Hypoxic	R_NR	TMEM8	TRUE	1.65047	0.000409099
Tumor: Hypoxic	R_NR	LRMDA	TRUE	1.83957	0.000409099
Tumor: Hypoxic	R_NR	GALNT6	TRUE	1.54555	0.000412577
Tumor: Hypoxic	R_NR	ADAM19	TRUE	1.03573	0.000414469
Tumor: Hypoxic	R_NR	GFRA1	TRUE	0.980926	0.000414852
Tumor: Hypoxic	R_NR	PDZRN3	TRUE	1.4711	0.000414852
Tumor: Hypoxic	R_NR	CCDC125	TRUE	3.01438	0.000416875
Tumor: Hypoxic	R_NR	HCFC1R1	TRUE	-0.851847	0.000432842
Tumor: Hypoxic	R_NR	CALHM6	TRUE	2.24924	0.000432842
Tumor: Hypoxic	R_NR	SERPINF1	TRUE	-0.510392	0.000432842
Tumor: Hypoxic	R_NR	ARHGAP9	TRUE	0.969458	0.000432842
Tumor: Hypoxic	R_NR	ITK	TRUE	2.26751	0.000449498
Tumor: Hypoxic	R_NR	PMP2	TRUE	-1.98711	0.000459325
Tumor: Hypoxic	R_NR	CTSH	TRUE	0.983762	0.000492629
Tumor: Hypoxic	R_NR	ADAM8	TRUE	1.1563	0.000492629
Tumor: Hypoxic	R_NR	GPR132	TRUE	1.73562	0.000497556
Tumor: Hypoxic	R_NR	HS6ST2	TRUE	3.73426	0.000514911
Tumor: Hypoxic	R_NR	NLRC5	TRUE	1.24488	0.000525558
Tumor: Hypoxic	R_NR	C3	TRUE	3.13901	0.000527896
Tumor: Hypoxic	R_NR	UBE2C	TRUE	-0.781309	0.000533457
Tumor: Hypoxic	R_NR	PLTP	TRUE	1.95004	0.000533457
Tumor: Hypoxic	R_NR	GMIP	TRUE	0.778706	0.000545033
Tumor: Hypoxic	R_NR	FPR1	TRUE	2.95556	0.000545033
Tumor: Hypoxic	R_NR	MYO1F	TRUE	1.37751	0.000545033
Tumor: Hypoxic	R_NR	SDC2	TRUE	-0.716484	0.000545033
Tumor: Hypoxic	R_NR	PPT2	TRUE	0.64568	0.000545033
Tumor: Hypoxic	R_NR	CCL5	TRUE	1.81438	0.000545033
Tumor: Hypoxic	R_NR	CPSF1	TRUE	-0.692066	0.000545033
Tumor: Hypoxic	R_NR	ARHGAP45	TRUE	0.903302	0.000545033
Tumor: Hypoxic	R_NR	F7	TRUE	4.40174	0.000545033
Tumor: Hypoxic	R_NR	SLC8A1	TRUE	1.63089	0.000545517
Tumor: Hypoxic	R_NR	GDA	TRUE	1.63735	0.000566617
Tumor: Hypoxic	R_NR	GALNT2	TRUE	0.505792	0.000568236
Tumor: Hypoxic	R_NR	SYK	TRUE	1.60836	0.000603551
Tumor: Hypoxic	R_NR	CLEC4D	TRUE	3.02957	0.000603551
Tumor: Hypoxic	R_NR	CTNNB1	TRUE	0.560275	0.000603551
Tumor: Hypoxic	R_NR	C4B	TRUE	3.3482	0.000623332
Tumor: Hypoxic	R_NR	GPC3	TRUE	3.39063	0.000623332
Tumor: Hypoxic	R_NR	GIMAP7	TRUE	2.4435	0.000636578
Tumor: Hypoxic	R_NR	GBP2	TRUE	1.21192	0.000636578
Tumor: Hypoxic	R_NR	RASA4	TRUE	1.24709	0.000636578
Tumor: Hypoxic	R_NR	CTLA4	TRUE	2.36859	0.000636578
Tumor: Hypoxic	R_NR	PTPRJ	TRUE	1.09314	0.000636578
Tumor: Hypoxic	R_NR	ACOD1	TRUE	2.24015	0.000638967
Tumor: Hypoxic	R_NR	PTGR1	TRUE	1.4225	0.000651177
Tumor: Hypoxic	R_NR	ANXA6	TRUE	1.18345	0.000663765
Tumor: Hypoxic	R_NR	S1PR3	TRUE	2.53036	0.000682229
Tumor: Hypoxic	R_NR	ARRDC4	TRUE	1.76915	0.000682229
Tumor: Hypoxic	R_NR	SMPD5	TRUE	2.12602	0.000685512
Tumor: Hypoxic	R_NR	FPR2	TRUE	2.68194	0.000713956
Tumor: Hypoxic	R_NR	XLR	TRUE	-0.500072	0.000722259
Tumor: Hypoxic	R_NR	THBD	TRUE	2.29983	0.000722259
Tumor: Hypoxic	R_NR	SH2B2	TRUE	1.08562	0.000757921
Tumor: Hypoxic	R_NR	NINJ1	TRUE	1.27143	0.000757921
Tumor: Hypoxic	R_NR	MFSD7A	TRUE	2.40335	0.000757921
Tumor: Hypoxic	R_NR	PAG1	TRUE	1.05423	0.000804086
Tumor: Hypoxic	R_NR	ALDH3B1	TRUE	1.13637	0.000806475
Tumor: Hypoxic	R_NR	THAP3	FALSE	-0.490312	0.000807432
Tumor: Hypoxic	R_NR	RNF144A	TRUE	2.86787	0.000860803
Tumor: Hypoxic	R_NR	IL11RA1	TRUE	1.02419	0.000860803
Tumor: Hypoxic	R_NR	SOD2	TRUE	1.12254	0.000860803
Tumor: Hypoxic	R_NR	FOLR2	TRUE	3.04909	0.000860803
Tumor: Hypoxic	R_NR	SOCS3	TRUE	1.10092	0.000860803
Tumor: Hypoxic	R_NR	TIMP1	TRUE	1.24472	0.000867062
Tumor: Hypoxic	R_NR	MCEMP1	TRUE	2.5019	0.000876353
Tumor: Hypoxic	R_NR	TAOK3	TRUE	0.59246	0.000893881
Tumor: Hypoxic	R_NR	WDFY2	TRUE	0.862543	0.000903017
Tumor: Hypoxic	R_NR	EFNB2	TRUE	-0.583628	0.000903017
Tumor: Hypoxic	R_NR	TNFRSF18	TRUE	1.81755	0.000903017
Tumor: Hypoxic	R_NR	ADGRE5	TRUE	1.84566	0.000903017
Tumor: Hypoxic	R_NR	NCF2	TRUE	1.27119	0.000903017
Tumor: Hypoxic	R_NR	CTSS	TRUE	1.71051	0.000903017
Tumor: Hypoxic	R_NR	MMP8	TRUE	2.41474	0.000903017
Tumor: Hypoxic	R_NR	CD40	TRUE	1.29601	0.000903017
Tumor: Hypoxic	R_NR	PBXIP1	TRUE	1.62552	0.000903017
Tumor: Hypoxic	R_NR	TNFRSF21	TRUE	1.44544	0.000903017
Tumor: Hypoxic	R_NR	SAMHD1	TRUE	1.21083	0.000903017
Tumor: Hypoxic	R_NR	CLMP	TRUE	2.52751	0.000916526
Tumor: Hypoxic	R_NR	STAT4	TRUE	2.05303	0.000935636
Tumor: Hypoxic	R_NR	SOCS1	TRUE	1.07926	0.000946935
Tumor: Hypoxic	R_NR	ORAI1	TRUE	0.604326	0.000978017
Tumor: Hypoxic	R_NR	RFTN1	TRUE	1.54857	0.000985928
Tumor: Hypoxic	R_NR	TM6SF1	TRUE	1.05974	0.000985928
Tumor: Hypoxic	R_NR	ENG	TRUE	0.969099	0.000985928
Tumor: Hypoxic	R_NR	IL16	TRUE	0.996558	0.0010075
Tumor: Hypoxic	R_NR	N4BP2L1	TRUE	1.55496	0.0010075
Tumor: Hypoxic	R_NR	CD302	TRUE	1.2474	0.0010075
Tumor: Hypoxic	R_NR	SLC48A1	TRUE	1.13427	0.0010075
Tumor: Hypoxic	R_NR	THY1	TRUE	1.45041	0.0010075
Tumor: Hypoxic	R_NR	GFPT2	TRUE	2.86598	0.0010075
Tumor: Hypoxic	R_NR	TRF	TRUE	2.36804	0.0010075
Tumor: Hypoxic	R_NR	DAPK1	TRUE	1.52941	0.00101969
Tumor: Hypoxic	R_NR	COL5A2	TRUE	1.24637	0.00103012
Tumor: Hypoxic	R_NR	KBTBD11	TRUE	1.81728	0.00104143
Tumor: Hypoxic	R_NR	CLEC9A	TRUE	2.92096	0.00104259
Tumor: Hypoxic	R_NR	H2-T24	TRUE	1.45052	0.00105091
Tumor: Hypoxic	R_NR	A4GALT	TRUE	3.03162	0.00105091
Tumor: Hypoxic	R_NR	PTPRC	TRUE	1.07709	0.00106009
Tumor: Hypoxic	R_NR	B430306N03RIK	TRUE	1.74626	0.00106009
Tumor: Hypoxic	R_NR	P2RX4	TRUE	1.20074	0.001062
Tumor: Hypoxic	R_NR	EMB	TRUE	0.957201	0.00106225
Tumor: Hypoxic	R_NR	SEPT1	TRUE	2.01781	0.00106579
Tumor: Hypoxic	R_NR	PKN2	FALSE	-0.453557	0.00108283
Tumor: Hypoxic	R_NR	KIF13B	TRUE	0.506997	0.00108377
Tumor: Hypoxic	R_NR	PRDX1	TRUE	1.15914	0.00108377
Tumor: Hypoxic	R_NR	CHAC1	TRUE	-0.911223	0.00110344
Tumor: Hypoxic	R_NR	CTSF	TRUE	3.53112	0.00110344
Tumor: Hypoxic	R_NR	GZMA	TRUE	3.21869	0.00110344
Tumor: Hypoxic	R_NR	CYP26B1	TRUE	1.44749	0.00111821
Tumor: Hypoxic	R_NR	NOS2	TRUE	2.06707	0.00112915
Tumor: Hypoxic	R_NR	MKNK1	TRUE	0.564217	0.0011312
Tumor: Hypoxic	R_NR	TGFB1	TRUE	0.632043	0.00117814
Tumor: Hypoxic	R_NR	MASP1	TRUE	-1.64697	0.00118328
Tumor: Hypoxic	R_NR	RHOQ	FALSE	0.478441	0.00119534
Tumor: Hypoxic	R_NR	ZNRF1	TRUE	0.570693	0.00121406
Tumor: Hypoxic	R_NR	F10	TRUE	2.89316	0.00121406
Tumor: Hypoxic	R_NR	FBXL5	TRUE	1.5775	0.0012459
Tumor: Hypoxic	R_NR	CD274	TRUE	1.95851	0.0012459
Tumor: Hypoxic	R_NR	HSPA1A	TRUE	-2.1231	0.0012459
Tumor: Hypoxic	R_NR	GPSM3	TRUE	1.14419	0.00127059
Tumor: Hypoxic	R_NR	INPP5J	TRUE	2.75484	0.00127852
Tumor: Hypoxic	R_NR	MS4A4B	TRUE	2.1408	0.00130958
Tumor: Hypoxic	R_NR	CD36	TRUE	3.06632	0.00130958
Tumor: Hypoxic	R_NR	TARM1	TRUE	3.08013	0.00130958
Tumor: Hypoxic	R_NR	CCL22	TRUE	2.66412	0.00131109
Tumor: Hypoxic	R_NR	PLCL2	TRUE	0.593245	0.00131109
Tumor: Hypoxic	R_NR	PLA2G7	TRUE	2.12876	0.00131109
Tumor: Hypoxic	R_NR	CPT1A	TRUE	0.996349	0.00131231
Tumor: Hypoxic	R_NR	CREM	TRUE	1.06349	0.00131231
Tumor: Hypoxic	R_NR	LYST	TRUE	0.776556	0.00131563
Tumor: Hypoxic	R_NR	CYTIP	TRUE	1.35225	0.00133656
Tumor: Hypoxic	R_NR	TMEM86A	TRUE	1.06012	0.0013468
Tumor: Hypoxic	R_NR	RASL12	TRUE	2.65566	0.0013468
Tumor: Hypoxic	R_NR	PSAP	TRUE	1.07925	0.00135468
Tumor: Hypoxic	R_NR	PIK3R6	TRUE	1.85591	0.00136001
Tumor: Hypoxic	R_NR	ARHGAP24	TRUE	-0.765392	0.00136001
Tumor: Hypoxic	R_NR	GIMAP8	TRUE	2.13193	0.00138655
Tumor: Hypoxic	R_NR	LY6I	TRUE	2.91031	0.0014047
Tumor: Hypoxic	R_NR	TPM1	FALSE	-0.44377	0.00142361
Tumor: Hypoxic	R_NR	IL21R	TRUE	1.25569	0.00142966
Tumor: Hypoxic	R_NR	ADORA2B	TRUE	1.43816	0.00143611
Tumor: Hypoxic	R_NR	RSRC1	FALSE	-0.465075	0.00144475
Tumor: Hypoxic	R_NR	GIMAP4	TRUE	1.6532	0.00144475
Tumor: Hypoxic	R_NR	IGSF6	TRUE	1.31515	0.00144475
Tumor: Hypoxic	R_NR	BATF2	TRUE	1.87963	0.0014509
Tumor: Hypoxic	R_NR	IKZF3	TRUE	2.61612	0.0014509
Tumor: Hypoxic	R_NR	IL1B	TRUE	2.16821	0.00148445
Tumor: Hypoxic	R_NR	ITGA4	TRUE	1.29457	0.00151553
Tumor: Hypoxic	R_NR	MMP23	TRUE	2.07413	0.00151553
Tumor: Hypoxic	R_NR	TPCN2	TRUE	0.737737	0.00157327
Tumor: Hypoxic	R_NR	GNGT2	TRUE	0.855592	0.00158427
Tumor: Hypoxic	R_NR	SUB1	TRUE	-0.509259	0.00159848
Tumor: Hypoxic	R_NR	FOXRED2	TRUE	2.00621	0.00162346
Tumor: Hypoxic	R_NR	TRP53INP1	TRUE	1.45847	0.00163362
Tumor: Hypoxic	R_NR	APBA1	TRUE	1.99442	0.00164947
Tumor: Hypoxic	R_NR	IL13RA1	TRUE	1.85619	0.00165891
Tumor: Hypoxic	R_NR	ADAM12	TRUE	1.9021	0.00165891
Tumor: Hypoxic	R_NR	PIK3CD	TRUE	1.31169	0.00168747
Tumor: Hypoxic	R_NR	TRAJ42	TRUE	2.77759	0.00168985
Tumor: Hypoxic	R_NR	CD300LD	TRUE	1.14923	0.00169244
Tumor: Hypoxic	R_NR	ITM2A	TRUE	2.38627	0.0017001
Tumor: Hypoxic	R_NR	EIF3E	FALSE	-0.486358	0.0017001
Tumor: Hypoxic	R_NR	ANKRD50	FALSE	-0.44062	0.00172217
Tumor: Hypoxic	R_NR	JAK2	TRUE	0.691166	0.00172217
Tumor: Hypoxic	R_NR	FGR	TRUE	1.02638	0.00172914
Tumor: Hypoxic	R_NR	SPON1	TRUE	2.46548	0.00175163
Tumor: Hypoxic	R_NR	TCN2	TRUE	1.1245	0.00176747
Tumor: Hypoxic	R_NR	SERPINA3G	TRUE	1.47583	0.00178246
Tumor: Hypoxic	R_NR	ARF1	FALSE	-0.456032	0.00184433
Tumor: Hypoxic	R_NR	PTAFR	TRUE	1.30048	0.00187816
Tumor: Hypoxic	R_NR	SCARF1	TRUE	2.36134	0.00187816
Tumor: Hypoxic	R_NR	PSTPIP1	TRUE	1.25369	0.00187816
Tumor: Hypoxic	R_NR	CDKN2B	TRUE	-1.22869	0.00191823
Tumor: Hypoxic	R_NR	LCK	TRUE	2.06468	0.0019221
Tumor: Hypoxic	R_NR	PGAP1	TRUE	1.12224	0.00194114
Tumor: Hypoxic	R_NR	LAT	TRUE	2.07703	0.00194371
Tumor: Hypoxic	R_NR	TMCC1	FALSE	0.422792	0.00194371
Tumor: Hypoxic	R_NR	ADAP2	TRUE	1.99574	0.00194371
Tumor: Hypoxic	R_NR	TFEC	TRUE	2.11723	0.0020112
Tumor: Hypoxic	R_NR	EPAS1	TRUE	1.8078	0.00203813
Tumor: Hypoxic	R_NR	PTGIS	TRUE	3.67019	0.00209812
Tumor: Hypoxic	R_NR	SSR4	FALSE	-0.434411	0.00211382
Tumor: Hypoxic	R_NR	ADGRD1	TRUE	3.02169	0.00213119
Tumor: Hypoxic	R_NR	SASH1	TRUE	1.33952	0.00213888
Tumor: Hypoxic	R_NR	IGKC	TRUE	5.04423	0.00213888
Tumor: Hypoxic	R_NR	CSGALNACT1	TRUE	0.806618	0.00213888
Tumor: Hypoxic	R_NR	HCLS1	TRUE	1.22558	0.00213888
Tumor: Hypoxic	R_NR	ABCG1	TRUE	1.38597	0.00213888
Tumor: Hypoxic	R_NR	GRINA	TRUE	1.14403	0.00213888
Tumor: Hypoxic	R_NR	NFATC4	TRUE	1.95437	0.00213888
Tumor: Hypoxic	R_NR	LOXL2	TRUE	2.22246	0.00213888
Tumor: Hypoxic	R_NR	NOD1	TRUE	1.21912	0.00219361
Tumor: Hypoxic	R_NR	NPM1	FALSE	-0.388647	0.00219923
Tumor: Hypoxic	R_NR	CD300LB	TRUE	1.45091	0.00219923
Tumor: Hypoxic	R_NR	CD2	TRUE	2.56431	0.00219923
Tumor: Hypoxic	R_NR	FAM78B	TRUE	1.98077	0.00221023
Tumor: Hypoxic	R_NR	H2-OB	TRUE	1.53431	0.00221509
Tumor: Hypoxic	R_NR	ICOS	TRUE	2.55688	0.0022383
Tumor: Hypoxic	R_NR	S1PR4	TRUE	2.9294	0.0022743
Tumor: Hypoxic	R_NR	SHFL	TRUE	1.87836	0.00229326
Tumor: Hypoxic	R_NR	MMP25	TRUE	2.22937	0.00233685
Tumor: Hypoxic	R_NR	RNASEL	TRUE	1.90917	0.00234892
Tumor: Hypoxic	R_NR	GAMT	TRUE	-0.541543	0.00236001
Tumor: Hypoxic	R_NR	GBP4	TRUE	1.40858	0.00236001
Tumor: Hypoxic	R_NR	LRP2	TRUE	-1.23209	0.00236126
Tumor: Hypoxic	R_NR	EPHX1	TRUE	2.59488	0.00236906
Tumor: Hypoxic	R_NR	EMC1	FALSE	0.404776	0.00236988
Tumor: Hypoxic	R_NR	GBP5	TRUE	1.75669	0.00236988
Tumor: Hypoxic	R_NR	CXCL12	TRUE	3.54082	0.00236988
Tumor: Hypoxic	R_NR	NFAM1	TRUE	1.22592	0.00236988
Tumor: Hypoxic	R_NR	PTPRCAP	TRUE	2.1515	0.00237272
Tumor: Hypoxic	R_NR	RIPK3	TRUE	1.36919	0.00238229
Tumor: Hypoxic	R_NR	SELPLG	TRUE	1.00275	0.00238433
Tumor: Hypoxic	R_NR	AMPD3	TRUE	1.61559	0.00238433
Tumor: Hypoxic	R_NR	SLC9A3R1	TRUE	0.776856	0.00238433
Tumor: Hypoxic	R_NR	NCF1	TRUE	0.889421	0.00238433
Tumor: Hypoxic	R_NR	ITGB2	TRUE	1.20321	0.00238433
Tumor: Hypoxic	R_NR	CFB	TRUE	1.56088	0.00238433
Tumor: Hypoxic	R_NR	BATF	TRUE	1.58283	0.00238433
Tumor: Hypoxic	R_NR	TRBC1	TRUE	1.9827	0.00238433
Tumor: Hypoxic	R_NR	JCHAIN	TRUE	4.89499	0.00240744
Tumor: Hypoxic	R_NR	IRF5	TRUE	1.08216	0.00242319
Tumor: Hypoxic	R_NR	PRL2C5	TRUE	2.80275	0.00244606
Tumor: Hypoxic	R_NR	FAM173A	TRUE	0.631633	0.00246649
Tumor: Hypoxic	R_NR	TRAJ37	TRUE	2.35277	0.00246649
Tumor: Hypoxic	R_NR	PDIA6	FALSE	-0.335657	0.0024667
Tumor: Hypoxic	R_NR	HCAR2	TRUE	1.79298	0.00251025
Tumor: Hypoxic	R_NR	RASGRP2	TRUE	1.95293	0.00252763
Tumor: Hypoxic	R_NR	CTNNAL1	TRUE	-0.767198	0.0025294
Tumor: Hypoxic	R_NR	PLEKHA2	TRUE	0.78074	0.00263129
Tumor: Hypoxic	R_NR	DMXL2	TRUE	0.785027	0.00265139
Tumor: Hypoxic	R_NR	THEMIS	TRUE	2.97356	0.00265255
Tumor: Hypoxic	R_NR	NXPE5	TRUE	1.75027	0.00265255
Tumor: Hypoxic	R_NR	LY6C2	TRUE	2.29022	0.00265255
Tumor: Hypoxic	R_NR	FBLN2	TRUE	2.40958	0.00266521
Tumor: Hypoxic	R_NR	SLC15A3	TRUE	1.27815	0.00268816
Tumor: Hypoxic	R_NR	IRAK3	TRUE	1.75401	0.00268816
Tumor: Hypoxic	R_NR	STXBP2	TRUE	1.2429	0.00268816
Tumor: Hypoxic	R_NR	NLRP3	TRUE	1.56459	0.00268816
Tumor: Hypoxic	R_NR	FEZ1	TRUE	1.56605	0.00274511
Tumor: Hypoxic	R_NR	SNTB1	TRUE	-0.970744	0.00275909
Tumor: Hypoxic	R_NR	IKZF1	TRUE	0.94045	0.00276553
Tumor: Hypoxic	R_NR	PTX3	TRUE	3.58758	0.00279956
Tumor: Hypoxic	R_NR	GORASP2	FALSE	-0.329589	0.00279956
Tumor: Hypoxic	R_NR	GPR68	TRUE	2.11506	0.00282281
Tumor: Hypoxic	R_NR	GIPR	TRUE	2.69361	0.00284469
Tumor: Hypoxic	R_NR	MAP3K1	TRUE	0.692664	0.00284469
Tumor: Hypoxic	R_NR	ATP13A2	TRUE	0.893434	0.00284469
Tumor: Hypoxic	R_NR	A530064D06RIK	TRUE	1.90005	0.00294047
Tumor: Hypoxic	R_NR	SNAI2	TRUE	-0.783861	0.00295639
Tumor: Hypoxic	R_NR	ATG4C	FALSE	0.428524	0.00297417
Tumor: Hypoxic	R_NR	RINL	TRUE	1.08691	0.00302866
Tumor: Hypoxic	R_NR	PYROXD2	TRUE	2.80885	0.00316335
Tumor: Hypoxic	R_NR	THBS1	TRUE	2.05036	0.00320642
Tumor: Hypoxic	R_NR	IL10RA	TRUE	0.780567	0.0032121
Tumor: Hypoxic	R_NR	STX1B	TRUE	2.82247	0.0032374
Tumor: Hypoxic	R_NR	PRDX5	TRUE	0.929842	0.00327558
Tumor: Hypoxic	R_NR	CXCL3	TRUE	4.18061	0.00327558
Tumor: Hypoxic	R_NR	NABP1	TRUE	0.921978	0.00327558
Tumor: Hypoxic	R_NR	SH3TC1	TRUE	1.42105	0.00327558
Tumor: Hypoxic	R_NR	CD300LF	TRUE	1.18763	0.00327815
Tumor: Hypoxic	R_NR	GANAB	TRUE	-0.547303	0.00330664
Tumor: Hypoxic	R_NR	PCSK5	TRUE	3.53053	0.00332735
Tumor: Hypoxic	R_NR	ARRDC1	TRUE	0.673049	0.00336024
Tumor: Hypoxic	R_NR	ATP8B4	TRUE	1.26739	0.00336024
Tumor: Hypoxic	R_NR	SLAMF8	TRUE	1.18501	0.00342931
Tumor: Hypoxic	R_NR	ACVRL1	TRUE	1.00613	0.00344215
Tumor: Hypoxic	R_NR	ADAMTSL1	TRUE	3.06605	0.00346158
Tumor: Hypoxic	R_NR	SAP25	TRUE	1.09167	0.00351135
Tumor: Hypoxic	R_NR	IL2RB	TRUE	1.70851	0.00353742
Tumor: Hypoxic	R_NR	SELENOP	TRUE	1.76749	0.00353742
Tumor: Hypoxic	R_NR	GIMAP3	TRUE	2.5301	0.00357072
Tumor: Hypoxic	R_NR	SH2D1A	TRUE	2.5216	0.00357072
Tumor: Hypoxic	R_NR	SLC8B1	TRUE	0.549148	0.00361282
Tumor: Hypoxic	R_NR	SERPING1	TRUE	2.8971	0.00361282
Tumor: Hypoxic	R_NR	PDE1B	TRUE	1.48881	0.00366769
Tumor: Hypoxic	R_NR	HVCN1	TRUE	1.2678	0.00366769
Tumor: Hypoxic	R_NR	CD3E	TRUE	1.9926	0.00369281
Tumor: Hypoxic	R_NR	TBXAS1	TRUE	0.988106	0.00375276
Tumor: Hypoxic	R_NR	CITED2	TRUE	-0.766824	0.00375276
Tumor: Hypoxic	R_NR	COX7B	TRUE	-0.561965	0.00377232
Tumor: Hypoxic	R_NR	MS4A8A	TRUE	3.79536	0.0038348
Tumor: Hypoxic	R_NR	LMCD1	TRUE	3.0836	0.00384199
Tumor: Hypoxic	R_NR	SLC10A6	TRUE	4.04217	0.00387624
Tumor: Hypoxic	R_NR	CTNNA1	FALSE	-0.394965	0.00387624
Tumor: Hypoxic	R_NR	IL1R1	TRUE	1.73722	0.00387624
Tumor: Hypoxic	R_NR	CCBE1	TRUE	2.96746	0.00387624
Tumor: Hypoxic	R_NR	CDR2L	TRUE	-0.586226	0.00387624
Tumor: Hypoxic	R_NR	RASL11A	TRUE	2.66839	0.00387624
Tumor: Hypoxic	R_NR	GGT5	TRUE	2.07826	0.00387624
Tumor: Hypoxic	R_NR	IL1A	TRUE	2.02811	0.00387836
Tumor: Hypoxic	R_NR	ADAMTS2	TRUE	2.20811	0.003929
Tumor: Hypoxic	R_NR	HLF	TRUE	-0.970785	0.003929
Tumor: Hypoxic	R_NR	ITGB7	TRUE	1.19011	0.00393783
Tumor: Hypoxic	R_NR	CD34	FALSE	-0.443317	0.00396356
Tumor: Hypoxic	R_NR	GIMAP9	TRUE	1.65974	0.00397022
Tumor: Hypoxic	R_NR	CCDC88B	TRUE	1.16529	0.0040464
Tumor: Hypoxic	R_NR	ZAP70	TRUE	2.10533	0.00405264
Tumor: Hypoxic	R_NR	CYP7B1	TRUE	2.0119	0.00407387
Tumor: Hypoxic	R_NR	MAF	TRUE	1.21089	0.00422283
Tumor: Hypoxic	R_NR	H2-T23	TRUE	1.41767	0.00422283
Tumor: Hypoxic	R_NR	BTG3	FALSE	-0.466045	0.00424441
Tumor: Hypoxic	R_NR	PITPNC1	TRUE	1.19964	0.00431589
Tumor: Hypoxic	R_NR	PPM1H	TRUE	0.961497	0.00431589
Tumor: Hypoxic	R_NR	SRFBP1	FALSE	-0.492295	0.00432267
Tumor: Hypoxic	R_NR	LSP1	TRUE	0.635816	0.00436776
Tumor: Hypoxic	R_NR	SLC30A4	FALSE	-0.444296	0.00438583
Tumor: Hypoxic	R_NR	AA467197	TRUE	1.13348	0.00438583
Tumor: Hypoxic	R_NR	IRF8	TRUE	1.69633	0.00441462
Tumor: Hypoxic	R_NR	RASSF4	TRUE	1.35121	0.00442966
Tumor: Hypoxic	R_NR	SKAP2	TRUE	0.764887	0.00445817
Tumor: Hypoxic	R_NR	FERMT3	TRUE	1.06095	0.00447485
Tumor: Hypoxic	R_NR	FKBP8	FALSE	0.366386	0.00447485
Tumor: Hypoxic	R_NR	SARS	FALSE	-0.442046	0.00447485
Tumor: Hypoxic	R_NR	ABCC3	TRUE	0.968189	0.00451572
Tumor: Hypoxic	R_NR	RORA	TRUE	1.4607	0.00456376
Tumor: Hypoxic	R_NR	TYROBP	TRUE	0.961164	0.00459529
Tumor: Hypoxic	R_NR	CSF2RA	TRUE	1.11809	0.00459692
Tumor: Hypoxic	R_NR	KLRI1	TRUE	2.23068	0.00468232
Tumor: Hypoxic	R_NR	LXN	TRUE	-0.838064	0.00468232
Tumor: Hypoxic	R_NR	HSPA1B	TRUE	-2.15401	0.00468232
Tumor: Hypoxic	R_NR	SLC7A11	TRUE	1.25948	0.00468232
Tumor: Hypoxic	R_NR	MUC2	TRUE	2.70698	0.00468232
Tumor: Hypoxic	R_NR	ABCA3	TRUE	0.963395	0.00472917
Tumor: Hypoxic	R_NR	TRBV31	TRUE	3.10707	0.00480317
Tumor: Hypoxic	R_NR	FGL2	TRUE	0.971378	0.00481888
Tumor: Hypoxic	R_NR	CYBB	TRUE	1.37201	0.00504328
Tumor: Hypoxic	R_NR	UCP2	TRUE	1.46409	0.00504996
Tumor: Hypoxic	R_NR	FGF2	TRUE	2.28271	0.00506937
Tumor: Hypoxic	R_NR	FXYD2	TRUE	2.71326	0.00506937
Tumor: Hypoxic	R_NR	CTSD	TRUE	1.32728	0.00506937
Tumor: Hypoxic	R_NR	SH2D2A	TRUE	1.83124	0.00508012
Tumor: Hypoxic	R_NR	OPLAH	TRUE	1.45874	0.00508478
Tumor: Hypoxic	R_NR	SSR2	FALSE	-0.39	0.00510797
Tumor: Hypoxic	R_NR	DENND1C	TRUE	1.07551	0.00510797
Tumor: Hypoxic	R_NR	TMEM51	TRUE	1.03907	0.0051464
Tumor: Hypoxic	R_NR	MEIS2	FALSE	-0.46516	0.00515098
Tumor: Hypoxic	R_NR	PADI4	TRUE	3.97558	0.00519634
Tumor: Hypoxic	R_NR	CRYBG1	TRUE	0.803829	0.00519634
Tumor: Hypoxic	R_NR	GPC4	TRUE	-0.558083	0.00519634
Tumor: Hypoxic	R_NR	EFEMP1	TRUE	3.6104	0.00519634
Tumor: Hypoxic	R_NR	NDUFA4L2	TRUE	2.72545	0.00519634
Tumor: Hypoxic	R_NR	CCL6	TRUE	2.75878	0.00520241
Tumor: Hypoxic	R_NR	PTPN22	TRUE	1.28541	0.00520241
Tumor: Hypoxic	R_NR	PCYOX1	FALSE	0.405952	0.00520241
Tumor: Hypoxic	R_NR	MEDAG	TRUE	-0.607371	0.00520994
Tumor: Hypoxic	R_NR	NYNRIN	TRUE	2.29645	0.00521901
Tumor: Hypoxic	R_NR	CSF1R	TRUE	1.06196	0.00521901
Tumor: Hypoxic	R_NR	MFAP5	TRUE	2.53344	0.00521901
Tumor: Hypoxic	R_NR	ANKRD29	TRUE	-0.53158	0.00523408
Tumor: Hypoxic	R_NR	IGHJ4	TRUE	4.69757	0.00524401
Tumor: Hypoxic	R_NR	FTH1	TRUE	1.3174	0.00533005
Tumor: Hypoxic	R_NR	KLHL22	TRUE	1.52409	0.00539013
Tumor: Hypoxic	R_NR	EMC4	FALSE	-0.342413	0.00539013
Tumor: Hypoxic	R_NR	SAMD3	TRUE	2.4558	0.00542781
Tumor: Hypoxic	R_NR	LOXL3	TRUE	0.677504	0.00546347
Tumor: Hypoxic	R_NR	PIK3R5	TRUE	1.44327	0.00559689
Tumor: Hypoxic	R_NR	TRAFD1	TRUE	0.787452	0.00560961
Tumor: Hypoxic	R_NR	RHEBL1	TRUE	-0.651348	0.00560961
Tumor: Hypoxic	R_NR	SEMA4A	TRUE	2.06109	0.00560961
Tumor: Hypoxic	R_NR	CD163	TRUE	3.95045	0.00565165
Tumor: Hypoxic	R_NR	SULF1	TRUE	2.6599	0.0056745
Tumor: Hypoxic	R_NR	FCGR3	TRUE	1.35598	0.00576752
Tumor: Hypoxic	R_NR	SARNP	TRUE	-0.547558	0.00577752
Tumor: Hypoxic	R_NR	FAM174A	TRUE	0.629699	0.00581447
Tumor: Hypoxic	R_NR	SLC40A1	TRUE	2.18912	0.00581447
Tumor: Hypoxic	R_NR	TRBJ2-2	TRUE	2.05251	0.00581922
Tumor: Hypoxic	R_NR	COL15A1	TRUE	1.73614	0.00585232
Tumor: Hypoxic	R_NR	ARL5C	TRUE	1.33347	0.00586586
Tumor: Hypoxic	R_NR	PTPRO	TRUE	1.32837	0.00593918
Tumor: Hypoxic	R_NR	CLDN34C1	TRUE	-0.652021	0.00595895
Tumor: Hypoxic	R_NR	PLA1A	TRUE	1.45861	0.00596509
Tumor: Hypoxic	R_NR	HFE	TRUE	0.84283	0.00597266
Tumor: Hypoxic	R_NR	DGKA	TRUE	0.973896	0.00599367
Tumor: Hypoxic	R_NR	ADAMTS15	TRUE	3.28892	0.00607027
Tumor: Hypoxic	R_NR	MACROD1	TRUE	1.1806	0.00610792
Tumor: Hypoxic	R_NR	FIBIN	TRUE	3.12528	0.00610792
Tumor: Hypoxic	R_NR	RHBDF2	TRUE	0.791949	0.00625173
Tumor: Hypoxic	R_NR	COL12A1	TRUE	1.85674	0.00630228
Tumor: Hypoxic	R_NR	NSFL1C	FALSE	-0.493608	0.00632458
Tumor: Hypoxic	R_NR	DGLUCY	TRUE	1.09991	0.00632458
Tumor: Hypoxic	R_NR	BSCL2	TRUE	0.625914	0.00634472
Tumor: Hypoxic	R_NR	SLC31A2	TRUE	0.828324	0.00634472
Tumor: Hypoxic	R_NR	TRAF3	FALSE	-0.335293	0.00636897
Tumor: Hypoxic	R_NR	ZMYND15	TRUE	1.17036	0.00636897
Tumor: Hypoxic	R_NR	LTB	TRUE	1.86657	0.00637224
Tumor: Hypoxic	R_NR	TRAJ6	TRUE	2.19415	0.00637655
Tumor: Hypoxic	R_NR	CCL11	TRUE	3.1059	0.00638781
Tumor: Hypoxic	R_NR	ADSSL1	TRUE	1.53094	0.00640704
Tumor: Hypoxic	R_NR	MS4A6C	TRUE	0.761638	0.0064871
Tumor: Hypoxic	R_NR	YPEL3	TRUE	0.62986	0.0064871
Tumor: Hypoxic	R_NR	IQSEC1	TRUE	0.604558	0.00650228
Tumor: Hypoxic	R_NR	A2M	TRUE	4.78973	0.00650615
Tumor: Hypoxic	R_NR	HRH2	TRUE	1.48731	0.00652731
Tumor: Hypoxic	R_NR	SERPINE1	TRUE	2.23931	0.00664361
Tumor: Hypoxic	R_NR	ALOX5	TRUE	1.97328	0.00667273
Tumor: Hypoxic	R_NR	IRF2	TRUE	0.554491	0.00669295
Tumor: Hypoxic	R_NR	ITGA1	TRUE	1.1988	0.00669295
Tumor: Hypoxic	R_NR	POU6F1	TRUE	1.09364	0.00669295
Tumor: Hypoxic	R_NR	HMGN5	TRUE	-0.916774	0.00669295
Tumor: Hypoxic	R_NR	LCP2	TRUE	1.09176	0.00674508
Tumor: Hypoxic	R_NR	DSTN	FALSE	-0.428569	0.0068225
Tumor: Hypoxic	R_NR	TIAM1	TRUE	0.959312	0.00688209
Tumor: Hypoxic	R_NR	RPN2	FALSE	-0.229278	0.00688537
Tumor: Hypoxic	R_NR	TRIB3	TRUE	-0.545988	0.00691678
Tumor: Hypoxic	R_NR	MAN2A1	TRUE	0.520711	0.00691678
Tumor: Hypoxic	R_NR	FCOR	TRUE	3.36048	0.00696787
Tumor: Hypoxic	R_NR	FCGR2B	TRUE	1.02574	0.00697471
Tumor: Hypoxic	R_NR	OSR1	TRUE	-0.69503	0.00697525
Tumor: Hypoxic	R_NR	BEND4	TRUE	1.12744	0.00697525
Tumor: Hypoxic	R_NR	CLEC4E	TRUE	1.84885	0.00697525
Tumor: Hypoxic	R_NR	NRROS	TRUE	0.9734	0.00698559
Tumor: Hypoxic	R_NR	LRPAP1	TRUE	0.715564	0.00698559
Tumor: Hypoxic	R_NR	PIK3CG	TRUE	0.92912	0.00698559
Tumor: Hypoxic	R_NR	H2-DMA	TRUE	0.953176	0.00698559
Tumor: Hypoxic	R_NR	MS4A6D	TRUE	1.12258	0.00698559
Tumor: Hypoxic	R_NR	RALGDS	TRUE	0.766745	0.00698559
Tumor: Hypoxic	R_NR	CXCL2	TRUE	2.53508	0.00698559
Tumor: Hypoxic	R_NR	APOBR	TRUE	0.931236	0.00712633
Tumor: Hypoxic	R_NR	BDNF	TRUE	-0.733437	0.00723473
Tumor: Hypoxic	R_NR	TMEM67	TRUE	0.591385	0.00723473
Tumor: Hypoxic	R_NR	MME	TRUE	-1.7998	0.00725605
Tumor: Hypoxic	R_NR	TMEM106A	TRUE	0.769254	0.00726911
Tumor: Hypoxic	R_NR	RBM47	TRUE	1.18954	0.00727212
Tumor: Hypoxic	R_NR	MACF1	FALSE	0.355776	0.0072858
Tumor: Hypoxic	R_NR	SERPINA3F	TRUE	2.14313	0.00729251
Tumor: Hypoxic	R_NR	PPIP5K1	TRUE	0.657761	0.00729992
Tumor: Hypoxic	R_NR	ARG2	TRUE	2.51144	0.00734763
Tumor: Hypoxic	R_NR	CCL9	TRUE	1.7069	0.0073902
Tumor: Hypoxic	R_NR	PREX1	TRUE	0.901798	0.00739181
Tumor: Hypoxic	R_NR	TNFRSF14	TRUE	0.768304	0.00760062
Tumor: Hypoxic	R_NR	PDCD1LG2	TRUE	3.61239	0.00760815
Tumor: Hypoxic	R_NR	PARP10	TRUE	0.650248	0.00761471
Tumor: Hypoxic	R_NR	NEU1	TRUE	0.571862	0.00766295
Tumor: Hypoxic	R_NR	RND1	TRUE	1.27279	0.00771524
Tumor: Hypoxic	R_NR	PRL2C2	TRUE	2.24805	0.00778135
Tumor: Hypoxic	R_NR	ATP8B1	TRUE	2.09763	0.00796924
Tumor: Hypoxic	R_NR	C2	TRUE	2.69959	0.00797147
Tumor: Hypoxic	R_NR	RCSD1	TRUE	1.3323	0.00797539
Tumor: Hypoxic	R_NR	CXCL9	TRUE	1.75962	0.00797577
Tumor: Hypoxic	R_NR	TRAJ18	TRUE	2.42392	0.00797577
Tumor: Hypoxic	R_NR	LRRC32	TRUE	1.86318	0.00806832
Tumor: Hypoxic	R_NR	MOCS1	TRUE	0.723077	0.00808765
Tumor: Hypoxic	R_NR	IFNG	TRUE	3.07766	0.00813443
Tumor: Hypoxic	R_NR	IL3RA	TRUE	0.66898	0.00814064
Tumor: Hypoxic	R_NR	JARID2	TRUE	0.721633	0.00814064
Tumor: Hypoxic	R_NR	CYP4V3	TRUE	0.773449	0.00816739
Tumor: Hypoxic	R_NR	TPD52L2	FALSE	-0.400975	0.00816739
Tumor: Hypoxic	R_NR	SSH3	TRUE	1.31721	0.00819484
Tumor: Hypoxic	R_NR	SPHK1	TRUE	1.39566	0.00819711
Tumor: Hypoxic	R_NR	MAN2B2	TRUE	1.1631	0.00823675
Tumor: Hypoxic	R_NR	FAM78A	TRUE	1.27337	0.00834648
Tumor: Hypoxic	R_NR	ATXN10	FALSE	-0.444218	0.00834702
Tumor: Hypoxic	R_NR	B4GALNT1	TRUE	0.944934	0.00843014
Tumor: Hypoxic	R_NR	MMADHC	FALSE	-0.326737	0.00845935
Tumor: Hypoxic	R_NR	TIFA	TRUE	0.939319	0.00848569
Tumor: Hypoxic	R_NR	SDCCAG8	FALSE	0.364386	0.00848569
Tumor: Hypoxic	R_NR	PHGDH	TRUE	-0.592377	0.00848569
Tumor: Hypoxic	R_NR	LOX	TRUE	2.41439	0.00851499
Tumor: Hypoxic	R_NR	GRIPAP1	TRUE	0.568476	0.00859127
Tumor: Hypoxic	R_NR	CFP	TRUE	1.01175	0.00871519
Tumor: Hypoxic	R_NR	CCDC85B	FALSE	-0.496626	0.0087284
Tumor: Hypoxic	R_NR	H2-DMB1	TRUE	0.76116	0.00874398
Tumor: Hypoxic	R_NR	CIART	TRUE	-0.674744	0.00878183
Tumor: Hypoxic	R_NR	MYO1G	TRUE	1.48437	0.00878744
Tumor: Hypoxic	R_NR	CCT4	FALSE	-0.293907	0.00879811
Tumor: Hypoxic	R_NR	CD200R1	TRUE	1.46387	0.00881679
Tumor: Hypoxic	R_NR	PLEKHN1	TRUE	0.548501	0.00885872
Tumor: Hypoxic	R_NR	EIF2S2	FALSE	-0.454406	0.00893954
Tumor: Hypoxic	R_NR	MEFV	TRUE	1.79977	0.00893954
Tumor: Hypoxic	R_NR	TRPV4	TRUE	2.26689	0.00897766
Tumor: Hypoxic	R_NR	ARAP1	TRUE	0.745638	0.00899192
Tumor: Hypoxic	R_NR	COL6A4	TRUE	-2.05307	0.00906798
Tumor: Hypoxic	R_NR	THEMIS2	TRUE	0.983047	0.00914667
Tumor: Hypoxic	R_NR	UPP1	TRUE	0.576327	0.00914667
Tumor: Hypoxic	R_NR	CTSK	TRUE	2.15473	0.00914667
Tumor: Hypoxic	R_NR	HIVEP1	TRUE	0.558103	0.00914667
Tumor: Hypoxic	R_NR	TLNRD1	FALSE	0.478835	0.00919392
Tumor: Hypoxic	R_NR	KLRB1C	TRUE	2.32657	0.00925446
Tumor: Hypoxic	R_NR	PTGIR	TRUE	2.50312	0.00925446
Tumor: Hypoxic	R_NR	CISH	TRUE	1.49292	0.00926005
Tumor: Hypoxic	R_NR	RUFY3	FALSE	0.448992	0.00926005
Tumor: Hypoxic	R_NR	SRRD	TRUE	-0.537797	0.00926005
Tumor: Hypoxic	R_NR	SLC43A2	TRUE	1.14443	0.00926021
Tumor: Hypoxic	R_NR	CD4	TRUE	2.16963	0.00927954
Tumor: Hypoxic	R_NR	TNFAIP8L2	TRUE	0.950322	0.00929917
Tumor: Hypoxic	R_NR	AVPI1	TRUE	-0.539422	0.00930067
Tumor: Hypoxic	R_NR	CLIP3	TRUE	2.44628	0.009363
Tumor: Hypoxic	R_NR	H6PD	TRUE	0.606118	0.00937754
Tumor: Hypoxic	R_NR	CDH18	TRUE	-1.71475	0.00937754
Tumor: Hypoxic	R_NR	SLAMF7	TRUE	1.01367	0.00940771
Tumor: Hypoxic	R_NR	SPI1	TRUE	0.991173	0.00940771
Tumor: Hypoxic	R_NR	M6PR	FALSE	0.458117	0.00940771
Tumor: Hypoxic	R_NR	SMTNL2	TRUE	1.64587	0.00940771
Tumor: Hypoxic	R_NR	CHP2	TRUE	4.09827	0.00942351
Tumor: Hypoxic	R_NR	NCK2	TRUE	-0.732517	0.00945801
Tumor: Hypoxic	R_NR	EXOC2	FALSE	0.316004	0.00954861
Tumor: Hypoxic	R_NR	IGF1	TRUE	2.88921	0.00954861
Tumor: Hypoxic	R_NR	ANKRD66	TRUE	1.63909	0.00954861
Tumor: Hypoxic	R_NR	HDC	TRUE	1.63427	0.00954861
Tumor: Hypoxic	R_NR	TICAM2	TRUE	1.37673	0.00959973
Tumor: Hypoxic	R_NR	ARL6IP1	TRUE	0.921005	0.00965389
Tumor: Hypoxic	R_NR	TRBC2	TRUE	1.8565	0.00965838
Tumor: Hypoxic	R_NR	NR2F2	TRUE	-0.66975	0.00967478
Tumor: Hypoxic	R_NR	MAN2A2	TRUE	0.501679	0.00973161
Tumor: Hypoxic	R_NR	COL1A1	TRUE	2.82054	0.00974637
Tumor: Hypoxic	R_NR	SLCO3A1	TRUE	1.21262	0.00975304
Tumor: Hypoxic	R_NR	TNF	TRUE	1.31703	0.00978738
Tumor: Hypoxic	R_NR	CDKN1A	TRUE	0.883354	0.00979382
Tumor: Hypoxic	R_NR	SFXN5	TRUE	0.77589	0.00979382
Tumor: Hypoxic	R_NR	DDHD1	TRUE	0.653136	0.00981079
Tumor: Hypoxic	R_NR	WNT2	TRUE	4.5489	0.00981079
Tumor: Hypoxic	R_NR	SLC13A3	TRUE	1.7339	0.00981079
Tumor: Hypoxic	R_NR	TRAPPC11	FALSE	0.349679	0.00981079
Tumor: Hypoxic	R_NR	CAMTA2	FALSE	0.440094	0.00981079
Tumor: Hypoxic	R_NR	CD80	TRUE	1.41523	0.0098662
Tumor: Hypoxic	R_NR	ADGB	TRUE	1.7188	0.00998864
Tumor: Hypoxic	R_NR	NTNG2	TRUE	1.09268	0.00998864
Tumor: Hypoxic	R_NR	TFG	FALSE	-0.366951	0.00998864
Tumor: Hypoxic	R_NR	PECAM1	TRUE	0.822832	0.0100004
Tumor: Hypoxic	R_NR	RIPOR2	TRUE	2.22874	0.0101261
Tumor: Hypoxic	R_NR	SLIT3	TRUE	2.23778	0.0101261
Tumor: Hypoxic	R_NR	GPX7	TRUE	2.48236	0.0101261
Tumor: Hypoxic	R_NR	TMEM98	TRUE	1.68889	0.0101753
Tumor: Hypoxic	R_NR	EIF3F	FALSE	-0.371735	0.0101753
Tumor: Hypoxic	R_NR	EEPD1	TRUE	1.23584	0.0103032
Tumor: Hypoxic	R_NR	PLK2	TRUE	-0.638512	0.0103114
Tumor: Hypoxic	R_NR	BAG3	TRUE	-0.61301	0.0103114
Tumor: Hypoxic	R_NR	MITF	TRUE	1.1964	0.0103585
Tumor: Hypoxic	R_NR	SKAP1	TRUE	2.2682	0.0104466
Tumor: Hypoxic	R_NR	LST1	TRUE	0.58053	0.0104466
Tumor: Hypoxic	R_NR	ZFP449	TRUE	-0.786416	0.0104705
Tumor: Hypoxic	R_NR	GIMAP6	TRUE	1.4297	0.0104705
Tumor: Hypoxic	R_NR	IQGAP2	TRUE	1.39761	0.0106473
Tumor: Hypoxic	R_NR	IGFBP6	TRUE	-0.649349	0.0106631
Tumor: Hypoxic	R_NR	FST	TRUE	3.15554	0.0106631
Tumor: Hypoxic	R_NR	CBFA2T3	TRUE	1.71984	0.0106661
Tumor: Hypoxic	R_NR	ALAS1	TRUE	0.793619	0.0106709
Tumor: Hypoxic	R_NR	PLIN2	TRUE	0.978467	0.0106709
Tumor: Hypoxic	R_NR	H2-M3	TRUE	0.582625	0.0107624
Tumor: Hypoxic	R_NR	P2RX3	TRUE	-0.649515	0.0107624
Tumor: Hypoxic	R_NR	TBC1D9	TRUE	0.739898	0.0107624
Tumor: Hypoxic	R_NR	SELL	TRUE	2.06635	0.010787
Tumor: Hypoxic	R_NR	CD53	TRUE	1.02603	0.0108295
Tumor: Hypoxic	R_NR	CD14	TRUE	2.1306	0.0108675
Tumor: Hypoxic	R_NR	TMEM150B	TRUE	1.44377	0.0109288
Tumor: Hypoxic	R_NR	SLC4A4	TRUE	-0.548972	0.0109288
Tumor: Hypoxic	R_NR	TNC	TRUE	3.12332	0.0110479
Tumor: Hypoxic	R_NR	SMPDL3B	TRUE	1.38456	0.0110683
Tumor: Hypoxic	R_NR	MRC2	FALSE	0.442881	0.0110698
Tumor: Hypoxic	R_NR	KLRA2	TRUE	0.714977	0.0110896
Tumor: Hypoxic	R_NR	RARS	FALSE	-0.348722	0.0110939
Tumor: Hypoxic	R_NR	PRG4	TRUE	3.74445	0.0110939
Tumor: Hypoxic	R_NR	GPR146	TRUE	0.616704	0.0111056
Tumor: Hypoxic	R_NR	DENND1B	FALSE	0.255853	0.0111593
Tumor: Hypoxic	R_NR	LSR	TRUE	1.61884	0.0111593
Tumor: Hypoxic	R_NR	GM2A	TRUE	0.804457	0.0111683
Tumor: Hypoxic	R_NR	CCR5	TRUE	0.895907	0.0111683
Tumor: Hypoxic	R_NR	BC028528	TRUE	0.964865	0.0111967
Tumor: Hypoxic	R_NR	PRR13	TRUE	0.964497	0.0112537
Tumor: Hypoxic	R_NR	DPYSL3	TRUE	-0.54331	0.0112805
Tumor: Hypoxic	R_NR	TIMD4	TRUE	2.64302	0.011365
Tumor: Hypoxic	R_NR	GUCA1A	TRUE	1.0286	0.011365
Tumor: Hypoxic	R_NR	PITPNA	TRUE	0.521683	0.0115187
Tumor: Hypoxic	R_NR	SQOR	TRUE	1.09553	0.0115272
Tumor: Hypoxic	R_NR	AB124611	TRUE	1.07068	0.0115931
Tumor: Hypoxic	R_NR	SHTN1	TRUE	1.43977	0.0116071
Tumor: Hypoxic	R_NR	LYZ2	TRUE	1.38563	0.0116164
Tumor: Hypoxic	R_NR	FZD8	TRUE	-0.959313	0.0116164
Tumor: Hypoxic	R_NR	FMC1	FALSE	-0.420339	0.0116309
Tumor: Hypoxic	R_NR	ANGPTL4	TRUE	0.939032	0.011654
Tumor: Hypoxic	R_NR	DUSP2	TRUE	0.630247	0.0117893
Tumor: Hypoxic	R_NR	ADARB1	TRUE	-0.501666	0.0118094
Tumor: Hypoxic	R_NR	CERK	TRUE	0.759479	0.01182
Tumor: Hypoxic	R_NR	PNPLA7	TRUE	1.08515	0.0118817
Tumor: Hypoxic	R_NR	TNIP1	TRUE	0.666583	0.0119076
Tumor: Hypoxic	R_NR	GREM2	TRUE	3.74165	0.0119076
Tumor: Hypoxic	R_NR	RNF149	TRUE	0.834275	0.0119076
Tumor: Hypoxic	R_NR	STAT1	TRUE	0.953326	0.0119076
Tumor: Hypoxic	R_NR	SPATA13	TRUE	0.623225	0.0119076
Tumor: Hypoxic	R_NR	TGM2	TRUE	1.19601	0.0119076
Tumor: Hypoxic	R_NR	GCH1	TRUE	0.982001	0.0119076
Tumor: Hypoxic	R_NR	SIGLEC1	TRUE	1.63861	0.0119638
Tumor: Hypoxic	R_NR	NAAA	TRUE	0.841717	0.0119754
Tumor: Hypoxic	R_NR	PRDX4	FALSE	-0.300116	0.0119754
Tumor: Hypoxic	R_NR	GM14325	TRUE	-0.690773	0.0119754
Tumor: Hypoxic	R_NR	JADE1	FALSE	0.476334	0.0119754
Tumor: Hypoxic	R_NR	CAPN5	TRUE	1.08183	0.0120092
Tumor: Hypoxic	R_NR	SEPT7	FALSE	-0.359319	0.0120092
Tumor: Hypoxic	R_NR	SLFN5	TRUE	1.28237	0.0120362
Tumor: Hypoxic	R_NR	SLU7	FALSE	-0.360273	0.0121446
Tumor: Hypoxic	R_NR	RAET1E	TRUE	-0.829102	0.0121743
Tumor: Hypoxic	R_NR	PTPRK	FALSE	-0.49345	0.0122123
Tumor: Hypoxic	R_NR	IGHA	TRUE	2.81933	0.0122413
Tumor: Hypoxic	R_NR	TRAJ12	TRUE	2.59415	0.0123309
Tumor: Hypoxic	R_NR	ARHGEF10L	TRUE	1.12713	0.012349
Tumor: Hypoxic	R_NR	MTDH	FALSE	-0.289681	0.0124396
Tumor: Hypoxic	R_NR	PRKCE	FALSE	0.483819	0.0124396
Tumor: Hypoxic	R_NR	BCO2	TRUE	1.60653	0.0124396
Tumor: Hypoxic	R_NR	BCL3	TRUE	0.557153	0.0125469
Tumor: Hypoxic	R_NR	SOCS6	FALSE	-0.417625	0.0125469
Tumor: Hypoxic	R_NR	LETMD1	FALSE	-0.490123	0.0125469
Tumor: Hypoxic	R_NR	SNX10	TRUE	0.571981	0.0125469
Tumor: Hypoxic	R_NR	MOCOS	TRUE	0.904749	0.0126179
Tumor: Hypoxic	R_NR	ITGBL1	TRUE	-1.04352	0.0126179
Tumor: Hypoxic	R_NR	PHF7	FALSE	-0.481961	0.0126193
Tumor: Hypoxic	R_NR	CD84	TRUE	1.05676	0.0126193
Tumor: Hypoxic	R_NR	CLIC5	TRUE	2.78163	0.0127885
Tumor: Hypoxic	R_NR	EIF4G3	FALSE	0.261445	0.0128058
Tumor: Hypoxic	R_NR	MTFR1	FALSE	-0.364535	0.012954
Tumor: Hypoxic	R_NR	EMILIN2	TRUE	0.856438	0.0129965
Tumor: Hypoxic	R_NR	DOCK4	TRUE	0.568329	0.0130143
Tumor: Hypoxic	R_NR	RASA3	TRUE	0.554792	0.0130726
Tumor: Hypoxic	R_NR	TSHZ2	TRUE	1.48842	0.0131473
Tumor: Hypoxic	R_NR	IL6	TRUE	3.31341	0.0131765
Tumor: Hypoxic	R_NR	PYGL	TRUE	0.92684	0.0132828
Tumor: Hypoxic	R_NR	RAB29	TRUE	1.04667	0.0132869
Tumor: Hypoxic	R_NR	IFI204	TRUE	0.985767	0.0133971
Tumor: Hypoxic	R_NR	PSD4	TRUE	0.876816	0.0134146
Tumor: Hypoxic	R_NR	CPT1C	TRUE	0.983888	0.0134146
Tumor: Hypoxic	R_NR	ITGAL	TRUE	0.872599	0.0134216
Tumor: Hypoxic	R_NR	PARD6G	FALSE	-0.347982	0.0134216
Tumor: Hypoxic	R_NR	GPM6B	TRUE	2.3607	0.0134258
Tumor: Hypoxic	R_NR	PYCARD	TRUE	0.958869	0.013443
Tumor: Hypoxic	R_NR	CD3D	TRUE	2.06496	0.0136067
Tumor: Hypoxic	R_NR	TMEM170B	TRUE	0.634357	0.0136269
Tumor: Hypoxic	R_NR	ADAP1	TRUE	0.937481	0.0136762
Tumor: Hypoxic	R_NR	CLCF1	TRUE	0.524582	0.0139185
Tumor: Hypoxic	R_NR	SLC2A10	TRUE	2.78748	0.0139483
Tumor: Hypoxic	R_NR	CYBA	TRUE	1.18814	0.0139915
Tumor: Hypoxic	R_NR	FCGR1	TRUE	0.806627	0.0139915
Tumor: Hypoxic	R_NR	MAP3K8	TRUE	1.21086	0.0143956
Tumor: Hypoxic	R_NR	SOD3	TRUE	1.56114	0.0144518
Tumor: Hypoxic	R_NR	GBP8	TRUE	1.27728	0.0144518
Tumor: Hypoxic	R_NR	ADAM23	TRUE	3.22105	0.0144518
Tumor: Hypoxic	R_NR	CRACR2B	TRUE	1.17961	0.0144518
Tumor: Hypoxic	R_NR	PPP1R3E	TRUE	0.580577	0.0144518
Tumor: Hypoxic	R_NR	TMEM263	FALSE	-0.39916	0.014561
Tumor: Hypoxic	R_NR	GPR108	FALSE	0.380829	0.0145616
Tumor: Hypoxic	R_NR	RHOG	FALSE	0.450263	0.0145894
Tumor: Hypoxic	R_NR	CASTOR2	TRUE	0.587086	0.0146241
Tumor: Hypoxic	R_NR	ZFP991	TRUE	0.970133	0.0146241
Tumor: Hypoxic	R_NR	RBPMS2	FALSE	-0.497498	0.0146241
Tumor: Hypoxic	R_NR	ARRB1	TRUE	1.04403	0.014648
Tumor: Hypoxic	R_NR	DDX17	FALSE	-0.212659	0.014648
Tumor: Hypoxic	R_NR	PPIC	FALSE	-0.340229	0.014648
Tumor: Hypoxic	R_NR	NIPA2	FALSE	0.280848	0.0147152
Tumor: Hypoxic	R_NR	PNISR	FALSE	0.339468	0.0147222
Tumor: Hypoxic	R_NR	CCDC88C	TRUE	1.60742	0.0147597
Tumor: Hypoxic	R_NR	TLR2	TRUE	0.784672	0.0148214
Tumor: Hypoxic	R_NR	CTSB	TRUE	0.775282	0.0148475
Tumor: Hypoxic	R_NR	CD5	TRUE	1.86905	0.0148475
Tumor: Hypoxic	R_NR	ERGIC3	FALSE	-0.232582	0.0148475
Tumor: Hypoxic	R_NR	NBL1	TRUE	1.83259	0.0148475
Tumor: Hypoxic	R_NR	P2RY2	TRUE	1.25961	0.014882
Tumor: Hypoxic	R_NR	UNC93B1	TRUE	0.751724	0.0150243
Tumor: Hypoxic	R_NR	NAIP5	TRUE	1.03098	0.015213
Tumor: Hypoxic	R_NR	TCTEX1D4	TRUE	1.65627	0.0152215
Tumor: Hypoxic	R_NR	ZHX2	TRUE	0.702006	0.0152734
Tumor: Hypoxic	R_NR	UNC13D	TRUE	1.1021	0.0153099
Tumor: Hypoxic	R_NR	TMCO4	FALSE	0.487406	0.0154301
Tumor: Hypoxic	R_NR	UBQLN2	FALSE	-0.346721	0.0154987
Tumor: Hypoxic	R_NR	SRPX	TRUE	2.82696	0.0154987
Tumor: Hypoxic	R_NR	ADAMTS10	FALSE	0.484403	0.0154987
Tumor: Hypoxic	R_NR	TMEM104	TRUE	0.534644	0.0155086
Tumor: Hypoxic	R_NR	RSRP1	TRUE	0.692237	0.0155151
Tumor: Hypoxic	R_NR	FHL2	TRUE	-0.634914	0.015527
Tumor: Hypoxic	R_NR	TMEM63B	TRUE	0.714184	0.015527
Tumor: Hypoxic	R_NR	RAPGEF3	TRUE	0.822442	0.0155536
Tumor: Hypoxic	R_NR	PLAC8	TRUE	1.64352	0.0155542
Tumor: Hypoxic	R_NR	AGTRAP	TRUE	0.664385	0.0155673
Tumor: Hypoxic	R_NR	ARHGAP30	TRUE	0.774686	0.0155717
Tumor: Hypoxic	R_NR	TRAF1	FALSE	0.374702	0.0155717
Tumor: Hypoxic	R_NR	PJA2	FALSE	-0.285235	0.0155717
Tumor: Hypoxic	R_NR	ZFP60	TRUE	-0.956678	0.0155717
Tumor: Hypoxic	R_NR	SPSB4	TRUE	1.28473	0.0156024
Tumor: Hypoxic	R_NR	FAM98C	FALSE	0.383781	0.0156174
Tumor: Hypoxic	R_NR	IL6ST	FALSE	-0.306094	0.0158172
Tumor: Hypoxic	R_NR	CNRIP1	TRUE	2.75507	0.0158694
Tumor: Hypoxic	R_NR	KDELR3	FALSE	-0.493207	0.0158694
Tumor: Hypoxic	R_NR	SYMPK	FALSE	0.284087	0.0158694
Tumor: Hypoxic	R_NR	LGI2	TRUE	3.98068	0.0158723
Tumor: Hypoxic	R_NR	SRGN	TRUE	1.30478	0.0158723
Tumor: Hypoxic	R_NR	FRK	TRUE	-0.546938	0.0158723
Tumor: Hypoxic	R_NR	ZFP513	FALSE	0.353983	0.0159589
Tumor: Hypoxic	R_NR	IRF3	FALSE	0.333953	0.0159589
Tumor: Hypoxic	R_NR	ETV6	FALSE	0.491259	0.0160001
Tumor: Hypoxic	R_NR	CMTM6	TRUE	0.55965	0.0160129
Tumor: Hypoxic	R_NR	CASP12	FALSE	-0.46914	0.0160429
Tumor: Hypoxic	R_NR	MXD1	TRUE	1.10701	0.0160429
Tumor: Hypoxic	R_NR	MT2	FALSE	0.483169	0.016126
Tumor: Hypoxic	R_NR	RASAL3	TRUE	1.06609	0.0161408
Tumor: Hypoxic	R_NR	MFSD6	TRUE	1.41663	0.0162682
Tumor: Hypoxic	R_NR	UBL3	FALSE	0.48073	0.0163355
Tumor: Hypoxic	R_NR	IL10RB	TRUE	0.553876	0.0163355
Tumor: Hypoxic	R_NR	SNRNP48	FALSE	0.336205	0.0163462
Tumor: Hypoxic	R_NR	ARL14EP	FALSE	-0.369617	0.0164228
Tumor: Hypoxic	R_NR	GPR35	TRUE	1.06794	0.0164228
Tumor: Hypoxic	R_NR	2900026A02RIK	TRUE	-0.736335	0.0164228
Tumor: Hypoxic	R_NR	ZBTB32	TRUE	1.58687	0.0164228
Tumor: Hypoxic	R_NR	UBFD1	FALSE	-0.335742	0.0164228
Tumor: Hypoxic	R_NR	LRG1	TRUE	2.06593	0.0164228
Tumor: Hypoxic	R_NR	RAB5C	FALSE	0.351229	0.0165172
Tumor: Hypoxic	R_NR	ZFP467	TRUE	1.06934	0.0165172
Tumor: Hypoxic	R_NR	ACOX3	TRUE	0.689862	0.0165172
Tumor: Hypoxic	R_NR	TST	TRUE	1.08115	0.0165197
Tumor: Hypoxic	R_NR	LRP3	TRUE	2.63152	0.0165213
Tumor: Hypoxic	R_NR	MOB1B	FALSE	-0.364337	0.0165213
Tumor: Hypoxic	R_NR	TRAJ20	TRUE	2.03948	0.0165213
Tumor: Hypoxic	R_NR	INMT	TRUE	-3.37102	0.0165213
Tumor: Hypoxic	R_NR	TMEM26	TRUE	2.23418	0.0165213
Tumor: Hypoxic	R_NR	MAP1A	TRUE	1.96398	0.0166409
Tumor: Hypoxic	R_NR	COL7A1	TRUE	-0.743908	0.016688
Tumor: Hypoxic	R_NR	ZFP182	TRUE	1.79683	0.0166922
Tumor: Hypoxic	R_NR	HOXC10	FALSE	-0.461318	0.0166922
Tumor: Hypoxic	R_NR	DCN	TRUE	-0.6052	0.0166922
Tumor: Hypoxic	R_NR	OGN	TRUE	-1.14686	0.0167677
Tumor: Hypoxic	R_NR	PLXNA2	TRUE	0.61914	0.0168451
Tumor: Hypoxic	R_NR	SKIV2L	FALSE	0.301429	0.0168541
Tumor: Hypoxic	R_NR	ACSL3	TRUE	-0.844086	0.0169581
Tumor: Hypoxic	R_NR	APCDD1	TRUE	-1.08076	0.0169782
Tumor: Hypoxic	R_NR	ASAP1	TRUE	-0.524738	0.017088
Tumor: Hypoxic	R_NR	ABCC4	TRUE	0.718642	0.0171503
Tumor: Hypoxic	R_NR	RBP2	TRUE	-0.585345	0.0171556
Tumor: Hypoxic	R_NR	ZFP622	FALSE	-0.490769	0.0172178
Tumor: Hypoxic	R_NR	SERPINB1A	TRUE	1.4388	0.0172715
Tumor: Hypoxic	R_NR	GOLPH3	FALSE	-0.337061	0.0173582
Tumor: Hypoxic	R_NR	CGNL1	TRUE	1.77274	0.0174559
Tumor: Hypoxic	R_NR	JAK3	TRUE	0.578757	0.0174918
Tumor: Hypoxic	R_NR	TIFAB	TRUE	0.820858	0.0174918
Tumor: Hypoxic	R_NR	SERPINB2	TRUE	4.19828	0.0174918
Tumor: Hypoxic	R_NR	EPB41L3	TRUE	2.04556	0.0174918
Tumor: Hypoxic	R_NR	CTH	TRUE	-0.782103	0.0174918
Tumor: Hypoxic	R_NR	STARD4	TRUE	-0.766319	0.0174918
Tumor: Hypoxic	R_NR	SLC36A2	TRUE	2.61609	0.0174918
Tumor: Hypoxic	R_NR	HPRT	FALSE	-0.309334	0.0175935
Tumor: Hypoxic	R_NR	RAC2	TRUE	0.90946	0.0175935
Tumor: Hypoxic	R_NR	AZIN2	TRUE	0.864564	0.0176142
Tumor: Hypoxic	R_NR	GLRX	TRUE	0.922244	0.0176447
Tumor: Hypoxic	R_NR	TRPM2	TRUE	1.0746	0.0176447
Tumor: Hypoxic	R_NR	CYTH4	TRUE	0.755589	0.0176506
Tumor: Hypoxic	R_NR	SNX32	TRUE	2.11027	0.0176506
Tumor: Hypoxic	R_NR	CLEC4A1	TRUE	1.09496	0.0176506
Tumor: Hypoxic	R_NR	CAV1	TRUE	-0.505343	0.0176506
Tumor: Hypoxic	R_NR	PTEN	FALSE	0.275372	0.0177325
Tumor: Hypoxic	R_NR	ITGAM	TRUE	0.928742	0.0177509
Tumor: Hypoxic	R_NR	GBA2	FALSE	0.486964	0.0178171
Tumor: Hypoxic	R_NR	SLFN2	TRUE	1.00945	0.0178224
Tumor: Hypoxic	R_NR	HIGD1A	FALSE	-0.419224	0.0180252
Tumor: Hypoxic	R_NR	XDH	TRUE	1.21044	0.0181499
Tumor: Hypoxic	R_NR	CD27	TRUE	2.33339	0.0182758
Tumor: Hypoxic	R_NR	GPR171	TRUE	1.03601	0.0182758
Tumor: Hypoxic	R_NR	RCBTB2	FALSE	0.29685	0.018277
Tumor: Hypoxic	R_NR	TYK2	TRUE	0.62369	0.018277
Tumor: Hypoxic	R_NR	LPL	TRUE	1.49829	0.018277
Tumor: Hypoxic	R_NR	ITGB5	FALSE	-0.317443	0.018277
Tumor: Hypoxic	R_NR	PDE8A	TRUE	0.840728	0.0183859
Tumor: Hypoxic	R_NR	DENND4B	TRUE	0.873493	0.0183908
Tumor: Hypoxic	R_NR	CLEC2D	TRUE	0.596438	0.0183908
Tumor: Hypoxic	R_NR	OLA1	FALSE	-0.446085	0.0184896
Tumor: Hypoxic	R_NR	IKBKB	TRUE	0.517372	0.0184951
Tumor: Hypoxic	R_NR	DNMT3L	TRUE	1.05805	0.018556
Tumor: Hypoxic	R_NR	VIM	TRUE	-0.514192	0.0186276
Tumor: Hypoxic	R_NR	SIRT7	FALSE	0.387892	0.0187321
Tumor: Hypoxic	R_NR	IFI205	TRUE	1.18451	0.018739
Tumor: Hypoxic	R_NR	LDLR	TRUE	-0.854338	0.018739
Tumor: Hypoxic	R_NR	CLEC14A	TRUE	1.88098	0.0188274
Tumor: Hypoxic	R_NR	GSDMD	FALSE	0.358654	0.0188609
Tumor: Hypoxic	R_NR	MTAP	TRUE	-0.583902	0.0189069
Tumor: Hypoxic	R_NR	NOL3	TRUE	2.25566	0.0190438
Tumor: Hypoxic	R_NR	CASP7	FALSE	0.41333	0.0190438
Tumor: Hypoxic	R_NR	GNS	TRUE	0.536942	0.0190774
Tumor: Hypoxic	R_NR	NPL	TRUE	2.49635	0.0190835
Tumor: Hypoxic	R_NR	UCN2	TRUE	-0.942068	0.0191888
Tumor: Hypoxic	R_NR	ARPP19	FALSE	-0.433316	0.0193106
Tumor: Hypoxic	R_NR	PHYHD1	TRUE	1.36615	0.0193106
Tumor: Hypoxic	R_NR	TXNL1	FALSE	-0.368881	0.0193808
Tumor: Hypoxic	R_NR	YIPF5	FALSE	-0.344825	0.0194259
Tumor: Hypoxic	R_NR	SYTL3	TRUE	2.06538	0.0194414
Tumor: Hypoxic	R_NR	MYLIP	TRUE	0.862044	0.0194414
Tumor: Hypoxic	R_NR	HOXA13	TRUE	-0.824735	0.0194744
Tumor: Hypoxic	R_NR	TRAJ25	TRUE	2.25911	0.0195474
Tumor: Hypoxic	R_NR	NUAK2	TRUE	0.965271	0.0197319
Tumor: Hypoxic	R_NR	HBB-BT	TRUE	2.15935	0.0198347
Tumor: Hypoxic	R_NR	NAGLU	FALSE	0.384468	0.0198705
Tumor: Hypoxic	R_NR	ENAH	TRUE	2.16767	0.0199108
Tumor: Hypoxic	R_NR	GSPT1	FALSE	-0.336351	0.0201575
Tumor: Hypoxic	R_NR	DNAJB1	TRUE	-0.909776	0.0202242
Tumor: Hypoxic	R_NR	LIPO2	TRUE	1.77546	0.0202578
Tumor: Hypoxic	R_NR	DPEP1	TRUE	2.8713	0.0202869
Tumor: Hypoxic	R_NR	ATXN7L1	TRUE	0.615019	0.0203582
Tumor: Hypoxic	R_NR	SNTA1	TRUE	1.29549	0.0203582
Tumor: Hypoxic	R_NR	ATP5B	FALSE	-0.403043	0.0203582
Tumor: Hypoxic	R_NR	SIPA1L1	FALSE	0.326482	0.0203582
Tumor: Hypoxic	R_NR	LILRA6	TRUE	2.11488	0.0203582
Tumor: Hypoxic	R_NR	RALGPS1	TRUE	0.890574	0.0204273
Tumor: Hypoxic	R_NR	SORT1	TRUE	2.31404	0.0207937
Tumor: Hypoxic	R_NR	RTL5	TRUE	1.12591	0.0207937
Tumor: Hypoxic	R_NR	ARSG	TRUE	1.66752	0.0207937
Tumor: Hypoxic	R_NR	CNP	TRUE	0.781879	0.0207937
Tumor: Hypoxic	R_NR	SLC7A2	TRUE	1.58262	0.0208954
Tumor: Hypoxic	R_NR	CD24A	TRUE	1.71592	0.0209003
Tumor: Hypoxic	R_NR	FAM117A	TRUE	1.35891	0.0209005
Tumor: Hypoxic	R_NR	ITGA9	TRUE	0.879461	0.020922
Tumor: Hypoxic	R_NR	RBBP4	FALSE	-0.24212	0.0210155
Tumor: Hypoxic	R_NR	KCNK13	TRUE	1.45774	0.0210692
Tumor: Hypoxic	R_NR	CAT	FALSE	0.466452	0.0210711
Tumor: Hypoxic	R_NR	LYZ1	TRUE	2.00833	0.0210749
Tumor: Hypoxic	R_NR	CRLS1	FALSE	-0.385935	0.0211138
Tumor: Hypoxic	R_NR	TBL2	FALSE	-0.432302	0.0211211
Tumor: Hypoxic	R_NR	SASH3	TRUE	1.09119	0.0211211
Tumor: Hypoxic	R_NR	FNDC1	TRUE	2.13145	0.0211286
Tumor: Hypoxic	R_NR	PAQR7	TRUE	0.804102	0.0211335
Tumor: Hypoxic	R_NR	GM5934	TRUE	-0.587148	0.0211993
Tumor: Hypoxic	R_NR	VSIG4	TRUE	3.87994	0.0211993
Tumor: Hypoxic	R_NR	GJA1	FALSE	-0.373653	0.0212639
Tumor: Hypoxic	R_NR	VCL	TRUE	-0.504094	0.0213844
Tumor: Hypoxic	R_NR	PITPNM1	FALSE	0.420353	0.0214177
Tumor: Hypoxic	R_NR	CYB5R3	FALSE	-0.261748	0.0214258
Tumor: Hypoxic	R_NR	NARS	FALSE	-0.35894	0.0214561
Tumor: Hypoxic	R_NR	CNBD2	TRUE	0.976833	0.0215082
Tumor: Hypoxic	R_NR	STX8	FALSE	0.32679	0.0216692
Tumor: Hypoxic	R_NR	AKNA	TRUE	0.646136	0.0218072
Tumor: Hypoxic	R_NR	PRKCQ	TRUE	2.06793	0.021858
Tumor: Hypoxic	R_NR	NID1	TRUE	1.11394	0.0219839
Tumor: Hypoxic	R_NR	CD3G	TRUE	1.78772	0.0220132
Tumor: Hypoxic	R_NR	NLRP1B	TRUE	1.10131	0.0220132
Tumor: Hypoxic	R_NR	CNDP2	TRUE	0.790765	0.0220913
Tumor: Hypoxic	R_NR	IFITM6	TRUE	1.92984	0.0221624
Tumor: Hypoxic	R_NR	CCR1	TRUE	1.05475	0.0221624
Tumor: Hypoxic	R_NR	NFKBIE	TRUE	0.84252	0.0221624
Tumor: Hypoxic	R_NR	NEURL3	TRUE	0.724394	0.0221624
Tumor: Hypoxic	R_NR	CCL24	TRUE	4.6538	0.0224955
Tumor: Hypoxic	R_NR	LYPLAL1	TRUE	-0.56293	0.022516
Tumor: Hypoxic	R_NR	EPSTI1	TRUE	0.847292	0.0225541
Tumor: Hypoxic	R_NR	OLFR399	TRUE	-2.63058	0.0226772
Tumor: Hypoxic	R_NR	KLRC1	TRUE	1.60377	0.0226912
Tumor: Hypoxic	R_NR	TRAJ23	TRUE	2.16984	0.0228625
Tumor: Hypoxic	R_NR	FAM207A	FALSE	-0.337125	0.0228625
Tumor: Hypoxic	R_NR	CAR4	TRUE	3.76968	0.0228625
Tumor: Hypoxic	R_NR	TAPBP	FALSE	0.434404	0.0228625
Tumor: Hypoxic	R_NR	COPS2	FALSE	-0.372017	0.0228625
Tumor: Hypoxic	R_NR	TNIP2	FALSE	0.459831	0.0228625
Tumor: Hypoxic	R_NR	MECOM	TRUE	-0.809848	0.0228625
Tumor: Hypoxic	R_NR	POLB	FALSE	0.254095	0.0229946
Tumor: Hypoxic	R_NR	BLVRB	TRUE	0.755692	0.0229946
Tumor: Hypoxic	R_NR	SEC24D	TRUE	-0.71003	0.023005
Tumor: Hypoxic	R_NR	CELA1	TRUE	1.16475	0.023045
Tumor: Hypoxic	R_NR	TSPAN4	FALSE	0.47255	0.0232085
Tumor: Hypoxic	R_NR	PHLDA1	TRUE	0.668365	0.0233022
Tumor: Hypoxic	R_NR	3830403N18RIK	TRUE	-0.525596	0.0234117
Tumor: Hypoxic	R_NR	TUBA1A	TRUE	-0.506146	0.0236112
Tumor: Hypoxic	R_NR	P2RX7	TRUE	0.797218	0.0236112
Tumor: Hypoxic	R_NR	SDC3	TRUE	1.18477	0.0236533
Tumor: Hypoxic	R_NR	NBEAL2	TRUE	0.615628	0.0237625
Tumor: Hypoxic	R_NR	FNBP1	FALSE	0.480248	0.0238036
Tumor: Hypoxic	R_NR	PIGV	TRUE	0.507089	0.0238745
Tumor: Hypoxic	R_NR	TGTP2	TRUE	0.946588	0.0238745
Tumor: Hypoxic	R_NR	CCDC122	FALSE	-0.495786	0.0238745
Tumor: Hypoxic	R_NR	HIST2H2AB	TRUE	-0.577287	0.0238978
Tumor: Hypoxic	R_NR	B3GALNT1	TRUE	1.52982	0.0239027
Tumor: Hypoxic	R_NR	JAML	TRUE	2.33189	0.0239507
Tumor: Hypoxic	R_NR	RNPEPL1	FALSE	0.346923	0.023964
Tumor: Hypoxic	R_NR	C6	TRUE	3.26283	0.0239911
Tumor: Hypoxic	R_NR	CASTOR1	FALSE	-0.49703	0.0240213
Tumor: Hypoxic	R_NR	SNX20	TRUE	0.8586	0.0240676
Tumor: Hypoxic	R_NR	PAIP2	FALSE	-0.384416	0.0240676
Tumor: Hypoxic	R_NR	CXCR6	TRUE	2.21157	0.0240676
Tumor: Hypoxic	R_NR	RGS11	TRUE	1.17853	0.0240676
Tumor: Hypoxic	R_NR	TLR13	TRUE	0.91598	0.0240676
Tumor: Hypoxic	R_NR	PPT1	FALSE	0.417524	0.0240676
Tumor: Hypoxic	R_NR	SIRPA	TRUE	0.883191	0.0240867
Tumor: Hypoxic	R_NR	TRPV2	FALSE	0.423546	0.0240867
Tumor: Hypoxic	R_NR	EIF4A3	FALSE	-0.253813	0.0240867
Tumor: Hypoxic	R_NR	EFR3A	FALSE	-0.265322	0.0240867
Tumor: Hypoxic	R_NR	IRF1	TRUE	0.627206	0.0240867
Tumor: Hypoxic	R_NR	PPP6R1	FALSE	0.359835	0.0240867
Tumor: Hypoxic	R_NR	DHRS1	FALSE	0.428321	0.0240867
Tumor: Hypoxic	R_NR	FRMD4B	TRUE	0.993767	0.0240867
Tumor: Hypoxic	R_NR	CD300C2	TRUE	0.804092	0.0241007
Tumor: Hypoxic	R_NR	RALA	FALSE	-0.377826	0.02416
Tumor: Hypoxic	R_NR	TMC8	TRUE	1.31712	0.0241617
Tumor: Hypoxic	R_NR	HIST1H3E	TRUE	-0.765402	0.0241617
Tumor: Hypoxic	R_NR	ZFP709	TRUE	1.36062	0.0241839
Tumor: Hypoxic	R_NR	GIMAP1	TRUE	1.47015	0.0241979
Tumor: Hypoxic	R_NR	GLUL	TRUE	0.877662	0.0241979
Tumor: Hypoxic	R_NR	DESI1	FALSE	-0.379197	0.0241979
Tumor: Hypoxic	R_NR	CLCN7	FALSE	0.456987	0.0243414
Tumor: Hypoxic	R_NR	TMEM62	TRUE	0.941654	0.0243707
Tumor: Hypoxic	R_NR	MMP19	TRUE	1.18608	0.0243707
Tumor: Hypoxic	R_NR	TRAC	TRUE	1.69847	0.0243768
Tumor: Hypoxic	R_NR	TIMP3	TRUE	1.5248	0.0244485
Tumor: Hypoxic	R_NR	TRAJ29	TRUE	2.21838	0.0244485
Tumor: Hypoxic	R_NR	ARNTL	FALSE	-0.419097	0.0244709
Tumor: Hypoxic	R_NR	PTMA	FALSE	-0.393918	0.0244709
Tumor: Hypoxic	R_NR	RAB27A	TRUE	1.15113	0.0245186
Tumor: Hypoxic	R_NR	IL1RL2	TRUE	2.01129	0.0245633
Tumor: Hypoxic	R_NR	C3AR1	TRUE	0.832951	0.0246049
Tumor: Hypoxic	R_NR	FDX1	TRUE	-0.562059	0.0246049
Tumor: Hypoxic	R_NR	VPS9D1	FALSE	0.405675	0.0246049
Tumor: Hypoxic	R_NR	MEX3C	FALSE	-0.31999	0.0247581
Tumor: Hypoxic	R_NR	BC052040	FALSE	-0.361496	0.0250673
Tumor: Hypoxic	R_NR	CYP1B1	TRUE	2.17698	0.0251024
Tumor: Hypoxic	R_NR	PICALM	TRUE	0.581814	0.0251569
Tumor: Hypoxic	R_NR	CTSC	TRUE	1.44451	0.0251872
Tumor: Hypoxic	R_NR	INHBB	TRUE	1.28506	0.0251872
Tumor: Hypoxic	R_NR	PDE3B	TRUE	0.834595	0.0251872
Tumor: Hypoxic	R_NR	TLK2	FALSE	-0.308193	0.0251872
Tumor: Hypoxic	R_NR	PER2	TRUE	0.617915	0.0252298
Tumor: Hypoxic	R_NR	SMOX	TRUE	0.74621	0.0252298
Tumor: Hypoxic	R_NR	FCHO2	FALSE	0.400541	0.0252298
Tumor: Hypoxic	R_NR	HIST1H2AI	TRUE	-0.937391	0.025586
Tumor: Hypoxic	R_NR	NMNAT3	TRUE	1.33275	0.0256185
Tumor: Hypoxic	R_NR	GPX3	TRUE	1.83124	0.0257378
Tumor: Hypoxic	R_NR	SDC1	TRUE	0.610786	0.0258032
Tumor: Hypoxic	R_NR	CDKAL1	FALSE	0.351292	0.0258892
Tumor: Hypoxic	R_NR	TBC1D8	TRUE	0.785809	0.0260519
Tumor: Hypoxic	R_NR	NUDCD2	FALSE	-0.358295	0.0260519
Tumor: Hypoxic	R_NR	RUNX3	TRUE	0.610675	0.0261149
Tumor: Hypoxic	R_NR	SLC25A10	FALSE	0.377681	0.0261149
Tumor: Hypoxic	R_NR	UBE2Z	FALSE	-0.206078	0.0261435
Tumor: Hypoxic	R_NR	GBP7	TRUE	0.813735	0.0262246
Tumor: Hypoxic	R_NR	MAN1B1	FALSE	0.246497	0.0262641
Tumor: Hypoxic	R_NR	SNX11	FALSE	0.341576	0.0262641
Tumor: Hypoxic	R_NR	CD22	TRUE	2.14475	0.026292
Tumor: Hypoxic	R_NR	MAP3K5	TRUE	1.03107	0.026292
Tumor: Hypoxic	R_NR	ITIH5	TRUE	2.52387	0.026292
Tumor: Hypoxic	R_NR	INPP5D	TRUE	0.738099	0.026292
Tumor: Hypoxic	R_NR	TNFRSF4	TRUE	0.947884	0.0264229
Tumor: Hypoxic	R_NR	TRAJ35	TRUE	1.94976	0.0264971
Tumor: Hypoxic	R_NR	ITPKB	TRUE	0.71567	0.0265872
Tumor: Hypoxic	R_NR	GPR55	TRUE	2.59454	0.0266569
Tumor: Hypoxic	R_NR	SLCO1A5	TRUE	-1.08181	0.0266569
Tumor: Hypoxic	R_NR	RAB20	TRUE	0.905482	0.0266569
Tumor: Hypoxic	R_NR	LCN2	TRUE	4.55533	0.0266569
Tumor: Hypoxic	R_NR	TSPAN18	TRUE	1.60626	0.0267577
Tumor: Hypoxic	R_NR	ITGB3	TRUE	1.03384	0.0269454
Tumor: Hypoxic	R_NR	EIF3C	FALSE	-0.271172	0.0269454
Tumor: Hypoxic	R_NR	XIAP	FALSE	0.325168	0.0269454
Tumor: Hypoxic	R_NR	FCRLB	TRUE	0.788237	0.0269454
Tumor: Hypoxic	R_NR	CSF2RB2	TRUE	1.33575	0.0269454
Tumor: Hypoxic	R_NR	TNFRSF1A	FALSE	0.479161	0.0269837
Tumor: Hypoxic	R_NR	STARD8	TRUE	1.33338	0.0269837
Tumor: Hypoxic	R_NR	UQCRC2	FALSE	-0.379516	0.0270313
Tumor: Hypoxic	R_NR	GALNT17	TRUE	2.40652	0.0270763
Tumor: Hypoxic	R_NR	SLC2A3	TRUE	1.01885	0.0271333
Tumor: Hypoxic	R_NR	DEF6	FALSE	0.430868	0.0271333
Tumor: Hypoxic	R_NR	NPY	TRUE	2.08871	0.0272158
Tumor: Hypoxic	R_NR	SERPINA3N	TRUE	2.92785	0.0272181
Tumor: Hypoxic	R_NR	MAIP1	FALSE	-0.283321	0.0272423
Tumor: Hypoxic	R_NR	TMEM179	TRUE	1.85868	0.0273295
Tumor: Hypoxic	R_NR	EIF2D	TRUE	1.33099	0.0273675
Tumor: Hypoxic	R_NR	FAS	TRUE	0.822047	0.0273675
Tumor: Hypoxic	R_NR	OAF	TRUE	0.794286	0.0273763
Tumor: Hypoxic	R_NR	SLC7A8	TRUE	0.928111	0.0274321
Tumor: Hypoxic	R_NR	FKBP1B	TRUE	1.21194	0.0274321
Tumor: Hypoxic	R_NR	SLA	TRUE	0.769858	0.027433
Tumor: Hypoxic	R_NR	SPECC1	FALSE	-0.413965	0.0274379
Tumor: Hypoxic	R_NR	STAB1	TRUE	0.760455	0.0274551
Tumor: Hypoxic	R_NR	AI467606	TRUE	0.887559	0.0274812
Tumor: Hypoxic	R_NR	CAV2	FALSE	-0.355213	0.0276533
Tumor: Hypoxic	R_NR	AIF1	TRUE	0.63895	0.0276612
Tumor: Hypoxic	R_NR	EPB41L1	FALSE	-0.266968	0.02767
Tumor: Hypoxic	R_NR	MGMT	TRUE	1.84568	0.02767
Tumor: Hypoxic	R_NR	MED21	FALSE	-0.365062	0.0277333
Tumor: Hypoxic	R_NR	CD248	TRUE	1.18505	0.0278455
Tumor: Hypoxic	R_NR	CCN5	TRUE	2.45519	0.0279167
Tumor: Hypoxic	R_NR	DEF8	FALSE	0.251357	0.0279622
Tumor: Hypoxic	R_NR	ARHGAP42	TRUE	-0.58329	0.0281238
Tumor: Hypoxic	R_NR	DOK2	TRUE	1.22637	0.0284219
Tumor: Hypoxic	R_NR	ATP8B2	TRUE	-0.52804	0.0285565
Tumor: Hypoxic	R_NR	TLE1	FALSE	-0.387825	0.0287765
Tumor: Hypoxic	R_NR	TREM2	TRUE	0.832275	0.0288639
Tumor: Hypoxic	R_NR	SQLE	TRUE	-0.795937	0.0288809
Tumor: Hypoxic	R_NR	ZDHHC14	TRUE	1.11721	0.0289481
Tumor: Hypoxic	R_NR	MOB3C	TRUE	0.519173	0.029105
Tumor: Hypoxic	R_NR	GSR	FALSE	0.367969	0.0291809
Tumor: Hypoxic	R_NR	SLFN1	TRUE	0.984321	0.0291809
Tumor: Hypoxic	R_NR	ABCB6	FALSE	-0.378437	0.0293286
Tumor: Hypoxic	R_NR	AIMP2	FALSE	-0.305111	0.0294395
Tumor: Hypoxic	R_NR	LY9	TRUE	1.15594	0.0294534
Tumor: Hypoxic	R_NR	PF4	TRUE	1.68101	0.0295759
Tumor: Hypoxic	R_NR	CD209G	TRUE	2.56347	0.0295759
Tumor: Hypoxic	R_NR	RFFL	TRUE	0.768023	0.0295774
Tumor: Hypoxic	R_NR	NOD2	TRUE	1.2365	0.0297814
Tumor: Hypoxic	R_NR	ABCC5	TRUE	0.662053	0.029798
Tumor: Hypoxic	R_NR	SNRPB2	FALSE	-0.311635	0.0298256
Tumor: Hypoxic	R_NR	CKS1B	FALSE	-0.454655	0.0298356
Tumor: Hypoxic	R_NR	TSPAN13	TRUE	1.00695	0.0298356
Tumor: Hypoxic	R_NR	RASGRP4	TRUE	1.58621	0.0298356
Tumor: Hypoxic	R_NR	EDNRB	TRUE	1.31367	0.0298948
Tumor: Hypoxic	R_NR	CCPG1	TRUE	0.708444	0.0298948
Tumor: Hypoxic	R_NR	CAVIN3	FALSE	-0.473775	0.0298948
Tumor: Hypoxic	R_NR	EXT1	TRUE	-0.546238	0.0300013
Tumor: Hypoxic	R_NR	LPIN2	FALSE	0.379978	0.0300013
Tumor: Hypoxic	R_NR	BACH2	TRUE	1.44709	0.0300013
Tumor: Hypoxic	R_NR	DPEP2	TRUE	0.713315	0.0300863
Tumor: Hypoxic	R_NR	TNFRSF1B	TRUE	0.916944	0.0304814
Tumor: Hypoxic	R_NR	DNAJB2	FALSE	-0.285168	0.0304814
Tumor: Hypoxic	R_NR	MAN1C1	TRUE	0.800586	0.03051
Tumor: Hypoxic	R_NR	RNASEK	FALSE	-0.330141	0.03051
Tumor: Hypoxic	R_NR	NOP10	FALSE	-0.329367	0.0305272
Tumor: Hypoxic	R_NR	WNT2B	TRUE	1.86657	0.0305935
Tumor: Hypoxic	R_NR	LSM14A	FALSE	-0.22433	0.0315833
Tumor: Hypoxic	R_NR	ZC3H12A	TRUE	1.01696	0.0315833
Tumor: Hypoxic	R_NR	CCN4	TRUE	-0.631742	0.0315833
Tumor: Hypoxic	R_NR	HDDC2	FALSE	-0.400334	0.0316628
Tumor: Hypoxic	R_NR	ATM	FALSE	0.479402	0.0316628
Tumor: Hypoxic	R_NR	CRYZL2	TRUE	1.30485	0.0317537
Tumor: Hypoxic	R_NR	TRAPPC6A	FALSE	0.341962	0.0317537
Tumor: Hypoxic	R_NR	ATP23	FALSE	-0.415347	0.0317537
Tumor: Hypoxic	R_NR	ITM2C	FALSE	0.431176	0.0317537
Tumor: Hypoxic	R_NR	ID3	FALSE	0.465263	0.0317537
Tumor: Hypoxic	R_NR	CMAH	TRUE	2.78896	0.0317537
Tumor: Hypoxic	R_NR	SPHK2	FALSE	0.491488	0.0317537
Tumor: Hypoxic	R_NR	SMURF1	FALSE	-0.314619	0.0317537
Tumor: Hypoxic	R_NR	ZFAND5	FALSE	-0.345436	0.0317537
Tumor: Hypoxic	R_NR	PPOX	FALSE	0.28233	0.0317537
Tumor: Hypoxic	R_NR	DCLRE1C	FALSE	0.491692	0.0317567
Tumor: Hypoxic	R_NR	CMC4	FALSE	0.471643	0.0317704
Tumor: Hypoxic	R_NR	NAA40	FALSE	0.310069	0.0318969
Tumor: Hypoxic	R_NR	OSTM1	FALSE	0.356348	0.0318969
Tumor: Hypoxic	R_NR	TAOK2	FALSE	0.277488	0.0318969
Tumor: Hypoxic	R_NR	SS18L2	FALSE	-0.29587	0.0318969
Tumor: Hypoxic	R_NR	HARBI1	FALSE	-0.47715	0.0320773
Tumor: Hypoxic	R_NR	FUOM	TRUE	1.46395	0.0320773
Tumor: Hypoxic	R_NR	CBR2	TRUE	2.47291	0.0320773
Tumor: Hypoxic	R_NR	COPB1	FALSE	-0.284056	0.0320773
Tumor: Hypoxic	R_NR	AMIGO2	TRUE	-0.677194	0.0321174
Tumor: Hypoxic	R_NR	GMFG	TRUE	0.913219	0.0323421
Tumor: Hypoxic	R_NR	INHBA	TRUE	-0.612526	0.0324613
Tumor: Hypoxic	R_NR	LFNG	TRUE	0.728684	0.0325165
Tumor: Hypoxic	R_NR	SLC25A30	FALSE	-0.324006	0.0325384
Tumor: Hypoxic	R_NR	FOXO1	FALSE	0.493554	0.0325384
Tumor: Hypoxic	R_NR	ACP6	FALSE	-0.302558	0.03291
Tumor: Hypoxic	R_NR	DHDH	TRUE	1.14895	0.0330937
Tumor: Hypoxic	R_NR	ZFP800	TRUE	0.528202	0.0331902
Tumor: Hypoxic	R_NR	TMEM268	FALSE	0.479313	0.0333139
Tumor: Hypoxic	R_NR	GABPA	FALSE	-0.353239	0.0333386
Tumor: Hypoxic	R_NR	RAMP3	TRUE	1.3298	0.0333386
Tumor: Hypoxic	R_NR	ARHGDIB	TRUE	0.900637	0.0333485
Tumor: Hypoxic	R_NR	LY6E	FALSE	-0.456615	0.0333953
Tumor: Hypoxic	R_NR	ZFP706	FALSE	-0.390652	0.033562
Tumor: Hypoxic	R_NR	RAC3	FALSE	0.49929	0.0336149
Tumor: Hypoxic	R_NR	CRISPLD2	TRUE	2.14836	0.0336944
Tumor: Hypoxic	R_NR	PSEN2	TRUE	0.591391	0.0338929
Tumor: Hypoxic	R_NR	NAMPT	FALSE	0.421864	0.0338929
Tumor: Hypoxic	R_NR	CDC20	TRUE	-0.555724	0.0338929
Tumor: Hypoxic	R_NR	RBFA	FALSE	-0.284925	0.0339057
Tumor: Hypoxic	R_NR	EPM2AIP1	FALSE	-0.22482	0.0340029
Tumor: Hypoxic	R_NR	HCK	TRUE	0.60289	0.034036
Tumor: Hypoxic	R_NR	HSPD1	FALSE	-0.441998	0.0340852
Tumor: Hypoxic	R_NR	AOAH	TRUE	0.922265	0.0341691
Tumor: Hypoxic	R_NR	ATP6V1E1	FALSE	0.304501	0.0341691
Tumor: Hypoxic	R_NR	NRG1	TRUE	-0.598481	0.0341691
Tumor: Hypoxic	R_NR	ACAP1	TRUE	0.784959	0.0342691
Tumor: Hypoxic	R_NR	CSF2RB	TRUE	1.66132	0.0343054
Tumor: Hypoxic	R_NR	CD81	FALSE	-0.203601	0.0344467
Tumor: Hypoxic	R_NR	NOC4L	FALSE	0.364183	0.0344513
Tumor: Hypoxic	R_NR	UBXN2A	FALSE	-0.444509	0.0345458
Tumor: Hypoxic	R_NR	TTC38	TRUE	1.3915	0.0346328
Tumor: Hypoxic	R_NR	ANLN	TRUE	-0.561553	0.0346328
Tumor: Hypoxic	R_NR	CEP44	FALSE	-0.432936	0.0346387
Tumor: Hypoxic	R_NR	FZD1	TRUE	0.695229	0.0346387
Tumor: Hypoxic	R_NR	CTSW	TRUE	1.46506	0.0348887
Tumor: Hypoxic	R_NR	ST8SIA4	TRUE	1.01684	0.0350119
Tumor: Hypoxic	R_NR	ACTR6	FALSE	-0.419019	0.0350623
Tumor: Hypoxic	R_NR	ORAI3	FALSE	-0.455636	0.0352771
Tumor: Hypoxic	R_NR	CYP51	TRUE	-0.868599	0.0352829
Tumor: Hypoxic	R_NR	WAS	TRUE	0.793827	0.0353213
Tumor: Hypoxic	R_NR	MFF	FALSE	-0.270277	0.0353213
Tumor: Hypoxic	R_NR	NCOA7	FALSE	0.361267	0.0353767
Tumor: Hypoxic	R_NR	MS4A14	TRUE	0.634975	0.0353767
Tumor: Hypoxic	R_NR	DACT1	TRUE	2.13211	0.0353767
Tumor: Hypoxic	R_NR	PAICS	FALSE	-0.38851	0.0354186
Tumor: Hypoxic	R_NR	FAH	TRUE	-0.518188	0.0354397
Tumor: Hypoxic	R_NR	GBP6	TRUE	0.925284	0.0354397
Tumor: Hypoxic	R_NR	MFAP2	TRUE	2.02043	0.0355243
Tumor: Hypoxic	R_NR	NDRG2	TRUE	2.22508	0.0355721
Tumor: Hypoxic	R_NR	RFTN2	TRUE	1.13923	0.035601
Tumor: Hypoxic	R_NR	DUSP6	TRUE	0.53568	0.0356904
Tumor: Hypoxic	R_NR	NKG7	TRUE	1.54229	0.0356904
Tumor: Hypoxic	R_NR	MYCBP2	FALSE	0.355877	0.0356904
Tumor: Hypoxic	R_NR	CD63	FALSE	-0.310069	0.036046
Tumor: Hypoxic	R_NR	CD48	TRUE	0.585039	0.0361684
Tumor: Hypoxic	R_NR	PGLYRP1	TRUE	0.907978	0.0361936
Tumor: Hypoxic	R_NR	PPFIBP2	TRUE	1.43283	0.036253
Tumor: Hypoxic	R_NR	CYTH1	TRUE	0.585484	0.0363488
Tumor: Hypoxic	R_NR	S100A6	TRUE	-0.567237	0.0365486
Tumor: Hypoxic	R_NR	GZMB	TRUE	2.07012	0.0368087
Tumor: Hypoxic	R_NR	TUBB5	FALSE	-0.357936	0.0368087
Tumor: Hypoxic	R_NR	CRIP1	TRUE	1.22143	0.036814
Tumor: Hypoxic	R_NR	FGF11	TRUE	0.902879	0.0368392
Tumor: Hypoxic	R_NR	PAKAP	TRUE	1.78358	0.0369269
Tumor: Hypoxic	R_NR	MSANTD1	TRUE	1.40716	0.0369315
Tumor: Hypoxic	R_NR	CDYL2	FALSE	0.311484	0.0369813
Tumor: Hypoxic	R_NR	IL18RAP	TRUE	1.44095	0.0370436
Tumor: Hypoxic	R_NR	CPXM1	TRUE	1.96418	0.0370436
Tumor: Hypoxic	R_NR	BGN	TRUE	1.64741	0.0370436
Tumor: Hypoxic	R_NR	WDR91	TRUE	0.564931	0.0371492
Tumor: Hypoxic	R_NR	SELENOS	FALSE	-0.379002	0.0371865
Tumor: Hypoxic	R_NR	PIP4K2C	FALSE	0.224025	0.0372496
Tumor: Hypoxic	R_NR	MAPK6	FALSE	-0.385725	0.0373727
Tumor: Hypoxic	R_NR	USB1	FALSE	0.298962	0.0373983
Tumor: Hypoxic	R_NR	NLRC3	TRUE	1.30787	0.0373983
Tumor: Hypoxic	R_NR	GJA4	TRUE	1.01566	0.0373983
Tumor: Hypoxic	R_NR	WDR75	FALSE	-0.381327	0.0376309
Tumor: Hypoxic	R_NR	SPINT1	TRUE	-0.665648	0.0378561
Tumor: Hypoxic	R_NR	CORO7	TRUE	0.515172	0.0378648
Tumor: Hypoxic	R_NR	CCDC25	FALSE	0.318973	0.0378869
Tumor: Hypoxic	R_NR	NFKBIA	TRUE	0.623966	0.0378869
Tumor: Hypoxic	R_NR	PDHA1	FALSE	-0.27995	0.0378869
Tumor: Hypoxic	R_NR	GNG11	TRUE	-0.658448	0.0380555
Tumor: Hypoxic	R_NR	TLR6	TRUE	1.206	0.03807
Tumor: Hypoxic	R_NR	HSP90AA1	TRUE	-0.550387	0.03807
Tumor: Hypoxic	R_NR	PRKAG2	TRUE	0.543591	0.03807
Tumor: Hypoxic	R_NR	CPED1	TRUE	2.45993	0.03807
Tumor: Hypoxic	R_NR	CH25H	TRUE	-0.685052	0.0381674
Tumor: Hypoxic	R_NR	IL27	TRUE	2.08872	0.0381919
Tumor: Hypoxic	R_NR	STIM1	FALSE	0.406387	0.0382631
Tumor: Hypoxic	R_NR	CD74	TRUE	1.1908	0.0382631
Tumor: Hypoxic	R_NR	CCNB1	TRUE	-0.560101	0.0382631
Tumor: Hypoxic	R_NR	SP110	FALSE	0.417819	0.0382631
Tumor: Hypoxic	R_NR	MTURN	TRUE	0.789634	0.0382631
Tumor: Hypoxic	R_NR	ANKRD55	TRUE	-1.22851	0.038306
Tumor: Hypoxic	R_NR	AIMP1	FALSE	-0.494516	0.0383924
Tumor: Hypoxic	R_NR	MS4A6B	TRUE	0.605014	0.0384719
Tumor: Hypoxic	R_NR	SIK3	FALSE	0.413059	0.0385315
Tumor: Hypoxic	R_NR	HAP1	TRUE	0.768231	0.0385382
Tumor: Hypoxic	R_NR	ACSBG1	TRUE	1.37151	0.038544
Tumor: Hypoxic	R_NR	TNFSF11	TRUE	1.14438	0.0385662
Tumor: Hypoxic	R_NR	S100A8	TRUE	3.45797	0.0385785
Tumor: Hypoxic	R_NR	VDAC1	FALSE	-0.260913	0.0385785
Tumor: Hypoxic	R_NR	OSTC	FALSE	-0.360382	0.0385785
Tumor: Hypoxic	R_NR	NDUFS3	FALSE	-0.381131	0.038924
Tumor: Hypoxic	R_NR	RGS17	TRUE	-0.51702	0.0390184
Tumor: Hypoxic	R_NR	FAM102B	TRUE	0.565999	0.0391173
Tumor: Hypoxic	R_NR	SLC36A4	FALSE	0.394092	0.0392384
Tumor: Hypoxic	R_NR	ATP1A3	TRUE	0.97246	0.0392384
Tumor: Hypoxic	R_NR	GLIPR2	FALSE	0.45225	0.0392384
Tumor: Hypoxic	R_NR	PLP2	FALSE	-0.257574	0.0392384
Tumor: Hypoxic	R_NR	PRICKLE3	TRUE	1.1918	0.0393508
Tumor: Hypoxic	R_NR	SERPINH1	FALSE	-0.368434	0.0393828
Tumor: Hypoxic	R_NR	SEPT5	FALSE	-0.48839	0.0394847
Tumor: Hypoxic	R_NR	TUT7	FALSE	0.327177	0.0394847
Tumor: Hypoxic	R_NR	FAM210A	FALSE	-0.355697	0.0394956
Tumor: Hypoxic	R_NR	ROBO4	TRUE	0.951039	0.0395035
Tumor: Hypoxic	R_NR	AI413582	FALSE	0.274735	0.0395035
Tumor: Hypoxic	R_NR	PRXL2B	TRUE	0.929957	0.0395831
Tumor: Hypoxic	R_NR	LRCH2	FALSE	-0.383767	0.0395919
Tumor: Hypoxic	R_NR	TLR5	TRUE	1.25556	0.0396318
Tumor: Hypoxic	R_NR	RIC8A	FALSE	0.290705	0.0397745
Tumor: Hypoxic	R_NR	CPXM2	TRUE	1.37603	0.0397745
Tumor: Hypoxic	R_NR	BIRC3	FALSE	0.387688	0.0398143
Tumor: Hypoxic	R_NR	SEC11C	FALSE	0.211091	0.0399557
Tumor: Hypoxic	R_NR	PRKD1	FALSE	-0.44195	0.0402762
Tumor: Hypoxic	R_NR	RREB1	FALSE	0.382258	0.0403163
Tumor: Hypoxic	R_NR	MGL2	TRUE	2.10334	0.0404287
Tumor: Hypoxic	R_NR	GM6377	TRUE	-0.691297	0.0404287
Tumor: Hypoxic	R_NR	TRAJ34	TRUE	2.15526	0.0404287
Tumor: Hypoxic	R_NR	OTUB2	TRUE	-0.519281	0.0404559
Tumor: Hypoxic	R_NR	SEC23A	FALSE	-0.432511	0.0405385
Tumor: Hypoxic	R_NR	AGTPBP1	FALSE	0.401584	0.0406467
Tumor: Hypoxic	R_NR	MORF4L2	FALSE	-0.288164	0.0407436
Tumor: Hypoxic	R_NR	DDI2	FALSE	0.389843	0.0408969
Tumor: Hypoxic	R_NR	H2-AA	TRUE	1.2175	0.0408969
Tumor: Hypoxic	R_NR	LIMS2	TRUE	1.83311	0.0410913
Tumor: Hypoxic	R_NR	PRELP	TRUE	1.83076	0.0412044
Tumor: Hypoxic	R_NR	IGBP1	FALSE	-0.224754	0.0412044
Tumor: Hypoxic	R_NR	VPS33A	FALSE	0.285815	0.0412044
Tumor: Hypoxic	R_NR	TBC1D24	FALSE	0.408187	0.0412044
Tumor: Hypoxic	R_NR	SCARF2	TRUE	1.82611	0.0412558
Tumor: Hypoxic	R_NR	MCM7	FALSE	-0.432813	0.0415017
Tumor: Hypoxic	R_NR	TCRG-C2	TRUE	2.23674	0.0415017
Tumor: Hypoxic	R_NR	GALNT15	TRUE	1.81384	0.0415017
Tumor: Hypoxic	R_NR	HTRA1	FALSE	-0.254902	0.0416569
Tumor: Hypoxic	R_NR	NAT9	FALSE	0.380785	0.0417675
Tumor: Hypoxic	R_NR	FTL1-PS1	TRUE	1.06293	0.041786
Tumor: Hypoxic	R_NR	ARFIP1	FALSE	-0.403582	0.041786
Tumor: Hypoxic	R_NR	UBE2CBP	TRUE	-0.779562	0.0418804
Tumor: Hypoxic	R_NR	LIME1	TRUE	0.545647	0.0419228
Tumor: Hypoxic	R_NR	PPP2R3A	FALSE	-0.425089	0.0420391
Tumor: Hypoxic	R_NR	CYSTM1	TRUE	0.956905	0.0420391
Tumor: Hypoxic	R_NR	OXCT1	FALSE	-0.353993	0.0420435
Tumor: Hypoxic	R_NR	PDE7A	TRUE	-0.717816	0.0422037
Tumor: Hypoxic	R_NR	ASPA	TRUE	-1.11379	0.0424404
Tumor: Hypoxic	R_NR	IFI47	TRUE	0.683729	0.0425201
Tumor: Hypoxic	R_NR	4930523C07RIK	TRUE	1.13106	0.0425427
Tumor: Hypoxic	R_NR	TRAJ7	TRUE	2.20889	0.0427661
Tumor: Hypoxic	R_NR	CES2G	TRUE	3.07335	0.0428499
Tumor: Hypoxic	R_NR	FAM20C	TRUE	0.744427	0.0428633
Tumor: Hypoxic	R_NR	APOC2	TRUE	1.24618	0.0429705
Tumor: Hypoxic	R_NR	LAX1	TRUE	1.91083	0.0429779
Tumor: Hypoxic	R_NR	CDK5RAP2	FALSE	0.293797	0.0429845
Tumor: Hypoxic	R_NR	ERLEC1	FALSE	-0.306686	0.0431082
Tumor: Hypoxic	R_NR	TXK	TRUE	1.39268	0.0432932
Tumor: Hypoxic	R_NR	UBE2O	FALSE	-0.380242	0.0432932
Tumor: Hypoxic	R_NR	TNFAIP2	TRUE	0.786603	0.0435199
Tumor: Hypoxic	R_NR	SLC38A6	FALSE	0.488671	0.0435612
Tumor: Hypoxic	R_NR	SREBF2	TRUE	-0.519706	0.0435612
Tumor: Hypoxic	R_NR	CLCC1	FALSE	0.303109	0.0435938
Tumor: Hypoxic	R_NR	KDELR2	FALSE	-0.218663	0.0436814
Tumor: Hypoxic	R_NR	MAMDC2	TRUE	1.74325	0.0437256
Tumor: Hypoxic	R_NR	TSC22D4	FALSE	0.312795	0.0440257
Tumor: Hypoxic	R_NR	TGM1	TRUE	1.78526	0.0441784
Tumor: Hypoxic	R_NR	KSR1	TRUE	0.61295	0.044276
Tumor: Hypoxic	R_NR	ADGRA3	FALSE	-0.283336	0.0443474
Tumor: Hypoxic	R_NR	PRR5L	TRUE	0.893993	0.0443971
Tumor: Hypoxic	R_NR	TMEM33	FALSE	-0.206987	0.0446296
Tumor: Hypoxic	R_NR	ARHGAP26	TRUE	0.988124	0.0447469
Tumor: Hypoxic	R_NR	TAP2	FALSE	0.341593	0.0447541
Tumor: Hypoxic	R_NR	RPP38	FALSE	-0.315247	0.0447541
Tumor: Hypoxic	R_NR	ATP1B3	FALSE	0.383172	0.044795
Tumor: Hypoxic	R_NR	SCARB2	FALSE	0.470027	0.044795
Tumor: Hypoxic	R_NR	ACTA2	TRUE	1.37022	0.0448175
Tumor: Hypoxic	R_NR	RP2	FALSE	0.390671	0.0448633
Tumor: Hypoxic	R_NR	LURAP1L	TRUE	-0.639151	0.0448633
Tumor: Hypoxic	R_NR	QARS	FALSE	-0.306064	0.0449593
Tumor: Hypoxic	R_NR	PLXNA1	FALSE	0.415761	0.0450573
Tumor: Hypoxic	R_NR	KCTD12	TRUE	0.638085	0.0451084
Tumor: Hypoxic	R_NR	FAM102A	TRUE	1.19628	0.0451304
Tumor: Hypoxic	R_NR	ASPN	TRUE	-1.06864	0.0451304
Tumor: Hypoxic	R_NR	CISD3	FALSE	-0.396649	0.0451352
Tumor: Hypoxic	R_NR	UTP3	FALSE	-0.208036	0.0451352
Tumor: Hypoxic	R_NR	MAP11	FALSE	0.411958	0.0451352
Tumor: Hypoxic	R_NR	BNC1	TRUE	-0.905489	0.0451352
Tumor: Hypoxic	R_NR	EFHD2	FALSE	0.49124	0.0451771
Tumor: Hypoxic	R_NR	AOC3	TRUE	2.38396	0.0451771
Tumor: Hypoxic	R_NR	HOXA7	FALSE	-0.415703	0.0453127
Tumor: Hypoxic	R_NR	SCAMP5	TRUE	0.921855	0.0454628
Tumor: Hypoxic	R_NR	GDE1	FALSE	0.374795	0.0454844
Tumor: Hypoxic	R_NR	REM1	TRUE	1.54751	0.0455824
Tumor: Hypoxic	R_NR	HIST3H2BA	TRUE	-1.17957	0.0455963
Tumor: Hypoxic	R_NR	DUT	FALSE	-0.377308	0.0455977
Tumor: Hypoxic	R_NR	SERINC3	FALSE	-0.3057	0.0455977
Tumor: Hypoxic	R_NR	IGF2R	FALSE	0.332121	0.0456144
Tumor: Hypoxic	R_NR	VILL	TRUE	0.705946	0.0456715
Tumor: Hypoxic	R_NR	PHF11C	TRUE	0.778581	0.0456783
Tumor: Hypoxic	R_NR	TBPL1	FALSE	-0.239503	0.0457475
Tumor: Hypoxic	R_NR	H2-DMB2	TRUE	0.764718	0.0457475
Tumor: Hypoxic	R_NR	RIPK1	FALSE	0.297902	0.0457475
Tumor: Hypoxic	R_NR	CAPRIN1	FALSE	-0.301242	0.0457475
Tumor: Hypoxic	R_NR	PLD3	TRUE	0.575947	0.0458094
Tumor: Hypoxic	R_NR	MYD88	FALSE	0.414203	0.0459753
Tumor: Hypoxic	R_NR	EIF2A	FALSE	-0.350587	0.0459753
Tumor: Hypoxic	R_NR	RAB19	TRUE	1.60018	0.0460687
Tumor: Hypoxic	R_NR	P4HA3	TRUE	2.50886	0.046176
Tumor: Hypoxic	R_NR	PKN1	FALSE	0.44837	0.0462679
Tumor: Hypoxic	R_NR	TRIM68	TRUE	1.74115	0.0466012
Tumor: Hypoxic	R_NR	PCBP2	FALSE	-0.317746	0.0466281
Tumor: Hypoxic	R_NR	RASSF2	TRUE	1.21417	0.0467861
Tumor: Hypoxic	R_NR	DNAJC12	TRUE	0.771971	0.046978
Tumor: Hypoxic	R_NR	LAPTM5	TRUE	0.780012	0.0470862
Tumor: Hypoxic	R_NR	FAM241A	TRUE	0.622738	0.0470997
Tumor: Hypoxic	R_NR	VAV1	TRUE	0.681696	0.0471465
Tumor: Hypoxic	R_NR	TNFSF8	TRUE	-0.941114	0.0471465
Tumor: Hypoxic	R_NR	PPP1R16B	TRUE	1.66456	0.0471465
Tumor: Hypoxic	R_NR	PXYLP1	TRUE	1.1537	0.0472098
Tumor: Hypoxic	R_NR	HAVCR2	TRUE	0.722776	0.0474049
Tumor: Hypoxic	R_NR	NACA	FALSE	-0.439793	0.047478
Tumor: Hypoxic	R_NR	BUB3	FALSE	-0.285257	0.0474948
Tumor: Hypoxic	R_NR	TBRG1	FALSE	-0.326354	0.0475949
Tumor: Hypoxic	R_NR	ING4	FALSE	0.397985	0.047856
Tumor: Hypoxic	R_NR	CLDN12	FALSE	-0.438476	0.047856
Tumor: Hypoxic	R_NR	ACE	TRUE	1.82004	0.0479562
Tumor: Hypoxic	R_NR	GSTM1	TRUE	0.699781	0.0480382
Tumor: Hypoxic	R_NR	PRDX6	TRUE	0.549871	0.0480382
Tumor: Hypoxic	R_NR	ABR	TRUE	0.545989	0.0480382
Tumor: Hypoxic	R_NR	ARHGAP27	TRUE	0.615627	0.0481251
Tumor: Hypoxic	R_NR	NCF4	TRUE	0.738816	0.0481251
Tumor: Hypoxic	R_NR	AVL9	FALSE	-0.260411	0.0481567
Tumor: Hypoxic	R_NR	EIF3H	FALSE	-0.314434	0.0481567
Tumor: Hypoxic	R_NR	COL3A1	FALSE	-0.430209	0.0481567
Tumor: Hypoxic	R_NR	PTTG1IP	TRUE	-0.609947	0.048207
Tumor: Hypoxic	R_NR	TRMT10C	FALSE	-0.332523	0.0482598
Tumor: Hypoxic	R_NR	SNED1	TRUE	3.51207	0.0482598
Tumor: Hypoxic	R_NR	OCEL1	TRUE	0.651838	0.0485937
Tumor: Hypoxic	R_NR	OLFR810	TRUE	-1.55277	0.0485937
Tumor: Hypoxic	R_NR	IGSF10	TRUE	1.85769	0.0485937
Tumor: Hypoxic	R_NR	TTC39C	FALSE	0.392332	0.0486786
Tumor: Hypoxic	R_NR	RAB44	TRUE	2.40561	0.0486786
Tumor: Hypoxic	R_NR	SYNJ1	FALSE	0.409631	0.0487083
Tumor: Hypoxic	R_NR	PANX1	TRUE	0.863622	0.0488601
Tumor: Hypoxic	R_NR	TIMM21	FALSE	-0.42319	0.0490493
Tumor: Hypoxic	R_NR	PIGZ	TRUE	1.23493	0.0491343
Tumor: Hypoxic	R_NR	MIEN1	FALSE	0.26745	0.0491929
Tumor: Hypoxic	R_NR	CDC42SE2	FALSE	0.286268	0.0493308
Tumor: Hypoxic	R_NR	DAGLA	FALSE	0.366503	0.049459
Tumor: Hypoxic	R_NR	FCHO1	TRUE	1.13365	0.0496621
Tumor: Hypoxic	R_NR	DDOST	FALSE	-0.230479	0.0497348
Tumor: Hypoxic	R_NR	SLC2A9	TRUE	0.833848	0.0497562
Tumor: Hypoxic	R_NR	ACP1	FALSE	-0.363755	0.0498074
Tumor: Hypoxic	R_NR	SAT2	TRUE	-0.64485	0.0498407
Tumor: Hypoxic	R_NR	PIM1	TRUE	0.782682	0.0498407
Tumor: Hypoxic	R_NR	UTP14B	TRUE	-0.557818	0.0498646
Tumor: Hypoxic	R_NR	NSF	FALSE	0.285986	0.0502479
Tumor: Hypoxic	R_NR	SYTL2	FALSE	1.60794	0.0504037
Tumor: Hypoxic	R_NR	MANF	FALSE	-0.300236	0.0506103
Tumor: Hypoxic	R_NR	VTA1	FALSE	-0.252549	0.0506103
Tumor: Hypoxic	R_NR	DPM1	FALSE	-0.316446	0.0506103
Tumor: Hypoxic	R_NR	ZFP414	FALSE	0.36815	0.0506103
Tumor: Hypoxic	R_NR	TMC4	FALSE	1.17194	0.0506103
Tumor: Hypoxic	R_NR	SLAMF6	FALSE	1.35973	0.0506607
Tumor: Hypoxic	R_NR	NPRL2	FALSE	0.455096	0.0506607
Tumor: Hypoxic	R_NR	MAFB	FALSE	0.929594	0.0506607
Tumor: Hypoxic	R_NR	H13	FALSE	-0.24803	0.050992
Tumor: Hypoxic	R_NR	SERPINE2	FALSE	1.06305	0.050992
Tumor: Hypoxic	R_NR	TAX1BP3	FALSE	-0.370278	0.050992
Tumor: Hypoxic	R_NR	P2RY6	FALSE	0.821836	0.0510345
Tumor: Hypoxic	R_NR	ENO1B	FALSE	-0.30059	0.0512083
Tumor: Hypoxic	R_NR	HSPH1	FALSE	-0.762507	0.0513734
Tumor: Hypoxic	R_NR	C130026I21RIK	FALSE	-0.590515	0.0513734
Tumor: Hypoxic	R_NR	PPP2R5B	FALSE	0.33152	0.0513734
Tumor: Hypoxic	R_NR	AHSA2	FALSE	-0.412817	0.0513734
Tumor: Hypoxic	R_NR	DCAF13	FALSE	-0.341999	0.0515274
Tumor: Hypoxic	R_NR	ANKDD1A	FALSE	1.2261	0.0516375
Tumor: Hypoxic	R_NR	GPR174	FALSE	2.03749	0.0516375
Tumor: Hypoxic	R_NR	BTBD9	FALSE	0.356104	0.0516727
Tumor: Hypoxic	R_NR	H2-EB1	FALSE	1.37723	0.051711
Tumor: Hypoxic	R_NR	SUSD1	FALSE	1.96808	0.0519434
Tumor: Hypoxic	R_NR	SLC25A1	FALSE	-0.431593	0.0521018
Tumor: Hypoxic	R_NR	MMP11	FALSE	-0.552628	0.0521515
Tumor: Hypoxic	R_NR	NPC2	FALSE	0.640714	0.0522182
Tumor: Hypoxic	R_NR	NHSL2	FALSE	1.68854	0.0522182
Tumor: Hypoxic	R_NR	FMNL2	FALSE	0.37324	0.0526391
Tumor: Hypoxic	R_NR	H2AFX	FALSE	-0.39277	0.0527612
Tumor: Hypoxic	R_NR	UBE3C	FALSE	-0.312735	0.0532608
Tumor: Hypoxic	R_NR	MIB2	FALSE	0.411482	0.0532658
Tumor: Hypoxic	R_NR	BC005537	FALSE	0.358687	0.053562
Tumor: Hypoxic	R_NR	DNASE1L1	FALSE	0.591788	0.0536651
Tumor: Hypoxic	R_NR	KLRA4	FALSE	-0.600438	0.0536651
Tumor: Hypoxic	R_NR	ANXA4	FALSE	0.274961	0.0536666
Tumor: Hypoxic	R_NR	TPPP3	FALSE	0.840103	0.0537457
Tumor: Hypoxic	R_NR	MYO7A	FALSE	0.459034	0.0537457
Tumor: Hypoxic	R_NR	TACC1	FALSE	0.438686	0.0538879
Tumor: Hypoxic	R_NR	SLC36A1	FALSE	0.833737	0.0543013
Tumor: Hypoxic	R_NR	AGMO	FALSE	1.13315	0.0543769
Tumor: Hypoxic	R_NR	CLEC4N	FALSE	1.00452	0.0545778
Tumor: Hypoxic	R_NR	D6WSU163E	FALSE	0.58661	0.0546182
Tumor: Hypoxic	R_NR	UACA	FALSE	-0.495961	0.0547864
Tumor: Hypoxic	R_NR	HSPA2	FALSE	0.889892	0.0547864
Tumor: Hypoxic	R_NR	SRRM2	FALSE	0.284685	0.0548572
Tumor: Hypoxic	R_NR	NOSTRIN	FALSE	0.853304	0.0552216
Tumor: Hypoxic	R_NR	DRAM1	FALSE	0.84471	0.0552216
Tumor: Hypoxic	R_NR	MYLPF	FALSE	-1.23327	0.0553776
Tumor: Hypoxic	R_NR	ADH7	FALSE	-0.486272	0.0554267
Tumor: Hypoxic	R_NR	IRGM1	FALSE	0.574491	0.0554298
Tumor: Hypoxic	R_NR	IRAK2	FALSE	0.496248	0.055433
Tumor: Hypoxic	R_NR	EIF2S3X	FALSE	-0.252884	0.0558636
Tumor: Hypoxic	R_NR	DNASE2A	FALSE	0.467886	0.0558636
Tumor: Hypoxic	R_NR	SMYD3	FALSE	0.432357	0.0558636
Tumor: Hypoxic	R_NR	IL7R	FALSE	0.937925	0.0558636
Tumor: Hypoxic	R_NR	KATNA1	FALSE	0.277981	0.0558987
Tumor: Hypoxic	R_NR	PPP3R1	FALSE	-0.326108	0.0558987
Tumor: Hypoxic	R_NR	CYB5A	FALSE	0.503418	0.0560893
Tumor: Hypoxic	R_NR	ACADM	FALSE	-0.297378	0.0560893
Tumor: Hypoxic	R_NR	PEAR1	FALSE	0.88826	0.0560893
Tumor: Hypoxic	R_NR	CCNG1	FALSE	0.447269	0.056144
Tumor: Hypoxic	R_NR	GM10521	FALSE	1.31202	0.0561567
Tumor: Hypoxic	R_NR	PCBD2	FALSE	0.247316	0.0561734
Tumor: Hypoxic	R_NR	NAA80	FALSE	0.491486	0.0563246
Tumor: Hypoxic	R_NR	ZFP217	FALSE	0.300298	0.0563929
Tumor: Hypoxic	R_NR	BEX3	FALSE	-0.308379	0.0566429
Tumor: Hypoxic	R_NR	H2-Q10	FALSE	3.79417	0.0566429
Tumor: Hypoxic	R_NR	SVEP1	FALSE	2.8722	0.0567458
Tumor: Hypoxic	R_NR	COMMD2	FALSE	-0.268557	0.0567458
Tumor: Hypoxic	R_NR	KDELR1	FALSE	-0.342218	0.0567458
Tumor: Hypoxic	R_NR	CRHBP	FALSE	1.65419	0.0567759
Tumor: Hypoxic	R_NR	DNAJA1	FALSE	-0.598158	0.056846
Tumor: Hypoxic	R_NR	P4HB	FALSE	-0.320665	0.056846
Tumor: Hypoxic	R_NR	ADAM4	FALSE	0.68296	0.0569548
Tumor: Hypoxic	R_NR	HILPDA	FALSE	0.764096	0.0569548
Tumor: Hypoxic	R_NR	PLOD3	FALSE	0.377969	0.0571809
Tumor: Hypoxic	R_NR	PRKDC	FALSE	0.554197	0.0573394
Tumor: Hypoxic	R_NR	COPS3	FALSE	-0.257007	0.0575738
Tumor: Hypoxic	R_NR	PUM2	FALSE	-0.164979	0.0576972
Tumor: Hypoxic	R_NR	HMOX1	FALSE	1.18822	0.0578683
Tumor: Hypoxic	R_NR	PRKCH	FALSE	0.810442	0.0578763
Tumor: Hypoxic	R_NR	INSIG1	FALSE	-0.765207	0.0579713
Tumor: Hypoxic	R_NR	NAIP2	FALSE	0.552652	0.0580649
Tumor: Hypoxic	R_NR	TCF25	FALSE	0.227137	0.0580929
Tumor: Hypoxic	R_NR	STRA6L	FALSE	1.62513	0.0580929
Tumor: Hypoxic	R_NR	CALU	FALSE	-0.288276	0.0580929
Tumor: Hypoxic	R_NR	RGS20	FALSE	-0.581787	0.0581369
Tumor: Hypoxic	R_NR	TALDO1	FALSE	0.443532	0.0583543
Tumor: Hypoxic	R_NR	LTB4R1	FALSE	1.46061	0.0583543
Tumor: Hypoxic	R_NR	INPP5K	FALSE	0.429597	0.0583543
Tumor: Hypoxic	R_NR	LPCAT2	FALSE	0.33681	0.0585987
Tumor: Hypoxic	R_NR	KDM7A	FALSE	1.00121	0.0585987
Tumor: Hypoxic	R_NR	TNFRSF9	FALSE	1.43814	0.0585987
Tumor: Hypoxic	R_NR	CRLF2	FALSE	0.570608	0.0585987
Tumor: Hypoxic	R_NR	ABCD2	FALSE	1.93861	0.0586181
Tumor: Hypoxic	R_NR	STAT5A	FALSE	0.285974	0.0587276
Tumor: Hypoxic	R_NR	UBE2J1	FALSE	-0.196497	0.0591707
Tumor: Hypoxic	R_NR	FUNDC2	FALSE	-0.390248	0.0591707
Tumor: Hypoxic	R_NR	MDH2	FALSE	-0.327097	0.0591917
Tumor: Hypoxic	R_NR	1700013F07RIK	FALSE	-0.707121	0.0593413
Tumor: Hypoxic	R_NR	TRIM11	FALSE	0.292018	0.0593413
Tumor: Hypoxic	R_NR	ATP6V0E	FALSE	0.284713	0.0594353
Tumor: Hypoxic	R_NR	NTRK2	FALSE	3.24869	0.0594353
Tumor: Hypoxic	R_NR	DUSP9	FALSE	-0.391585	0.0594353
Tumor: Hypoxic	R_NR	FCER1G	FALSE	0.618672	0.0594353
Tumor: Hypoxic	R_NR	GNPTG	FALSE	0.322565	0.0594353
Tumor: Hypoxic	R_NR	GSTA4	FALSE	-1.1609	0.0594353
Tumor: Hypoxic	R_NR	NFATC2	FALSE	0.803353	0.0594353
Tumor: Hypoxic	R_NR	PSMD4	FALSE	-0.22615	0.0594353
Tumor: Hypoxic	R_NR	COL1A2	FALSE	2.60938	0.0594353
Tumor: Hypoxic	R_NR	P2RY14	FALSE	1.30079	0.0597479
Tumor: Hypoxic	R_NR	MVP	FALSE	0.331864	0.0599892
Tumor: Hypoxic	R_NR	SLC9B2	FALSE	2.26712	0.0599999
Tumor: Hypoxic	R_NR	PMAIP1	FALSE	1.24655	0.0600053
Tumor: Hypoxic	R_NR	DENND6B	FALSE	0.540169	0.0602301
Tumor: Hypoxic	R_NR	TSC22D1	FALSE	-0.469063	0.0602301
Tumor: Hypoxic	R_NR	HOXB13	FALSE	-1.10922	0.0603884
Tumor: Hypoxic	R_NR	PELI1	FALSE	0.418561	0.0606487
Tumor: Hypoxic	R_NR	QTRT1	FALSE	-0.376645	0.0606487
Tumor: Hypoxic	R_NR	AUH	FALSE	0.517107	0.0606999
Tumor: Hypoxic	R_NR	CDC27	FALSE	-0.399769	0.0607341
Tumor: Hypoxic	R_NR	F11R	FALSE	-0.421932	0.0607425
Tumor: Hypoxic	R_NR	HOPX	FALSE	0.513191	0.0607575
Tumor: Hypoxic	R_NR	1110008P14RIK	FALSE	0.289595	0.0609179
Tumor: Hypoxic	R_NR	CACNA1C	FALSE	2.09106	0.0611035
Tumor: Hypoxic	R_NR	PON3	FALSE	0.310468	0.0611035
Tumor: Hypoxic	R_NR	SUMF1	FALSE	0.249739	0.0611035
Tumor: Hypoxic	R_NR	PHETA2	FALSE	1.31844	0.0611035
Tumor: Hypoxic	R_NR	KLF13	FALSE	0.433846	0.0613728
Tumor: Hypoxic	R_NR	ANKHD1	FALSE	-0.357319	0.0613728
Tumor: Hypoxic	R_NR	FAHD2A	FALSE	1.74695	0.0613887
Tumor: Hypoxic	R_NR	NUP37	FALSE	-0.367786	0.0614026
Tumor: Hypoxic	R_NR	ANAPC16	FALSE	-0.269951	0.0614543
Tumor: Hypoxic	R_NR	NCKAP1L	FALSE	0.625716	0.0615135
Tumor: Hypoxic	R_NR	PDCD1	FALSE	1.53764	0.0615135
Tumor: Hypoxic	R_NR	HOXA10	FALSE	-0.31125	0.0615344
Tumor: Hypoxic	R_NR	ATP2A3	FALSE	1.15432	0.0615344
Tumor: Hypoxic	R_NR	ESAM	FALSE	0.796793	0.0615344
Tumor: Hypoxic	R_NR	BCL2A1B	FALSE	0.690536	0.0615344
Tumor: Hypoxic	R_NR	SRD5A3	FALSE	0.292833	0.0615344
Tumor: Hypoxic	R_NR	MAGEH1	FALSE	1.15027	0.0618942
Tumor: Hypoxic	R_NR	GM4951	FALSE	1.05126	0.0619297
Tumor: Hypoxic	R_NR	VAPA	FALSE	-0.195806	0.0619784
Tumor: Hypoxic	R_NR	EGFR	FALSE	0.602254	0.062081
Tumor: Hypoxic	R_NR	DDIT3	FALSE	-0.479268	0.0622673
Tumor: Hypoxic	R_NR	LRP11	FALSE	0.4515	0.0624765
Tumor: Hypoxic	R_NR	CIITA	FALSE	1.7239	0.0625063
Tumor: Hypoxic	R_NR	ARHGEF2	FALSE	-0.288954	0.0625063
Tumor: Hypoxic	R_NR	ADCK1	FALSE	0.321624	0.0625063
Tumor: Hypoxic	R_NR	CDC42EP5	FALSE	-0.380938	0.0625063
Tumor: Hypoxic	R_NR	ALOX5AP	FALSE	0.695328	0.0627043
Tumor: Hypoxic	R_NR	USP48	FALSE	0.296748	0.0627113
Tumor: Hypoxic	R_NR	GCLM	FALSE	0.639261	0.0627113
Tumor: Hypoxic	R_NR	ANXA1	FALSE	-0.462021	0.0627463
Tumor: Hypoxic	R_NR	SEPT10	FALSE	-0.346581	0.0627658
Tumor: Hypoxic	R_NR	KPNA3	FALSE	-0.195282	0.0627804
Tumor: Hypoxic	R_NR	NUBP2	FALSE	0.365788	0.0627804
Tumor: Hypoxic	R_NR	HTR7	FALSE	1.47842	0.0627804
Tumor: Hypoxic	R_NR	PCK2	FALSE	-0.370148	0.0627804
Tumor: Hypoxic	R_NR	TINAGL1	FALSE	0.707102	0.0628067
Tumor: Hypoxic	R_NR	4833420G17RIK	FALSE	0.272423	0.0628191
Tumor: Hypoxic	R_NR	PNP	FALSE	0.532668	0.0628618
Tumor: Hypoxic	R_NR	ENO1	FALSE	-0.249787	0.0629134
Tumor: Hypoxic	R_NR	N4BP1	FALSE	0.334155	0.0633487
Tumor: Hypoxic	R_NR	EPN1	FALSE	0.248472	0.0633487
Tumor: Hypoxic	R_NR	RNF44	FALSE	0.230643	0.0633487
Tumor: Hypoxic	R_NR	TMEM173	FALSE	0.382524	0.0637008
Tumor: Hypoxic	R_NR	FRY	FALSE	1.49998	0.0641562
Tumor: Hypoxic	R_NR	LACC1	FALSE	0.33314	0.0642162
Tumor: Hypoxic	R_NR	GPHN	FALSE	-0.32141	0.0643164
Tumor: Hypoxic	R_NR	PID1	FALSE	0.630017	0.0645584
Tumor: Hypoxic	R_NR	LRRC25	FALSE	0.737705	0.0650815
Tumor: Hypoxic	R_NR	VEGFC	FALSE	-0.543552	0.0652208
Tumor: Hypoxic	R_NR	SLC38A9	FALSE	0.929047	0.0654473
Tumor: Hypoxic	R_NR	IDNK	FALSE	0.395598	0.0655448
Tumor: Hypoxic	R_NR	IDH3G	FALSE	-0.327765	0.0656057
Tumor: Hypoxic	R_NR	SLIT2	FALSE	-0.374271	0.0656057
Tumor: Hypoxic	R_NR	WFS1	FALSE	0.510157	0.065752
Tumor: Hypoxic	R_NR	ST3GAL5	FALSE	0.922138	0.0662588
Tumor: Hypoxic	R_NR	THBS2	FALSE	-0.451901	0.0662588
Tumor: Hypoxic	R_NR	GPR141	FALSE	0.795652	0.0662588
Tumor: Hypoxic	R_NR	BICC1	FALSE	0.856101	0.0664154
Tumor: Hypoxic	R_NR	SEPT8	FALSE	-0.184776	0.0665607
Tumor: Hypoxic	R_NR	STAT3	FALSE	0.347861	0.0665607
Tumor: Hypoxic	R_NR	USF2	FALSE	0.309364	0.0665607
Tumor: Hypoxic	R_NR	EEF1A1	FALSE	-0.295463	0.066652
Tumor: Hypoxic	R_NR	NPR2	FALSE	1.37556	0.066652
Tumor: Hypoxic	R_NR	GPR176	FALSE	1.07699	0.066652
Tumor: Hypoxic	R_NR	DAZAP1	FALSE	-0.305283	0.066652
Tumor: Hypoxic	R_NR	FDPS	FALSE	-0.870564	0.0666868
Tumor: Hypoxic	R_NR	TRIQK	FALSE	-0.796546	0.066808
Tumor: Hypoxic	R_NR	ADCY4	FALSE	1.3382	0.066808
Tumor: Hypoxic	R_NR	MATN2	FALSE	-0.408309	0.066808
Tumor: Hypoxic	R_NR	PPP1R14C	FALSE	-0.576497	0.066808
Tumor: Hypoxic	R_NR	HUS1	FALSE	-0.417984	0.0668179
Tumor: Hypoxic	R_NR	MBNL3	FALSE	-0.560675	0.0668179
Tumor: Hypoxic	R_NR	NUP98	FALSE	-0.274145	0.0668197
Tumor: Hypoxic	R_NR	1600014C10RIK	FALSE	0.432677	0.0668544
Tumor: Hypoxic	R_NR	MACC1	FALSE	-1.39363	0.0668544
Tumor: Hypoxic	R_NR	STOM	FALSE	0.715214	0.0669737
Tumor: Hypoxic	R_NR	ABHD6	FALSE	-0.421266	0.0669737
Tumor: Hypoxic	R_NR	RTCA	FALSE	-0.350406	0.0669737
Tumor: Hypoxic	R_NR	WDR13	FALSE	0.501157	0.0669737
Tumor: Hypoxic	R_NR	ITM2B	FALSE	0.665111	0.0669737
Tumor: Hypoxic	R_NR	C1GALT1C1	FALSE	0.338643	0.0669737
Tumor: Hypoxic	R_NR	MEX3D	FALSE	-0.319966	0.0669737
Tumor: Hypoxic	R_NR	GSTA3	FALSE	3.19463	0.0669737
Tumor: Hypoxic	R_NR	SIRPB1C	FALSE	0.63419	0.0669737
Tumor: Hypoxic	R_NR	TAF1B	FALSE	-0.464678	0.0669737
Tumor: Hypoxic	R_NR	PURG	FALSE	0.460636	0.0669737
Tumor: Hypoxic	R_NR	KCTD2	FALSE	0.290275	0.0669737
Tumor: Hypoxic	R_NR	TRIP13	FALSE	-0.452647	0.0669737
Tumor: Hypoxic	R_NR	RBPMS	FALSE	0.935532	0.0669737
Tumor: Hypoxic	R_NR	HNRNPF	FALSE	0.259545	0.0669737
Tumor: Hypoxic	R_NR	MAP3K15	FALSE	1.06155	0.0669737
Tumor: Hypoxic	R_NR	EEF2	FALSE	-0.405076	0.0670812
Tumor: Hypoxic	R_NR	AIFM2	FALSE	0.24166	0.0671829
Tumor: Hypoxic	R_NR	REEP5	FALSE	-0.246833	0.0672175
Tumor: Hypoxic	R_NR	ACSF3	FALSE	1.12537	0.0672827
Tumor: Hypoxic	R_NR	RACK1	FALSE	-0.296156	0.0672893
Tumor: Hypoxic	R_NR	LRRC15	FALSE	1.06223	0.0676313
Tumor: Hypoxic	R_NR	CDH10	FALSE	-1.69011	0.0676313
Tumor: Hypoxic	R_NR	RHOX5	FALSE	-0.502754	0.0676509
Tumor: Hypoxic	R_NR	CHST11	FALSE	0.62009	0.0676517
Tumor: Hypoxic	R_NR	GM45871	FALSE	1.05953	0.0676517
Tumor: Hypoxic	R_NR	SSH1	FALSE	-0.221173	0.0677067
Tumor: Hypoxic	R_NR	RCBTB1	FALSE	-0.280521	0.0677349
Tumor: Hypoxic	R_NR	FAM50A	FALSE	-0.177812	0.0677349
Tumor: Hypoxic	R_NR	TSPAN32	FALSE	0.740652	0.0677349
Tumor: Hypoxic	R_NR	PARP14	FALSE	0.52499	0.0679406
Tumor: Hypoxic	R_NR	PIRA2	FALSE	0.988575	0.068045
Tumor: Hypoxic	R_NR	SLC37A2	FALSE	1.12019	0.0680807
Tumor: Hypoxic	R_NR	JMJD8	FALSE	1.02198	0.0682151
Tumor: Hypoxic	R_NR	ETV3	FALSE	0.601295	0.0682151
Tumor: Hypoxic	R_NR	EPB41L2	FALSE	-0.330857	0.0682151
Tumor: Hypoxic	R_NR	CCT5	FALSE	-0.331409	0.0682339
Tumor: Hypoxic	R_NR	TUSC1	FALSE	-0.425384	0.0684959
Tumor: Hypoxic	R_NR	YWHAE	FALSE	-0.309815	0.0685532
Tumor: Hypoxic	R_NR	TCP1	FALSE	-0.292534	0.0690433
Tumor: Hypoxic	R_NR	BTBD11	FALSE	-0.4245	0.0695903
Tumor: Hypoxic	R_NR	MID2	FALSE	-0.537293	0.0696198
Tumor: Hypoxic	R_NR	PTRH2	FALSE	-0.278606	0.0696427
Tumor: Hypoxic	R_NR	SRP72	FALSE	-0.177259	0.069717
Tumor: Hypoxic	R_NR	MTMR11	FALSE	-0.602249	0.069717
Tumor: Hypoxic	R_NR	ALDH1B1	FALSE	1.33572	0.069717
Tumor: Hypoxic	R_NR	GPS2	FALSE	-0.339636	0.069717
Tumor: Hypoxic	R_NR	DUSP23	FALSE	1.06472	0.0702843
Tumor: Hypoxic	R_NR	RNF150	FALSE	1.00256	0.0705707
Tumor: Hypoxic	R_NR	YAP1	FALSE	-0.326934	0.0706314
Tumor: Hypoxic	R_NR	LRRC41	FALSE	-0.286704	0.0707235
Tumor: Hypoxic	R_NR	OTUD4	FALSE	0.234257	0.0708281
Tumor: Hypoxic	R_NR	C9ORF72	FALSE	0.261846	0.0708281
Tumor: Hypoxic	R_NR	DCAF11	FALSE	0.324693	0.0709764
Tumor: Hypoxic	R_NR	CACYBP	FALSE	-0.313567	0.0710415
Tumor: Hypoxic	R_NR	KLF4	FALSE	-0.396086	0.0710417
Tumor: Hypoxic	R_NR	SLC20A1	FALSE	-0.475024	0.0710824
Tumor: Hypoxic	R_NR	NUP210	FALSE	0.854823	0.0712634
Tumor: Hypoxic	R_NR	EVI2A	FALSE	0.434738	0.0713331
Tumor: Hypoxic	R_NR	BIN2	FALSE	0.60195	0.0714553
Tumor: Hypoxic	R_NR	KLHL3	FALSE	1.27523	0.0714734
Tumor: Hypoxic	R_NR	CEBPB	FALSE	0.682823	0.0716444
Tumor: Hypoxic	R_NR	PHYH	FALSE	1.20022	0.0717337
Tumor: Hypoxic	R_NR	ANO8	FALSE	0.350541	0.0717337
Tumor: Hypoxic	R_NR	DMXL1	FALSE	-0.233348	0.0717786
Tumor: Hypoxic	R_NR	RASGEF1B	FALSE	-0.709408	0.0717786
Tumor: Hypoxic	R_NR	TNS2	FALSE	-0.428846	0.0717786
Tumor: Hypoxic	R_NR	ATF6B	FALSE	0.276401	0.0717786
Tumor: Hypoxic	R_NR	HEXA	FALSE	0.326916	0.0717786
Tumor: Hypoxic	R_NR	LPIN1	FALSE	-0.666823	0.0717786
Tumor: Hypoxic	R_NR	2310039H08RIK	FALSE	-0.334559	0.0717786
Tumor: Hypoxic	R_NR	LOXL1	FALSE	0.97354	0.0717786
Tumor: Hypoxic	R_NR	SLC7A7	FALSE	0.564956	0.0717786
Tumor: Hypoxic	R_NR	ENC1	FALSE	0.351807	0.0717786
Tumor: Hypoxic	R_NR	VPS72	FALSE	-0.303202	0.0721588
Tumor: Hypoxic	R_NR	SLC25A45	FALSE	0.490575	0.0721588
Tumor: Hypoxic	R_NR	9930021J03RIK	FALSE	-0.351279	0.0721588
Tumor: Hypoxic	R_NR	LMO2	FALSE	0.676541	0.072382
Tumor: Hypoxic	R_NR	TBC1D2B	FALSE	0.516697	0.072523
Tumor: Hypoxic	R_NR	COA5	FALSE	0.305994	0.0728063
Tumor: Hypoxic	R_NR	NDUFA12	FALSE	-0.222839	0.0730214
Tumor: Hypoxic	R_NR	SEMA4D	FALSE	0.71528	0.0732648
Tumor: Hypoxic	R_NR	TMEM37	FALSE	1.04955	0.0733613
Tumor: Hypoxic	R_NR	FOXP3	FALSE	2.18272	0.0734479
Tumor: Hypoxic	R_NR	MON1B	FALSE	0.567884	0.0734479
Tumor: Hypoxic	R_NR	PHIP	FALSE	0.202074	0.073666
Tumor: Hypoxic	R_NR	CPNE8	FALSE	-0.962339	0.0737066
Tumor: Hypoxic	R_NR	HIF1A	FALSE	0.447753	0.0737066
Tumor: Hypoxic	R_NR	SIRT1	FALSE	-0.362947	0.0737066
Tumor: Hypoxic	R_NR	CBX4	FALSE	-0.306663	0.0737066
Tumor: Hypoxic	R_NR	CEPT1	FALSE	0.395953	0.0737066
Tumor: Hypoxic	R_NR	CFAP20	FALSE	-0.348536	0.0738024
Tumor: Hypoxic	R_NR	ZFR2	FALSE	0.74162	0.0738024
Tumor: Hypoxic	R_NR	PKIA	FALSE	-0.513828	0.0738024
Tumor: Hypoxic	R_NR	ACP2	FALSE	0.293847	0.073815
Tumor: Hypoxic	R_NR	TRAF3IP3	FALSE	0.894595	0.0740739
Tumor: Hypoxic	R_NR	ENY2	FALSE	-0.368188	0.0741932
Tumor: Hypoxic	R_NR	TMEM163	FALSE	1.31726	0.0741932
Tumor: Hypoxic	R_NR	RNF5	FALSE	0.353212	0.0741932
Tumor: Hypoxic	R_NR	ABHD4	FALSE	0.382455	0.0741976
Tumor: Hypoxic	R_NR	PACSIN2	FALSE	-0.246625	0.0744439
Tumor: Hypoxic	R_NR	PTPN6	FALSE	0.542121	0.0747987
Tumor: Hypoxic	R_NR	CXCL16	FALSE	0.622222	0.0750427
Tumor: Hypoxic	R_NR	KPNB1	FALSE	-0.174507	0.0750427
Tumor: Hypoxic	R_NR	MREG	FALSE	0.570953	0.0750516
Tumor: Hypoxic	R_NR	CD68	FALSE	0.775902	0.075091
Tumor: Hypoxic	R_NR	PPP1R3B	FALSE	0.59345	0.0750966
Tumor: Hypoxic	R_NR	RBM15	FALSE	-0.296369	0.0751002
Tumor: Hypoxic	R_NR	AGO4	FALSE	1.06365	0.0751002
Tumor: Hypoxic	R_NR	DHRS3	FALSE	0.822736	0.075226
Tumor: Hypoxic	R_NR	FHL4	FALSE	-0.598286	0.0753303
Tumor: Hypoxic	R_NR	GNA15	FALSE	0.679053	0.0755927
Tumor: Hypoxic	R_NR	TRIM30B	FALSE	1.32961	0.0759388
Tumor: Hypoxic	R_NR	GALM	FALSE	0.665781	0.0759388
Tumor: Hypoxic	R_NR	FADS1	FALSE	-0.734288	0.0759672
Tumor: Hypoxic	R_NR	MTF1	FALSE	0.301125	0.0762518
Tumor: Hypoxic	R_NR	FGD3	FALSE	0.526752	0.0762518
Tumor: Hypoxic	R_NR	MNDAL	FALSE	0.630213	0.0762518
Tumor: Hypoxic	R_NR	ZFPM2	FALSE	-0.494956	0.0762518
Tumor: Hypoxic	R_NR	RCOR1	FALSE	-0.33783	0.0766498
Tumor: Hypoxic	R_NR	SLC35A2	FALSE	0.371586	0.0766737
Tumor: Hypoxic	R_NR	KRBA1	FALSE	1.36861	0.0766771
Tumor: Hypoxic	R_NR	TBC1D4	FALSE	0.441731	0.0767004
Tumor: Hypoxic	R_NR	ADGRG1	FALSE	0.762354	0.0767004
Tumor: Hypoxic	R_NR	PML	FALSE	0.432063	0.0767004
Tumor: Hypoxic	R_NR	WLS	FALSE	-0.366124	0.0767004
Tumor: Hypoxic	R_NR	ZSCAN26	FALSE	0.264979	0.0767005
Tumor: Hypoxic	R_NR	ABCC1	FALSE	0.381779	0.0767639
Tumor: Hypoxic	R_NR	EGR2	FALSE	1.17208	0.0771056
Tumor: Hypoxic	R_NR	DTWD2	FALSE	-0.386747	0.0772081
Tumor: Hypoxic	R_NR	ZFP931	FALSE	-0.387499	0.0772203
Tumor: Hypoxic	R_NR	HIC1	FALSE	-0.515787	0.0772735
Tumor: Hypoxic	R_NR	E2F6	FALSE	1.02194	0.0772903
Tumor: Hypoxic	R_NR	ATP6V0B	FALSE	0.246151	0.077306
Tumor: Hypoxic	R_NR	CATSPERG1	FALSE	0.924631	0.077306
Tumor: Hypoxic	R_NR	ORAI2	FALSE	0.561582	0.0773938
Tumor: Hypoxic	R_NR	RPAIN	FALSE	0.455681	0.0773943
Tumor: Hypoxic	R_NR	DLC1	FALSE	0.704981	0.0774021
Tumor: Hypoxic	R_NR	LRP4	FALSE	0.656802	0.0775408
Tumor: Hypoxic	R_NR	KITL	FALSE	-0.450715	0.0776516
Tumor: Hypoxic	R_NR	TBCC	FALSE	-0.226274	0.0776851
Tumor: Hypoxic	R_NR	DOCK2	FALSE	0.5854	0.0778475
Tumor: Hypoxic	R_NR	UTP11	FALSE	-0.307425	0.0778946
Tumor: Hypoxic	R_NR	BRPF3	FALSE	0.300295	0.0778946
Tumor: Hypoxic	R_NR	CUL5	FALSE	-0.247335	0.0778946
Tumor: Hypoxic	R_NR	F830016B08RIK	FALSE	0.829281	0.0782043
Tumor: Hypoxic	R_NR	ZEB2	FALSE	0.450565	0.0782337
Tumor: Hypoxic	R_NR	SAFB2	FALSE	0.390962	0.0782337
Tumor: Hypoxic	R_NR	SNAI1	FALSE	-0.471179	0.0784463
Tumor: Hypoxic	R_NR	FDFT1	FALSE	-0.795696	0.0787625
Tumor: Hypoxic	R_NR	MAPKAPK5	FALSE	0.226527	0.0788266
Tumor: Hypoxic	R_NR	MAP2K4	FALSE	-0.215478	0.0788659
Tumor: Hypoxic	R_NR	RAE1	FALSE	-0.293418	0.0788666
Tumor: Hypoxic	R_NR	DAGLB	FALSE	-0.281606	0.0791249
Tumor: Hypoxic	R_NR	S100A9	FALSE	3.37569	0.0791249
Tumor: Hypoxic	R_NR	KANK2	FALSE	-0.422778	0.0791484
Tumor: Hypoxic	R_NR	COX6C	FALSE	-0.423335	0.0791484
Tumor: Hypoxic	R_NR	SLC16A7	FALSE	1.21297	0.0791484
Tumor: Hypoxic	R_NR	HNMT	FALSE	0.973654	0.0791484
Tumor: Hypoxic	R_NR	SLC16A1	FALSE	-0.3822	0.0791484
Tumor: Hypoxic	R_NR	PNPLA6	FALSE	0.394815	0.0791484
Tumor: Hypoxic	R_NR	GDF15	FALSE	1.02397	0.0792627
Tumor: Hypoxic	R_NR	CAMKK2	FALSE	0.320978	0.0793057
Tumor: Hypoxic	R_NR	FAM151B	FALSE	0.94728	0.079355
Tumor: Hypoxic	R_NR	IL1RL1	FALSE	-0.684512	0.079355
Tumor: Hypoxic	R_NR	TRIM14	FALSE	0.606078	0.0796706
Tumor: Hypoxic	R_NR	TMEM189	FALSE	0.488657	0.0796706
Tumor: Hypoxic	R_NR	A630001G21RIK	FALSE	0.528645	0.0796706
Tumor: Hypoxic	R_NR	CHRD	FALSE	1.15589	0.0796706
Tumor: Hypoxic	R_NR	NTN4	FALSE	-0.458127	0.0797775
Tumor: Hypoxic	R_NR	TMEM35B	FALSE	0.452708	0.0800053
Tumor: Hypoxic	R_NR	C130074G19RIK	FALSE	1.49776	0.0800157
Tumor: Hypoxic	R_NR	PWWP3A	FALSE	-0.38587	0.0800472
Tumor: Hypoxic	R_NR	PTOV1	FALSE	-0.289983	0.0800472
Tumor: Hypoxic	R_NR	CUL9	FALSE	0.847079	0.0801002
Tumor: Hypoxic	R_NR	KLRD1	FALSE	1.49057	0.080103
Tumor: Hypoxic	R_NR	ALPK1	FALSE	0.779704	0.080189
Tumor: Hypoxic	R_NR	TAP1	FALSE	0.431108	0.080189
Tumor: Hypoxic	R_NR	KMO	FALSE	1.61713	0.080299
Tumor: Hypoxic	R_NR	PTPN18	FALSE	0.610134	0.0804145
Tumor: Hypoxic	R_NR	DPP4	FALSE	1.94557	0.0804145
Tumor: Hypoxic	R_NR	SDF4	FALSE	0.28154	0.0804941
Tumor: Hypoxic	R_NR	NAXE	FALSE	-0.264167	0.0806988
Tumor: Hypoxic	R_NR	LGALS1	FALSE	-0.414692	0.0808441
Tumor: Hypoxic	R_NR	DAG1	FALSE	-0.292847	0.0812839
Tumor: Hypoxic	R_NR	AXIN2	FALSE	0.577485	0.0813004
Tumor: Hypoxic	R_NR	MBP	FALSE	0.899058	0.0813859
Tumor: Hypoxic	R_NR	TMX4	FALSE	-0.301717	0.0814154
Tumor: Hypoxic	R_NR	LDLRAP1	FALSE	0.338057	0.0814854
Tumor: Hypoxic	R_NR	CCDC80	FALSE	2.02725	0.0814919
Tumor: Hypoxic	R_NR	D130040H23RIK	FALSE	0.734417	0.0815294
Tumor: Hypoxic	R_NR	CAR2	FALSE	1.12627	0.0815845
Tumor: Hypoxic	R_NR	HPSE	FALSE	0.665206	0.0816492
Tumor: Hypoxic	R_NR	TTC9	FALSE	-1.2856	0.0819019
Tumor: Hypoxic	R_NR	EEF1G	FALSE	-0.348986	0.0819083
Tumor: Hypoxic	R_NR	GSTT2	FALSE	0.617525	0.0822642
Tumor: Hypoxic	R_NR	ATP6V1G2	FALSE	0.78318	0.0822779
Tumor: Hypoxic	R_NR	S100A4	FALSE	-0.687283	0.0822779
Tumor: Hypoxic	R_NR	BHLHE40	FALSE	-0.454035	0.0824333
Tumor: Hypoxic	R_NR	CEBPE	FALSE	1.86452	0.0824333
Tumor: Hypoxic	R_NR	SAMSN1	FALSE	0.833399	0.0824507
Tumor: Hypoxic	R_NR	SP4	FALSE	0.465661	0.0825737
Tumor: Hypoxic	R_NR	ECHDC3	FALSE	-0.452922	0.0826244
Tumor: Hypoxic	R_NR	TRAJ22	FALSE	1.82217	0.0826244
Tumor: Hypoxic	R_NR	LGALS8	FALSE	0.412796	0.0826244
Tumor: Hypoxic	R_NR	SEPT11	FALSE	-0.288339	0.0827404
Tumor: Hypoxic	R_NR	DENND3	FALSE	0.71292	0.0827404
Tumor: Hypoxic	R_NR	PLPP3	FALSE	0.539915	0.0830907
Tumor: Hypoxic	R_NR	CHORDC1	FALSE	-0.275739	0.0836225
Tumor: Hypoxic	R_NR	TBC1D22B	FALSE	0.337514	0.0836467
Tumor: Hypoxic	R_NR	NREP	FALSE	-0.856613	0.083862
Tumor: Hypoxic	R_NR	SNX27	FALSE	-0.226495	0.0841595
Tumor: Hypoxic	R_NR	S100A16	FALSE	1.04714	0.0841595
Tumor: Hypoxic	R_NR	PPP2R1A	FALSE	-0.252421	0.0841595
Tumor: Hypoxic	R_NR	HOXC6	FALSE	-0.367679	0.0841595
Tumor: Hypoxic	R_NR	PRMT1	FALSE	-0.321763	0.0841595
Tumor: Hypoxic	R_NR	ALG8	FALSE	-0.283827	0.0843746
Tumor: Hypoxic	R_NR	SNX21	FALSE	-0.310053	0.0843746
Tumor: Hypoxic	R_NR	AKR1A1	FALSE	0.284424	0.0844312
Tumor: Hypoxic	R_NR	TRMT5	FALSE	-0.322477	0.0844312
Tumor: Hypoxic	R_NR	SMS	FALSE	-0.407408	0.0845584
Tumor: Hypoxic	R_NR	SUGT1	FALSE	-0.263698	0.0845584
Tumor: Hypoxic	R_NR	SIDT2	FALSE	0.341141	0.0845584
Tumor: Hypoxic	R_NR	CASS4	FALSE	1.44877	0.0845584
Tumor: Hypoxic	R_NR	GRK5	FALSE	0.44461	0.0845584
Tumor: Hypoxic	R_NR	TUBE1	FALSE	-0.713974	0.0845584
Tumor: Hypoxic	R_NR	HGF	FALSE	-0.489225	0.0845584
Tumor: Hypoxic	R_NR	GAK	FALSE	0.199188	0.0845584
Tumor: Hypoxic	R_NR	DRG1	FALSE	-0.319867	0.0845584
Tumor: Hypoxic	R_NR	ADGRA2	FALSE	0.462376	0.0845584
Tumor: Hypoxic	R_NR	CPA6	FALSE	-1.67289	0.0845584
Tumor: Hypoxic	R_NR	GAS2L3	FALSE	-0.36979	0.0846126
Tumor: Hypoxic	R_NR	AIF1L	FALSE	0.619046	0.0846614
Tumor: Hypoxic	R_NR	CARD9	FALSE	1.20575	0.0849401
Tumor: Hypoxic	R_NR	CANX	FALSE	-0.280308	0.0850348
Tumor: Hypoxic	R_NR	BANK1	FALSE	1.46587	0.085136
Tumor: Hypoxic	R_NR	LRRC4	FALSE	1.37739	0.0853148
Tumor: Hypoxic	R_NR	EIF6	FALSE	-0.249844	0.0853276
Tumor: Hypoxic	R_NR	CDKN1B	FALSE	-0.33868	0.0853276
Tumor: Hypoxic	R_NR	STEAP1	FALSE	-0.339553	0.0853276
Tumor: Hypoxic	R_NR	PRPF8	FALSE	-0.224232	0.0856648
Tumor: Hypoxic	R_NR	IQCB1	FALSE	-0.366481	0.0858123
Tumor: Hypoxic	R_NR	GOLPH3L	FALSE	0.399317	0.0858123
Tumor: Hypoxic	R_NR	DOCK1	FALSE	-0.244642	0.0859115
Tumor: Hypoxic	R_NR	RAPGEF5	FALSE	-0.752129	0.0860039
Tumor: Hypoxic	R_NR	BRINP3	FALSE	-0.9492	0.0863448
Tumor: Hypoxic	R_NR	SELENBP1	FALSE	0.768249	0.0863614
Tumor: Hypoxic	R_NR	KLRG1	FALSE	1.48271	0.0863614
Tumor: Hypoxic	R_NR	PAWR	FALSE	-0.362047	0.086383
Tumor: Hypoxic	R_NR	ESYT1	FALSE	0.41266	0.086383
Tumor: Hypoxic	R_NR	WAC	FALSE	-0.316862	0.0864222
Tumor: Hypoxic	R_NR	DDAH1	FALSE	1.2424	0.0864222
Tumor: Hypoxic	R_NR	AIG1	FALSE	0.568284	0.0865011
Tumor: Hypoxic	R_NR	ITGA2B	FALSE	1.07288	0.0866241
Tumor: Hypoxic	R_NR	SPP1	FALSE	-0.642129	0.0866426
Tumor: Hypoxic	R_NR	ERRFI1	FALSE	-0.363668	0.0867094
Tumor: Hypoxic	R_NR	IDUA	FALSE	0.730867	0.0867094
Tumor: Hypoxic	R_NR	ADM	FALSE	0.879909	0.0867848
Tumor: Hypoxic	R_NR	ZFP429	FALSE	0.529819	0.0869115
Tumor: Hypoxic	R_NR	ADCY3	FALSE	0.436004	0.0870118
Tumor: Hypoxic	R_NR	SAMD9L	FALSE	0.411619	0.0874048
Tumor: Hypoxic	R_NR	TMEM70	FALSE	-0.291007	0.0874048
Tumor: Hypoxic	R_NR	KDM1A	FALSE	-0.270761	0.0874048
Tumor: Hypoxic	R_NR	ATP11B	FALSE	0.37385	0.087434
Tumor: Hypoxic	R_NR	MTHFSD	FALSE	0.272705	0.087434
Tumor: Hypoxic	R_NR	RIOK1	FALSE	-0.347044	0.0879154
Tumor: Hypoxic	R_NR	SPATA7	FALSE	-0.451483	0.0880229
Tumor: Hypoxic	R_NR	DENND4C	FALSE	0.277254	0.0880229
Tumor: Hypoxic	R_NR	ITPRIPL1	FALSE	0.410498	0.0880582
Tumor: Hypoxic	R_NR	RNH1	FALSE	-0.223407	0.0880934
Tumor: Hypoxic	R_NR	SERPINB9	FALSE	0.551767	0.0881754
Tumor: Hypoxic	R_NR	DCTN5	FALSE	0.202193	0.0881873
Tumor: Hypoxic	R_NR	4921536K21RIK	FALSE	-0.454616	0.0881873
Tumor: Hypoxic	R_NR	GLTP	FALSE	0.410873	0.0882329
Tumor: Hypoxic	R_NR	RDH11	FALSE	-0.260781	0.0882329
Tumor: Hypoxic	R_NR	TPP1	FALSE	0.355836	0.0882409
Tumor: Hypoxic	R_NR	MRAS	FALSE	-0.330412	0.0882409
Tumor: Hypoxic	R_NR	IL12RB2	FALSE	2.25582	0.0882409
Tumor: Hypoxic	R_NR	FAM110C	FALSE	-0.325155	0.0882409
Tumor: Hypoxic	R_NR	NDUFS2	FALSE	-0.292033	0.0882451
Tumor: Hypoxic	R_NR	TM4SF1	FALSE	-0.50417	0.0883689
Tumor: Hypoxic	R_NR	DOK3	FALSE	0.533217	0.0886397
Tumor: Hypoxic	R_NR	UBASH3B	FALSE	0.377395	0.088641
Tumor: Hypoxic	R_NR	ETF1	FALSE	-0.309237	0.0887114
Tumor: Hypoxic	R_NR	CHSY1	FALSE	0.255027	0.0887833
Tumor: Hypoxic	R_NR	TRAJ15	FALSE	1.81412	0.0887833
Tumor: Hypoxic	R_NR	FANCG	FALSE	0.671448	0.0887833
Tumor: Hypoxic	R_NR	HGSNAT	FALSE	0.340742	0.0888899
Tumor: Hypoxic	R_NR	SUCLA2	FALSE	-0.208898	0.0889554
Tumor: Hypoxic	R_NR	VMN2R29	FALSE	1.42799	0.0889554
Tumor: Hypoxic	R_NR	TSTD3	FALSE	0.497344	0.0891401
Tumor: Hypoxic	R_NR	SLFN8	FALSE	0.44041	0.0891896
Tumor: Hypoxic	R_NR	STX6	FALSE	0.212251	0.0892133
Tumor: Hypoxic	R_NR	PWWP3B	FALSE	-0.812734	0.0895579
Tumor: Hypoxic	R_NR	TRIM59	FALSE	-0.428036	0.0895579
Tumor: Hypoxic	R_NR	GAS7	FALSE	-0.443241	0.0898196
Tumor: Hypoxic	R_NR	EID1	FALSE	-0.270163	0.0898196
Tumor: Hypoxic	R_NR	TBL1X	FALSE	-0.270702	0.0898196
Tumor: Hypoxic	R_NR	DECR2	FALSE	0.342182	0.0898196
Tumor: Hypoxic	R_NR	TANC2	FALSE	0.261084	0.0898362
Tumor: Hypoxic	R_NR	COPA	FALSE	-0.226523	0.0899583
Tumor: Hypoxic	R_NR	NECTIN3	FALSE	-0.370686	0.0900406
Tumor: Hypoxic	R_NR	UBE2E2	FALSE	-0.34258	0.0900625
Tumor: Hypoxic	R_NR	SLC35F5	FALSE	-0.267532	0.0900649
Tumor: Hypoxic	R_NR	KIRREL	FALSE	-0.370326	0.0900694
Tumor: Hypoxic	R_NR	CHRNB1	FALSE	-0.634597	0.0901206
Tumor: Hypoxic	R_NR	CCN2	FALSE	1.0637	0.0901206
Tumor: Hypoxic	R_NR	ELMO2	FALSE	0.28528	0.0901933
Tumor: Hypoxic	R_NR	NECTIN2	FALSE	0.320773	0.0901933
Tumor: Hypoxic	R_NR	IL18	FALSE	0.697574	0.0903348
Tumor: Hypoxic	R_NR	MANEA	FALSE	-0.310579	0.0904464
Tumor: Hypoxic	R_NR	HSP90B1	FALSE	-0.237545	0.0905698
Tumor: Hypoxic	R_NR	TMEM140	FALSE	0.546293	0.0906863
Tumor: Hypoxic	R_NR	CCDC8	FALSE	1.8783	0.0906863
Tumor: Hypoxic	R_NR	SNX7	FALSE	-0.296664	0.090716
Tumor: Hypoxic	R_NR	OGT	FALSE	0.385748	0.0911378
Tumor: Hypoxic	R_NR	MORN1	FALSE	1.17854	0.0911901
Tumor: Hypoxic	R_NR	DKK2	FALSE	-0.79907	0.0911984
Tumor: Hypoxic	R_NR	ATXN1	FALSE	0.3353	0.0911984
Tumor: Hypoxic	R_NR	PPM1L	FALSE	-0.295459	0.091326
Tumor: Hypoxic	R_NR	FARP1	FALSE	-0.306617	0.0913332
Tumor: Hypoxic	R_NR	QSER1	FALSE	-0.264331	0.0913366
Tumor: Hypoxic	R_NR	IFFO1	FALSE	0.298641	0.091488
Tumor: Hypoxic	R_NR	GNAS	FALSE	-0.228133	0.0915816
Tumor: Hypoxic	R_NR	HEATR9	FALSE	1.39608	0.0915816
Tumor: Hypoxic	R_NR	SPATA2	FALSE	-0.275193	0.0916043
Tumor: Hypoxic	R_NR	POLDIP3	FALSE	-0.198456	0.0920976
Tumor: Hypoxic	R_NR	ITGB8	FALSE	-0.605978	0.0927867
Tumor: Hypoxic	R_NR	ATL3	FALSE	-0.238687	0.0928251
Tumor: Hypoxic	R_NR	ZFP867	FALSE	-0.563416	0.0928386
Tumor: Hypoxic	R_NR	KCTD16	FALSE	-0.737431	0.0930641
Tumor: Hypoxic	R_NR	CAPG	FALSE	0.43867	0.0930641
Tumor: Hypoxic	R_NR	FAM234B	FALSE	-0.270917	0.093505
Tumor: Hypoxic	R_NR	DTX3	FALSE	0.334196	0.0935785
Tumor: Hypoxic	R_NR	NDUFS6	FALSE	-0.317126	0.0935935
Tumor: Hypoxic	R_NR	FAM193B	FALSE	0.277341	0.0937418
Tumor: Hypoxic	R_NR	CD209D	FALSE	2.31256	0.0937418
Tumor: Hypoxic	R_NR	FCHSD2	FALSE	0.387846	0.0937418
Tumor: Hypoxic	R_NR	ZC4H2	FALSE	-0.353289	0.0938053
Tumor: Hypoxic	R_NR	IFRD1	FALSE	-0.282859	0.0941865
Tumor: Hypoxic	R_NR	GRB10	FALSE	-0.37141	0.0941865
Tumor: Hypoxic	R_NR	NOTCH2	FALSE	0.470341	0.0941865
Tumor: Hypoxic	R_NR	MAGI1	FALSE	-0.336948	0.0941865
Tumor: Hypoxic	R_NR	TENT5C	FALSE	-0.705604	0.0941865
Tumor: Hypoxic	R_NR	SPTLC1	FALSE	0.251559	0.0944683
Tumor: Hypoxic	R_NR	PAFAH1B3	FALSE	-0.302638	0.0944717
Tumor: Hypoxic	R_NR	GPR137B	FALSE	0.598882	0.0944717
Tumor: Hypoxic	R_NR	NECAP2	FALSE	0.43121	0.0944717
Tumor: Hypoxic	R_NR	PDCL3	FALSE	-0.282803	0.0944959
Tumor: Hypoxic	R_NR	LAPTM4B	FALSE	-0.272091	0.0945032
Tumor: Hypoxic	R_NR	TUBGCP4	FALSE	-0.348915	0.0946884
Tumor: Hypoxic	R_NR	MLXIP	FALSE	0.263803	0.0947964
Tumor: Hypoxic	R_NR	PILRB2	FALSE	0.764079	0.094882
Tumor: Hypoxic	R_NR	LBP	FALSE	2.83684	0.0950792
Tumor: Hypoxic	R_NR	HAGHL	FALSE	0.341179	0.0950792
Tumor: Hypoxic	R_NR	STK36	FALSE	-0.516407	0.0950792
Tumor: Hypoxic	R_NR	AURKA	FALSE	-0.564443	0.0950792
Tumor: Hypoxic	R_NR	OLFR1189	FALSE	-0.55736	0.0950792
Tumor: Hypoxic	R_NR	SORD	FALSE	0.678958	0.0952413
Tumor: Hypoxic	R_NR	FTL1	FALSE	0.520644	0.0952699
Tumor: Hypoxic	R_NR	CD8A	FALSE	1.56385	0.0953592
Tumor: Hypoxic	R_NR	SATB1	FALSE	0.441747	0.0954191
Tumor: Hypoxic	R_NR	PROCR	FALSE	0.687595	0.0955965
Tumor: Hypoxic	R_NR	CHD7	FALSE	0.660083	0.0955965
Tumor: Hypoxic	R_NR	AP2B1	FALSE	-0.236316	0.0956234
Tumor: Hypoxic	R_NR	ITGA11	FALSE	1.99914	0.0956277
Tumor: Hypoxic	R_NR	NR4A1	FALSE	0.531068	0.0956325
Tumor: Hypoxic	R_NR	IFI203	FALSE	0.775573	0.0958478
Tumor: Hypoxic	R_NR	TPRA1	FALSE	0.390782	0.0958478
Tumor: Hypoxic	R_NR	KLRB1F	FALSE	2.25251	0.0958478
Tumor: Hypoxic	R_NR	CEP295	FALSE	-0.358793	0.0958619
Tumor: Hypoxic	R_NR	SLC25A17	FALSE	-0.238454	0.0958619
Tumor: Hypoxic	R_NR	ADAMTS14	FALSE	0.438446	0.0958788
Tumor: Hypoxic	R_NR	FOXF1	FALSE	-0.512794	0.0958788
Tumor: Hypoxic	R_NR	ENPP4	FALSE	0.63008	0.0958788
Tumor: Hypoxic	R_NR	SPEN	FALSE	0.368803	0.0959557
Tumor: Hypoxic	R_NR	CDKN2AIPNL	FALSE	-0.341473	0.0960453
Tumor: Hypoxic	R_NR	GLA	FALSE	0.49088	0.0961825
Tumor: Hypoxic	R_NR	SLC23A2	FALSE	0.441449	0.0961825
Tumor: Hypoxic	R_NR	PRDX3	FALSE	-0.440193	0.0961894
Tumor: Hypoxic	R_NR	CTC1	FALSE	-0.381718	0.0963109
Tumor: Hypoxic	R_NR	CYSLTR2	FALSE	0.957933	0.0965305
Tumor: Hypoxic	R_NR	SULF2	FALSE	1.05055	0.0965611
Tumor: Hypoxic	R_NR	GRAMD1B	FALSE	0.54806	0.0965611
Tumor: Hypoxic	R_NR	CAVIN2	FALSE	-0.440926	0.0965611
Tumor: Hypoxic	R_NR	C1S1	FALSE	1.63717	0.0969288
Tumor: Hypoxic	R_NR	PLAUR	FALSE	0.630597	0.096994
Tumor: Hypoxic	R_NR	NOL12	FALSE	-0.238809	0.0971166
Tumor: Hypoxic	R_NR	PCDH18	FALSE	-0.510473	0.0971166
Tumor: Hypoxic	R_NR	H2-AB1	FALSE	1.34926	0.0971166
Tumor: Hypoxic	R_NR	API5	FALSE	-0.239843	0.0971166
Tumor: Hypoxic	R_NR	COL4A3BP	FALSE	0.297067	0.0971166
Tumor: Hypoxic	R_NR	USP33	FALSE	-0.186468	0.0972573
Tumor: Hypoxic	R_NR	LYN	FALSE	0.415365	0.0973924
Tumor: Hypoxic	R_NR	CMAS	FALSE	0.403298	0.0976059
Tumor: Hypoxic	R_NR	FXYD6	FALSE	1.82263	0.0977204
Tumor: Hypoxic	R_NR	GNAI3	FALSE	-0.263508	0.0978839
Tumor: Hypoxic	R_NR	DKK3	FALSE	0.924641	0.0979705
Tumor: Hypoxic	R_NR	GADD45GIP1	FALSE	-0.27081	0.0980726
Tumor: Hypoxic	R_NR	NCBP3	FALSE	-0.266251	0.0980726
Tumor: Hypoxic	R_NR	GRK3	FALSE	1.04544	0.0980726
Tumor: Hypoxic	R_NR	IPO5	FALSE	-0.21666	0.0980779
Tumor: Hypoxic	R_NR	SH2D3C	FALSE	0.642861	0.0980779
Tumor: Hypoxic	R_NR	TNKS	FALSE	-0.290669	0.0980779
Tumor: Hypoxic	R_NR	ZBTB38	FALSE	0.4705	0.0980779
Tumor: Hypoxic	R_NR	WDR61	FALSE	-0.24637	0.0981804
Tumor: Hypoxic	R_NR	SH3BP5	FALSE	0.536642	0.0984852
Tumor: Hypoxic	R_NR	CCT2	FALSE	-0.236393	0.098791
Tumor: Hypoxic	R_NR	MTLN	FALSE	0.343395	0.098874
Tumor: Hypoxic	R_NR	RBM3	FALSE	-0.35335	0.0991081
Tumor: Hypoxic	R_NR	PNP2	FALSE	1.29012	0.0991081
Tumor: Hypoxic	R_NR	OLFR1191-PS1	FALSE	-1.01963	0.0991418
Tumor: Hypoxic	R_NR	PTPN7	FALSE	0.72292	0.0991418
Tumor: Hypoxic	R_NR	TLCD1	FALSE	-0.60522	0.0991418
Tumor: Hypoxic	R_NR	EFNA4	FALSE	-0.420049	0.0991418
Tumor: Hypoxic	R_NR	ANXA2	FALSE	-0.27776	0.0991418
Tumor: Hypoxic	R_NR	CXXC5	FALSE	0.646848	0.0991418
Tumor: Hypoxic	R_NR	CXCL5	FALSE	2.04367	0.0991418
Tumor: Hypoxic	R_NR	DNAAF3	FALSE	0.977896	0.0998027
Tumor: Hypoxic	R_NR	MNAT1	FALSE	-0.284799	0.0998027
Tumor: Hypoxic	R_NR	TMEM165	FALSE	0.394544	0.100005
Tumor: Hypoxic	R_NR	STMN1	FALSE	-0.486204	0.100337
Tumor: Hypoxic	R_NR	MAP3K20	FALSE	-0.358578	0.100567
Tumor: Hypoxic	R_NR	EID3	FALSE	0.660147	0.100569
Tumor: Hypoxic	R_NR	LRRFIP1	FALSE	-0.342554	0.100618
Tumor: Hypoxic	R_NR	SUSD3	FALSE	0.873649	0.101362
Tumor: Hypoxic	R_NR	CNIH4	FALSE	-0.214528	0.101422
Tumor: Hypoxic	R_NR	RETREG3	FALSE	0.247018	0.101522
Tumor: Hypoxic	R_NR	ETFRF1	FALSE	0.385873	0.101571
Tumor: Hypoxic	R_NR	IGFBP7	FALSE	1.08911	0.101803
Tumor: Hypoxic	R_NR	IFT81	FALSE	-0.416219	0.101933
Tumor: Hypoxic	R_NR	SGMS2	FALSE	0.521112	0.102182
Tumor: Hypoxic	R_NR	IGSF8	FALSE	0.292886	0.102294
Tumor: Hypoxic	R_NR	ASNS	FALSE	-0.368248	0.102294
Tumor: Hypoxic	R_NR	NOTCH4	FALSE	0.517023	0.102294
Tumor: Hypoxic	R_NR	LMO1	FALSE	-0.331132	0.102294
Tumor: Hypoxic	R_NR	CPNE2	FALSE	0.301354	0.102294
Tumor: Hypoxic	R_NR	BTG2	FALSE	0.773239	0.102294
Tumor: Hypoxic	R_NR	TLR4	FALSE	0.798901	0.102294
[truncated: 34,937 more rows]

## Sheet: Tumor ECM_spatial_DEA
cluster	comparison	Symbol	significant	log2FoldChange	padj
Tumor: ECM	R_NR	OSBP	TRUE	-1.36936	4.44814e-27
Tumor: ECM	R_NR	RPE	TRUE	0.835298	8.01589e-12
Tumor: ECM	R_NR	RAP1GDS1	TRUE	0.638203	2.57016e-09
Tumor: ECM	R_NR	DYNC1I1	TRUE	5.6929	5.87816e-09
Tumor: ECM	R_NR	CTNNB1	TRUE	0.820249	5.87816e-09
Tumor: ECM	R_NR	SUB1	TRUE	-0.595101	1.85149e-07
Tumor: ECM	R_NR	NEK7	TRUE	-0.805638	1.85149e-07
Tumor: ECM	R_NR	DESI1	TRUE	-0.649345	4.52073e-07
Tumor: ECM	R_NR	CCL5	TRUE	2.94226	4.52073e-07
Tumor: ECM	R_NR	ECHDC3	TRUE	-1.05199	5.03026e-07
Tumor: ECM	R_NR	SEC24D	TRUE	-0.944243	5.70354e-07
Tumor: ECM	R_NR	CCL8	TRUE	4.72939	7.68602e-07
Tumor: ECM	R_NR	HCFC1R1	TRUE	-0.85043	8.27655e-07
Tumor: ECM	R_NR	IKBIP	TRUE	-0.853308	1.23832e-06
Tumor: ECM	R_NR	PLTP	TRUE	1.83977	1.83704e-06
Tumor: ECM	R_NR	CD22	TRUE	3.50274	4.0995e-06
Tumor: ECM	R_NR	EPHA7	TRUE	-1.49346	4.17336e-06
Tumor: ECM	R_NR	SLC11A1	TRUE	1.55474	4.61772e-06
Tumor: ECM	R_NR	ANKRD29	TRUE	-0.712777	7.73111e-06
Tumor: ECM	R_NR	ORAI3	TRUE	-0.61686	7.82173e-06
Tumor: ECM	R_NR	SNTB1	TRUE	-1.01913	8.43648e-06
Tumor: ECM	R_NR	CD38	TRUE	2.25558	8.43648e-06
Tumor: ECM	R_NR	SRRD	TRUE	-0.694785	8.62975e-06
Tumor: ECM	R_NR	MYO1F	TRUE	1.39976	9.55193e-06
Tumor: ECM	R_NR	CYBB	TRUE	1.62596	1.04531e-05
Tumor: ECM	R_NR	GALNT2	TRUE	0.876309	1.46185e-05
Tumor: ECM	R_NR	MARCO	TRUE	4.18981	1.46185e-05
Tumor: ECM	R_NR	ATP6V0D2	TRUE	4.63927	1.47612e-05
Tumor: ECM	R_NR	VTN	TRUE	3.8611	1.66286e-05
Tumor: ECM	R_NR	SLPI	TRUE	4.79193	1.66286e-05
Tumor: ECM	R_NR	TUBGCP4	TRUE	-0.709289	1.66286e-05
Tumor: ECM	R_NR	BST1	TRUE	2.72617	1.66286e-05
Tumor: ECM	R_NR	EPB41L1	TRUE	-0.518166	1.96926e-05
Tumor: ECM	R_NR	ANKHD1	TRUE	-0.509711	2.0722e-05
Tumor: ECM	R_NR	PGAP1	TRUE	1.3434	2.17944e-05
Tumor: ECM	R_NR	HK3	TRUE	1.49165	2.25584e-05
Tumor: ECM	R_NR	PIRB	TRUE	1.59983	2.25665e-05
Tumor: ECM	R_NR	MARCH1	TRUE	1.50981	2.4751e-05
Tumor: ECM	R_NR	RUNX1T1	TRUE	-1.0908	2.4751e-05
Tumor: ECM	R_NR	IGF1	TRUE	4.63577	2.49651e-05
Tumor: ECM	R_NR	SERPINF1	TRUE	-0.731056	3.01718e-05
Tumor: ECM	R_NR	LACTB2	TRUE	-0.701283	3.01951e-05
Tumor: ECM	R_NR	CD68	TRUE	1.38833	3.05047e-05
Tumor: ECM	R_NR	GNGT2	TRUE	1.14405	3.31184e-05
Tumor: ECM	R_NR	COL6A4	TRUE	-2.19065	3.34593e-05
Tumor: ECM	R_NR	SMPDL3A	TRUE	1.74863	3.3946e-05
Tumor: ECM	R_NR	SNAI2	TRUE	-0.81113	3.3946e-05
Tumor: ECM	R_NR	ARHGAP9	TRUE	1.00937	3.4236e-05
Tumor: ECM	R_NR	CCL24	TRUE	5.62598	3.4236e-05
Tumor: ECM	R_NR	ABCG1	TRUE	1.59279	3.84296e-05
Tumor: ECM	R_NR	SYK	TRUE	1.6505	3.89357e-05
Tumor: ECM	R_NR	NINJ1	TRUE	1.49405	4.39731e-05
Tumor: ECM	R_NR	SELENOP	TRUE	2.45796	5.24714e-05
Tumor: ECM	R_NR	SOX6	TRUE	4.35953	5.67429e-05
Tumor: ECM	R_NR	YIPF5	FALSE	-0.356509	6.70015e-05
Tumor: ECM	R_NR	TYROBP	TRUE	1.27263	6.70015e-05
Tumor: ECM	R_NR	FCER1G	TRUE	0.960257	6.70015e-05
Tumor: ECM	R_NR	ATP13A2	TRUE	1.28918	6.70015e-05
Tumor: ECM	R_NR	CDR2L	TRUE	-0.86047	6.70015e-05
Tumor: ECM	R_NR	SLC8B1	FALSE	0.475722	7.39544e-05
Tumor: ECM	R_NR	CCDC102A	TRUE	-0.748802	7.61403e-05
Tumor: ECM	R_NR	CYBA	TRUE	1.24381	7.61403e-05
Tumor: ECM	R_NR	RNF128	TRUE	1.5391	8.33399e-05
Tumor: ECM	R_NR	SH3RF3	TRUE	0.987819	8.95882e-05
Tumor: ECM	R_NR	ALDH1L2	TRUE	-0.73963	9.24787e-05
Tumor: ECM	R_NR	CPSF1	TRUE	-0.750557	9.24787e-05
Tumor: ECM	R_NR	TRAJ40	TRUE	2.58876	0.00010498
Tumor: ECM	R_NR	UBFD1	FALSE	-0.443032	0.00010498
Tumor: ECM	R_NR	NR1H3	TRUE	1.73712	0.000107003
Tumor: ECM	R_NR	LURAP1L	TRUE	-1.12827	0.000114608
Tumor: ECM	R_NR	ADAM8	TRUE	0.873719	0.000116825
Tumor: ECM	R_NR	CREG1	TRUE	1.32907	0.000120601
Tumor: ECM	R_NR	EVI2A	TRUE	0.522327	0.000120601
Tumor: ECM	R_NR	MFSD7A	TRUE	1.99585	0.000147958
Tumor: ECM	R_NR	TNFRSF21	TRUE	1.22153	0.000162762
Tumor: ECM	R_NR	CTSB	TRUE	1.10243	0.000170438
Tumor: ECM	R_NR	MS4A6D	TRUE	1.07698	0.000179647
Tumor: ECM	R_NR	CDKN2B	TRUE	-1.36307	0.00018508
Tumor: ECM	R_NR	FTH1	TRUE	1.40005	0.00018508
Tumor: ECM	R_NR	PTAFR	TRUE	1.9015	0.00018575
Tumor: ECM	R_NR	ID3	TRUE	0.860944	0.00018575
Tumor: ECM	R_NR	CCL6	TRUE	3.00161	0.000192114
Tumor: ECM	R_NR	GFRA1	TRUE	1.11231	0.000192947
Tumor: ECM	R_NR	PTPRJ	TRUE	1.02066	0.000192947
Tumor: ECM	R_NR	ANO10	FALSE	-0.469852	0.000200847
Tumor: ECM	R_NR	CSGALNACT1	TRUE	1.03411	0.000212105
Tumor: ECM	R_NR	RBM47	TRUE	1.07505	0.000212105
Tumor: ECM	R_NR	FCNA	TRUE	2.90284	0.000214156
Tumor: ECM	R_NR	CD37	TRUE	1.49831	0.00021948
Tumor: ECM	R_NR	MEFV	TRUE	1.98742	0.000224325
Tumor: ECM	R_NR	CRYBG1	TRUE	0.888678	0.000224325
Tumor: ECM	R_NR	LTB	TRUE	1.81256	0.000224325
Tumor: ECM	R_NR	HAP1	TRUE	0.888588	0.000228859
Tumor: ECM	R_NR	COL7A1	TRUE	-0.835818	0.000229374
Tumor: ECM	R_NR	CSF3R	TRUE	2.29415	0.00023077
Tumor: ECM	R_NR	PPT2	TRUE	0.823684	0.00023077
Tumor: ECM	R_NR	PSTPIP2	TRUE	1.20896	0.000233679
Tumor: ECM	R_NR	CACNA1D	TRUE	2.25161	0.000235461
Tumor: ECM	R_NR	UBE3C	FALSE	-0.472802	0.000246067
Tumor: ECM	R_NR	PSAP	TRUE	1.11284	0.000250127
Tumor: ECM	R_NR	CD200R1	TRUE	1.59609	0.000250127
Tumor: ECM	R_NR	EPHX1	TRUE	2.6374	0.000250346
Tumor: ECM	R_NR	RASA4	TRUE	1.25563	0.000251569
Tumor: ECM	R_NR	CTSH	TRUE	0.844939	0.000252725
Tumor: ECM	R_NR	FCRLB	TRUE	1.53957	0.000253178
Tumor: ECM	R_NR	RNF38	FALSE	0.339387	0.000265
Tumor: ECM	R_NR	SLC30A4	FALSE	-0.390164	0.000265
Tumor: ECM	R_NR	APLP1	TRUE	-0.59235	0.000265
Tumor: ECM	R_NR	KDELR3	FALSE	-0.463309	0.000267717
Tumor: ECM	R_NR	CAMK1D	FALSE	0.456424	0.000276245
Tumor: ECM	R_NR	PREX1	TRUE	1.04327	0.000289014
Tumor: ECM	R_NR	PTPRC	TRUE	1.03849	0.000291046
Tumor: ECM	R_NR	NAPEPLD	TRUE	0.957489	0.000291046
Tumor: ECM	R_NR	BSCL2	TRUE	0.956394	0.000292189
Tumor: ECM	R_NR	EDEM1	FALSE	0.353523	0.000292597
Tumor: ECM	R_NR	PPM1E	TRUE	0.985064	0.000292597
Tumor: ECM	R_NR	SELPLG	TRUE	1.0543	0.000292597
Tumor: ECM	R_NR	ZHX2	TRUE	0.637196	0.00030231
Tumor: ECM	R_NR	TREM2	TRUE	1.22499	0.00030231
Tumor: ECM	R_NR	LDLR	TRUE	-0.8011	0.00030231
Tumor: ECM	R_NR	SLC1A4	TRUE	-0.794892	0.000310423
Tumor: ECM	R_NR	SLC7A7	TRUE	0.723821	0.000310423
Tumor: ECM	R_NR	AIF1	TRUE	1.02695	0.000310423
Tumor: ECM	R_NR	SLC8A1	TRUE	1.43892	0.000310423
Tumor: ECM	R_NR	USP48	FALSE	0.467575	0.000327787
Tumor: ECM	R_NR	GUCA1A	TRUE	1.20068	0.000330034
Tumor: ECM	R_NR	FPR1	TRUE	2.54964	0.000342555
Tumor: ECM	R_NR	CLEC4D	TRUE	2.93572	0.000346225
Tumor: ECM	R_NR	PIK3CD	TRUE	1.09513	0.000346225
Tumor: ECM	R_NR	ABCA1	TRUE	1.71487	0.00036966
Tumor: ECM	R_NR	ZDHHC14	TRUE	1.24836	0.00036966
Tumor: ECM	R_NR	FAM102B	FALSE	0.474613	0.00036966
Tumor: ECM	R_NR	MGST1	TRUE	2.76658	0.000369687
Tumor: ECM	R_NR	SLC28A2	TRUE	1.41488	0.000369687
Tumor: ECM	R_NR	CAVIN3	TRUE	-0.517727	0.000371471
Tumor: ECM	R_NR	MEIS2	FALSE	-0.494307	0.000423793
Tumor: ECM	R_NR	SRFBP1	TRUE	-0.512314	0.000426553
Tumor: ECM	R_NR	C3	TRUE	3.36302	0.000431893
Tumor: ECM	R_NR	CAPNS2	TRUE	1.1871	0.000440987
Tumor: ECM	R_NR	PCSK2	TRUE	2.53249	0.000440987
Tumor: ECM	R_NR	SIRPA	TRUE	1.18012	0.000442105
Tumor: ECM	R_NR	CD300A	TRUE	2.13495	0.000463278
Tumor: ECM	R_NR	AB124611	TRUE	1.31509	0.000469773
Tumor: ECM	R_NR	LY6I	TRUE	3.11058	0.000469773
Tumor: ECM	R_NR	MS4A6C	TRUE	0.853543	0.000469773
Tumor: ECM	R_NR	HARBI1	TRUE	-0.672274	0.000474169
Tumor: ECM	R_NR	RUFY3	TRUE	0.634115	0.000480815
Tumor: ECM	R_NR	RAC2	TRUE	1.01473	0.000496104
Tumor: ECM	R_NR	NDUFS6	FALSE	-0.486868	0.000510035
Tumor: ECM	R_NR	TNFAIP8L2	TRUE	1.08898	0.000511684
Tumor: ECM	R_NR	TARM1	TRUE	3.15921	0.000511684
Tumor: ECM	R_NR	CTSS	TRUE	1.60615	0.000511684
Tumor: ECM	R_NR	ARHGAP42	TRUE	-0.778985	0.000511684
Tumor: ECM	R_NR	EEPD1	TRUE	1.68635	0.000514357
Tumor: ECM	R_NR	PDE4B	TRUE	1.45835	0.000517963
Tumor: ECM	R_NR	PMP2	TRUE	-2.06314	0.000529775
Tumor: ECM	R_NR	RASSF4	TRUE	1.1172	0.000531319
Tumor: ECM	R_NR	TRBJ2-2	TRUE	2.66883	0.000556491
Tumor: ECM	R_NR	SASH1	TRUE	1.28383	0.000556491
Tumor: ECM	R_NR	DDHD1	TRUE	1.2946	0.000556491
Tumor: ECM	R_NR	LETMD1	TRUE	-0.559304	0.000556491
Tumor: ECM	R_NR	COL5A2	TRUE	1.20823	0.000556491
Tumor: ECM	R_NR	CFP	TRUE	1.32375	0.000556491
Tumor: ECM	R_NR	ALDH3B1	TRUE	0.91748	0.000559211
Tumor: ECM	R_NR	SESN2	TRUE	-0.703118	0.000559211
Tumor: ECM	R_NR	IGSF6	TRUE	1.37269	0.000598827
Tumor: ECM	R_NR	SLIT2	FALSE	-0.385328	0.000598827
Tumor: ECM	R_NR	SOX10	TRUE	3.77943	0.000623175
Tumor: ECM	R_NR	ST3GAL2	FALSE	0.256695	0.000626278
Tumor: ECM	R_NR	JADE1	TRUE	0.585538	0.000633106
Tumor: ECM	R_NR	THAP3	FALSE	-0.41473	0.000633106
Tumor: ECM	R_NR	WDFY2	TRUE	0.698329	0.000652092
Tumor: ECM	R_NR	EIF3E	FALSE	-0.422277	0.000652646
Tumor: ECM	R_NR	AKR1B10	TRUE	0.692827	0.00065808
Tumor: ECM	R_NR	TMEM86A	TRUE	1.10453	0.000709734
Tumor: ECM	R_NR	MME	TRUE	-1.98328	0.000709734
Tumor: ECM	R_NR	ZFP467	TRUE	1.33426	0.00071586
Tumor: ECM	R_NR	FEZ1	TRUE	1.78848	0.00071586
Tumor: ECM	R_NR	ERRFI1	TRUE	-0.728427	0.000730838
Tumor: ECM	R_NR	TMEM192	FALSE	-0.449557	0.000763837
Tumor: ECM	R_NR	STXBP2	TRUE	1.10942	0.000776378
Tumor: ECM	R_NR	ABCA3	TRUE	0.987414	0.000776378
Tumor: ECM	R_NR	ENTPD1	TRUE	1.20557	0.000776378
Tumor: ECM	R_NR	ARG1	TRUE	2.36265	0.000776378
Tumor: ECM	R_NR	FPR2	TRUE	2.26291	0.000776378
Tumor: ECM	R_NR	ARF1	FALSE	-0.487712	0.000777158
Tumor: ECM	R_NR	GMIP	TRUE	0.661538	0.000784152
Tumor: ECM	R_NR	PDCD1LG2	TRUE	4.231	0.000806407
Tumor: ECM	R_NR	SLC31A2	TRUE	0.867595	0.000829847
Tumor: ECM	R_NR	DAPK1	TRUE	1.33352	0.000862527
Tumor: ECM	R_NR	GIMAP3	TRUE	2.20422	0.000862527
Tumor: ECM	R_NR	NLRP1B	TRUE	1.38719	0.000862527
Tumor: ECM	R_NR	UCP2	TRUE	1.49077	0.000867807
Tumor: ECM	R_NR	MERTK	TRUE	0.732315	0.000880913
Tumor: ECM	R_NR	IL12B	TRUE	1.77452	0.000880913
Tumor: ECM	R_NR	PLA2G7	TRUE	2.2965	0.000886304
Tumor: ECM	R_NR	GPSM3	TRUE	1.07634	0.000892261
Tumor: ECM	R_NR	CD53	TRUE	0.990358	0.000914996
Tumor: ECM	R_NR	KLRA4	TRUE	-0.576766	0.00091756
Tumor: ECM	R_NR	P2RX4	TRUE	1.12358	0.00091756
Tumor: ECM	R_NR	PHYHD1	TRUE	1.75928	0.00091756
Tumor: ECM	R_NR	RGMB	FALSE	0.466244	0.00091756
Tumor: ECM	R_NR	PRXL2B	TRUE	1.32744	0.000933419
Tumor: ECM	R_NR	TNIP1	TRUE	0.592907	0.000935432
Tumor: ECM	R_NR	CCDC125	TRUE	2.51614	0.000935432
Tumor: ECM	R_NR	ZMYND15	TRUE	1.01273	0.000935432
Tumor: ECM	R_NR	PLXNA2	TRUE	0.907072	0.000935432
Tumor: ECM	R_NR	SATB1	TRUE	0.783623	0.000940222
Tumor: ECM	R_NR	DCDC2C	TRUE	1.2282	0.000940222
Tumor: ECM	R_NR	NR4A3	TRUE	1.54982	0.000940222
Tumor: ECM	R_NR	PPM1H	TRUE	0.846462	0.000940222
Tumor: ECM	R_NR	FCGR3	TRUE	1.19424	0.000945538
Tumor: ECM	R_NR	CD300LB	TRUE	1.47972	0.000968497
Tumor: ECM	R_NR	CD40	TRUE	1.18502	0.000981668
Tumor: ECM	R_NR	NXPE5	TRUE	1.60195	0.000981668
Tumor: ECM	R_NR	CTSD	TRUE	1.2536	0.000981668
Tumor: ECM	R_NR	COG4	FALSE	0.371704	0.000981668
Tumor: ECM	R_NR	ACSL3	TRUE	-0.783992	0.000982098
Tumor: ECM	R_NR	F10	TRUE	3.22653	0.00101174
Tumor: ECM	R_NR	SEMA3G	TRUE	2.55473	0.00101281
Tumor: ECM	R_NR	CD302	TRUE	0.9387	0.00102279
Tumor: ECM	R_NR	GDA	TRUE	1.41318	0.00102279
Tumor: ECM	R_NR	IQGAP2	TRUE	1.4595	0.00102582
Tumor: ECM	R_NR	TRAJ42	TRUE	2.63385	0.00103299
Tumor: ECM	R_NR	LCP2	TRUE	1.02138	0.00110775
Tumor: ECM	R_NR	PIR	TRUE	-0.57675	0.00114277
Tumor: ECM	R_NR	ACOD1	TRUE	1.91286	0.00114277
Tumor: ECM	R_NR	ARHGAP45	TRUE	0.946665	0.00114515
Tumor: ECM	R_NR	CPT1A	TRUE	0.927796	0.00114679
Tumor: ECM	R_NR	FRK	TRUE	-0.513737	0.00118025
Tumor: ECM	R_NR	RINL	TRUE	1.08062	0.00118558
Tumor: ECM	R_NR	PTPN18	TRUE	0.938493	0.00118589
Tumor: ECM	R_NR	C3AR1	TRUE	0.792618	0.00118908
Tumor: ECM	R_NR	RAB5C	FALSE	0.30828	0.00122412
Tumor: ECM	R_NR	NCF1	TRUE	0.91324	0.00122412
Tumor: ECM	R_NR	GIMAP8	TRUE	1.74585	0.00124527
Tumor: ECM	R_NR	WFDC17	TRUE	1.95078	0.00124619
Tumor: ECM	R_NR	NCF2	TRUE	1.01702	0.00127209
Tumor: ECM	R_NR	GSAP	TRUE	0.825633	0.001279
Tumor: ECM	R_NR	IL21R	TRUE	1.02722	0.00128218
Tumor: ECM	R_NR	ARRDC4	TRUE	1.44585	0.00128218
Tumor: ECM	R_NR	IRF8	TRUE	1.26675	0.00132252
Tumor: ECM	R_NR	CPNE2	FALSE	0.3778	0.00132459
Tumor: ECM	R_NR	FXYD2	TRUE	2.73006	0.00134058
Tumor: ECM	R_NR	MMP16	TRUE	-0.527067	0.00135037
Tumor: ECM	R_NR	LYN	TRUE	0.516419	0.00136908
Tumor: ECM	R_NR	FERMT3	TRUE	0.856441	0.00139343
Tumor: ECM	R_NR	LRMDA	TRUE	1.43331	0.00147696
Tumor: ECM	R_NR	TM4SF19	TRUE	1.80097	0.00147696
Tumor: ECM	R_NR	CD300C2	TRUE	1.11098	0.00152365
Tumor: ECM	R_NR	SAMD3	TRUE	2.591	0.00152365
Tumor: ECM	R_NR	GPR153	TRUE	-0.921662	0.00154045
Tumor: ECM	R_NR	TMEM106A	TRUE	0.784058	0.00154045
Tumor: ECM	R_NR	GSTT2	TRUE	1.08659	0.00154045
Tumor: ECM	R_NR	HOXA11	TRUE	-0.594507	0.00156613
Tumor: ECM	R_NR	MTMR11	TRUE	-0.746594	0.00156714
Tumor: ECM	R_NR	IRF5	TRUE	0.757819	0.00158383
Tumor: ECM	R_NR	B4GALNT1	TRUE	1.03303	0.0016464
Tumor: ECM	R_NR	HNRNPR	TRUE	-0.856211	0.00165494
Tumor: ECM	R_NR	ACP6	FALSE	-0.443362	0.00165563
Tumor: ECM	R_NR	CD48	TRUE	0.834839	0.00165659
Tumor: ECM	R_NR	ICAM1	TRUE	1.42308	0.00165659
Tumor: ECM	R_NR	NNMT	FALSE	-0.417903	0.0017116
Tumor: ECM	R_NR	BNC1	TRUE	-1.44378	0.00172432
Tumor: ECM	R_NR	ITGB2	TRUE	1.00592	0.00174987
Tumor: ECM	R_NR	ARHGDIB	TRUE	0.843983	0.00177159
Tumor: ECM	R_NR	CCL9	TRUE	1.85045	0.00182419
Tumor: ECM	R_NR	FUCA2	TRUE	0.622432	0.00182669
Tumor: ECM	R_NR	PDE8A	TRUE	1.13365	0.00183972
Tumor: ECM	R_NR	PHGDH	TRUE	-0.530057	0.00184123
Tumor: ECM	R_NR	FCGR2B	TRUE	1.11624	0.00184996
Tumor: ECM	R_NR	PIK3R5	TRUE	1.4096	0.00189182
Tumor: ECM	R_NR	BATF	TRUE	1.33975	0.0018945
Tumor: ECM	R_NR	GANAB	TRUE	-0.536868	0.00190748
Tumor: ECM	R_NR	CD52	TRUE	0.804935	0.00196286
Tumor: ECM	R_NR	ATP1B1	TRUE	2.50939	0.00196546
Tumor: ECM	R_NR	CAMTA2	TRUE	0.503046	0.00196932
Tumor: ECM	R_NR	HIC1	TRUE	-0.692088	0.00196932
Tumor: ECM	R_NR	CCR7	TRUE	1.81306	0.00198372
Tumor: ECM	R_NR	GM2A	TRUE	0.879975	0.00199077
Tumor: ECM	R_NR	SEPT5	FALSE	-0.478812	0.00200371
Tumor: ECM	R_NR	GDF15	TRUE	2.02477	0.00200371
Tumor: ECM	R_NR	EPAS1	TRUE	1.86162	0.00200371
Tumor: ECM	R_NR	CCR5	TRUE	0.878294	0.00200371
Tumor: ECM	R_NR	SKAP2	TRUE	0.647867	0.00202511
Tumor: ECM	R_NR	PLD3	TRUE	0.947939	0.00204103
Tumor: ECM	R_NR	ITGA9	TRUE	0.781612	0.00204103
Tumor: ECM	R_NR	HCAR2	TRUE	2.1769	0.00204103
Tumor: ECM	R_NR	FKBP8	FALSE	0.366553	0.00206185
Tumor: ECM	R_NR	LPCAT2	TRUE	0.838726	0.00206913
Tumor: ECM	R_NR	MAP1A	TRUE	2.27267	0.00214746
Tumor: ECM	R_NR	TMEM51	TRUE	1.05081	0.00214746
Tumor: ECM	R_NR	STARD4	TRUE	-0.682313	0.00215373
Tumor: ECM	R_NR	SLC7A2	TRUE	2.30481	0.00217505
Tumor: ECM	R_NR	HCST	TRUE	1.2822	0.00223837
Tumor: ECM	R_NR	TPCN2	TRUE	0.516281	0.00224852
Tumor: ECM	R_NR	HEATR9	TRUE	1.80249	0.00229596
Tumor: ECM	R_NR	RALA	FALSE	-0.379309	0.00231903
Tumor: ECM	R_NR	CDA	TRUE	-0.98072	0.00231903
Tumor: ECM	R_NR	ARHGAP26	TRUE	1.10964	0.00231903
Tumor: ECM	R_NR	SSH3	TRUE	1.24705	0.00231903
Tumor: ECM	R_NR	KLRA7	TRUE	3.01105	0.00232341
Tumor: ECM	R_NR	KIF13B	TRUE	0.504007	0.00234193
Tumor: ECM	R_NR	SPSB1	FALSE	0.285418	0.00234193
Tumor: ECM	R_NR	ARL6IP1	TRUE	0.859199	0.00234193
Tumor: ECM	R_NR	FAM173A	TRUE	0.507958	0.00237815
Tumor: ECM	R_NR	FBXL5	TRUE	0.905516	0.00238668
Tumor: ECM	R_NR	MAN1C1	TRUE	0.884976	0.00238679
Tumor: ECM	R_NR	CD300LD	TRUE	1.14554	0.0023934
Tumor: ECM	R_NR	TMEM50B	FALSE	0.371769	0.00241614
Tumor: ECM	R_NR	TMEM8	TRUE	1.01506	0.00241614
Tumor: ECM	R_NR	ADGRG1	TRUE	1.19016	0.00242185
Tumor: ECM	R_NR	FRMD4B	TRUE	1.11333	0.00245519
Tumor: ECM	R_NR	RNF149	TRUE	0.852057	0.00247275
Tumor: ECM	R_NR	CXCL16	TRUE	0.790302	0.00247275
Tumor: ECM	R_NR	TFEC	TRUE	1.96508	0.00247275
Tumor: ECM	R_NR	TRPV4	TRUE	2.18751	0.00249423
Tumor: ECM	R_NR	CSF2RA	TRUE	1.00501	0.00249423
Tumor: ECM	R_NR	MREG	TRUE	0.766124	0.00249423
Tumor: ECM	R_NR	AOAH	TRUE	1.1244	0.00256849
Tumor: ECM	R_NR	ZNRF1	FALSE	0.461004	0.00256849
Tumor: ECM	R_NR	BMPR2	FALSE	-0.337672	0.00258825
Tumor: ECM	R_NR	SLAMF7	TRUE	1.70976	0.00258825
Tumor: ECM	R_NR	ITGA4	TRUE	0.93501	0.00260277
Tumor: ECM	R_NR	PTPRCAP	TRUE	1.8222	0.00260755
Tumor: ECM	R_NR	SARNP	FALSE	-0.442422	0.00267362
Tumor: ECM	R_NR	DNAAF2	TRUE	-0.787179	0.00268345
Tumor: ECM	R_NR	BEND4	TRUE	1.10013	0.00268345
Tumor: ECM	R_NR	PDE1A	TRUE	-1.17736	0.00274231
Tumor: ECM	R_NR	UBL3	TRUE	0.63	0.00279626
Tumor: ECM	R_NR	H2-DMA	TRUE	0.992112	0.00280079
Tumor: ECM	R_NR	EPB41L3	TRUE	1.97126	0.00281682
Tumor: ECM	R_NR	F7	TRUE	5.35981	0.0028255
Tumor: ECM	R_NR	SEPT1	TRUE	1.76871	0.00284304
Tumor: ECM	R_NR	TGFB1	FALSE	0.433857	0.00285327
Tumor: ECM	R_NR	CALHM6	TRUE	2.0918	0.00285327
Tumor: ECM	R_NR	TBXAS1	TRUE	0.880403	0.00289205
Tumor: ECM	R_NR	NFAM1	TRUE	1.03828	0.00289222
Tumor: ECM	R_NR	FOLR2	TRUE	2.64829	0.00294018
Tumor: ECM	R_NR	DNASE1L1	TRUE	0.648162	0.00294615
Tumor: ECM	R_NR	HCLS1	TRUE	0.908881	0.00294615
Tumor: ECM	R_NR	SFXN5	TRUE	1.01709	0.00294615
Tumor: ECM	R_NR	IL1RN	TRUE	1.52789	0.00294615
Tumor: ECM	R_NR	ADAP1	TRUE	1.0555	0.00294615
Tumor: ECM	R_NR	NFATC2	TRUE	0.984698	0.00295086
Tumor: ECM	R_NR	RFTN1	TRUE	1.25151	0.0029654
Tumor: ECM	R_NR	TRPM2	TRUE	1.23815	0.00296738
Tumor: ECM	R_NR	ADARB1	TRUE	-0.564355	0.00299535
Tumor: ECM	R_NR	SOCS1	TRUE	1.01777	0.00299535
Tumor: ECM	R_NR	DPYSL3	TRUE	-0.797442	0.00309715
Tumor: ECM	R_NR	PITPNM1	FALSE	0.456475	0.0031274
Tumor: ECM	R_NR	SHANK2	TRUE	-0.591428	0.0031348
Tumor: ECM	R_NR	MS4A7	TRUE	0.88393	0.00319311
Tumor: ECM	R_NR	GMFG	TRUE	0.998526	0.0032007
Tumor: ECM	R_NR	LCK	TRUE	1.84146	0.00322294
Tumor: ECM	R_NR	TIFA	TRUE	0.839517	0.00322294
Tumor: ECM	R_NR	CSF1R	TRUE	1.05807	0.00332329
Tumor: ECM	R_NR	CD84	TRUE	1.38312	0.00332329
Tumor: ECM	R_NR	CAVIN2	TRUE	-0.689447	0.00333741
Tumor: ECM	R_NR	SPI1	TRUE	0.81842	0.00333741
Tumor: ECM	R_NR	TRAJ38	TRUE	2.83706	0.00333856
Tumor: ECM	R_NR	HFE	TRUE	0.830967	0.00335132
Tumor: ECM	R_NR	THY1	TRUE	1.79077	0.00341208
Tumor: ECM	R_NR	MS4A8A	TRUE	3.22224	0.00341208
Tumor: ECM	R_NR	TRPV2	TRUE	0.561185	0.00342407
Tumor: ECM	R_NR	MTAP	FALSE	-0.499155	0.00342465
Tumor: ECM	R_NR	NEURL3	TRUE	0.894742	0.0034351
Tumor: ECM	R_NR	KIF19A	TRUE	1.68988	0.0034351
Tumor: ECM	R_NR	DHRS1	FALSE	0.33885	0.0034351
Tumor: ECM	R_NR	JAGN1	FALSE	-0.493854	0.0034351
Tumor: ECM	R_NR	LST1	TRUE	0.929002	0.0034351
Tumor: ECM	R_NR	MKNK1	TRUE	0.649821	0.00348477
Tumor: ECM	R_NR	EPN2	FALSE	-0.487003	0.00348477
Tumor: ECM	R_NR	MOB1B	FALSE	-0.351313	0.00348477
Tumor: ECM	R_NR	EFNB2	TRUE	-0.631167	0.00353129
Tumor: ECM	R_NR	FLNC	FALSE	-0.443081	0.00353858
Tumor: ECM	R_NR	PIK3R6	TRUE	1.32483	0.0035982
Tumor: ECM	R_NR	GIMAP6	TRUE	1.52854	0.0036482
Tumor: ECM	R_NR	JCHAIN	TRUE	4.45855	0.0036482
Tumor: ECM	R_NR	UNC93B1	TRUE	0.786439	0.00367581
Tumor: ECM	R_NR	GIMAP4	TRUE	1.50074	0.00372426
Tumor: ECM	R_NR	ADGRL3	TRUE	-0.567926	0.00372651
Tumor: ECM	R_NR	LY9	TRUE	1.36574	0.00376643
Tumor: ECM	R_NR	SYNJ1	FALSE	0.438747	0.00376643
Tumor: ECM	R_NR	IKZF1	TRUE	0.918216	0.00379408
Tumor: ECM	R_NR	GIMAP1	TRUE	1.55741	0.00381584
Tumor: ECM	R_NR	GGCT	TRUE	0.5836	0.00381584
Tumor: ECM	R_NR	GGT5	TRUE	1.70771	0.00381825
Tumor: ECM	R_NR	A630001G21RIK	TRUE	0.687137	0.00385064
Tumor: ECM	R_NR	DDI2	FALSE	0.410379	0.0039615
Tumor: ECM	R_NR	ALDH1B1	TRUE	1.76298	0.0039859
Tumor: ECM	R_NR	SYTL2	TRUE	1.83694	0.00400653
Tumor: ECM	R_NR	TRAJ41	TRUE	2.31207	0.00402235
Tumor: ECM	R_NR	NRROS	TRUE	0.997411	0.0040634
Tumor: ECM	R_NR	TRP53INP1	TRUE	1.35649	0.00406942
Tumor: ECM	R_NR	GDE1	FALSE	0.358874	0.00409297
Tumor: ECM	R_NR	PITPNC1	TRUE	1.00977	0.00410436
Tumor: ECM	R_NR	HVCN1	TRUE	1.17924	0.00410436
Tumor: ECM	R_NR	RCN1	FALSE	-0.286639	0.00410436
Tumor: ECM	R_NR	TRF	TRUE	1.91642	0.00410436
Tumor: ECM	R_NR	PRDX5	TRUE	0.713756	0.00411682
Tumor: ECM	R_NR	TCF12	FALSE	0.400226	0.00419565
Tumor: ECM	R_NR	THEMIS2	TRUE	0.892427	0.00420185
Tumor: ECM	R_NR	DHRS3	TRUE	1.23726	0.00421223
Tumor: ECM	R_NR	SLC25A29	TRUE	-0.986791	0.00425355
Tumor: ECM	R_NR	SARS	FALSE	-0.428099	0.00425355
Tumor: ECM	R_NR	SNX21	FALSE	-0.407953	0.0042643
Tumor: ECM	R_NR	ARL5C	TRUE	1.38436	0.00427709
Tumor: ECM	R_NR	N4BP2L1	TRUE	1.14513	0.0043948
Tumor: ECM	R_NR	KLHL22	TRUE	1.31306	0.00439888
Tumor: ECM	R_NR	GPC4	TRUE	-0.500394	0.00444876
Tumor: ECM	R_NR	IRF2	FALSE	0.485044	0.0044731
Tumor: ECM	R_NR	RAB3IL1	TRUE	0.59382	0.00459809
Tumor: ECM	R_NR	SEMA4D	TRUE	1.01746	0.00460794
Tumor: ECM	R_NR	LGMN	TRUE	0.780507	0.00463577
Tumor: ECM	R_NR	AVPI1	TRUE	-0.501594	0.00463577
Tumor: ECM	R_NR	ERO1L	TRUE	-0.906523	0.00463577
Tumor: ECM	R_NR	MID2	TRUE	-0.690969	0.00463577
Tumor: ECM	R_NR	MCEMP1	TRUE	2.25074	0.00463577
Tumor: ECM	R_NR	C1QA	TRUE	0.88416	0.00465597
Tumor: ECM	R_NR	RBFA	FALSE	-0.282735	0.00467576
Tumor: ECM	R_NR	ICOS	TRUE	1.98398	0.00467576
Tumor: ECM	R_NR	DSTN	FALSE	-0.425272	0.00475048
Tumor: ECM	R_NR	DGKA	TRUE	1.06859	0.00483817
Tumor: ECM	R_NR	TPP1	TRUE	0.511005	0.00487306
Tumor: ECM	R_NR	SLC15A3	TRUE	0.913961	0.00488538
Tumor: ECM	R_NR	FCGR1	TRUE	0.67507	0.0048889
Tumor: ECM	R_NR	CNN3	FALSE	-0.260998	0.0048889
Tumor: ECM	R_NR	SDCBP	TRUE	0.516846	0.0048889
Tumor: ECM	R_NR	MYO9B	FALSE	0.365089	0.0048889
Tumor: ECM	R_NR	EFHD2	TRUE	0.602844	0.0049168
Tumor: ECM	R_NR	IGHJ1	TRUE	3.72702	0.00492345
Tumor: ECM	R_NR	ARG2	TRUE	3.83188	0.00495712
Tumor: ECM	R_NR	PLEKHF2	FALSE	0.438964	0.00500038
Tumor: ECM	R_NR	CD300LF	TRUE	0.975448	0.00500038
Tumor: ECM	R_NR	ENO1B	FALSE	-0.490301	0.00504744
Tumor: ECM	R_NR	LY6C2	TRUE	2.03958	0.00504744
Tumor: ECM	R_NR	SLC9A3R1	TRUE	0.558987	0.00506716
Tumor: ECM	R_NR	SLC43A2	TRUE	1.1928	0.00508323
Tumor: ECM	R_NR	PPM1L	FALSE	-0.398963	0.00508617
Tumor: ECM	R_NR	LYNX1	TRUE	-0.589939	0.00510341
Tumor: ECM	R_NR	CD248	TRUE	1.25269	0.0051386
Tumor: ECM	R_NR	ADAP2	TRUE	1.48436	0.0051386
Tumor: ECM	R_NR	PITPNA	FALSE	0.357255	0.00515629
Tumor: ECM	R_NR	CYP7B1	TRUE	2.1931	0.00524747
Tumor: ECM	R_NR	BCL2L12	FALSE	0.301445	0.00530842
Tumor: ECM	R_NR	PTPN22	TRUE	1.14392	0.00533769
Tumor: ECM	R_NR	VPS72	FALSE	-0.475911	0.00537161
Tumor: ECM	R_NR	CTSG	TRUE	3.73335	0.00537519
Tumor: ECM	R_NR	CCN4	TRUE	-0.650677	0.00538679
Tumor: ECM	R_NR	ALAS1	TRUE	0.801483	0.0054089
Tumor: ECM	R_NR	PNISR	FALSE	0.302334	0.0054089
Tumor: ECM	R_NR	CHP2	TRUE	4.3537	0.0054089
Tumor: ECM	R_NR	ZFP469	TRUE	1.6887	0.0054089
Tumor: ECM	R_NR	HOXA13	TRUE	-0.884514	0.0054089
Tumor: ECM	R_NR	ZAP70	TRUE	1.67995	0.00541013
Tumor: ECM	R_NR	ANXA6	TRUE	0.895121	0.00544484
Tumor: ECM	R_NR	DNAJC28	TRUE	1.43729	0.00544484
Tumor: ECM	R_NR	NPL	TRUE	2.74185	0.00544484
Tumor: ECM	R_NR	CYP2U1	TRUE	-0.668751	0.00544484
Tumor: ECM	R_NR	FLI1	TRUE	0.729699	0.0054516
Tumor: ECM	R_NR	LSP1	TRUE	0.616773	0.0054516
Tumor: ECM	R_NR	STAT4	TRUE	1.38105	0.00545211
Tumor: ECM	R_NR	PRDX1	TRUE	0.74113	0.00558043
Tumor: ECM	R_NR	CD36	TRUE	2.6088	0.00564226
Tumor: ECM	R_NR	SIRPB1C	TRUE	0.783997	0.00564226
Tumor: ECM	R_NR	RALGPS1	TRUE	0.817702	0.00564226
Tumor: ECM	R_NR	DNAJB2	FALSE	-0.368544	0.00565725
Tumor: ECM	R_NR	ACTA2	TRUE	2.02291	0.00565725
Tumor: ECM	R_NR	RBPMS2	TRUE	-0.597178	0.00565725
Tumor: ECM	R_NR	RAB27A	TRUE	1.11289	0.00565725
Tumor: ECM	R_NR	RBP2	TRUE	-0.65301	0.0057268
Tumor: ECM	R_NR	ABCC5	TRUE	0.618168	0.00574943
Tumor: ECM	R_NR	MAP3K8	TRUE	0.923945	0.00574988
Tumor: ECM	R_NR	HSPA4	FALSE	-0.295606	0.00577716
Tumor: ECM	R_NR	CYP51	TRUE	-0.993092	0.00578138
Tumor: ECM	R_NR	SMAGP	TRUE	0.928318	0.00578138
Tumor: ECM	R_NR	TM6SF1	TRUE	0.705928	0.00579305
Tumor: ECM	R_NR	GORASP2	FALSE	-0.275047	0.00583863
Tumor: ECM	R_NR	HLF	TRUE	-1.21928	0.00589851
Tumor: ECM	R_NR	FGD3	TRUE	0.778744	0.00589851
Tumor: ECM	R_NR	APOBR	TRUE	0.706777	0.00589851
Tumor: ECM	R_NR	TNS2	TRUE	-0.533268	0.00598622
Tumor: ECM	R_NR	GM11808	FALSE	-0.39332	0.00598622
Tumor: ECM	R_NR	ITK	TRUE	1.75389	0.00599742
Tumor: ECM	R_NR	TEC	TRUE	0.626301	0.00601588
Tumor: ECM	R_NR	MAP3K1	TRUE	0.774363	0.00601588
Tumor: ECM	R_NR	SLCO3A1	TRUE	0.973065	0.00601588
Tumor: ECM	R_NR	ZFP991	TRUE	0.866439	0.00602655
Tumor: ECM	R_NR	TMSB4X	TRUE	0.504496	0.00602655
Tumor: ECM	R_NR	IGHJ4	TRUE	3.11026	0.00602655
Tumor: ECM	R_NR	ALDH7A1	FALSE	-0.407137	0.00602655
Tumor: ECM	R_NR	SMARCD3	FALSE	-0.420487	0.00604444
Tumor: ECM	R_NR	RBPJ	FALSE	-0.456006	0.00609982
Tumor: ECM	R_NR	WAS	TRUE	0.772089	0.00613449
Tumor: ECM	R_NR	EPS15L1	FALSE	0.269065	0.00613449
Tumor: ECM	R_NR	CEBPA	TRUE	1.18056	0.006144
Tumor: ECM	R_NR	GIMAP9	TRUE	1.58389	0.00624142
Tumor: ECM	R_NR	FCHSD2	TRUE	0.651909	0.00624142
Tumor: ECM	R_NR	RGS17	TRUE	-0.726982	0.00624142
Tumor: ECM	R_NR	AKR1A1	FALSE	0.349815	0.00625751
Tumor: ECM	R_NR	SH3TC1	TRUE	1.27383	0.00626419
Tumor: ECM	R_NR	LYZ1	TRUE	1.50831	0.00628148
Tumor: ECM	R_NR	IL1R1	TRUE	1.69677	0.00628148
Tumor: ECM	R_NR	PDZRN3	TRUE	1.3003	0.00628148
Tumor: ECM	R_NR	ZEB2	TRUE	0.538629	0.00633237
Tumor: ECM	R_NR	TMEM26	TRUE	2.38745	0.00633237
Tumor: ECM	R_NR	ZMPSTE24	FALSE	0.262287	0.00633237
Tumor: ECM	R_NR	THBS1	TRUE	2.10786	0.00635047
Tumor: ECM	R_NR	ANKRD50	FALSE	-0.390186	0.00635047
Tumor: ECM	R_NR	PACSIN3	TRUE	-0.661188	0.00635761
Tumor: ECM	R_NR	HTRA1	FALSE	-0.449678	0.00636835
Tumor: ECM	R_NR	FADS2	TRUE	-0.913201	0.00636835
Tumor: ECM	R_NR	EMB	TRUE	0.721042	0.00637124
Tumor: ECM	R_NR	SAFB2	FALSE	0.43317	0.00637571
Tumor: ECM	R_NR	FAM174A	TRUE	0.586422	0.00648703
Tumor: ECM	R_NR	C1QB	TRUE	0.708977	0.0065488
Tumor: ECM	R_NR	ATP1B3	TRUE	0.508511	0.00657876
Tumor: ECM	R_NR	TXK	TRUE	1.54295	0.00658395
Tumor: ECM	R_NR	ATP6V1E1	FALSE	0.416604	0.00658395
Tumor: ECM	R_NR	TRBV29	TRUE	3.31206	0.00658395
Tumor: ECM	R_NR	FGR	TRUE	0.82604	0.00667367
Tumor: ECM	R_NR	ATP6V0B	FALSE	0.349046	0.00667367
Tumor: ECM	R_NR	UBE2O	FALSE	-0.407758	0.00667367
Tumor: ECM	R_NR	NGEF	TRUE	1.74047	0.00670487
Tumor: ECM	R_NR	GPR132	TRUE	1.28632	0.00670487
Tumor: ECM	R_NR	RAB27B	TRUE	-0.975126	0.00670487
Tumor: ECM	R_NR	PAK1	FALSE	0.370977	0.00677486
Tumor: ECM	R_NR	RAB37	TRUE	1.67745	0.0068744
Tumor: ECM	R_NR	RORA	TRUE	1.21352	0.00689581
Tumor: ECM	R_NR	PLCL2	TRUE	0.536653	0.00689581
Tumor: ECM	R_NR	GLRX	TRUE	0.84585	0.00689968
Tumor: ECM	R_NR	VEGFC	TRUE	-0.730933	0.00693129
Tumor: ECM	R_NR	SNX10	FALSE	0.47838	0.00696586
Tumor: ECM	R_NR	C1QC	TRUE	0.766639	0.00697941
Tumor: ECM	R_NR	FOSB	TRUE	0.938542	0.0069847
Tumor: ECM	R_NR	ENC1	FALSE	0.485143	0.0069847
Tumor: ECM	R_NR	CLEC4A1	TRUE	1.07142	0.0069847
Tumor: ECM	R_NR	CLEC4E	TRUE	1.90322	0.0069847
Tumor: ECM	R_NR	IGKC	TRUE	4.34803	0.00700402
Tumor: ECM	R_NR	ATF7	FALSE	-0.319294	0.00700402
Tumor: ECM	R_NR	SESTD1	TRUE	-0.573665	0.00702182
Tumor: ECM	R_NR	MAP1LC3A	TRUE	-0.528717	0.00702182
Tumor: ECM	R_NR	NREP	TRUE	-1.0911	0.00702182
Tumor: ECM	R_NR	HMGN5	TRUE	-0.696694	0.0070538
Tumor: ECM	R_NR	LYST	TRUE	0.612594	0.00706643
Tumor: ECM	R_NR	TRIQK	TRUE	-1.04716	0.00712857
Tumor: ECM	R_NR	SHFL	TRUE	1.08294	0.00712857
Tumor: ECM	R_NR	CBX4	FALSE	-0.328226	0.00716942
Tumor: ECM	R_NR	MICALL2	FALSE	-0.464159	0.0072316
Tumor: ECM	R_NR	ADAM19	TRUE	0.847223	0.00723725
Tumor: ECM	R_NR	IL18BP	TRUE	1.60617	0.00735452
Tumor: ECM	R_NR	HEXA	TRUE	0.542648	0.00736589
Tumor: ECM	R_NR	TENT4B	FALSE	0.422644	0.00736589
Tumor: ECM	R_NR	RHOG	FALSE	0.441114	0.00747209
Tumor: ECM	R_NR	TLNRD1	FALSE	0.425605	0.00753217
Tumor: ECM	R_NR	CCL11	TRUE	2.8281	0.00759887
Tumor: ECM	R_NR	SEMA3A	FALSE	-0.472952	0.00762932
Tumor: ECM	R_NR	BLVRB	TRUE	0.799106	0.00780876
Tumor: ECM	R_NR	IKBKE	TRUE	0.823236	0.00781737
Tumor: ECM	R_NR	TRAJ39	TRUE	2.23486	0.00781737
Tumor: ECM	R_NR	CD2	TRUE	2.03278	0.00782223
Tumor: ECM	R_NR	TBC1D9	TRUE	0.742827	0.00783787
Tumor: ECM	R_NR	HIST1H2AI	TRUE	-0.858415	0.00784933
Tumor: ECM	R_NR	SEMA4A	TRUE	1.68949	0.00784933
Tumor: ECM	R_NR	CREM	TRUE	0.619223	0.00789801
Tumor: ECM	R_NR	ANXA4	FALSE	0.47337	0.0079159
Tumor: ECM	R_NR	ARHGAP30	TRUE	0.80393	0.0079159
Tumor: ECM	R_NR	MBOAT2	TRUE	-0.732968	0.00792818
Tumor: ECM	R_NR	EPSTI1	TRUE	0.923879	0.00793027
Tumor: ECM	R_NR	GBA2	FALSE	0.499847	0.00793027
Tumor: ECM	R_NR	PELI1	FALSE	0.462672	0.00797792
Tumor: ECM	R_NR	GIMAP7	TRUE	1.84863	0.0080103
Tumor: ECM	R_NR	NOS2	TRUE	1.58349	0.0080103
Tumor: ECM	R_NR	SPINT2	TRUE	1.64235	0.0080103
Tumor: ECM	R_NR	PICALM	TRUE	0.54531	0.0081852
Tumor: ECM	R_NR	TLE2	FALSE	-0.48574	0.0081852
Tumor: ECM	R_NR	CCDC88B	TRUE	0.97123	0.00820851
Tumor: ECM	R_NR	ARID4A	FALSE	0.498624	0.00820851
Tumor: ECM	R_NR	ORAI1	FALSE	0.440382	0.00832698
Tumor: ECM	R_NR	PLEKHA2	TRUE	0.69182	0.00840561
Tumor: ECM	R_NR	SELL	TRUE	1.96777	0.00840884
Tumor: ECM	R_NR	TNIK	TRUE	1.77361	0.00846164
Tumor: ECM	R_NR	PRKCD	TRUE	0.573972	0.00853584
Tumor: ECM	R_NR	RHOX5	FALSE	-0.420112	0.00853584
Tumor: ECM	R_NR	ATF5	TRUE	-0.567077	0.00854668
Tumor: ECM	R_NR	PTPN21	FALSE	-0.396665	0.00856925
Tumor: ECM	R_NR	CALCRL	TRUE	0.834194	0.00860186
Tumor: ECM	R_NR	GRINA	TRUE	0.904519	0.00860186
Tumor: ECM	R_NR	TRAFD1	TRUE	0.725769	0.00860186
Tumor: ECM	R_NR	BC028528	TRUE	0.746215	0.00863202
Tumor: ECM	R_NR	2310022A10RIK	FALSE	0.276638	0.00863685
Tumor: ECM	R_NR	PLD4	TRUE	0.698338	0.00864035
Tumor: ECM	R_NR	SEC11C	FALSE	0.317626	0.00864035
Tumor: ECM	R_NR	CYP4V3	TRUE	0.707271	0.00864035
Tumor: ECM	R_NR	PET100	FALSE	0.435419	0.00864035
Tumor: ECM	R_NR	XLR	FALSE	-0.484942	0.00864035
Tumor: ECM	R_NR	IL10RB	TRUE	0.524471	0.00864035
Tumor: ECM	R_NR	MAU2	FALSE	0.299292	0.00864035
Tumor: ECM	R_NR	SCD2	TRUE	-0.669583	0.00864035
Tumor: ECM	R_NR	VAMP8	FALSE	0.433389	0.00864035
Tumor: ECM	R_NR	IL4RA	TRUE	0.686777	0.00867364
Tumor: ECM	R_NR	ERICH1	FALSE	0.453938	0.00867364
Tumor: ECM	R_NR	ARL11	TRUE	1.13696	0.00867364
Tumor: ECM	R_NR	MS4A4B	TRUE	2.13181	0.00867364
Tumor: ECM	R_NR	MPDZ	FALSE	-0.498576	0.00867364
Tumor: ECM	R_NR	TNFRSF18	TRUE	1.3123	0.00867364
Tumor: ECM	R_NR	IKZF3	TRUE	2.02269	0.00867364
Tumor: ECM	R_NR	GLCE	TRUE	-0.646065	0.00871335
Tumor: ECM	R_NR	ATG9B	TRUE	-1.41481	0.00874903
Tumor: ECM	R_NR	GLTP	FALSE	0.472912	0.00878735
Tumor: ECM	R_NR	GSTM5	TRUE	-0.659212	0.00878735
Tumor: ECM	R_NR	CRIP1	TRUE	1.08397	0.00878735
Tumor: ECM	R_NR	ARAP1	TRUE	0.658939	0.00878919
Tumor: ECM	R_NR	NAAA	TRUE	0.636111	0.00879729
Tumor: ECM	R_NR	CDC42EP5	FALSE	-0.499865	0.00879782
Tumor: ECM	R_NR	GM13889	TRUE	1.81151	0.00887881
Tumor: ECM	R_NR	H3F3A	FALSE	0.28132	0.00893946
Tumor: ECM	R_NR	ELAVL2	FALSE	-0.434801	0.00893946
Tumor: ECM	R_NR	GCH1	TRUE	0.827224	0.00894493
Tumor: ECM	R_NR	IGFBP6	TRUE	-0.756234	0.00897128
Tumor: ECM	R_NR	GALNT6	TRUE	1.15061	0.00904932
Tumor: ECM	R_NR	CLCN7	TRUE	0.598079	0.00911336
Tumor: ECM	R_NR	IL10RA	TRUE	0.802186	0.00911336
Tumor: ECM	R_NR	NPC2	TRUE	0.839275	0.00911457
Tumor: ECM	R_NR	SKIV2L	FALSE	0.353515	0.0091444
Tumor: ECM	R_NR	EML4	FALSE	0.330586	0.00915996
Tumor: ECM	R_NR	KBTBD11	TRUE	1.27216	0.00916229
Tumor: ECM	R_NR	5730455P16RIK	FALSE	-0.411277	0.00917362
Tumor: ECM	R_NR	GM14325	TRUE	-0.684343	0.00919409
Tumor: ECM	R_NR	SORT1	TRUE	2.23528	0.00919409
Tumor: ECM	R_NR	NFKBIA	FALSE	0.410782	0.00922321
Tumor: ECM	R_NR	SCD4	TRUE	-1.42029	0.00924733
Tumor: ECM	R_NR	MITF	TRUE	1.01871	0.00927212
Tumor: ECM	R_NR	STAB1	TRUE	0.86742	0.00927349
Tumor: ECM	R_NR	ROCK2	FALSE	-0.32921	0.0092904
Tumor: ECM	R_NR	AP3B1	FALSE	0.295621	0.00933483
Tumor: ECM	R_NR	RALGDS	TRUE	0.707923	0.00936536
Tumor: ECM	R_NR	PTK2	FALSE	-0.330486	0.00936536
Tumor: ECM	R_NR	SHC2	TRUE	-0.827327	0.00944037
Tumor: ECM	R_NR	PDE1B	TRUE	1.09424	0.00944563
Tumor: ECM	R_NR	LRFN3	TRUE	-0.522876	0.00945492
Tumor: ECM	R_NR	MFSD6	TRUE	1.23932	0.00946568
Tumor: ECM	R_NR	CRPPA	TRUE	-0.814884	0.00947538
Tumor: ECM	R_NR	LAPTM5	TRUE	0.673138	0.00947538
Tumor: ECM	R_NR	TRAJ18	TRUE	2.11078	0.00952686
Tumor: ECM	R_NR	CITED2	TRUE	-0.574688	0.00954441
Tumor: ECM	R_NR	BCL6	FALSE	0.39772	0.00954441
Tumor: ECM	R_NR	GAP43	TRUE	0.895831	0.00966467
Tumor: ECM	R_NR	ACP2	FALSE	0.494761	0.00969315
Tumor: ECM	R_NR	MDGA1	TRUE	0.756125	0.00969956
Tumor: ECM	R_NR	KIF26B	TRUE	-1.0674	0.00972983
Tumor: ECM	R_NR	FAM169B	TRUE	2.25527	0.00989721
Tumor: ECM	R_NR	KLHDC8B	TRUE	1.54866	0.0100601
Tumor: ECM	R_NR	MAN2A1	FALSE	0.338207	0.010133
Tumor: ECM	R_NR	PYCARD	TRUE	0.724683	0.010133
Tumor: ECM	R_NR	BTK	TRUE	0.834781	0.010133
Tumor: ECM	R_NR	TNFRSF1B	TRUE	0.950664	0.0101765
Tumor: ECM	R_NR	JCAD	FALSE	-0.380362	0.0101831
Tumor: ECM	R_NR	PTPN1	FALSE	0.411633	0.0102435
Tumor: ECM	R_NR	PSTPIP1	TRUE	0.901473	0.0102998
Tumor: ECM	R_NR	LRP2	TRUE	-1.16071	0.0103232
Tumor: ECM	R_NR	SRGN	TRUE	0.868571	0.0103776
Tumor: ECM	R_NR	KATNB1	FALSE	0.335173	0.0104171
Tumor: ECM	R_NR	RSBN1L	FALSE	0.344206	0.0104171
Tumor: ECM	R_NR	TRAJ7	TRUE	2.0719	0.0104188
Tumor: ECM	R_NR	ABCD2	TRUE	2.23665	0.0104534
Tumor: ECM	R_NR	RAB8B	FALSE	0.49118	0.0104534
Tumor: ECM	R_NR	BATF3	TRUE	0.835043	0.0104534
Tumor: ECM	R_NR	HDDC2	FALSE	-0.42002	0.0105799
Tumor: ECM	R_NR	H2-M2	TRUE	3.26084	0.0106219
Tumor: ECM	R_NR	TMEM268	FALSE	0.465616	0.010703
Tumor: ECM	R_NR	RCSD1	TRUE	1.03471	0.010703
Tumor: ECM	R_NR	MCAT	FALSE	-0.462675	0.010742
Tumor: ECM	R_NR	MAGEE1	TRUE	-0.585584	0.0107906
Tumor: ECM	R_NR	LXN	TRUE	-0.778547	0.0107906
Tumor: ECM	R_NR	PTPN6	TRUE	0.695878	0.0107906
Tumor: ECM	R_NR	SSBP4	FALSE	0.44396	0.0107906
Tumor: ECM	R_NR	CARS	FALSE	-0.389829	0.0107957
Tumor: ECM	R_NR	DLX4	TRUE	-1.0406	0.0108358
Tumor: ECM	R_NR	CAPG	FALSE	0.471454	0.0108358
Tumor: ECM	R_NR	PRKAG2	TRUE	0.509203	0.0108358
Tumor: ECM	R_NR	JAG1	FALSE	-0.357871	0.0108592
Tumor: ECM	R_NR	CRLF2	TRUE	0.57946	0.0108592
Tumor: ECM	R_NR	CD3D	TRUE	1.97642	0.0108592
Tumor: ECM	R_NR	PWWP3A	FALSE	-0.446725	0.01087
Tumor: ECM	R_NR	TRAJ20	TRUE	2.13388	0.0110828
Tumor: ECM	R_NR	SP100	TRUE	0.664561	0.0110828
Tumor: ECM	R_NR	P2RX7	TRUE	0.829234	0.0110828
Tumor: ECM	R_NR	GPX7	TRUE	2.28826	0.0111583
Tumor: ECM	R_NR	MAF	TRUE	0.984663	0.0113339
Tumor: ECM	R_NR	IST1	FALSE	0.290474	0.0113339
Tumor: ECM	R_NR	BIN2	TRUE	0.613744	0.0113584
Tumor: ECM	R_NR	MAP3K5	TRUE	0.592872	0.0113584
Tumor: ECM	R_NR	CBX6	FALSE	-0.353441	0.0114216
Tumor: ECM	R_NR	ANKRD66	TRUE	1.28724	0.0114694
Tumor: ECM	R_NR	SHTN1	TRUE	0.961922	0.0115805
Tumor: ECM	R_NR	MAP2	TRUE	1.46296	0.0115805
Tumor: ECM	R_NR	TALDO1	TRUE	0.550005	0.0116139
Tumor: ECM	R_NR	CYTH4	TRUE	0.649652	0.0116139
Tumor: ECM	R_NR	CD4	TRUE	1.91479	0.0116869
Tumor: ECM	R_NR	UBE2C	TRUE	-0.511879	0.0117837
Tumor: ECM	R_NR	S1PR4	TRUE	2.16782	0.0118456
Tumor: ECM	R_NR	HOXC10	TRUE	-0.543141	0.0118497
Tumor: ECM	R_NR	CPNE8	TRUE	-1.1023	0.0118497
Tumor: ECM	R_NR	TMEM208	FALSE	0.440055	0.0118671
Tumor: ECM	R_NR	SNX20	TRUE	0.739275	0.0118978
Tumor: ECM	R_NR	CD14	TRUE	1.86623	0.0119588
Tumor: ECM	R_NR	NCF4	TRUE	0.647806	0.0119936
Tumor: ECM	R_NR	MAN2B2	TRUE	1.005	0.0120151
Tumor: ECM	R_NR	SH2D2A	TRUE	1.84077	0.0121023
Tumor: ECM	R_NR	CTSW	TRUE	1.7883	0.0121023
Tumor: ECM	R_NR	TMCC1	FALSE	0.398584	0.0121023
Tumor: ECM	R_NR	IRAK2	TRUE	0.58166	0.0121032
Tumor: ECM	R_NR	H2-T24	TRUE	0.985804	0.0121318
Tumor: ECM	R_NR	LCAT	TRUE	0.877178	0.0122017
Tumor: ECM	R_NR	ITGA1	TRUE	1.07862	0.0122088
Tumor: ECM	R_NR	CTLA4	TRUE	1.54285	0.012241
Tumor: ECM	R_NR	TMEM141	TRUE	1.03007	0.0122769
Tumor: ECM	R_NR	RHBDF2	TRUE	0.578779	0.0123539
Tumor: ECM	R_NR	RSRP1	TRUE	0.613199	0.0123607
Tumor: ECM	R_NR	AGMO	TRUE	1.15398	0.0124392
Tumor: ECM	R_NR	APBA1	TRUE	1.41985	0.0124673
Tumor: ECM	R_NR	PEX2	FALSE	-0.305332	0.0124835
Tumor: ECM	R_NR	DHCR24	TRUE	-0.767109	0.0125815
Tumor: ECM	R_NR	APOL8	TRUE	-0.871004	0.0125849
Tumor: ECM	R_NR	NUAK2	TRUE	0.988757	0.01262
Tumor: ECM	R_NR	KCTD11	TRUE	-0.607833	0.0126322
Tumor: ECM	R_NR	ENG	TRUE	0.872126	0.0126322
Tumor: ECM	R_NR	RICTOR	TRUE	-1.08227	0.0126322
Tumor: ECM	R_NR	PAK3	TRUE	-1.23989	0.0126322
Tumor: ECM	R_NR	LRCH4	FALSE	0.431361	0.0126322
Tumor: ECM	R_NR	COG8	FALSE	0.284118	0.0126322
Tumor: ECM	R_NR	TLE6	TRUE	-0.60721	0.0126322
Tumor: ECM	R_NR	CRAMP1L	FALSE	0.325078	0.012668
Tumor: ECM	R_NR	FCGR4	TRUE	1.23654	0.012668
Tumor: ECM	R_NR	XDH	TRUE	1.00579	0.012668
Tumor: ECM	R_NR	RASAL3	TRUE	0.960977	0.012668
Tumor: ECM	R_NR	CDYL2	FALSE	0.333983	0.012668
Tumor: ECM	R_NR	M6PR	FALSE	0.417279	0.012668
Tumor: ECM	R_NR	NSFL1C	TRUE	-0.571771	0.0126913
Tumor: ECM	R_NR	DCLRE1C	TRUE	0.677228	0.0126913
Tumor: ECM	R_NR	PECAM1	TRUE	1.10325	0.0127075
Tumor: ECM	R_NR	ZFP219	FALSE	0.359504	0.0127709
Tumor: ECM	R_NR	ATP6V0E	FALSE	0.297133	0.0127806
Tumor: ECM	R_NR	SASH3	TRUE	0.780751	0.0128202
Tumor: ECM	R_NR	PRCP	FALSE	0.424271	0.0128384
Tumor: ECM	R_NR	LUZP4	FALSE	-0.454657	0.0128932
Tumor: ECM	R_NR	SMPDL3B	TRUE	1.10448	0.013186
Tumor: ECM	R_NR	MSRB1	TRUE	0.669893	0.0132387
Tumor: ECM	R_NR	ASAP1	FALSE	-0.466066	0.0132431
Tumor: ECM	R_NR	S1PR3	TRUE	1.68126	0.0132609
Tumor: ECM	R_NR	AXIN2	TRUE	0.84986	0.0132609
Tumor: ECM	R_NR	CAMK4	TRUE	1.3188	0.0132751
Tumor: ECM	R_NR	ACAP1	TRUE	0.941939	0.0133205
Tumor: ECM	R_NR	LYZ2	TRUE	1.31349	0.0133205
Tumor: ECM	R_NR	PHACTR2	TRUE	0.700309	0.0133995
Tumor: ECM	R_NR	SEMA6A	TRUE	-0.545966	0.0134452
Tumor: ECM	R_NR	SLC48A1	TRUE	0.613544	0.0134495
Tumor: ECM	R_NR	NIPSNAP2	TRUE	-0.521573	0.0134687
Tumor: ECM	R_NR	CDH18	TRUE	-1.28507	0.013475
Tumor: ECM	R_NR	SOD2	TRUE	0.699996	0.013475
Tumor: ECM	R_NR	LRMP	TRUE	0.80734	0.0135852
Tumor: ECM	R_NR	HIST1H2BC	TRUE	-0.822858	0.0136554
Tumor: ECM	R_NR	APH1C	TRUE	1.74076	0.0136788
Tumor: ECM	R_NR	PDE7A	TRUE	-0.820362	0.0136788
Tumor: ECM	R_NR	CD80	TRUE	1.32851	0.0137969
Tumor: ECM	R_NR	DENND1B	FALSE	0.381464	0.0137982
Tumor: ECM	R_NR	CDKAL1	FALSE	0.379387	0.0137982
Tumor: ECM	R_NR	SQLE	TRUE	-0.887509	0.01398
Tumor: ECM	R_NR	AP2S1	FALSE	0.25771	0.01398
Tumor: ECM	R_NR	STARD8	TRUE	1.09878	0.0140309
Tumor: ECM	R_NR	HECTD2	TRUE	0.511175	0.0140382
Tumor: ECM	R_NR	MANEA	FALSE	-0.418537	0.0141273
Tumor: ECM	R_NR	TNFRSF4	TRUE	0.867341	0.0141273
Tumor: ECM	R_NR	ITM2C	FALSE	0.461988	0.014149
Tumor: ECM	R_NR	ELL2	FALSE	0.436965	0.0142278
Tumor: ECM	R_NR	ZXDB	TRUE	-0.888348	0.0142278
Tumor: ECM	R_NR	EIF4G3	FALSE	0.221022	0.0142278
Tumor: ECM	R_NR	BCL2L11	TRUE	0.570721	0.0143238
Tumor: ECM	R_NR	LPL	TRUE	0.982833	0.0144604
Tumor: ECM	R_NR	MATK	TRUE	1.43268	0.0144616
Tumor: ECM	R_NR	MS4A14	TRUE	0.708104	0.0144616
Tumor: ECM	R_NR	B430306N03RIK	TRUE	1.00942	0.0144616
Tumor: ECM	R_NR	FADS1	TRUE	-0.68486	0.0144826
Tumor: ECM	R_NR	STRA6L	TRUE	1.8742	0.0145921
Tumor: ECM	R_NR	NABP1	TRUE	0.706408	0.0146485
Tumor: ECM	R_NR	ERMARD	TRUE	0.536384	0.014778
Tumor: ECM	R_NR	CPED1	TRUE	1.74967	0.0148754
Tumor: ECM	R_NR	DUSP2	TRUE	0.870761	0.0150035
Tumor: ECM	R_NR	MTHFD2L	FALSE	-0.443576	0.0150289
Tumor: ECM	R_NR	HSBP1	FALSE	0.305722	0.0150948
Tumor: ECM	R_NR	CTSC	TRUE	1.16095	0.0151442
Tumor: ECM	R_NR	ATP6V1A	TRUE	0.521651	0.0151442
Tumor: ECM	R_NR	FDPS	TRUE	-0.888609	0.0151442
Tumor: ECM	R_NR	RBM15	FALSE	-0.38016	0.0151538
Tumor: ECM	R_NR	CBFA2T3	TRUE	1.48484	0.0151538
Tumor: ECM	R_NR	EGR1	TRUE	1.32953	0.0151538
Tumor: ECM	R_NR	TMEM150B	TRUE	1.25836	0.0152412
Tumor: ECM	R_NR	PCDH10	TRUE	-1.03847	0.0154112
Tumor: ECM	R_NR	CYFIP2	TRUE	0.889904	0.0154598
Tumor: ECM	R_NR	NCBP3	FALSE	-0.325239	0.0155042
Tumor: ECM	R_NR	FAT1	FALSE	0.273902	0.0155042
Tumor: ECM	R_NR	PRKAB1	FALSE	-0.302731	0.015535
Tumor: ECM	R_NR	OTUB2	TRUE	-0.688345	0.015536
Tumor: ECM	R_NR	N4BP1	FALSE	0.398519	0.0155437
Tumor: ECM	R_NR	DENND1C	TRUE	0.952913	0.0155437
Tumor: ECM	R_NR	SLFN2	TRUE	0.881347	0.0155437
Tumor: ECM	R_NR	ZFP622	FALSE	-0.318514	0.0155461
Tumor: ECM	R_NR	PIGZ	TRUE	1.47347	0.0157896
Tumor: ECM	R_NR	SORL1	TRUE	1.13768	0.0160395
Tumor: ECM	R_NR	IRAK3	TRUE	1.09232	0.0160727
Tumor: ECM	R_NR	ABCA2	FALSE	0.361678	0.0161384
Tumor: ECM	R_NR	NCKAP1L	TRUE	0.646981	0.0161384
Tumor: ECM	R_NR	WNT2B	TRUE	1.55857	0.0161458
Tumor: ECM	R_NR	ABHD13	FALSE	0.287286	0.0162098
Tumor: ECM	R_NR	TNF	TRUE	1.04402	0.0162536
Tumor: ECM	R_NR	PTTG1IP	TRUE	-0.666239	0.0162833
Tumor: ECM	R_NR	SNX32	TRUE	1.41062	0.0164508
Tumor: ECM	R_NR	EFNB1	TRUE	0.554655	0.0164852
Tumor: ECM	R_NR	CCRL2	TRUE	1.68356	0.0164852
Tumor: ECM	R_NR	CDH10	TRUE	-1.45355	0.0164852
Tumor: ECM	R_NR	HRH2	TRUE	1.0419	0.0164903
Tumor: ECM	R_NR	PXYLP1	TRUE	0.938471	0.0165358
Tumor: ECM	R_NR	GAMT	FALSE	-0.424278	0.0165456
Tumor: ECM	R_NR	CRIP2	TRUE	0.64631	0.0165684
Tumor: ECM	R_NR	AP1G1	FALSE	0.327211	0.0165909
Tumor: ECM	R_NR	IL2RB	TRUE	1.57494	0.0166298
Tumor: ECM	R_NR	EVL	FALSE	0.401676	0.0167565
Tumor: ECM	R_NR	STRA6	TRUE	-0.995588	0.0169638
Tumor: ECM	R_NR	MOCS3	FALSE	-0.316247	0.0169982
Tumor: ECM	R_NR	TRIB3	TRUE	-0.840013	0.0169982
Tumor: ECM	R_NR	ADGRE5	TRUE	1.49687	0.0169982
Tumor: ECM	R_NR	CWC15	FALSE	-0.265014	0.0169982
Tumor: ECM	R_NR	GIMAP5	TRUE	1.53433	0.0169982
Tumor: ECM	R_NR	3830403N18RIK	FALSE	-0.358735	0.0169982
Tumor: ECM	R_NR	KRT80	TRUE	1.11913	0.0169982
Tumor: ECM	R_NR	LRRC25	TRUE	0.67512	0.0169982
Tumor: ECM	R_NR	GPR68	TRUE	1.66369	0.0170373
Tumor: ECM	R_NR	ZFP60	TRUE	-0.855803	0.0170668
Tumor: ECM	R_NR	AA467197	TRUE	0.625987	0.0170668
Tumor: ECM	R_NR	MMP23	TRUE	1.87922	0.0170668
Tumor: ECM	R_NR	RARG	FALSE	-0.3339	0.0170668
Tumor: ECM	R_NR	PTGER2	TRUE	1.38807	0.0170668
Tumor: ECM	R_NR	CALD1	FALSE	-0.317579	0.0171692
Tumor: ECM	R_NR	NDUFA13	FALSE	0.280631	0.0172523
Tumor: ECM	R_NR	MEIS1	TRUE	-0.639431	0.0173066
Tumor: ECM	R_NR	HINT3	FALSE	-0.278303	0.0173066
Tumor: ECM	R_NR	EGLN3	TRUE	-0.78041	0.0176058
Tumor: ECM	R_NR	AGTRAP	TRUE	0.622156	0.0176567
Tumor: ECM	R_NR	CCDC71L	FALSE	0.416949	0.0176875
Tumor: ECM	R_NR	DNAJC12	FALSE	0.409642	0.0176951
Tumor: ECM	R_NR	SH2D1A	TRUE	2.13856	0.017716
Tumor: ECM	R_NR	INPP5J	TRUE	2.08594	0.017716
Tumor: ECM	R_NR	ETV6	FALSE	0.424362	0.0177339
Tumor: ECM	R_NR	CCL3	TRUE	1.30341	0.0177339
Tumor: ECM	R_NR	SLC25A45	TRUE	0.555981	0.0177339
Tumor: ECM	R_NR	ATXN10	FALSE	-0.390591	0.017814
Tumor: ECM	R_NR	SF3B3	FALSE	0.277497	0.017814
Tumor: ECM	R_NR	RDH14	FALSE	-0.291635	0.017814
Tumor: ECM	R_NR	TNKS1BP1	TRUE	-0.545286	0.0178577
Tumor: ECM	R_NR	SC5D	TRUE	-0.603066	0.0178577
Tumor: ECM	R_NR	TNFAIP2	TRUE	0.852811	0.0178577
Tumor: ECM	R_NR	HACD4	TRUE	0.790934	0.01794
Tumor: ECM	R_NR	SPINT1	TRUE	-0.55021	0.01794
Tumor: ECM	R_NR	OPLAH	TRUE	1.26941	0.01794
Tumor: ECM	R_NR	ATF6B	FALSE	0.39742	0.018222
Tumor: ECM	R_NR	AOC3	TRUE	1.99332	0.0183064
Tumor: ECM	R_NR	TFG	FALSE	-0.322307	0.0183064
Tumor: ECM	R_NR	FAM83G	FALSE	-0.361271	0.0183064
Tumor: ECM	R_NR	PTOV1	FALSE	-0.333972	0.0183423
Tumor: ECM	R_NR	EML3	FALSE	0.226463	0.0183741
Tumor: ECM	R_NR	USF2	FALSE	0.350313	0.0184249
Tumor: ECM	R_NR	NUPR1	TRUE	-0.642183	0.0184249
Tumor: ECM	R_NR	GZMA	TRUE	2.25378	0.0185451
Tumor: ECM	R_NR	NIPBL	FALSE	-0.351304	0.0185651
Tumor: ECM	R_NR	IL16	TRUE	0.768622	0.01895
Tumor: ECM	R_NR	DMXL2	TRUE	0.70068	0.0189796
Tumor: ECM	R_NR	MS4A6B	TRUE	0.654745	0.0190713
Tumor: ECM	R_NR	PBXIP1	TRUE	1.12942	0.0192677
Tumor: ECM	R_NR	ANXA2	FALSE	-0.330199	0.0192677
Tumor: ECM	R_NR	CTNNAL1	TRUE	-0.614176	0.0193198
Tumor: ECM	R_NR	CREBZF	FALSE	0.349406	0.0195373
Tumor: ECM	R_NR	RUNX1	FALSE	-0.425132	0.0195444
Tumor: ECM	R_NR	PAQR7	TRUE	0.776105	0.0195914
Tumor: ECM	R_NR	IFT43	FALSE	-0.263572	0.0195932
Tumor: ECM	R_NR	CNDP2	TRUE	0.597862	0.0196606
Tumor: ECM	R_NR	KSR2	TRUE	1.946	0.0196606
Tumor: ECM	R_NR	ITGAL	TRUE	0.85006	0.0196606
Tumor: ECM	R_NR	LHX9	TRUE	1.01018	0.019736
Tumor: ECM	R_NR	APOE	TRUE	1.29219	0.0198758
Tumor: ECM	R_NR	TUBA1A	FALSE	-0.361921	0.0199052
Tumor: ECM	R_NR	AI413582	FALSE	0.280259	0.0199872
Tumor: ECM	R_NR	WWP1	FALSE	0.384864	0.0199872
Tumor: ECM	R_NR	CCDC28B	FALSE	0.334966	0.0199872
Tumor: ECM	R_NR	INSIG1	TRUE	-0.90814	0.0199872
Tumor: ECM	R_NR	ANPEP	TRUE	1.23391	0.0201477
Tumor: ECM	R_NR	RILPL2	FALSE	0.465507	0.0202198
Tumor: ECM	R_NR	EN1	FALSE	-0.421971	0.0202891
Tumor: ECM	R_NR	SIRT7	FALSE	0.448206	0.0202891
Tumor: ECM	R_NR	COL12A1	TRUE	1.8184	0.020297
Tumor: ECM	R_NR	VAV1	TRUE	0.646771	0.0203543
Tumor: ECM	R_NR	UCN2	TRUE	-0.789654	0.0203681
Tumor: ECM	R_NR	CD74	TRUE	1.42986	0.0203681
Tumor: ECM	R_NR	ATP1A3	TRUE	1.22983	0.0203808
Tumor: ECM	R_NR	DELE1	FALSE	-0.276595	0.0203808
Tumor: ECM	R_NR	ACAT2	TRUE	-0.720165	0.0204978
Tumor: ECM	R_NR	PPP1R14A	TRUE	1.63138	0.0205173
Tumor: ECM	R_NR	BRPF1	FALSE	0.245023	0.0205173
Tumor: ECM	R_NR	MAN2A2	FALSE	0.340818	0.0205173
Tumor: ECM	R_NR	TRAJ34	TRUE	1.93443	0.0205173
Tumor: ECM	R_NR	MOCOS	TRUE	0.773459	0.0206597
Tumor: ECM	R_NR	VWF	TRUE	1.04545	0.02069
Tumor: ECM	R_NR	TGM2	TRUE	0.699526	0.02069
Tumor: ECM	R_NR	PEAR1	TRUE	0.964086	0.0207008
Tumor: ECM	R_NR	MXD1	TRUE	0.989382	0.0207166
Tumor: ECM	R_NR	CLEC2D	TRUE	0.608462	0.0207584
Tumor: ECM	R_NR	SLC4A4	TRUE	-0.659055	0.0208071
Tumor: ECM	R_NR	ZBTB32	TRUE	1.4513	0.0208989
Tumor: ECM	R_NR	TNFRSF14	TRUE	0.623769	0.0208989
Tumor: ECM	R_NR	CFB	TRUE	1.59576	0.0210313
Tumor: ECM	R_NR	TK2	FALSE	0.359137	0.0210313
Tumor: ECM	R_NR	PCOLCE	TRUE	-0.689599	0.0210635
Tumor: ECM	R_NR	SAP30L	FALSE	-0.316187	0.0211541
Tumor: ECM	R_NR	ATP8B1	TRUE	1.75526	0.0211541
Tumor: ECM	R_NR	RIPK3	TRUE	0.923094	0.0211716
Tumor: ECM	R_NR	PGRMC1	FALSE	-0.456155	0.0212746
Tumor: ECM	R_NR	CXCL12	TRUE	2.74344	0.0212747
Tumor: ECM	R_NR	SDC3	TRUE	0.765009	0.0212903
Tumor: ECM	R_NR	OLFR1189	TRUE	-0.660941	0.0213357
Tumor: ECM	R_NR	RIPOR2	TRUE	1.88916	0.0213877
Tumor: ECM	R_NR	SUSD3	TRUE	0.699765	0.0213877
Tumor: ECM	R_NR	HSPA9	FALSE	-0.413106	0.0214798
Tumor: ECM	R_NR	SUMF1	FALSE	0.280246	0.0215175
Tumor: ECM	R_NR	OLFR810	TRUE	-1.2932	0.0216685
Tumor: ECM	R_NR	TACC1	TRUE	0.563322	0.0217201
Tumor: ECM	R_NR	LAMP1	FALSE	0.467501	0.0218548
Tumor: ECM	R_NR	ATP6V0C	FALSE	0.448786	0.0219627
Tumor: ECM	R_NR	ARHGEF10L	TRUE	0.886228	0.0220796
Tumor: ECM	R_NR	NOP10	FALSE	-0.305709	0.0220814
Tumor: ECM	R_NR	PKNOX2	FALSE	0.38697	0.0220814
Tumor: ECM	R_NR	APOC2	TRUE	1.28896	0.0220814
Tumor: ECM	R_NR	GALNT7	FALSE	0.416422	0.0220913
Tumor: ECM	R_NR	PRELID2	FALSE	-0.478445	0.0221489
Tumor: ECM	R_NR	EEF1G	FALSE	-0.375302	0.0221918
Tumor: ECM	R_NR	CRLS1	FALSE	-0.33816	0.0222065
Tumor: ECM	R_NR	SERPINE2	TRUE	1.57092	0.0222065
Tumor: ECM	R_NR	CTNNA1	FALSE	-0.261197	0.0222065
Tumor: ECM	R_NR	ENPP1	TRUE	1.41917	0.0222603
Tumor: ECM	R_NR	FAM83F	TRUE	0.958203	0.0223774
Tumor: ECM	R_NR	SEC23A	FALSE	-0.40321	0.0226528
Tumor: ECM	R_NR	PIM2	TRUE	0.835574	0.022886
Tumor: ECM	R_NR	TICAM2	TRUE	1.10367	0.022886
Tumor: ECM	R_NR	PCYOX1	FALSE	0.198031	0.0228863
Tumor: ECM	R_NR	ZFP970	FALSE	-0.471316	0.0228901
Tumor: ECM	R_NR	MAP11	FALSE	0.268583	0.0229267
Tumor: ECM	R_NR	SH2B2	TRUE	0.816088	0.0229278
Tumor: ECM	R_NR	FZD8	TRUE	-0.846939	0.0229278
Tumor: ECM	R_NR	MAN2B1	TRUE	0.664256	0.0230294
Tumor: ECM	R_NR	CD274	TRUE	1.23495	0.0230294
Tumor: ECM	R_NR	PKN2	FALSE	-0.342147	0.023031
Tumor: ECM	R_NR	KANK2	TRUE	-0.549876	0.023031
Tumor: ECM	R_NR	TLR2	TRUE	0.76454	0.0230508
Tumor: ECM	R_NR	MIF4GD	FALSE	0.320781	0.0231237
Tumor: ECM	R_NR	SKAP1	TRUE	1.6513	0.0231237
Tumor: ECM	R_NR	PPP1R16B	TRUE	1.76514	0.0231237
Tumor: ECM	R_NR	TXNL1	FALSE	-0.299969	0.0231237
Tumor: ECM	R_NR	TBK1	FALSE	0.363995	0.0231305
Tumor: ECM	R_NR	CORO1B	FALSE	0.398363	0.0233377
Tumor: ECM	R_NR	EHD4	TRUE	0.583701	0.0234555
Tumor: ECM	R_NR	SENP6	FALSE	-0.292567	0.023543
Tumor: ECM	R_NR	AATF	TRUE	-0.519003	0.0237708
Tumor: ECM	R_NR	SMPD5	TRUE	1.24897	0.0237708
Tumor: ECM	R_NR	2310009B15RIK	FALSE	-0.418648	0.0237708
Tumor: ECM	R_NR	IL12RB2	TRUE	1.76447	0.0237708
Tumor: ECM	R_NR	DYNC1LI1	FALSE	-0.33498	0.0239583
Tumor: ECM	R_NR	WDR37	FALSE	0.421314	0.0241321
Tumor: ECM	R_NR	EMC2	FALSE	-0.279334	0.0241321
Tumor: ECM	R_NR	TTC38	TRUE	1.23126	0.0241321
Tumor: ECM	R_NR	SLC35E4	FALSE	-0.357366	0.0241991
Tumor: ECM	R_NR	NCK2	TRUE	-0.673239	0.0242184
Tumor: ECM	R_NR	ATXN7L1	FALSE	0.465358	0.0242184
Tumor: ECM	R_NR	SLC38A6	TRUE	0.560811	0.0242398
Tumor: ECM	R_NR	HIGD2A	FALSE	0.215405	0.0242957
Tumor: ECM	R_NR	PNPO	TRUE	0.601631	0.0243517
Tumor: ECM	R_NR	ZDHHC7	FALSE	0.224508	0.0244588
Tumor: ECM	R_NR	PHLDA1	TRUE	0.551186	0.0245804
Tumor: ECM	R_NR	EEF2KMT	FALSE	-0.366721	0.0246075
Tumor: ECM	R_NR	DUSP6	FALSE	0.379202	0.0246967
Tumor: ECM	R_NR	GULP1	TRUE	-0.510603	0.024708
Tumor: ECM	R_NR	PCDH18	FALSE	-0.449492	0.0247189
Tumor: ECM	R_NR	COL4A3BP	FALSE	0.295509	0.0247305
Tumor: ECM	R_NR	UBE2G2	FALSE	-0.262877	0.0247335
Tumor: ECM	R_NR	IFI204	TRUE	0.704053	0.0247519
Tumor: ECM	R_NR	PLA2G2E	TRUE	1.55084	0.0248159
Tumor: ECM	R_NR	MASP1	TRUE	-1.71541	0.0248981
Tumor: ECM	R_NR	CTSZ	TRUE	0.541558	0.0249925
Tumor: ECM	R_NR	PAG1	TRUE	0.645875	0.0250586
Tumor: ECM	R_NR	LRP4	TRUE	1.06876	0.0250586
Tumor: ECM	R_NR	SSR2	FALSE	-0.311711	0.0250586
Tumor: ECM	R_NR	CAR2	TRUE	1.26193	0.025128
Tumor: ECM	R_NR	CRYZL2	TRUE	1.26692	0.0252279
Tumor: ECM	R_NR	GALNT12	FALSE	0.447886	0.0252422
Tumor: ECM	R_NR	MPEG1	TRUE	0.806194	0.0253088
Tumor: ECM	R_NR	GM21188	TRUE	1.02846	0.0253088
Tumor: ECM	R_NR	P2RX3	TRUE	-0.761489	0.0253088
Tumor: ECM	R_NR	ATP8A1	TRUE	0.635986	0.0253088
Tumor: ECM	R_NR	SMIM24	TRUE	1.19119	0.0253088
Tumor: ECM	R_NR	KCTD12	TRUE	0.82706	0.0254092
Tumor: ECM	R_NR	TPPP3	TRUE	1.0204	0.0254244
Tumor: ECM	R_NR	HDHD5	FALSE	0.362291	0.0254256
Tumor: ECM	R_NR	IKBKB	FALSE	0.443582	0.0254654
Tumor: ECM	R_NR	PRKCQ	TRUE	1.84881	0.0255474
Tumor: ECM	R_NR	LAT	TRUE	1.66253	0.0256307
Tumor: ECM	R_NR	PGLYRP1	TRUE	1.01737	0.0256307
Tumor: ECM	R_NR	HMOX2	FALSE	0.22152	0.0257381
Tumor: ECM	R_NR	NAGPA	FALSE	0.419022	0.0257381
Tumor: ECM	R_NR	CAT	FALSE	0.4363	0.0257381
Tumor: ECM	R_NR	SDF4	FALSE	0.257236	0.0258011
Tumor: ECM	R_NR	ARRB1	TRUE	0.62474	0.0258153
Tumor: ECM	R_NR	ERLEC1	FALSE	-0.407718	0.0258911
Tumor: ECM	R_NR	ZDHHC15	TRUE	1.86447	0.0260804
Tumor: ECM	R_NR	FAM135A	FALSE	-0.470326	0.0260804
Tumor: ECM	R_NR	EMC4	FALSE	-0.271633	0.0261076
Tumor: ECM	R_NR	ARHGAP24	TRUE	-0.618104	0.0261658
Tumor: ECM	R_NR	ASPA	TRUE	-1.26827	0.0261727
Tumor: ECM	R_NR	RETNLA	TRUE	4.06262	0.0262204
Tumor: ECM	R_NR	SLC25A24	FALSE	-0.308526	0.0262329
Tumor: ECM	R_NR	SERPINA3G	TRUE	1.39486	0.0262836
Tumor: ECM	R_NR	RAB19	TRUE	1.2882	0.0262836
Tumor: ECM	R_NR	SLC37A2	TRUE	0.974245	0.0262836
Tumor: ECM	R_NR	PSD4	TRUE	0.668536	0.0262912
Tumor: ECM	R_NR	GZMK	TRUE	2.66907	0.0263364
Tumor: ECM	R_NR	NFAT5	FALSE	0.260005	0.0266654
Tumor: ECM	R_NR	LILRB4A	TRUE	0.780243	0.0269118
Tumor: ECM	R_NR	ATP6AP2	FALSE	0.354091	0.0269118
Tumor: ECM	R_NR	NIPAL3	TRUE	0.882395	0.0269118
Tumor: ECM	R_NR	HOPX	TRUE	0.784852	0.0269118
Tumor: ECM	R_NR	NOD1	TRUE	0.876765	0.0269202
Tumor: ECM	R_NR	RARRES2	TRUE	2.46984	0.026935
Tumor: ECM	R_NR	CD163	TRUE	2.38413	0.0269684
Tumor: ECM	R_NR	RRAS	FALSE	-0.26845	0.0271781
Tumor: ECM	R_NR	CMAH	TRUE	3.47355	0.0271906
Tumor: ECM	R_NR	DNAAF3	TRUE	1.26852	0.0272904
Tumor: ECM	R_NR	TRAJ22	TRUE	1.79526	0.0272904
Tumor: ECM	R_NR	SEPT7	FALSE	-0.292467	0.0272904
Tumor: ECM	R_NR	TRBC1	TRUE	1.91232	0.0272904
Tumor: ECM	R_NR	PLXNA1	FALSE	0.46745	0.0273198
Tumor: ECM	R_NR	GLIPR2	FALSE	0.457514	0.0273528
Tumor: ECM	R_NR	KYNU	TRUE	2.02574	0.0274045
Tumor: ECM	R_NR	MMP25	TRUE	1.5359	0.0274045
Tumor: ECM	R_NR	KBTBD8	TRUE	0.639475	0.0274638
Tumor: ECM	R_NR	FAM210B	FALSE	-0.337795	0.0276804
Tumor: ECM	R_NR	H2-KE6	FALSE	0.428819	0.0276804
Tumor: ECM	R_NR	TCN2	TRUE	0.944156	0.0277403
Tumor: ECM	R_NR	GNAI3	FALSE	-0.233615	0.027771
Tumor: ECM	R_NR	SDCCAG8	FALSE	0.350256	0.0278064
Tumor: ECM	R_NR	AKNA	FALSE	0.492713	0.0278402
Tumor: ECM	R_NR	ACVRL1	TRUE	0.759851	0.0278402
Tumor: ECM	R_NR	CRACR2B	TRUE	1.15138	0.0278402
Tumor: ECM	R_NR	TRAJ37	TRUE	2.12398	0.0278402
Tumor: ECM	R_NR	NR3C2	TRUE	0.870062	0.0278402
Tumor: ECM	R_NR	RNASEL	TRUE	1.1069	0.0278452
Tumor: ECM	R_NR	FARP1	FALSE	-0.407569	0.0278452
Tumor: ECM	R_NR	ADAMTS10	TRUE	0.544866	0.0278452
Tumor: ECM	R_NR	CYB5R3	FALSE	-0.376755	0.0278452
Tumor: ECM	R_NR	CYP27A1	TRUE	0.658195	0.0279012
Tumor: ECM	R_NR	ARL14EP	FALSE	-0.276612	0.0280004
Tumor: ECM	R_NR	NOTCH2	FALSE	0.481011	0.0280004
Tumor: ECM	R_NR	DENND3	TRUE	0.747439	0.0280004
Tumor: ECM	R_NR	SMAP2	FALSE	0.439811	0.0281057
Tumor: ECM	R_NR	SLC25A23	TRUE	0.564906	0.0281057
Tumor: ECM	R_NR	SOCS3	TRUE	0.610278	0.0281776
Tumor: ECM	R_NR	EBF4	TRUE	-0.798818	0.0282751
Tumor: ECM	R_NR	DENND4B	TRUE	0.570844	0.0282751
Tumor: ECM	R_NR	FDFT1	TRUE	-0.761332	0.0283034
Tumor: ECM	R_NR	AATK	TRUE	1.03809	0.0283034
Tumor: ECM	R_NR	ADGRE1	TRUE	0.679705	0.0283034
Tumor: ECM	R_NR	PTGR1	TRUE	0.648643	0.0283731
Tumor: ECM	R_NR	RHOF	TRUE	0.822504	0.028521
Tumor: ECM	R_NR	TMEM252	TRUE	1.4833	0.0285257
Tumor: ECM	R_NR	TSNAX	FALSE	-0.394201	0.0285435
Tumor: ECM	R_NR	ENAH	TRUE	1.87388	0.0286145
Tumor: ECM	R_NR	HSD17B11	FALSE	0.396246	0.0287645
Tumor: ECM	R_NR	TMEM184B	FALSE	-0.231754	0.0290384
Tumor: ECM	R_NR	DOCK2	TRUE	0.649822	0.0291172
Tumor: ECM	R_NR	IFNG	TRUE	2.17483	0.0291172
Tumor: ECM	R_NR	CD151	FALSE	-0.304626	0.0291979
Tumor: ECM	R_NR	PARD6G	FALSE	-0.334726	0.0292177
Tumor: ECM	R_NR	CGNL1	TRUE	1.53079	0.0293127
Tumor: ECM	R_NR	VWA8	FALSE	-0.337508	0.0293698
Tumor: ECM	R_NR	CLEC9A	TRUE	1.915	0.0294355
Tumor: ECM	R_NR	TRAF3IP3	TRUE	0.900264	0.0294355
Tumor: ECM	R_NR	TRNP1	FALSE	-0.437767	0.029441
Tumor: ECM	R_NR	B3GAT3	FALSE	0.283422	0.0294692
Tumor: ECM	R_NR	GM5934	TRUE	-0.853668	0.0298046
Tumor: ECM	R_NR	PITX1	TRUE	-0.940075	0.0298097
Tumor: ECM	R_NR	UNC13A	TRUE	-0.964483	0.029896
Tumor: ECM	R_NR	SIGMAR1	FALSE	-0.429984	0.0299425
Tumor: ECM	R_NR	FCOR	TRUE	2.26516	0.0299425
Tumor: ECM	R_NR	NFE2L2	FALSE	0.420447	0.03006
Tumor: ECM	R_NR	TRIM24	FALSE	-0.361203	0.0302498
Tumor: ECM	R_NR	TRAJ6	TRUE	1.92398	0.0302498
Tumor: ECM	R_NR	TYK2	TRUE	0.579314	0.0302923
Tumor: ECM	R_NR	PRPSAP2	FALSE	-0.415946	0.0302923
Tumor: ECM	R_NR	CD27	TRUE	1.94858	0.0302923
Tumor: ECM	R_NR	UPP1	TRUE	0.501559	0.030305
Tumor: ECM	R_NR	CAPN6	TRUE	-0.882112	0.030305
Tumor: ECM	R_NR	TMEM200A	TRUE	-1.2337	0.030305
Tumor: ECM	R_NR	GPR162	TRUE	1.31611	0.0303655
Tumor: ECM	R_NR	LAX1	TRUE	1.65575	0.0303655
Tumor: ECM	R_NR	SNX11	FALSE	0.376189	0.0303655
Tumor: ECM	R_NR	CXCL2	TRUE	2.04971	0.0303655
Tumor: ECM	R_NR	SULF2	TRUE	1.02783	0.0303655
Tumor: ECM	R_NR	CCL4	TRUE	1.24512	0.0304708
Tumor: ECM	R_NR	TCF25	FALSE	0.264175	0.0304935
Tumor: ECM	R_NR	PON3	FALSE	0.321345	0.0306871
Tumor: ECM	R_NR	GAS7	TRUE	-0.519887	0.030755
Tumor: ECM	R_NR	ATP8B2	TRUE	-0.530539	0.0308229
Tumor: ECM	R_NR	FAM241A	TRUE	0.513739	0.0308861
Tumor: ECM	R_NR	GPR65	TRUE	0.681262	0.0311443
Tumor: ECM	R_NR	IL1B	TRUE	1.59972	0.0311443
Tumor: ECM	R_NR	CYP39A1	TRUE	0.947033	0.0311602
Tumor: ECM	R_NR	SOD3	TRUE	1.5437	0.0312253
Tumor: ECM	R_NR	AAMDC	FALSE	0.27831	0.0312558
Tumor: ECM	R_NR	CASP7	FALSE	0.390446	0.031277
Tumor: ECM	R_NR	GLUL	TRUE	0.811181	0.0313539
Tumor: ECM	R_NR	ZFP931	FALSE	-0.444555	0.0313539
Tumor: ECM	R_NR	PPP1R14C	TRUE	-0.853067	0.0313566
Tumor: ECM	R_NR	MACF1	FALSE	0.370805	0.0313566
Tumor: ECM	R_NR	MMP11	TRUE	-0.611761	0.0314411
Tumor: ECM	R_NR	LARP1B	FALSE	0.403079	0.0317161
Tumor: ECM	R_NR	RASSF2	TRUE	0.877793	0.0319408
Tumor: ECM	R_NR	PHYKPL	FALSE	-0.405074	0.0320089
Tumor: ECM	R_NR	DPEP2	TRUE	0.668583	0.0322033
Tumor: ECM	R_NR	BTLA	TRUE	1.72189	0.0322104
Tumor: ECM	R_NR	MYL9	TRUE	2.00078	0.0322104
Tumor: ECM	R_NR	ATL3	FALSE	-0.266833	0.0322496
Tumor: ECM	R_NR	CD209G	TRUE	2.69005	0.0322861
Tumor: ECM	R_NR	CCL22	TRUE	1.4914	0.0323601
Tumor: ECM	R_NR	NEU1	FALSE	0.44441	0.0324213
Tumor: ECM	R_NR	MFF	FALSE	-0.240873	0.0324785
Tumor: ECM	R_NR	MYB	TRUE	1.11662	0.0324971
Tumor: ECM	R_NR	PTPRO	TRUE	0.669138	0.0326381
Tumor: ECM	R_NR	MIPOL1	TRUE	-0.574643	0.0327188
Tumor: ECM	R_NR	FGL2	TRUE	1.15419	0.0327556
Tumor: ECM	R_NR	ASAP2	FALSE	-0.341617	0.0328041
Tumor: ECM	R_NR	DCAF13	FALSE	-0.321465	0.0329056
Tumor: ECM	R_NR	FAM219A	TRUE	0.529336	0.0329171
Tumor: ECM	R_NR	FGD6	TRUE	0.572567	0.0329266
Tumor: ECM	R_NR	TSTD3	FALSE	0.434622	0.0330436
Tumor: ECM	R_NR	EHBP1	FALSE	-0.375348	0.0330436
Tumor: ECM	R_NR	MYLIP	TRUE	0.720871	0.0330436
Tumor: ECM	R_NR	CLEC10A	TRUE	2.63184	0.0331434
Tumor: ECM	R_NR	INPP5D	TRUE	0.533466	0.0331434
Tumor: ECM	R_NR	ABI3	TRUE	0.604019	0.0334203
Tumor: ECM	R_NR	H2AFX	FALSE	-0.449725	0.0334965
Tumor: ECM	R_NR	LCP1	TRUE	0.661431	0.0334974
Tumor: ECM	R_NR	NTN4	TRUE	-0.529658	0.0336088
Tumor: ECM	R_NR	ETV3	TRUE	0.527564	0.033635
Tumor: ECM	R_NR	STAT5B	FALSE	0.242489	0.0337068
Tumor: ECM	R_NR	COX6A2	TRUE	-0.743189	0.0337068
Tumor: ECM	R_NR	TMEM170B	FALSE	0.398358	0.0337068
Tumor: ECM	R_NR	GDI1	FALSE	0.313395	0.0337771
Tumor: ECM	R_NR	CXCR6	TRUE	1.87008	0.0337771
Tumor: ECM	R_NR	RRP7A	FALSE	-0.303157	0.0337771
Tumor: ECM	R_NR	GNS	FALSE	0.470413	0.0338177
Tumor: ECM	R_NR	HDAC2	FALSE	-0.269741	0.0338686
Tumor: ECM	R_NR	AMDHD2	FALSE	0.480261	0.0338983
Tumor: ECM	R_NR	COA4	FALSE	0.382248	0.0339504
Tumor: ECM	R_NR	CSMD3	TRUE	-1.21094	0.0340058
Tumor: ECM	R_NR	EPG5	FALSE	-0.387021	0.034042
Tumor: ECM	R_NR	FAH	FALSE	-0.350624	0.034042
Tumor: ECM	R_NR	CYGB	TRUE	1.83988	0.034042
Tumor: ECM	R_NR	SNX24	FALSE	-0.480198	0.0341337
Tumor: ECM	R_NR	GOLPH3	FALSE	-0.284775	0.0341938
Tumor: ECM	R_NR	ZDHHC5	FALSE	-0.351142	0.0342275
Tumor: ECM	R_NR	ZFP706	FALSE	-0.442003	0.0343152
Tumor: ECM	R_NR	SYNPO2	TRUE	1.54335	0.0343882
Tumor: ECM	R_NR	DDIT3	TRUE	-0.560061	0.0345059
Tumor: ECM	R_NR	SLC16A1	TRUE	-0.512146	0.0345895
Tumor: ECM	R_NR	HS3ST5	TRUE	-0.71829	0.0345895
Tumor: ECM	R_NR	PPP1R12C	FALSE	0.400442	0.0347587
Tumor: ECM	R_NR	DOK2	TRUE	1.01523	0.0348523
Tumor: ECM	R_NR	FAM117A	TRUE	1.06978	0.0349338
Tumor: ECM	R_NR	LPIN3	TRUE	-0.508524	0.0349338
Tumor: ECM	R_NR	NDUFA1	FALSE	0.31185	0.035059
Tumor: ECM	R_NR	HDGFL3	FALSE	-0.302854	0.035059
Tumor: ECM	R_NR	P4HA3	TRUE	2.22071	0.0350635
Tumor: ECM	R_NR	CP	TRUE	-1.32229	0.0350635
Tumor: ECM	R_NR	GSTT1	TRUE	0.906755	0.0350635
Tumor: ECM	R_NR	DUSP9	FALSE	-0.415322	0.0350635
Tumor: ECM	R_NR	ZWINT	FALSE	-0.392912	0.0351066
Tumor: ECM	R_NR	0610009B22RIK	TRUE	-1.2635	0.0351066
Tumor: ECM	R_NR	CD6	TRUE	1.7102	0.0351537
Tumor: ECM	R_NR	FTL1	TRUE	0.55165	0.0352287
Tumor: ECM	R_NR	MED21	FALSE	-0.327981	0.0352361
Tumor: ECM	R_NR	WDR75	FALSE	-0.405433	0.0352361
Tumor: ECM	R_NR	CD3E	TRUE	1.78593	0.0352361
Tumor: ECM	R_NR	AEBP1	FALSE	-0.394473	0.0352361
Tumor: ECM	R_NR	BLCAP	FALSE	-0.281279	0.0352361
Tumor: ECM	R_NR	NAMPT	FALSE	0.402925	0.035309
Tumor: ECM	R_NR	CCNL2	FALSE	0.269205	0.035309
Tumor: ECM	R_NR	FGD2	TRUE	0.668899	0.035493
Tumor: ECM	R_NR	PPT1	FALSE	0.469947	0.0357124
Tumor: ECM	R_NR	ACP5	TRUE	1.3925	0.0357803
Tumor: ECM	R_NR	BTG3	FALSE	-0.421396	0.0357803
Tumor: ECM	R_NR	TIMP3	TRUE	1.09169	0.0359226
Tumor: ECM	R_NR	TRIP13	FALSE	-0.472682	0.0359226
Tumor: ECM	R_NR	GNAI2	FALSE	0.251642	0.0360384
Tumor: ECM	R_NR	SPATA13	TRUE	0.528287	0.0360651
Tumor: ECM	R_NR	SLC36A1	TRUE	0.749765	0.0360651
Tumor: ECM	R_NR	IL1A	TRUE	1.96405	0.0360739
Tumor: ECM	R_NR	CDK10	FALSE	0.28917	0.0360739
Tumor: ECM	R_NR	RASL12	TRUE	1.87054	0.0360739
Tumor: ECM	R_NR	PDLIM2	FALSE	-0.443636	0.0361498
Tumor: ECM	R_NR	DOCK4	TRUE	0.574437	0.0363473
Tumor: ECM	R_NR	CRABP1	TRUE	3.0202	0.0363473
Tumor: ECM	R_NR	FHL2	TRUE	-0.50533	0.0363473
Tumor: ECM	R_NR	MOB3B	TRUE	0.654609	0.0363473
Tumor: ECM	R_NR	CHD4	FALSE	0.180646	0.0363473
Tumor: ECM	R_NR	METTL1	FALSE	-0.3534	0.0363473
Tumor: ECM	R_NR	IL13RA1	TRUE	0.751153	0.0365214
Tumor: ECM	R_NR	INCA1	TRUE	-0.655914	0.0367853
Tumor: ECM	R_NR	RARS	FALSE	-0.350706	0.0367853
Tumor: ECM	R_NR	NDN	TRUE	3.00339	0.0367853
Tumor: ECM	R_NR	KATNBL1	FALSE	-0.284181	0.0367853
Tumor: ECM	R_NR	EPS15	FALSE	0.266563	0.0367911
Tumor: ECM	R_NR	TNFSF13	TRUE	0.842781	0.0368102
Tumor: ECM	R_NR	PDE4D	TRUE	0.749396	0.0368102
Tumor: ECM	R_NR	EML2	FALSE	0.425926	0.0368293
Tumor: ECM	R_NR	ADAMTS2	TRUE	2.14408	0.0369286
Tumor: ECM	R_NR	FNBP1	FALSE	0.445561	0.0369486
Tumor: ECM	R_NR	DCAF11	FALSE	0.325531	0.0369822
Tumor: ECM	R_NR	PANK3	FALSE	-0.336826	0.0370201
Tumor: ECM	R_NR	ITM2B	TRUE	0.735319	0.0370687
Tumor: ECM	R_NR	LIPO2	TRUE	0.938675	0.0371629
Tumor: ECM	R_NR	BCL2L14	TRUE	1.92008	0.037235
Tumor: ECM	R_NR	GNPAT	FALSE	0.294626	0.0372946
Tumor: ECM	R_NR	RTL6	TRUE	1.59551	0.0373052
Tumor: ECM	R_NR	UFL1	FALSE	-0.288736	0.0374049
Tumor: ECM	R_NR	SLC7A8	TRUE	0.584018	0.0374049
Tumor: ECM	R_NR	ZFP709	TRUE	1.05485	0.0374049
Tumor: ECM	R_NR	CTSF	TRUE	2.01421	0.0375111
Tumor: ECM	R_NR	GRK3	TRUE	1.02923	0.0375111
Tumor: ECM	R_NR	PNPLA7	TRUE	0.7755	0.0375299
Tumor: ECM	R_NR	TBX18	TRUE	-0.566214	0.0375703
Tumor: ECM	R_NR	USB1	FALSE	0.356732	0.0376624
Tumor: ECM	R_NR	TEP1	TRUE	0.555257	0.0377687
Tumor: ECM	R_NR	CISH	TRUE	1.14724	0.0377687
Tumor: ECM	R_NR	CARD19	FALSE	0.409916	0.0379629
Tumor: ECM	R_NR	RAB20	TRUE	0.859499	0.0379629
Tumor: ECM	R_NR	FOS	TRUE	1.00948	0.0379629
Tumor: ECM	R_NR	ARFIP1	FALSE	-0.441205	0.0380249
Tumor: ECM	R_NR	CST7	TRUE	1.33863	0.0383711
Tumor: ECM	R_NR	SCARF2	TRUE	1.77825	0.0383934
Tumor: ECM	R_NR	HHIPL1	TRUE	-0.567762	0.0385371
Tumor: ECM	R_NR	CYSTM1	TRUE	1.01682	0.0385772
Tumor: ECM	R_NR	RAI14	FALSE	-0.32943	0.0385885
Tumor: ECM	R_NR	LPCAT4	FALSE	-0.397755	0.0386842
Tumor: ECM	R_NR	FAM53B	TRUE	0.680649	0.0387107
Tumor: ECM	R_NR	RDX	FALSE	-0.279735	0.0389652
Tumor: ECM	R_NR	TBX15	FALSE	-0.39422	0.039041
Tumor: ECM	R_NR	ARHGAP12	FALSE	0.252501	0.0391494
Tumor: ECM	R_NR	TAGLN	TRUE	2.08872	0.039166
Tumor: ECM	R_NR	RP2	FALSE	0.365958	0.0391867
Tumor: ECM	R_NR	SLFN5	TRUE	0.801113	0.0392087
Tumor: ECM	R_NR	SLC25A1	FALSE	-0.476037	0.0392715
Tumor: ECM	R_NR	ATP6V1B2	FALSE	0.421766	0.0392715
Tumor: ECM	R_NR	PRDX3	FALSE	-0.438652	0.0392944
Tumor: ECM	R_NR	NFYB	FALSE	-0.340342	0.0392944
Tumor: ECM	R_NR	GRIPAP1	FALSE	0.278502	0.0393253
Tumor: ECM	R_NR	ABLIM1	TRUE	1.44119	0.0393253
Tumor: ECM	R_NR	H2-DMB1	TRUE	0.608369	0.0393381
Tumor: ECM	R_NR	UACA	FALSE	-0.445381	0.0393475
Tumor: ECM	R_NR	CTSA	FALSE	0.337493	0.0394674
Tumor: ECM	R_NR	RENBP	FALSE	0.488145	0.0395585
Tumor: ECM	R_NR	ZFP710	FALSE	0.282878	0.0395693
Tumor: ECM	R_NR	GGH	FALSE	0.301511	0.0395693
Tumor: ECM	R_NR	ZBTB12	FALSE	-0.372285	0.0396217
Tumor: ECM	R_NR	RNF125	TRUE	0.802051	0.0396217
Tumor: ECM	R_NR	DNASE2A	FALSE	0.412006	0.0398945
Tumor: ECM	R_NR	NFKB1	FALSE	0.284274	0.0398945
Tumor: ECM	R_NR	DTD2	FALSE	-0.274195	0.0399755
Tumor: ECM	R_NR	POGK	TRUE	1.40794	0.0399755
Tumor: ECM	R_NR	DIDO1	FALSE	0.245504	0.0400505
Tumor: ECM	R_NR	MFAP5	TRUE	1.65519	0.0400505
Tumor: ECM	R_NR	MFAP2	TRUE	2.10844	0.0400505
Tumor: ECM	R_NR	SLIT3	TRUE	1.94218	0.0400505
Tumor: ECM	R_NR	THEMIS	TRUE	1.87633	0.0400505
Tumor: ECM	R_NR	ADAMTSL1	TRUE	2.24398	0.0400637
Tumor: ECM	R_NR	PLIN2	TRUE	0.615148	0.0401708
Tumor: ECM	R_NR	TJP3	TRUE	1.10807	0.0401708
Tumor: ECM	R_NR	ZCRB1	FALSE	-0.343981	0.0402053
Tumor: ECM	R_NR	NIPA2	FALSE	0.308313	0.0402053
Tumor: ECM	R_NR	C1QTNF6	FALSE	-0.38962	0.0402099
Tumor: ECM	R_NR	ETF1	FALSE	-0.259523	0.0403126
Tumor: ECM	R_NR	FKBP1B	TRUE	0.657062	0.0403126
Tumor: ECM	R_NR	RAI1	FALSE	-0.33429	0.0403126
Tumor: ECM	R_NR	TRAJ9	TRUE	1.82876	0.0403449
Tumor: ECM	R_NR	TRMT5	FALSE	-0.328715	0.0403449
Tumor: ECM	R_NR	BASP1	TRUE	0.625681	0.0403669
Tumor: ECM	R_NR	PKN1	FALSE	0.407483	0.0403669
Tumor: ECM	R_NR	ADAMTS6	TRUE	-0.588754	0.0403669
Tumor: ECM	R_NR	FAM114A1	FALSE	-0.403415	0.0403669
Tumor: ECM	R_NR	CD93	FALSE	0.476469	0.0403669
Tumor: ECM	R_NR	MBP	TRUE	0.687762	0.0403669
Tumor: ECM	R_NR	PKIG	FALSE	0.359206	0.0403669
Tumor: ECM	R_NR	CDC42SE2	FALSE	0.264454	0.0405888
Tumor: ECM	R_NR	AMIGO2	FALSE	-0.449004	0.0405888
Tumor: ECM	R_NR	INKA1	FALSE	-0.40222	0.0407897
Tumor: ECM	R_NR	NUDT2	FALSE	-0.303125	0.0408188
Tumor: ECM	R_NR	COX7B	FALSE	-0.3626	0.0409148
Tumor: ECM	R_NR	FKBP15	FALSE	0.329096	0.0410511
Tumor: ECM	R_NR	DMAC2	TRUE	0.598956	0.0410511
Tumor: ECM	R_NR	BATF2	TRUE	1.15479	0.041105
Tumor: ECM	R_NR	MPPED2	TRUE	-0.52809	0.0413358
Tumor: ECM	R_NR	HAVCR2	TRUE	0.626431	0.0415441
Tumor: ECM	R_NR	XRCC5	FALSE	-0.399275	0.0416011
Tumor: ECM	R_NR	DAAM2	TRUE	1.99555	0.0416011
Tumor: ECM	R_NR	PCED1B	FALSE	-0.249095	0.0416011
Tumor: ECM	R_NR	SYTL3	TRUE	1.86584	0.0416016
Tumor: ECM	R_NR	WNT9A	TRUE	-0.934112	0.0416667
Tumor: ECM	R_NR	PDCD1	TRUE	1.56173	0.0417312
Tumor: ECM	R_NR	CDC23	FALSE	-0.212739	0.0417519
Tumor: ECM	R_NR	REPS2	TRUE	1.64756	0.0417519
Tumor: ECM	R_NR	ZBTB38	TRUE	0.503632	0.0418214
Tumor: ECM	R_NR	GOPC	FALSE	-0.290992	0.0418953
Tumor: ECM	R_NR	DCXR	TRUE	0.654926	0.0418953
Tumor: ECM	R_NR	STEAP1	FALSE	-0.49586	0.0418953
Tumor: ECM	R_NR	TBC1D13	FALSE	0.279023	0.0420666
Tumor: ECM	R_NR	CLIC1	FALSE	0.207915	0.0420666
Tumor: ECM	R_NR	NDEL1	FALSE	-0.221791	0.0420666
Tumor: ECM	R_NR	LOXL2	TRUE	1.58455	0.0420666
Tumor: ECM	R_NR	TGM1	TRUE	1.57338	0.0421644
Tumor: ECM	R_NR	ATP6V0D1	FALSE	0.454847	0.0421644
Tumor: ECM	R_NR	CAPN5	TRUE	0.800492	0.0421644
Tumor: ECM	R_NR	FYN	FALSE	0.24381	0.0421644
Tumor: ECM	R_NR	SGPL1	FALSE	0.216958	0.0421644
Tumor: ECM	R_NR	MAFB	TRUE	0.968492	0.0421644
Tumor: ECM	R_NR	KLRC1	TRUE	1.35354	0.0421644
Tumor: ECM	R_NR	ST8SIA6	TRUE	1.30321	0.042179
Tumor: ECM	R_NR	CMTM6	FALSE	0.429021	0.0422295
Tumor: ECM	R_NR	LIPT2	FALSE	-0.441187	0.0422966
Tumor: ECM	R_NR	CAR4	TRUE	3.60262	0.0422966
Tumor: ECM	R_NR	KLHL6	TRUE	0.636831	0.0424935
Tumor: ECM	R_NR	SNX25	FALSE	0.259477	0.0426771
Tumor: ECM	R_NR	PIP5K1A	FALSE	-0.286736	0.0426771
Tumor: ECM	R_NR	C1GALT1C1	FALSE	0.313164	0.0427171
Tumor: ECM	R_NR	LACC1	FALSE	0.36941	0.0427171
Tumor: ECM	R_NR	ENPP4	TRUE	0.762046	0.0427171
Tumor: ECM	R_NR	KLRE1	TRUE	1.52525	0.0427171
Tumor: ECM	R_NR	UNC13D	TRUE	0.879353	0.0428354
Tumor: ECM	R_NR	SH3BGRL3	FALSE	0.317719	0.0428354
Tumor: ECM	R_NR	RHEBL1	TRUE	-0.605092	0.0428912
Tumor: ECM	R_NR	FAM131A	TRUE	0.968411	0.0432928
Tumor: ECM	R_NR	NXN	FALSE	0.368814	0.0435374
Tumor: ECM	R_NR	NOD2	TRUE	0.72678	0.0435635
Tumor: ECM	R_NR	FYB	FALSE	0.460776	0.0435674
Tumor: ECM	R_NR	SMG6	FALSE	-0.386401	0.0435979
Tumor: ECM	R_NR	RAB43	FALSE	0.465857	0.0437471
Tumor: ECM	R_NR	SRA1	FALSE	-0.190027	0.0438647
Tumor: ECM	R_NR	NSDHL	TRUE	-0.547447	0.0440485
Tumor: ECM	R_NR	ATG4D	FALSE	0.284228	0.0441148
Tumor: ECM	R_NR	PIM1	TRUE	0.74295	0.0441289
Tumor: ECM	R_NR	TRAJ35	TRUE	2.25006	0.0444593
Tumor: ECM	R_NR	PPARGC1B	FALSE	0.421679	0.0444593
Tumor: ECM	R_NR	PHTF2	FALSE	0.333915	0.0444593
Tumor: ECM	R_NR	SEPT8	FALSE	-0.24555	0.0444593
Tumor: ECM	R_NR	SNX27	FALSE	-0.250086	0.0444593
Tumor: ECM	R_NR	SNAP23	FALSE	0.328605	0.0444593
Tumor: ECM	R_NR	TSPAN7	TRUE	1.09617	0.0445474
Tumor: ECM	R_NR	PSKH1	FALSE	-0.267913	0.0446363
Tumor: ECM	R_NR	BRD3OS	FALSE	-0.457501	0.0446646
Tumor: ECM	R_NR	DAPK2	TRUE	1.23276	0.0447057
Tumor: ECM	R_NR	CERK	TRUE	0.531865	0.0447781
Tumor: ECM	R_NR	L3HYPDH	FALSE	-0.354135	0.0447781
Tumor: ECM	R_NR	ADRA2A	TRUE	1.64806	0.0448136
Tumor: ECM	R_NR	TSPAN32	TRUE	0.548384	0.0448953
Tumor: ECM	R_NR	CNP	TRUE	0.630936	0.0448953
Tumor: ECM	R_NR	IL2RG	TRUE	0.780814	0.0449414
Tumor: ECM	R_NR	LBP	TRUE	2.42379	0.0450222
Tumor: ECM	R_NR	ADD1	FALSE	-0.23566	0.0450222
Tumor: ECM	R_NR	MLXIP	FALSE	0.266916	0.0450694
Tumor: ECM	R_NR	TTL	FALSE	-0.304279	0.0450694
Tumor: ECM	R_NR	MAPK14	FALSE	0.265423	0.045187
Tumor: ECM	R_NR	CSTB	TRUE	-0.625331	0.0452543
Tumor: ECM	R_NR	IFNGR2	FALSE	0.241218	0.0453179
Tumor: ECM	R_NR	PRICKLE3	TRUE	1.16543	0.0453414
Tumor: ECM	R_NR	NOC4L	FALSE	0.314661	0.0453414
Tumor: ECM	R_NR	OSTM1	FALSE	0.289119	0.0453414
Tumor: ECM	R_NR	MCTP1	TRUE	0.530474	0.0454882
Tumor: ECM	R_NR	MOCS1	FALSE	0.460961	0.0455283
Tumor: ECM	R_NR	WDR81	FALSE	0.278391	0.0455283
Tumor: ECM	R_NR	NLRC3	TRUE	1.10741	0.0455283
Tumor: ECM	R_NR	HSPB8	FALSE	-0.238571	0.0455283
Tumor: ECM	R_NR	CBLB	FALSE	0.468378	0.0455483
Tumor: ECM	R_NR	MAPK6	FALSE	-0.332102	0.0455898
Tumor: ECM	R_NR	S100A9	TRUE	2.73277	0.0460459
Tumor: ECM	R_NR	SLAMF8	TRUE	0.719977	0.0461171
Tumor: ECM	R_NR	MEOX2	TRUE	1.64276	0.0461439
Tumor: ECM	R_NR	RWDD3	TRUE	-0.50385	0.0462069
Tumor: ECM	R_NR	CD8B1	TRUE	1.66889	0.0462069
Tumor: ECM	R_NR	NYNRIN	TRUE	1.62903	0.0462069
Tumor: ECM	R_NR	PLCB2	TRUE	0.694136	0.0462069
Tumor: ECM	R_NR	HSDL2	FALSE	0.428713	0.0462632
Tumor: ECM	R_NR	MNT	FALSE	-0.35464	0.0462632
Tumor: ECM	R_NR	ARPP19	FALSE	-0.358934	0.0462632
Tumor: ECM	R_NR	CD3G	TRUE	1.79801	0.0462632
Tumor: ECM	R_NR	DECR2	FALSE	0.337443	0.0462632
Tumor: ECM	R_NR	SYNGR1	TRUE	0.644638	0.04629
Tumor: ECM	R_NR	EHMT2	FALSE	0.205413	0.0463965
Tumor: ECM	R_NR	ITGBL1	TRUE	-1.0109	0.0463965
Tumor: ECM	R_NR	DOK1	FALSE	0.358671	0.0463965
Tumor: ECM	R_NR	CCDC88C	TRUE	1.49452	0.0464698
Tumor: ECM	R_NR	EFEMP1	TRUE	2.86314	0.0464935
Tumor: ECM	R_NR	LSS	TRUE	-0.572699	0.0466279
Tumor: ECM	R_NR	PRNP	FALSE	-0.355583	0.0466279
Tumor: ECM	R_NR	BTG2	TRUE	0.976749	0.0466402
Tumor: ECM	R_NR	ADSSL1	TRUE	0.723306	0.0467296
Tumor: ECM	R_NR	FAM20C	TRUE	0.696678	0.0467715
Tumor: ECM	R_NR	TIMM21	FALSE	-0.312024	0.0467715
Tumor: ECM	R_NR	DTWD2	FALSE	-0.402582	0.0467715
Tumor: ECM	R_NR	FES	FALSE	0.473227	0.0467715
Tumor: ECM	R_NR	TMEM117	FALSE	-0.392615	0.0467715
Tumor: ECM	R_NR	PTGFRN	FALSE	0.379168	0.0467715
Tumor: ECM	R_NR	PYGL	TRUE	0.673429	0.0467715
Tumor: ECM	R_NR	LIMS2	TRUE	1.39343	0.0467715
Tumor: ECM	R_NR	TRAJ29	TRUE	1.79799	0.0467715
Tumor: ECM	R_NR	SAMHD1	TRUE	0.689176	0.0467917
Tumor: ECM	R_NR	GM12184	FALSE	-0.480073	0.0468056
Tumor: ECM	R_NR	CIART	TRUE	-0.581695	0.046896
Tumor: ECM	R_NR	CHADL	TRUE	-0.823731	0.046896
Tumor: ECM	R_NR	EXOC4	FALSE	0.497742	0.0469032
Tumor: ECM	R_NR	IPO13	FALSE	0.2646	0.0469032
Tumor: ECM	R_NR	CAMK1	FALSE	0.358316	0.0469032
Tumor: ECM	R_NR	CCDC155	TRUE	0.90467	0.0471355
Tumor: ECM	R_NR	PLXDC2	TRUE	1.71889	0.0472231
Tumor: ECM	R_NR	CHAC1	TRUE	-0.817598	0.0472748
Tumor: ECM	R_NR	HPRT	FALSE	-0.266577	0.047433
Tumor: ECM	R_NR	SPHK2	FALSE	0.292166	0.0474402
Tumor: ECM	R_NR	SEPT6	FALSE	0.449367	0.0474402
Tumor: ECM	R_NR	FAM78A	TRUE	0.791557	0.0474402
Tumor: ECM	R_NR	USP13	TRUE	-0.871243	0.0474743
Tumor: ECM	R_NR	PANK2	FALSE	-0.245633	0.0474817
Tumor: ECM	R_NR	FGD1	FALSE	-0.330462	0.0475874
Tumor: ECM	R_NR	MAP3K15	TRUE	0.824005	0.0476924
Tumor: ECM	R_NR	HIVEP1	FALSE	0.346918	0.0478293
Tumor: ECM	R_NR	TAX1BP3	FALSE	-0.406139	0.0478293
Tumor: ECM	R_NR	PRKCH	TRUE	0.808886	0.0478293
Tumor: ECM	R_NR	SNTA1	TRUE	0.799697	0.0478293
Tumor: ECM	R_NR	INTS9	FALSE	0.324911	0.0478465
Tumor: ECM	R_NR	CMTR2	FALSE	0.407006	0.0480359
Tumor: ECM	R_NR	PLEKHM1	FALSE	0.368583	0.0482648
Tumor: ECM	R_NR	ST7L	FALSE	-0.371092	0.0483893
Tumor: ECM	R_NR	RAB29	TRUE	0.65775	0.0486271
Tumor: ECM	R_NR	ATP2A3	TRUE	0.997997	0.0486428
Tumor: ECM	R_NR	PTPRM	FALSE	-0.485421	0.0486515
Tumor: ECM	R_NR	TSPAN13	TRUE	1.0086	0.0486515
Tumor: ECM	R_NR	ABCB9	TRUE	-0.755897	0.0487475
Tumor: ECM	R_NR	HIGD1A	FALSE	-0.402068	0.0489012
Tumor: ECM	R_NR	MYCBP2	FALSE	0.332747	0.0489609
Tumor: ECM	R_NR	TTC13	FALSE	0.324418	0.0490516
Tumor: ECM	R_NR	NAIP5	TRUE	0.832579	0.0491087
Tumor: ECM	R_NR	WASHC1	FALSE	0.297287	0.0491087
Tumor: ECM	R_NR	SBNO1	FALSE	0.150589	0.0491825
Tumor: ECM	R_NR	EID2	TRUE	-0.601704	0.0491825
Tumor: ECM	R_NR	NOTCH1	FALSE	0.449581	0.0491869
Tumor: ECM	R_NR	WDR41	FALSE	0.382746	0.0492531
Tumor: ECM	R_NR	VCL	FALSE	-0.422776	0.0492872
Tumor: ECM	R_NR	NLRP3	TRUE	0.722509	0.0492872
Tumor: ECM	R_NR	SERPINA3N	TRUE	1.97255	0.0493241
Tumor: ECM	R_NR	ZXDC	FALSE	-0.375117	0.0494711
Tumor: ECM	R_NR	PRKCB	TRUE	0.631698	0.0494872
Tumor: ECM	R_NR	TRBC2	TRUE	1.94594	0.0495728
Tumor: ECM	R_NR	ESYT1	FALSE	0.411753	0.0495987
Tumor: ECM	R_NR	FAM110A	FALSE	0.263065	0.0495987
Tumor: ECM	R_NR	4833420G17RIK	FALSE	0.30557	0.04965
Tumor: ECM	R_NR	CRISPLD2	TRUE	2.14217	0.04965
Tumor: ECM	R_NR	MAPK8IP3	FALSE	0.292883	0.0498936
Tumor: ECM	R_NR	LARS	FALSE	-0.318222	0.049904
Tumor: ECM	R_NR	HMGCR	TRUE	-0.505093	0.049904
Tumor: ECM	R_NR	ABCC3	TRUE	0.588709	0.0499083
Tumor: ECM	R_NR	S100A8	TRUE	2.79156	0.0499083
Tumor: ECM	R_NR	RGS5	TRUE	1.73728	0.0499933
Tumor: ECM	R_NR	ABR	FALSE	0.41777	0.0500447
Tumor: ECM	R_NR	TNS3	FALSE	0.4523	0.0500447
Tumor: ECM	R_NR	TRAJ13	FALSE	1.61084	0.0500952
Tumor: ECM	R_NR	TRIM14	FALSE	0.621338	0.0500954
Tumor: ECM	R_NR	PLXNC1	FALSE	0.9167	0.0501443
Tumor: ECM	R_NR	CSTF3	FALSE	-0.282989	0.0501864
Tumor: ECM	R_NR	DIPK1A	FALSE	-0.266802	0.0501864
Tumor: ECM	R_NR	CPT2	FALSE	-0.294704	0.0501864
Tumor: ECM	R_NR	DGLUCY	FALSE	0.591866	0.0502774
Tumor: ECM	R_NR	SH3BP2	FALSE	0.477832	0.0502774
Tumor: ECM	R_NR	WDR13	FALSE	0.431873	0.0505884
Tumor: ECM	R_NR	SLC17A9	FALSE	0.912476	0.050624
Tumor: ECM	R_NR	MEX3C	FALSE	-0.269487	0.050624
Tumor: ECM	R_NR	GPAT3	FALSE	-0.950921	0.050624
Tumor: ECM	R_NR	LRP6	FALSE	0.239047	0.0506609
Tumor: ECM	R_NR	SF3B6	FALSE	-0.319735	0.0506609
Tumor: ECM	R_NR	CCDC122	FALSE	-0.44844	0.0507592
Tumor: ECM	R_NR	POU5F2	FALSE	0.751211	0.0508478
Tumor: ECM	R_NR	TBX2	FALSE	1.60395	0.0508478
Tumor: ECM	R_NR	P2RY6	FALSE	0.535811	0.0508478
Tumor: ECM	R_NR	CCDC9B	FALSE	-0.542509	0.0508478
Tumor: ECM	R_NR	ARSA	FALSE	-0.503752	0.0508478
Tumor: ECM	R_NR	MRC1	FALSE	1.48863	0.0508478
Tumor: ECM	R_NR	DHX38	FALSE	0.290366	0.0509335
Tumor: ECM	R_NR	HSPA1A	FALSE	-1.42435	0.0511291
Tumor: ECM	R_NR	KIRREL3	FALSE	0.432166	0.0514091
Tumor: ECM	R_NR	LRRC8D	FALSE	0.508118	0.0514091
Tumor: ECM	R_NR	CD5	FALSE	1.67229	0.0514387
Tumor: ECM	R_NR	SCD1	FALSE	-0.526111	0.051552
Tumor: ECM	R_NR	EIF2AK1	FALSE	0.286272	0.0516084
Tumor: ECM	R_NR	NECTIN3	FALSE	-0.392902	0.05175
Tumor: ECM	R_NR	SHOX2	FALSE	-0.632978	0.0517673
Tumor: ECM	R_NR	EIF2AK4	FALSE	-0.245495	0.0518417
Tumor: ECM	R_NR	OLA1	FALSE	-0.398519	0.0518417
Tumor: ECM	R_NR	PNPLA2	FALSE	0.611072	0.0521413
Tumor: ECM	R_NR	FUT7	FALSE	1.34029	0.0522937
Tumor: ECM	R_NR	SMOC1	FALSE	-0.358934	0.0522937
Tumor: ECM	R_NR	ARSG	FALSE	0.958228	0.0523869
Tumor: ECM	R_NR	PIK3CG	FALSE	0.520749	0.0523869
Tumor: ECM	R_NR	IGFBP7	FALSE	1.36666	0.0528527
Tumor: ECM	R_NR	TMEM63B	FALSE	0.484322	0.0528738
Tumor: ECM	R_NR	JAK2	FALSE	0.360505	0.0530137
Tumor: ECM	R_NR	PSENEN	FALSE	0.217668	0.0532209
Tumor: ECM	R_NR	1600014C10RIK	FALSE	0.446749	0.0532209
Tumor: ECM	R_NR	NBL1	FALSE	1.74726	0.0533163
Tumor: ECM	R_NR	HAGHL	FALSE	0.27296	0.0533869
Tumor: ECM	R_NR	PTK2B	FALSE	0.53009	0.0534165
Tumor: ECM	R_NR	DENND1A	FALSE	0.420038	0.0537629
Tumor: ECM	R_NR	GSTP3	FALSE	1.73626	0.0539432
Tumor: ECM	R_NR	BCL2A1B	FALSE	0.591931	0.0540099
Tumor: ECM	R_NR	TMED3	FALSE	-0.22872	0.0540099
Tumor: ECM	R_NR	GPR63	FALSE	-0.386761	0.0540704
Tumor: ECM	R_NR	CTC1	FALSE	-0.357434	0.0541378
Tumor: ECM	R_NR	CEMIP	FALSE	2.24939	0.0541378
Tumor: ECM	R_NR	ACIN1	FALSE	0.248537	0.0544661
Tumor: ECM	R_NR	ATP6V1G2	FALSE	0.678972	0.0545829
Tumor: ECM	R_NR	WDR33	FALSE	0.201726	0.0546658
Tumor: ECM	R_NR	RCOR1	FALSE	-0.367235	0.054818
Tumor: ECM	R_NR	LTBP2	FALSE	1.74474	0.0548297
Tumor: ECM	R_NR	SAT1	FALSE	0.7649	0.055046
Tumor: ECM	R_NR	AP1B1	FALSE	0.218305	0.055297
Tumor: ECM	R_NR	MPST	FALSE	-0.348895	0.0553157
Tumor: ECM	R_NR	SCAMP5	FALSE	0.868839	0.0553474
Tumor: ECM	R_NR	D630045J12RIK	FALSE	-0.435881	0.0553474
Tumor: ECM	R_NR	LILRA6	FALSE	1.45985	0.0553573
Tumor: ECM	R_NR	LRRC40	FALSE	-0.340238	0.0553803
Tumor: ECM	R_NR	LRRC41	FALSE	-0.275329	0.0554561
Tumor: ECM	R_NR	MYO1G	FALSE	0.948199	0.0554811
Tumor: ECM	R_NR	RHOC	FALSE	-0.311814	0.0554814
Tumor: ECM	R_NR	TLCD1	FALSE	-0.524559	0.0554897
Tumor: ECM	R_NR	COTL1	FALSE	0.38936	0.0554897
Tumor: ECM	R_NR	MYLK	FALSE	1.13185	0.0555003
Tumor: ECM	R_NR	UBXN2A	FALSE	-0.396924	0.0555122
Tumor: ECM	R_NR	NPTXR	FALSE	-0.384159	0.0555122
Tumor: ECM	R_NR	EOMES	FALSE	0.789518	0.0555122
Tumor: ECM	R_NR	STX6	FALSE	0.181714	0.0555122
Tumor: ECM	R_NR	CASTOR2	FALSE	0.389868	0.0555122
Tumor: ECM	R_NR	FST	FALSE	3.17066	0.0557025
Tumor: ECM	R_NR	C130026I21RIK	FALSE	-0.679352	0.0559658
Tumor: ECM	R_NR	LENG8	FALSE	0.289766	0.0559658
Tumor: ECM	R_NR	ACACA	FALSE	-0.426901	0.0561269
Tumor: ECM	R_NR	FAM234A	FALSE	0.368766	0.0564276
Tumor: ECM	R_NR	ANGPT2	FALSE	0.822103	0.0565272
Tumor: ECM	R_NR	PRL2C5	FALSE	1.80145	0.0565273
Tumor: ECM	R_NR	FSD1L	FALSE	-0.452982	0.0565335
Tumor: ECM	R_NR	RASGRP2	FALSE	1.38092	0.0568765
Tumor: ECM	R_NR	NR2F2	FALSE	-0.416075	0.0568765
Tumor: ECM	R_NR	SCARA3	FALSE	-0.397079	0.0568765
Tumor: ECM	R_NR	H2-EB1	FALSE	1.37906	0.0571889
Tumor: ECM	R_NR	ACOT2	FALSE	-0.634466	0.0572686
Tumor: ECM	R_NR	PCK2	FALSE	-0.323749	0.0573597
Tumor: ECM	R_NR	FAP	FALSE	-0.875578	0.057382
Tumor: ECM	R_NR	ARRDC1	FALSE	0.347329	0.057829
Tumor: ECM	R_NR	APOBEC1	FALSE	0.508568	0.057829
Tumor: ECM	R_NR	ATF1	FALSE	-0.32294	0.057829
Tumor: ECM	R_NR	PLSCR3	FALSE	-0.299316	0.057829
Tumor: ECM	R_NR	A4GALT	FALSE	1.75149	0.0579191
Tumor: ECM	R_NR	SMC6	FALSE	-0.304364	0.0579454
Tumor: ECM	R_NR	SPHK1	FALSE	0.513861	0.0579627
Tumor: ECM	R_NR	CERS2	FALSE	-0.342466	0.058084
Tumor: ECM	R_NR	SLC13A3	FALSE	1.12384	0.0580927
Tumor: ECM	R_NR	VILL	FALSE	0.760409	0.0580927
Tumor: ECM	R_NR	LRRC15	FALSE	1.71271	0.0581441
Tumor: ECM	R_NR	MIEF1	FALSE	-0.227429	0.0582929
Tumor: ECM	R_NR	FKTN	FALSE	-0.277769	0.0586243
Tumor: ECM	R_NR	ZSCAN26	FALSE	0.331343	0.0586243
Tumor: ECM	R_NR	ZC3H18	FALSE	0.212531	0.0586243
Tumor: ECM	R_NR	PLEK	FALSE	0.615731	0.0586382
Tumor: ECM	R_NR	COL1A1	FALSE	1.72294	0.058661
Tumor: ECM	R_NR	RNF144A	FALSE	1.70894	0.0586731
Tumor: ECM	R_NR	ZFP651	FALSE	-0.364981	0.0587202
Tumor: ECM	R_NR	CIITA	FALSE	1.39417	0.058809
Tumor: ECM	R_NR	RGS10	FALSE	0.372055	0.058809
Tumor: ECM	R_NR	SLC46A3	FALSE	1.08241	0.0591256
Tumor: ECM	R_NR	SLC36A2	FALSE	2.28572	0.0592285
Tumor: ECM	R_NR	IER5	FALSE	0.542867	0.0593104
Tumor: ECM	R_NR	ITFG1	FALSE	0.183469	0.0593104
Tumor: ECM	R_NR	GRTP1	FALSE	0.493332	0.0593104
Tumor: ECM	R_NR	FAM126A	FALSE	-0.345775	0.0593823
Tumor: ECM	R_NR	SLC9A9	FALSE	0.62528	0.0595029
Tumor: ECM	R_NR	ARPC3	FALSE	0.360965	0.0595044
Tumor: ECM	R_NR	IL3RA	FALSE	0.446114	0.0599639
Tumor: ECM	R_NR	RBM17	FALSE	-0.198241	0.060051
Tumor: ECM	R_NR	ST8SIA4	FALSE	0.747955	0.0601375
Tumor: ECM	R_NR	TRAC	FALSE	1.50895	0.0601646
Tumor: ECM	R_NR	NAXE	FALSE	-0.289007	0.0601646
Tumor: ECM	R_NR	MVK	FALSE	-0.567494	0.0602477
Tumor: ECM	R_NR	TLE1	FALSE	-0.267452	0.0602654
Tumor: ECM	R_NR	PHKG2	FALSE	0.262392	0.0604529
Tumor: ECM	R_NR	URGCP	FALSE	-0.211833	0.0604929
Tumor: ECM	R_NR	TNC	FALSE	2.12279	0.0605283
Tumor: ECM	R_NR	ZFPM2	FALSE	-0.409818	0.0605285
Tumor: ECM	R_NR	TNFRSF1A	FALSE	0.300672	0.0605586
Tumor: ECM	R_NR	OSBPL3	FALSE	0.350726	0.0605852
Tumor: ECM	R_NR	BCAM	FALSE	1.74208	0.0605852
Tumor: ECM	R_NR	IL7R	FALSE	1.05458	0.0605852
Tumor: ECM	R_NR	SLAMF6	FALSE	1.3208	0.0605852
Tumor: ECM	R_NR	LFNG	FALSE	0.549823	0.0605852
Tumor: ECM	R_NR	GSR	FALSE	0.364791	0.0605852
Tumor: ECM	R_NR	FAM162A	FALSE	-0.426609	0.0605852
Tumor: ECM	R_NR	WIPI1	FALSE	-0.464904	0.0606296
Tumor: ECM	R_NR	HMOX1	FALSE	1.0788	0.0606799
Tumor: ECM	R_NR	ATG4C	FALSE	0.271744	0.0606799
Tumor: ECM	R_NR	FAM207A	FALSE	-0.277457	0.0607153
Tumor: ECM	R_NR	SUSD2	FALSE	1.79283	0.0607705
Tumor: ECM	R_NR	CD2BP2	FALSE	0.23566	0.0609535
Tumor: ECM	R_NR	MCUR1	FALSE	0.262242	0.0610501
Tumor: ECM	R_NR	WDR1	FALSE	0.239897	0.0611371
Tumor: ECM	R_NR	SLA	FALSE	0.541184	0.0611392
Tumor: ECM	R_NR	EFNA5	FALSE	0.451451	0.0614912
Tumor: ECM	R_NR	TNXB	FALSE	3.3598	0.061571
Tumor: ECM	R_NR	NSD3	FALSE	0.240152	0.061571
Tumor: ECM	R_NR	SGCE	FALSE	-0.375845	0.0615846
Tumor: ECM	R_NR	CFAP20	FALSE	-0.295287	0.0616635
Tumor: ECM	R_NR	CDH26	FALSE	-1.06852	0.0616687
Tumor: ECM	R_NR	KLRI1	FALSE	1.31675	0.0618064
Tumor: ECM	R_NR	PADI4	FALSE	2.24069	0.0618064
Tumor: ECM	R_NR	SNED1	FALSE	3.52065	0.0618064
Tumor: ECM	R_NR	ATP8B4	FALSE	0.69109	0.0622075
Tumor: ECM	R_NR	DNAL4	FALSE	-0.272037	0.0622137
Tumor: ECM	R_NR	NEU3	FALSE	0.867546	0.0625205
Tumor: ECM	R_NR	VASP	FALSE	0.248178	0.0626759
Tumor: ECM	R_NR	NPC1	FALSE	0.342557	0.0627229
Tumor: ECM	R_NR	RBFOX2	FALSE	-0.230379	0.0627677
Tumor: ECM	R_NR	ZFP677	FALSE	1.12116	0.0627677
Tumor: ECM	R_NR	KMT2A	FALSE	0.199543	0.0629113
Tumor: ECM	R_NR	BRD4	FALSE	0.184783	0.0629445
Tumor: ECM	R_NR	GSTM4	FALSE	0.996691	0.0629466
Tumor: ECM	R_NR	GRN	FALSE	0.318275	0.0631031
Tumor: ECM	R_NR	PLEC	FALSE	-0.300214	0.0632863
Tumor: ECM	R_NR	CRY2	FALSE	-0.434427	0.0635326
Tumor: ECM	R_NR	CKM	FALSE	2.40568	0.0635326
Tumor: ECM	R_NR	MON1B	FALSE	0.489538	0.0635326
Tumor: ECM	R_NR	ADAMTS15	FALSE	3.48612	0.0635878
Tumor: ECM	R_NR	GLA	FALSE	0.517255	0.0637577
Tumor: ECM	R_NR	CYTIP	FALSE	0.920749	0.063861
Tumor: ECM	R_NR	SLC35F5	FALSE	-0.236132	0.063861
Tumor: ECM	R_NR	CCPG1	FALSE	0.632371	0.0642393
Tumor: ECM	R_NR	EGFR	FALSE	0.527239	0.0642393
Tumor: ECM	R_NR	C1QTNF12	FALSE	-0.417523	0.0642393
Tumor: ECM	R_NR	FGF7	FALSE	-0.47533	0.0642523
Tumor: ECM	R_NR	DENND2A	FALSE	0.541544	0.0643158
Tumor: ECM	R_NR	NOTCH3	FALSE	1.7665	0.0645695
Tumor: ECM	R_NR	MAPK8IP1	FALSE	-0.324401	0.0645695
Tumor: ECM	R_NR	PROCR	FALSE	0.77325	0.0645695
Tumor: ECM	R_NR	VANGL1	FALSE	-0.521877	0.064679
Tumor: ECM	R_NR	F3	FALSE	-0.677616	0.0649993
Tumor: ECM	R_NR	ALOX5AP	FALSE	0.486345	0.0649993
Tumor: ECM	R_NR	UBASH3B	FALSE	0.253491	0.0651293
Tumor: ECM	R_NR	P2RY2	FALSE	1.1298	0.0654529
Tumor: ECM	R_NR	ADRA1B	FALSE	1.54126	0.0655226
Tumor: ECM	R_NR	KRTCAP2	FALSE	-0.240506	0.0655226
Tumor: ECM	R_NR	GCA	FALSE	0.828485	0.0655226
Tumor: ECM	R_NR	TBX20	FALSE	-0.270384	0.0655226
Tumor: ECM	R_NR	H2-AA	FALSE	1.23721	0.0655573
Tumor: ECM	R_NR	CASP12	FALSE	-0.31203	0.0656772
Tumor: ECM	R_NR	ACSL1	FALSE	0.865036	0.0657423
Tumor: ECM	R_NR	TMEM17	FALSE	-0.546269	0.0658647
Tumor: ECM	R_NR	ITIH5	FALSE	1.86864	0.065865
Tumor: ECM	R_NR	NLRC5	FALSE	0.587492	0.0659031
Tumor: ECM	R_NR	YPEL3	FALSE	0.537064	0.0659031
Tumor: ECM	R_NR	CD209F	FALSE	2.05771	0.0659031
Tumor: ECM	R_NR	RGS20	FALSE	-0.480948	0.0659031
Tumor: ECM	R_NR	CHD7	FALSE	0.546656	0.0659031
Tumor: ECM	R_NR	MGAT3	FALSE	1.39921	0.0660566
Tumor: ECM	R_NR	SCARF1	FALSE	1.57078	0.0662142
Tumor: ECM	R_NR	ZFP507	FALSE	-0.277523	0.066346
Tumor: ECM	R_NR	DDX1	FALSE	-0.274853	0.0664749
Tumor: ECM	R_NR	MMGT2	FALSE	-0.291626	0.0666235
Tumor: ECM	R_NR	TMEM167B	FALSE	-0.342138	0.0666978
Tumor: ECM	R_NR	5430427O19RIK	FALSE	0.655729	0.0668518
Tumor: ECM	R_NR	CIB2	FALSE	1.04075	0.0668518
Tumor: ECM	R_NR	YTHDF3	FALSE	-0.230359	0.0670616
Tumor: ECM	R_NR	SERPINB9B	FALSE	1.36252	0.0670616
Tumor: ECM	R_NR	DDAH2	FALSE	-0.379103	0.0671585
Tumor: ECM	R_NR	CAP1	FALSE	0.194498	0.0671585
Tumor: ECM	R_NR	TBC1D4	FALSE	0.413527	0.0671585
Tumor: ECM	R_NR	DPM1	FALSE	-0.264973	0.0671585
Tumor: ECM	R_NR	LRPAP1	FALSE	0.386752	0.0673283
Tumor: ECM	R_NR	ITGB7	FALSE	0.881857	0.0673517
Tumor: ECM	R_NR	FCHO2	FALSE	0.373439	0.0673517
Tumor: ECM	R_NR	KALRN	FALSE	0.491342	0.0674116
Tumor: ECM	R_NR	CUL2	FALSE	-1.98068	0.0674116
Tumor: ECM	R_NR	GM4707	FALSE	0.404841	0.0674462
Tumor: ECM	R_NR	UTP14B	FALSE	-0.490653	0.0676787
Tumor: ECM	R_NR	CCDC171	FALSE	0.339559	0.0676808
Tumor: ECM	R_NR	NFKBIE	FALSE	0.559637	0.0677161
Tumor: ECM	R_NR	IKZF4	FALSE	1.42124	0.0677957
Tumor: ECM	R_NR	FAM129A	FALSE	0.45929	0.0678452
Tumor: ECM	R_NR	TRAJ21	FALSE	1.97123	0.0678664
Tumor: ECM	R_NR	RAB11B	FALSE	-0.571881	0.0678664
Tumor: ECM	R_NR	SLC25A15	FALSE	0.365383	0.0678664
Tumor: ECM	R_NR	CD28	FALSE	1.14782	0.0678868
Tumor: ECM	R_NR	PRMT6	FALSE	-0.229561	0.0680151
Tumor: ECM	R_NR	FCHO1	FALSE	0.850487	0.0680151
Tumor: ECM	R_NR	MYO1B	FALSE	-0.30341	0.0680223
Tumor: ECM	R_NR	SQOR	FALSE	0.648319	0.0680223
Tumor: ECM	R_NR	TCTN3	FALSE	0.247843	0.0680294
Tumor: ECM	R_NR	ILRUN	FALSE	0.244298	0.0680987
Tumor: ECM	R_NR	PIRA2	FALSE	0.805644	0.0683507
Tumor: ECM	R_NR	OTUD5	FALSE	0.278534	0.0689443
Tumor: ECM	R_NR	TAF1C	FALSE	0.329771	0.0689443
Tumor: ECM	R_NR	RHOT2	FALSE	0.2398	0.0689443
Tumor: ECM	R_NR	ZFP36	FALSE	0.758313	0.0689443
Tumor: ECM	R_NR	CFAP161	FALSE	1.01035	0.0689605
Tumor: ECM	R_NR	SLC18B1	FALSE	-0.406768	0.0695848
Tumor: ECM	R_NR	BACH2	FALSE	0.900822	0.0695848
Tumor: ECM	R_NR	SIRPB1B	FALSE	0.580609	0.0697525
Tumor: ECM	R_NR	SH3RF1	FALSE	0.388788	0.0699092
Tumor: ECM	R_NR	RASA3	FALSE	0.470967	0.0699352
Tumor: ECM	R_NR	ARHGAP27	FALSE	0.466788	0.0699766
Tumor: ECM	R_NR	ITGB3	FALSE	0.943018	0.0699766
Tumor: ECM	R_NR	PREX2	FALSE	1.03488	0.0700268
Tumor: ECM	R_NR	CX3CL1	FALSE	1.35428	0.0703569
Tumor: ECM	R_NR	AP2B1	FALSE	-0.23427	0.070537
Tumor: ECM	R_NR	ADAM9	FALSE	0.457821	0.0707199
Tumor: ECM	R_NR	DIAPH1	FALSE	0.312222	0.0708146
Tumor: ECM	R_NR	P2RY14	FALSE	1.04848	0.0708184
Tumor: ECM	R_NR	TMEM104	FALSE	0.342638	0.0708184
Tumor: ECM	R_NR	DCP1B	FALSE	0.867589	0.0709917
Tumor: ECM	R_NR	SMOX	FALSE	0.470233	0.0710397
Tumor: ECM	R_NR	TWSG1	FALSE	0.196229	0.0710397
Tumor: ECM	R_NR	RFFL	FALSE	0.519419	0.071143
Tumor: ECM	R_NR	IL18RAP	FALSE	1.23751	0.0712123
Tumor: ECM	R_NR	ZFP105	FALSE	1.25254	0.0712727
Tumor: ECM	R_NR	RGL1	FALSE	0.229608	0.0712936
Tumor: ECM	R_NR	INAVA	FALSE	-0.453822	0.0712936
Tumor: ECM	R_NR	GNG11	FALSE	-0.555643	0.071406
Tumor: ECM	R_NR	PLEKHM3	FALSE	0.494473	0.071406
Tumor: ECM	R_NR	CRTAP	FALSE	-0.242251	0.071406
Tumor: ECM	R_NR	PLVAP	FALSE	1.05383	0.0715417
Tumor: ECM	R_NR	PDE2A	FALSE	1.15103	0.0718627
Tumor: ECM	R_NR	ASPN	FALSE	-1.28766	0.0718627
Tumor: ECM	R_NR	GNAO1	FALSE	-0.951855	0.0718684
Tumor: ECM	R_NR	ITPKB	FALSE	0.409357	0.0718804
Tumor: ECM	R_NR	TRAJ25	FALSE	1.58483	0.0718882
Tumor: ECM	R_NR	USP47	FALSE	-0.177921	0.0718899
Tumor: ECM	R_NR	SF3B4	FALSE	-0.328294	0.0720263
Tumor: ECM	R_NR	TIAM1	FALSE	0.505659	0.0720263
Tumor: ECM	R_NR	SLC22A21	FALSE	-0.379717	0.0720413
Tumor: ECM	R_NR	TLR8	FALSE	0.952284	0.0720413
Tumor: ECM	R_NR	KLRA2	FALSE	0.573966	0.0720413
Tumor: ECM	R_NR	EXT1	FALSE	-0.37467	0.0722783
Tumor: ECM	R_NR	GRB10	FALSE	-0.440421	0.0723026
Tumor: ECM	R_NR	GPR55	FALSE	1.77695	0.0723174
Tumor: ECM	R_NR	TBC1D8	FALSE	0.710542	0.0723174
Tumor: ECM	R_NR	CCDC85B	FALSE	-0.329911	0.0723791
Tumor: ECM	R_NR	GM15107	FALSE	-0.421486	0.0724046
Tumor: ECM	R_NR	PLCB3	FALSE	-0.295491	0.0725024
Tumor: ECM	R_NR	CLDN12	FALSE	-0.393582	0.0728253
Tumor: ECM	R_NR	TRBJ1-4	FALSE	1.47706	0.0729297
Tumor: ECM	R_NR	PTGIR	FALSE	1.72204	0.0729724
Tumor: ECM	R_NR	ARHGEF2	FALSE	-0.283151	0.0729724
Tumor: ECM	R_NR	KCNK6	FALSE	0.705407	0.0729724
Tumor: ECM	R_NR	MMP19	FALSE	0.793262	0.0729724
Tumor: ECM	R_NR	RAPGEF3	FALSE	0.613951	0.0729724
Tumor: ECM	R_NR	ACE	FALSE	1.56116	0.0730291
Tumor: ECM	R_NR	CAPZA2	FALSE	0.156901	0.0732223
Tumor: ECM	R_NR	FAM110C	FALSE	-0.339635	0.0732223
Tumor: ECM	R_NR	LILR4B	FALSE	0.744818	0.0733071
Tumor: ECM	R_NR	MMAA	FALSE	0.338448	0.0733071
Tumor: ECM	R_NR	AMACR	FALSE	-0.343892	0.0733071
Tumor: ECM	R_NR	LARP1	FALSE	-0.202734	0.0733315
Tumor: ECM	R_NR	CTTNBP2NL	FALSE	0.266139	0.0733315
Tumor: ECM	R_NR	VPS35	FALSE	0.142407	0.0733315
Tumor: ECM	R_NR	PARP16	FALSE	-0.342838	0.0737815
Tumor: ECM	R_NR	TARS	FALSE	-0.266113	0.0737815
Tumor: ECM	R_NR	LAG3	FALSE	1.2891	0.0739476
Tumor: ECM	R_NR	PDPN	FALSE	0.447271	0.0739813
Tumor: ECM	R_NR	STEAP2	FALSE	-0.346634	0.0742274
Tumor: ECM	R_NR	PTGIS	FALSE	1.67289	0.0745242
Tumor: ECM	R_NR	CSRNP1	FALSE	0.414987	0.0747255
Tumor: ECM	R_NR	GPM6B	FALSE	1.8668	0.0747274
Tumor: ECM	R_NR	BEST1	FALSE	1.6829	0.0747402
Tumor: ECM	R_NR	NCAM1	FALSE	-0.335576	0.0747408
Tumor: ECM	R_NR	PRKD3	FALSE	-0.351698	0.0749127
Tumor: ECM	R_NR	BCDIN3D	FALSE	-0.32896	0.075006
Tumor: ECM	R_NR	EXOSC4	FALSE	-0.231723	0.075063
Tumor: ECM	R_NR	USP24	FALSE	0.217425	0.0751723
Tumor: ECM	R_NR	MINDY3	FALSE	0.197735	0.0755458
Tumor: ECM	R_NR	RGS16	FALSE	1.02326	0.0755458
Tumor: ECM	R_NR	IL1RL2	FALSE	1.53777	0.0755458
Tumor: ECM	R_NR	BTBD11	FALSE	-0.353123	0.0755458
Tumor: ECM	R_NR	EED	FALSE	0.249822	0.07557
Tumor: ECM	R_NR	TRBV31	FALSE	3.13569	0.075762
Tumor: ECM	R_NR	CTH	FALSE	-0.660071	0.075762
Tumor: ECM	R_NR	ARL4A	FALSE	-0.355367	0.0758057
Tumor: ECM	R_NR	MCL1	FALSE	0.366657	0.0758811
Tumor: ECM	R_NR	MGMT	FALSE	1.19908	0.0759272
Tumor: ECM	R_NR	VLDLR	FALSE	-0.537043	0.0759966
Tumor: ECM	R_NR	FIBIN	FALSE	2.13316	0.0759966
Tumor: ECM	R_NR	INPPL1	FALSE	0.1963	0.07632
Tumor: ECM	R_NR	2310039H08RIK	FALSE	-0.308897	0.0766138
Tumor: ECM	R_NR	TCRG-C2	FALSE	2.20998	0.0766138
Tumor: ECM	R_NR	LRG1	FALSE	1.46531	0.076697
Tumor: ECM	R_NR	GPSM1	FALSE	-0.320692	0.076697
Tumor: ECM	R_NR	PMEPA1	FALSE	-0.342537	0.0767793
Tumor: ECM	R_NR	LMBRD1	FALSE	0.276011	0.0768791
Tumor: ECM	R_NR	CAR5B	FALSE	1.54364	0.0768961
Tumor: ECM	R_NR	FBXO15	FALSE	1.27565	0.0768961
Tumor: ECM	R_NR	FAM92A	FALSE	-0.355312	0.0768961
Tumor: ECM	R_NR	AACS	FALSE	-0.435025	0.0768961
Tumor: ECM	R_NR	NFKBID	FALSE	0.488774	0.077111
Tumor: ECM	R_NR	PSEN2	FALSE	0.416671	0.0771301
Tumor: ECM	R_NR	KHDRBS3	FALSE	0.65685	0.0775149
Tumor: ECM	R_NR	WWC2	FALSE	-0.254285	0.0775149
Tumor: ECM	R_NR	KLRD1	FALSE	1.63189	0.0775149
Tumor: ECM	R_NR	EIF4A2	FALSE	-0.255069	0.0775149
Tumor: ECM	R_NR	ANXA11	FALSE	0.424583	0.0775149
Tumor: ECM	R_NR	TRAJ2	FALSE	1.89609	0.0776336
Tumor: ECM	R_NR	POT1B	FALSE	0.826556	0.0776757
Tumor: ECM	R_NR	GPER1	FALSE	1.92897	0.0776879
Tumor: ECM	R_NR	KLHL5	FALSE	0.272189	0.077734
Tumor: ECM	R_NR	RASGRP4	FALSE	0.870918	0.0778287
Tumor: ECM	R_NR	SMAD3	FALSE	0.21787	0.0779204
Tumor: ECM	R_NR	RBM5	FALSE	0.26796	0.0780585
Tumor: ECM	R_NR	AKIP1	FALSE	-0.327939	0.0785214
Tumor: ECM	R_NR	AI467606	FALSE	0.587849	0.0785326
Tumor: ECM	R_NR	RAB5A	FALSE	-0.380895	0.0786057
Tumor: ECM	R_NR	PTX3	FALSE	1.7456	0.0790273
Tumor: ECM	R_NR	BET1	FALSE	-0.395524	0.0792357
Tumor: ECM	R_NR	FOXRED2	FALSE	1.3506	0.0792357
Tumor: ECM	R_NR	ZNHIT6	FALSE	-0.324788	0.0793104
Tumor: ECM	R_NR	CMAS	FALSE	0.404861	0.0793592
Tumor: ECM	R_NR	TPX2	FALSE	-0.365209	0.0796217
Tumor: ECM	R_NR	MTFR1	FALSE	-0.292542	0.0796932
Tumor: ECM	R_NR	AKAP8L	FALSE	0.271369	0.0797249
Tumor: ECM	R_NR	HPCAL1	FALSE	0.434473	0.0797479
Tumor: ECM	R_NR	DNA2	FALSE	0.437624	0.0797479
Tumor: ECM	R_NR	RBBP6	FALSE	-0.214843	0.0799606
Tumor: ECM	R_NR	SLC52A3	FALSE	1.3439	0.0801649
Tumor: ECM	R_NR	RBPMS	FALSE	0.835101	0.0801649
Tumor: ECM	R_NR	PNP	FALSE	0.402622	0.0802795
Tumor: ECM	R_NR	ZFP513	FALSE	0.292275	0.0803973
Tumor: ECM	R_NR	KCNAB2	FALSE	-0.182637	0.0803973
Tumor: ECM	R_NR	FSTL3	FALSE	-0.515454	0.0804043
Tumor: ECM	R_NR	RGL2	FALSE	0.406822	0.0806097
Tumor: ECM	R_NR	TRAJ15	FALSE	1.40408	0.0807727
Tumor: ECM	R_NR	JAM2	FALSE	1.10812	0.0809169
Tumor: ECM	R_NR	E2F6	FALSE	0.55932	0.0809169
Tumor: ECM	R_NR	CLBA1	FALSE	-0.406756	0.0809169
Tumor: ECM	R_NR	PRL2C2	FALSE	1.43432	0.0810178
Tumor: ECM	R_NR	CCBE1	FALSE	1.88028	0.081159
Tumor: ECM	R_NR	KLHL2	FALSE	0.285462	0.081159
Tumor: ECM	R_NR	LPAR4	FALSE	-0.85681	0.0816069
Tumor: ECM	R_NR	CD1D1	FALSE	1.57344	0.0816331
Tumor: ECM	R_NR	SLC2A9	FALSE	0.645187	0.0816331
Tumor: ECM	R_NR	GM42517	FALSE	-0.405708	0.0816331
Tumor: ECM	R_NR	PDE4DIP	FALSE	-0.235772	0.0816961
Tumor: ECM	R_NR	THAP4	FALSE	-0.388403	0.081824
Tumor: ECM	R_NR	PDE3B	FALSE	0.52506	0.0822997
Tumor: ECM	R_NR	KLRG1	FALSE	1.38699	0.0824776
Tumor: ECM	R_NR	9930021J03RIK	FALSE	-0.43243	0.0824788
Tumor: ECM	R_NR	ACY1	FALSE	-0.425735	0.0824788
Tumor: ECM	R_NR	SIK3	FALSE	0.281715	0.0824876
Tumor: ECM	R_NR	COL1A2	FALSE	2.42533	0.0825261
Tumor: ECM	R_NR	1700030K09RIK	FALSE	0.216456	0.0825913
Tumor: ECM	R_NR	NAPRT	FALSE	0.661927	0.0828122
Tumor: ECM	R_NR	XIAP	FALSE	0.265669	0.0829736
Tumor: ECM	R_NR	RAET1E	FALSE	-0.491612	0.0831476
Tumor: ECM	R_NR	ATCAY	FALSE	-1.01716	0.0832568
Tumor: ECM	R_NR	HOXB2	FALSE	1.66703	0.0832701
Tumor: ECM	R_NR	LOXL3	FALSE	0.354965	0.0832701
Tumor: ECM	R_NR	CD200	FALSE	0.663395	0.0832701
Tumor: ECM	R_NR	PID1	FALSE	0.550341	0.0833205
Tumor: ECM	R_NR	PDGFB	FALSE	0.492073	0.0834984
Tumor: ECM	R_NR	KLHDC3	FALSE	0.20634	0.0835556
Tumor: ECM	R_NR	GSPT1	FALSE	-0.224381	0.0835872
Tumor: ECM	R_NR	B3GALNT1	FALSE	1.14317	0.0835872
Tumor: ECM	R_NR	ACOX3	FALSE	0.478663	0.0836038
Tumor: ECM	R_NR	SYNGAP1	FALSE	0.402286	0.0836714
Tumor: ECM	R_NR	CDS1	FALSE	0.644044	0.0837303
Tumor: ECM	R_NR	MORC4	FALSE	-0.37023	0.0837303
Tumor: ECM	R_NR	SMCR8	FALSE	0.164487	0.0837904
Tumor: ECM	R_NR	CCNB1	FALSE	-0.306827	0.0838427
Tumor: ECM	R_NR	SDSL	FALSE	-0.373555	0.0840617
Tumor: ECM	R_NR	PRRC1	FALSE	-0.337445	0.0840729
Tumor: ECM	R_NR	PARL	FALSE	-0.362096	0.0840729
Tumor: ECM	R_NR	SMS	FALSE	-0.401952	0.0842328
Tumor: ECM	R_NR	TRIM68	FALSE	1.03789	0.0842328
Tumor: ECM	R_NR	PTER	FALSE	-0.461781	0.0842328
Tumor: ECM	R_NR	CRYBG3	FALSE	0.287947	0.0842328
Tumor: ECM	R_NR	AGTPBP1	FALSE	0.335448	0.0842328
Tumor: ECM	R_NR	TRAJ12	FALSE	1.96411	0.0845451
Tumor: ECM	R_NR	EID1	FALSE	-0.181761	0.0845451
Tumor: ECM	R_NR	DDR2	FALSE	-0.321858	0.0845451
Tumor: ECM	R_NR	CAPZB	FALSE	0.302846	0.0849246
Tumor: ECM	R_NR	NFIA	FALSE	0.295404	0.0850183
Tumor: ECM	R_NR	PILRB2	FALSE	0.654894	0.0850183
Tumor: ECM	R_NR	PAKAP	FALSE	1.31857	0.0850787
Tumor: ECM	R_NR	GM13212	FALSE	0.591072	0.0850787
Tumor: ECM	R_NR	PLK2	FALSE	-0.470217	0.0850845
Tumor: ECM	R_NR	TNFRSF11A	FALSE	0.593714	0.0852331
Tumor: ECM	R_NR	GM9732	FALSE	-0.691841	0.0853864
Tumor: ECM	R_NR	SDC2	FALSE	-0.427243	0.0857876
Tumor: ECM	R_NR	CPSF7	FALSE	0.236049	0.0857876
Tumor: ECM	R_NR	HTR7	FALSE	1.3717	0.0858308
Tumor: ECM	R_NR	EFNA4	FALSE	-0.376502	0.0860597
Tumor: ECM	R_NR	GFOD2	FALSE	0.33117	0.0861116
Tumor: ECM	R_NR	CADM2	FALSE	-1.30896	0.0861116
Tumor: ECM	R_NR	ENPP3	FALSE	1.39424	0.08634
Tumor: ECM	R_NR	TMEM163	FALSE	1.40844	0.0865249
Tumor: ECM	R_NR	NECAP2	FALSE	0.336284	0.0866525
Tumor: ECM	R_NR	H2-T23	FALSE	0.944025	0.0868245
Tumor: ECM	R_NR	PPOX	FALSE	0.22008	0.0870147
Tumor: ECM	R_NR	FAM49A	FALSE	0.57482	0.0870328
Tumor: ECM	R_NR	CLEC12A	FALSE	0.793733	0.0870328
Tumor: ECM	R_NR	IKZF2	FALSE	0.470475	0.0870328
Tumor: ECM	R_NR	PALM	FALSE	-0.299582	0.0870328
Tumor: ECM	R_NR	ARHGAP31	FALSE	0.500424	0.0870925
Tumor: ECM	R_NR	HNMT	FALSE	0.885178	0.0871694
Tumor: ECM	R_NR	4930502E18RIK	FALSE	1.28245	0.0872365
Tumor: ECM	R_NR	FBXL7	FALSE	-0.584612	0.0874121
Tumor: ECM	R_NR	MAPK12	FALSE	0.262594	0.087462
Tumor: ECM	R_NR	UBQLN2	FALSE	-0.213968	0.0875788
Tumor: ECM	R_NR	ARXES2	FALSE	-0.486438	0.0876802
Tumor: ECM	R_NR	GNL1	FALSE	0.184347	0.0877466
Tumor: ECM	R_NR	EGR2	FALSE	0.936983	0.0877466
Tumor: ECM	R_NR	AHCY	FALSE	-0.665171	0.0880255
Tumor: ECM	R_NR	EEF2	FALSE	-0.491837	0.0884812
Tumor: ECM	R_NR	HGH1	FALSE	-0.324782	0.0885554
Tumor: ECM	R_NR	PTPRK	FALSE	-0.392091	0.0885882
Tumor: ECM	R_NR	CUX1	FALSE	0.242101	0.0886105
Tumor: ECM	R_NR	CLEC4N	FALSE	1.17996	0.0886673
Tumor: ECM	R_NR	SLC4A1AP	FALSE	-0.233734	0.0886673
Tumor: ECM	R_NR	GRK2	FALSE	0.373708	0.0886673
Tumor: ECM	R_NR	FANCG	FALSE	0.505162	0.0889065
Tumor: ECM	R_NR	UBE2E2	FALSE	-0.311757	0.0889693
Tumor: ECM	R_NR	TIFAB	FALSE	0.435255	0.0889693
Tumor: ECM	R_NR	RHOQ	FALSE	0.27973	0.0892968
Tumor: ECM	R_NR	SLC7A11	FALSE	1.11292	0.0895369
Tumor: ECM	R_NR	AMPD3	FALSE	0.978592	0.0896074
Tumor: ECM	R_NR	EMILIN2	FALSE	0.537089	0.0900241
Tumor: ECM	R_NR	REL	FALSE	0.304226	0.0900832
Tumor: ECM	R_NR	SNX18	FALSE	0.37514	0.0902665
Tumor: ECM	R_NR	SLC22A23	FALSE	1.01738	0.0902665
Tumor: ECM	R_NR	UBE2D1	FALSE	-0.224192	0.0902665
Tumor: ECM	R_NR	SLC30A1	FALSE	0.355558	0.0902665
Tumor: ECM	R_NR	LBX1	FALSE	-0.217455	0.0902665
Tumor: ECM	R_NR	STK38	FALSE	0.542789	0.0904096
Tumor: ECM	R_NR	CLCN4	FALSE	0.239637	0.0904096
Tumor: ECM	R_NR	TBC1D8B	FALSE	-1.39955	0.0906532
Tumor: ECM	R_NR	RUFY1	FALSE	0.266295	0.0906603
Tumor: ECM	R_NR	CERCAM	FALSE	0.883548	0.0909575
Tumor: ECM	R_NR	KIRREL	FALSE	-0.342434	0.09107
Tumor: ECM	R_NR	TMX4	FALSE	-0.25105	0.09107
Tumor: ECM	R_NR	CHD1L	FALSE	0.455608	0.0912351
Tumor: ECM	R_NR	MAPRE2	FALSE	0.386892	0.0912397
Tumor: ECM	R_NR	DUSP3	FALSE	0.253028	0.0913282
Tumor: ECM	R_NR	LMBR1	FALSE	0.636154	0.0913282
Tumor: ECM	R_NR	ZBTB20	FALSE	0.439273	0.0914925
Tumor: ECM	R_NR	TNNI2	FALSE	0.74841	0.0914938
Tumor: ECM	R_NR	SFRP4	FALSE	2.85244	0.0915438
Tumor: ECM	R_NR	BDNF	FALSE	-0.384938	0.0916299
Tumor: ECM	R_NR	SYNGR2	FALSE	0.309489	0.0916299
Tumor: ECM	R_NR	NECTIN2	FALSE	0.307876	0.0916363
Tumor: ECM	R_NR	TTC21B	FALSE	-0.270441	0.0918247
Tumor: ECM	R_NR	CD86	FALSE	0.666733	0.0918247
Tumor: ECM	R_NR	D6WSU163E	FALSE	0.3956	0.0918654
Tumor: ECM	R_NR	COL15A1	FALSE	1.40837	0.0922026
Tumor: ECM	R_NR	MPV17L2	FALSE	0.247657	0.0922357
Tumor: ECM	R_NR	APBB1	FALSE	-0.56471	0.0923354
Tumor: ECM	R_NR	INO80D	FALSE	0.176434	0.0923383
Tumor: ECM	R_NR	STARD5	FALSE	0.493155	0.0923383
Tumor: ECM	R_NR	PLXNA4	FALSE	0.936524	0.0924182
Tumor: ECM	R_NR	ALAD	FALSE	0.226643	0.0924182
Tumor: ECM	R_NR	COX19	FALSE	-0.17281	0.0924182
Tumor: ECM	R_NR	AP1G2	FALSE	0.310884	0.0925733
Tumor: ECM	R_NR	CYP46A1	FALSE	-1.0086	0.0927604
Tumor: ECM	R_NR	LY86	FALSE	0.523158	0.0927655
Tumor: ECM	R_NR	PIMREG	FALSE	-0.348466	0.093146
Tumor: ECM	R_NR	TAOK3	FALSE	0.261764	0.093146
Tumor: ECM	R_NR	FXYD5	FALSE	0.382106	0.093146
Tumor: ECM	R_NR	ZFP800	FALSE	0.367977	0.093146
[truncated: 34,718 more rows]

## Sheet: Tumor IFN Response_spatial_DEA
cluster	comparison	Symbol	significant	log2FoldChange	padj
Tumor: IFN Response	R_NR	OSBP	TRUE	-1.69982	1.96939e-15
Tumor: IFN Response	R_NR	NEK7	TRUE	-0.935312	7.00161e-10
Tumor: IFN Response	R_NR	SUB1	TRUE	-0.633968	0.000196809
Tumor: IFN Response	R_NR	RAP1GDS1	TRUE	0.547126	0.000208942
Tumor: IFN Response	R_NR	CCL8	TRUE	3.66906	0.000208942
Tumor: IFN Response	R_NR	HK3	TRUE	1.12042	0.000208942
Tumor: IFN Response	R_NR	PIRB	TRUE	1.24201	0.000208942
Tumor: IFN Response	R_NR	RPE	TRUE	0.813592	0.000503017
Tumor: IFN Response	R_NR	CSF3R	TRUE	1.44514	0.000509086
Tumor: IFN Response	R_NR	WDFY2	TRUE	0.874912	0.000509086
Tumor: IFN Response	R_NR	SLC11A1	TRUE	0.885258	0.000692945
Tumor: IFN Response	R_NR	UCP2	TRUE	1.04733	0.000702176
Tumor: IFN Response	R_NR	SLC28A2	TRUE	1.46935	0.000702176
Tumor: IFN Response	R_NR	SLAMF7	TRUE	1.04469	0.000702176
Tumor: IFN Response	R_NR	RFTN1	TRUE	1.46705	0.000874172
Tumor: IFN Response	R_NR	SERPINB2	TRUE	5.61194	0.000935116
Tumor: IFN Response	R_NR	CD38	TRUE	2.33733	0.00123517
Tumor: IFN Response	R_NR	BST1	TRUE	2.3174	0.00123517
Tumor: IFN Response	R_NR	PLTP	TRUE	1.05628	0.00123517
Tumor: IFN Response	R_NR	WFDC17	TRUE	2.3498	0.00140716
Tumor: IFN Response	R_NR	SASH1	TRUE	0.866842	0.00223119
Tumor: IFN Response	R_NR	SNAI2	TRUE	-0.911451	0.00249606
Tumor: IFN Response	R_NR	HCFC1R1	TRUE	-0.827965	0.00271933
Tumor: IFN Response	R_NR	MARCH1	TRUE	0.986084	0.00278505
Tumor: IFN Response	R_NR	ADSSL1	TRUE	1.13612	0.00285372
Tumor: IFN Response	R_NR	PIK3CD	TRUE	1.03896	0.00285372
Tumor: IFN Response	R_NR	GAS1	TRUE	-0.80914	0.00310867
Tumor: IFN Response	R_NR	ABCA1	TRUE	1.26544	0.00310867
Tumor: IFN Response	R_NR	IL13RA1	TRUE	1.42681	0.00313373
Tumor: IFN Response	R_NR	SERPINF1	FALSE	-0.453211	0.00320067
Tumor: IFN Response	R_NR	FADS2	TRUE	-1.20321	0.00326566
Tumor: IFN Response	R_NR	ADAM8	TRUE	1.16807	0.00343922
Tumor: IFN Response	R_NR	PLCL2	TRUE	0.708448	0.00349277
Tumor: IFN Response	R_NR	TYROBP	TRUE	0.77959	0.00388722
Tumor: IFN Response	R_NR	KDELR3	TRUE	-0.727798	0.00417127
Tumor: IFN Response	R_NR	PITPNC1	TRUE	1.14695	0.00513033
Tumor: IFN Response	R_NR	F7	TRUE	4.53198	0.00551008
Tumor: IFN Response	R_NR	CDKN2B	TRUE	-1.06966	0.00615432
Tumor: IFN Response	R_NR	EPHA7	TRUE	-1.12409	0.00662167
Tumor: IFN Response	R_NR	CCR5	TRUE	0.799304	0.00662167
Tumor: IFN Response	R_NR	STARD4	TRUE	-0.858096	0.00676481
Tumor: IFN Response	R_NR	CYP51	TRUE	-1.08854	0.00715492
Tumor: IFN Response	R_NR	ARHGAP42	TRUE	-0.897124	0.00759944
Tumor: IFN Response	R_NR	FCRLB	TRUE	1.42595	0.00763442
Tumor: IFN Response	R_NR	CD274	TRUE	1.01372	0.00773819
Tumor: IFN Response	R_NR	FTH1	TRUE	0.946457	0.0083335
Tumor: IFN Response	R_NR	SELENOP	TRUE	1.13365	0.0083335
Tumor: IFN Response	R_NR	RAC2	TRUE	0.748512	0.00851643
Tumor: IFN Response	R_NR	CD300LD	TRUE	0.925231	0.00865359
Tumor: IFN Response	R_NR	RARRES2	TRUE	3.35396	0.00865359
Tumor: IFN Response	R_NR	SLC15A3	TRUE	0.715467	0.00865359
Tumor: IFN Response	R_NR	AA467197	TRUE	0.822902	0.00871293
Tumor: IFN Response	R_NR	NINJ1	TRUE	1.00731	0.00871293
Tumor: IFN Response	R_NR	C1QTNF6	TRUE	-0.556304	0.00871293
Tumor: IFN Response	R_NR	A2M	TRUE	3.80952	0.00871293
Tumor: IFN Response	R_NR	CCL5	TRUE	1.04847	0.00871293
Tumor: IFN Response	R_NR	FADS1	TRUE	-0.82745	0.00871293
Tumor: IFN Response	R_NR	FBXL5	TRUE	0.894001	0.00875892
Tumor: IFN Response	R_NR	CD24A	TRUE	2.82075	0.00902843
Tumor: IFN Response	R_NR	CREM	TRUE	0.882005	0.00906359
Tumor: IFN Response	R_NR	FABP4	TRUE	-1.18374	0.00963534
Tumor: IFN Response	R_NR	CD53	TRUE	0.786066	0.00975021
Tumor: IFN Response	R_NR	CACNA1D	TRUE	2.18552	0.00975021
Tumor: IFN Response	R_NR	FPR2	TRUE	1.66926	0.00991513
Tumor: IFN Response	R_NR	AB124611	TRUE	0.988763	0.00992239
Tumor: IFN Response	R_NR	CCDC102A	TRUE	-0.876337	0.00992239
Tumor: IFN Response	R_NR	SMPDL3A	TRUE	1.02403	0.0100765
Tumor: IFN Response	R_NR	ENTPD1	TRUE	0.866618	0.0100765
Tumor: IFN Response	R_NR	CLEC4D	TRUE	2.39395	0.0101718
Tumor: IFN Response	R_NR	CYFIP2	TRUE	0.952109	0.0107857
Tumor: IFN Response	R_NR	ADAM19	TRUE	0.860436	0.0107857
Tumor: IFN Response	R_NR	CCBE1	TRUE	3.51068	0.0107857
Tumor: IFN Response	R_NR	PRDX5	TRUE	0.636266	0.0107857
Tumor: IFN Response	R_NR	PTAFR	TRUE	1.17162	0.0107857
Tumor: IFN Response	R_NR	PDGFRA	TRUE	-0.760795	0.0108199
Tumor: IFN Response	R_NR	TRBJ2-2	TRUE	2.86133	0.011279
Tumor: IFN Response	R_NR	CXCL3	TRUE	3.82606	0.0114983
Tumor: IFN Response	R_NR	TLR2	TRUE	0.839954	0.011684
Tumor: IFN Response	R_NR	SLPI	TRUE	4.32242	0.0119532
Tumor: IFN Response	R_NR	ZDHHC14	TRUE	1.33253	0.0120845
Tumor: IFN Response	R_NR	FXYD2	TRUE	3.26792	0.0128046
Tumor: IFN Response	R_NR	PROKR2	TRUE	4.32133	0.0128255
Tumor: IFN Response	R_NR	FCNA	TRUE	3.08129	0.0128559
Tumor: IFN Response	R_NR	IL7R	TRUE	1.55535	0.0129312
Tumor: IFN Response	R_NR	GSAP	TRUE	0.636419	0.0129982
Tumor: IFN Response	R_NR	CD163	TRUE	3.70518	0.0130536
Tumor: IFN Response	R_NR	PMP2	TRUE	-3.04242	0.0130536
Tumor: IFN Response	R_NR	IL1R1	TRUE	2.31477	0.0131156
Tumor: IFN Response	R_NR	CD68	TRUE	0.778805	0.0131156
Tumor: IFN Response	R_NR	NSFL1C	TRUE	-0.792975	0.0133251
Tumor: IFN Response	R_NR	NCF2	TRUE	0.680135	0.0137928
Tumor: IFN Response	R_NR	GLRX	TRUE	0.788157	0.0138144
Tumor: IFN Response	R_NR	SRGN	TRUE	0.934044	0.0138144
Tumor: IFN Response	R_NR	FCER1G	TRUE	0.701331	0.0149879
Tumor: IFN Response	R_NR	LMO2	TRUE	0.638072	0.0149879
Tumor: IFN Response	R_NR	RHOX5	TRUE	-0.524499	0.0159003
Tumor: IFN Response	R_NR	GPR35	TRUE	0.985935	0.0164378
Tumor: IFN Response	R_NR	CD300LF	TRUE	0.709953	0.0165029
Tumor: IFN Response	R_NR	CYP26B1	TRUE	1.56001	0.0173476
Tumor: IFN Response	R_NR	PSAP	FALSE	0.479599	0.0173476
Tumor: IFN Response	R_NR	PKN2	TRUE	-0.50346	0.0175839
Tumor: IFN Response	R_NR	CTSS	TRUE	0.821599	0.0175839
Tumor: IFN Response	R_NR	PRXL2B	TRUE	1.08799	0.0175839
Tumor: IFN Response	R_NR	CAVIN2	TRUE	-0.6664	0.0176499
Tumor: IFN Response	R_NR	HFE	TRUE	0.746911	0.0176887
Tumor: IFN Response	R_NR	DUSP6	TRUE	0.515784	0.0179372
Tumor: IFN Response	R_NR	GPC3	TRUE	3.12999	0.0183397
Tumor: IFN Response	R_NR	CYP7B1	TRUE	2.55596	0.0183935
Tumor: IFN Response	R_NR	CTSB	TRUE	0.503249	0.0192575
Tumor: IFN Response	R_NR	CXCL16	TRUE	0.556007	0.0192575
Tumor: IFN Response	R_NR	ATP6V0D2	TRUE	2.69574	0.0192575
Tumor: IFN Response	R_NR	RBM47	TRUE	0.920721	0.0200082
Tumor: IFN Response	R_NR	CPSF1	TRUE	-0.772314	0.0200082
Tumor: IFN Response	R_NR	UPP1	TRUE	0.835869	0.0202507
Tumor: IFN Response	R_NR	NDUFA4L2	TRUE	2.20373	0.0209114
Tumor: IFN Response	R_NR	INSIG1	TRUE	-1.10662	0.0210988
Tumor: IFN Response	R_NR	SPECC1	FALSE	-0.398501	0.0213293
Tumor: IFN Response	R_NR	PSD4	TRUE	0.883724	0.0222521
Tumor: IFN Response	R_NR	CGNL1	TRUE	1.9144	0.0226169
Tumor: IFN Response	R_NR	TNC	TRUE	2.70802	0.0231512
Tumor: IFN Response	R_NR	SLC8A1	TRUE	1.12514	0.0234911
Tumor: IFN Response	R_NR	CD209G	TRUE	3.67306	0.0247104
Tumor: IFN Response	R_NR	VCAN	TRUE	-0.660473	0.0252533
Tumor: IFN Response	R_NR	NR1H3	TRUE	1.27923	0.0268925
Tumor: IFN Response	R_NR	NXPE5	TRUE	1.80892	0.0271764
Tumor: IFN Response	R_NR	ITGB2	TRUE	0.7615	0.0275061
Tumor: IFN Response	R_NR	GANAB	TRUE	-0.611851	0.0275061
Tumor: IFN Response	R_NR	RASL12	TRUE	3.0965	0.0275061
Tumor: IFN Response	R_NR	COL12A1	TRUE	1.62609	0.0275061
Tumor: IFN Response	R_NR	TRBV31	TRUE	3.2361	0.0275061
Tumor: IFN Response	R_NR	ATF5	TRUE	-0.652172	0.0291883
Tumor: IFN Response	R_NR	CRYBG1	TRUE	0.849457	0.0291883
Tumor: IFN Response	R_NR	HECTD2	TRUE	0.670835	0.0291883
Tumor: IFN Response	R_NR	GMIP	TRUE	0.79204	0.0294628
Tumor: IFN Response	R_NR	CYBA	TRUE	0.630505	0.0297434
Tumor: IFN Response	R_NR	IGHJ4	TRUE	2.98227	0.0300394
Tumor: IFN Response	R_NR	FCGR3	TRUE	0.766119	0.0300394
Tumor: IFN Response	R_NR	MME	TRUE	-1.75694	0.0300394
Tumor: IFN Response	R_NR	TCF3	TRUE	-0.542326	0.0302142
Tumor: IFN Response	R_NR	MTMR11	TRUE	-0.647502	0.0305943
Tumor: IFN Response	R_NR	AMPD3	TRUE	1.66213	0.031605
Tumor: IFN Response	R_NR	FPR1	TRUE	2.01739	0.031605
Tumor: IFN Response	R_NR	IKBIP	TRUE	-0.662727	0.0336231
Tumor: IFN Response	R_NR	ARG1	TRUE	2.17532	0.0339835
Tumor: IFN Response	R_NR	CYTIP	TRUE	1.08679	0.0339835
Tumor: IFN Response	R_NR	CD84	TRUE	0.616503	0.0339835
Tumor: IFN Response	R_NR	DHCR24	TRUE	-0.837297	0.0339835
Tumor: IFN Response	R_NR	GM11808	FALSE	-0.43872	0.0339835
Tumor: IFN Response	R_NR	IGSF6	TRUE	0.829015	0.0339835
Tumor: IFN Response	R_NR	TOP2B	FALSE	-0.440078	0.0339835
Tumor: IFN Response	R_NR	ASAP1	TRUE	-0.575793	0.0339835
Tumor: IFN Response	R_NR	HDGFL2	FALSE	0.469616	0.0339835
Tumor: IFN Response	R_NR	IRF8	TRUE	0.77841	0.0339835
Tumor: IFN Response	R_NR	NLRP1B	TRUE	1.1405	0.0339835
Tumor: IFN Response	R_NR	APOL8	TRUE	-1.03108	0.0344641
Tumor: IFN Response	R_NR	ORAI3	TRUE	-0.865122	0.0344641
Tumor: IFN Response	R_NR	DMXL2	TRUE	0.71441	0.0362106
Tumor: IFN Response	R_NR	HAVCR2	TRUE	0.792025	0.0375137
Tumor: IFN Response	R_NR	ACVRL1	TRUE	0.711245	0.0387527
Tumor: IFN Response	R_NR	HAP1	TRUE	0.989332	0.0387527
Tumor: IFN Response	R_NR	MFSD7A	TRUE	1.82222	0.0393835
Tumor: IFN Response	R_NR	LY6I	TRUE	2.50248	0.0393835
Tumor: IFN Response	R_NR	HIC1	TRUE	-0.886122	0.0398541
Tumor: IFN Response	R_NR	RNF128	TRUE	1.21313	0.0402407
Tumor: IFN Response	R_NR	ABCC3	TRUE	0.918287	0.0409108
Tumor: IFN Response	R_NR	RGS11	TRUE	1.43549	0.0410321
Tumor: IFN Response	R_NR	GRINA	TRUE	0.78729	0.041333
Tumor: IFN Response	R_NR	MASP1	TRUE	-1.93639	0.0415533
Tumor: IFN Response	R_NR	CD151	FALSE	-0.460082	0.0415533
Tumor: IFN Response	R_NR	RUNX1T1	TRUE	-0.957865	0.0415533
Tumor: IFN Response	R_NR	TUBA1A	TRUE	-0.627758	0.0415533
Tumor: IFN Response	R_NR	CDR2L	TRUE	-0.770987	0.0416733
Tumor: IFN Response	R_NR	FDPS	TRUE	-0.982515	0.0416733
Tumor: IFN Response	R_NR	MEIS2	TRUE	-0.565727	0.0422145
Tumor: IFN Response	R_NR	DAPK1	TRUE	1.07498	0.0425268
Tumor: IFN Response	R_NR	S100A8	TRUE	4.84859	0.0426857
Tumor: IFN Response	R_NR	NR2F1	TRUE	-0.632714	0.0434644
Tumor: IFN Response	R_NR	PPM1E	TRUE	0.821479	0.0434644
Tumor: IFN Response	R_NR	CSGALNACT1	TRUE	0.69981	0.0434644
Tumor: IFN Response	R_NR	MS4A8A	TRUE	2.96641	0.0434644
Tumor: IFN Response	R_NR	CPED1	TRUE	2.44061	0.0439125
Tumor: IFN Response	R_NR	BC028528	TRUE	0.595519	0.0439125
Tumor: IFN Response	R_NR	RASGRP4	TRUE	1.52409	0.0456599
Tumor: IFN Response	R_NR	PLA2G7	TRUE	1.5929	0.0465597
Tumor: IFN Response	R_NR	GLA	TRUE	0.751152	0.0468274
Tumor: IFN Response	R_NR	BCL2A1B	TRUE	0.709117	0.0468274
Tumor: IFN Response	R_NR	ADAMTS10	TRUE	0.755367	0.0468274
Tumor: IFN Response	R_NR	NPY	NA	3.91367	NA
Tumor: IFN Response	R_NR	COL7A1	TRUE	-0.626243	0.0477946
Tumor: IFN Response	R_NR	YIPF5	FALSE	-0.464205	0.0481935
Tumor: IFN Response	R_NR	GNGT2	TRUE	0.691627	0.0481935
Tumor: IFN Response	R_NR	PSTPIP1	TRUE	0.928992	0.0481935
Tumor: IFN Response	R_NR	PTPRC	TRUE	0.647429	0.0481935
Tumor: IFN Response	R_NR	STRA6	TRUE	-1.38005	0.0482311
Tumor: IFN Response	R_NR	MARCO	TRUE	3.176	0.0482311
Tumor: IFN Response	R_NR	HNRNPA2B1	FALSE	-0.463985	0.0482311
Tumor: IFN Response	R_NR	SEC24D	TRUE	-0.883349	0.0482311
Tumor: IFN Response	R_NR	MS4A6D	TRUE	0.674409	0.0486133
Tumor: IFN Response	R_NR	ABCA5	TRUE	-1.05624	0.0486133
Tumor: IFN Response	R_NR	GPR68	TRUE	2.09475	0.0486133
Tumor: IFN Response	R_NR	SCD1	TRUE	-0.749876	0.0486133
Tumor: IFN Response	R_NR	OSM	TRUE	1.52099	0.0488326
Tumor: IFN Response	R_NR	NCK2	TRUE	-0.778257	0.0492446
Tumor: IFN Response	R_NR	ARRDC4	TRUE	1.23874	0.0495096
Tumor: IFN Response	R_NR	ACSL3	FALSE	-0.869323	0.0509061
Tumor: IFN Response	R_NR	ANKDD1A	FALSE	1.95519	0.0516204
Tumor: IFN Response	R_NR	COLEC12	FALSE	2.82497	0.0518729
Tumor: IFN Response	R_NR	CYB5R3	FALSE	-0.416711	0.0520697
Tumor: IFN Response	R_NR	GDA	FALSE	1.11265	0.0520697
Tumor: IFN Response	R_NR	SERPINE1	FALSE	1.75356	0.0520697
Tumor: IFN Response	R_NR	HYDIN	NA	5.37774	NA
Tumor: IFN Response	R_NR	IL1RN	FALSE	1.58689	0.0526878
Tumor: IFN Response	R_NR	NPC2	FALSE	0.534224	0.0526878
Tumor: IFN Response	R_NR	FEZ1	FALSE	1.99265	0.0535256
Tumor: IFN Response	R_NR	TBC1D9	FALSE	0.673943	0.0538256
Tumor: IFN Response	R_NR	CTSH	FALSE	0.576328	0.0538256
Tumor: IFN Response	R_NR	MEDAG	FALSE	-0.751671	0.0540349
Tumor: IFN Response	R_NR	SOX6	FALSE	2.72497	0.0554804
Tumor: IFN Response	R_NR	SYK	FALSE	0.906521	0.0559586
Tumor: IFN Response	R_NR	HCLS1	FALSE	0.530218	0.0562246
Tumor: IFN Response	R_NR	ICAM1	FALSE	1.01484	0.0564536
Tumor: IFN Response	R_NR	SLC43A2	FALSE	0.909242	0.0566268
Tumor: IFN Response	R_NR	MYO1F	FALSE	0.524497	0.057952
Tumor: IFN Response	R_NR	HCST	FALSE	0.912441	0.0582538
Tumor: IFN Response	R_NR	TRAJ38	FALSE	3.28299	0.0586564
Tumor: IFN Response	R_NR	NSDHL	FALSE	-0.818844	0.0593718
Tumor: IFN Response	R_NR	RALA	FALSE	-0.388009	0.0598643
Tumor: IFN Response	R_NR	LRRC17	FALSE	-1.01751	0.0599893
Tumor: IFN Response	R_NR	PDHA1	FALSE	-0.30691	0.0601577
Tumor: IFN Response	R_NR	SEMA4A	FALSE	1.05975	0.0601577
Tumor: IFN Response	R_NR	TMEM192	FALSE	-0.5012	0.0601577
Tumor: IFN Response	R_NR	LDLR	FALSE	-0.638026	0.0601577
Tumor: IFN Response	R_NR	TLCD1	FALSE	-0.979463	0.0601591
Tumor: IFN Response	R_NR	RCOR1	FALSE	-0.484968	0.0604475
Tumor: IFN Response	R_NR	PHGDH	FALSE	-0.54687	0.0604475
Tumor: IFN Response	R_NR	TGM2	FALSE	0.777379	0.0605787
Tumor: IFN Response	R_NR	CITED2	FALSE	-0.615364	0.0605787
Tumor: IFN Response	R_NR	SREBF2	FALSE	-0.618613	0.0613637
Tumor: IFN Response	R_NR	HIST1H2BC	FALSE	-0.843475	0.0614091
Tumor: IFN Response	R_NR	C3	FALSE	1.92396	0.0618968
Tumor: IFN Response	R_NR	SELPLG	FALSE	0.661777	0.0621329
Tumor: IFN Response	R_NR	C5AR1	FALSE	0.705646	0.0621329
Tumor: IFN Response	R_NR	MTX3	FALSE	0.486518	0.0621329
Tumor: IFN Response	R_NR	SLC7A2	FALSE	1.29508	0.0621329
Tumor: IFN Response	R_NR	LACTB2	FALSE	-0.70331	0.0621329
Tumor: IFN Response	R_NR	SELL	FALSE	2.0375	0.0621329
Tumor: IFN Response	R_NR	IQSEC1	FALSE	0.623917	0.0621329
Tumor: IFN Response	R_NR	IKZF2	FALSE	0.972519	0.0621329
Tumor: IFN Response	R_NR	SMPD5	FALSE	2.3042	0.0625523
Tumor: IFN Response	R_NR	PI16	FALSE	2.60519	0.0625523
Tumor: IFN Response	R_NR	TMEM8	FALSE	1.01736	0.0631803
Tumor: IFN Response	R_NR	LY6C2	FALSE	1.64501	0.0632434
Tumor: IFN Response	R_NR	SCD2	FALSE	-1.1464	0.0638903
Tumor: IFN Response	R_NR	IFITM1	FALSE	0.895229	0.0638903
Tumor: IFN Response	R_NR	LMCD1	FALSE	3.09921	0.0638903
Tumor: IFN Response	R_NR	ARRB1	FALSE	0.786685	0.0638903
Tumor: IFN Response	R_NR	FDFT1	FALSE	-0.957925	0.0639658
Tumor: IFN Response	R_NR	CD40	FALSE	0.781423	0.0639658
Tumor: IFN Response	R_NR	GFRA1	FALSE	0.974023	0.0646135
Tumor: IFN Response	R_NR	TMEM26	FALSE	2.7241	0.0653953
Tumor: IFN Response	R_NR	SLC9A3R1	FALSE	0.542719	0.0654173
Tumor: IFN Response	R_NR	CD86	FALSE	0.729786	0.0654173
Tumor: IFN Response	R_NR	LYST	FALSE	0.646929	0.0654173
Tumor: IFN Response	R_NR	ATXN7L1	FALSE	0.605037	0.0654173
Tumor: IFN Response	R_NR	PDE4B	FALSE	0.934798	0.0654173
Tumor: IFN Response	R_NR	EPB41L1	FALSE	-0.387565	0.0654173
Tumor: IFN Response	R_NR	RASA4	FALSE	0.582621	0.0654173
Tumor: IFN Response	R_NR	ARL11	FALSE	0.842228	0.0654173
Tumor: IFN Response	R_NR	AACS	FALSE	-0.562966	0.0668563
Tumor: IFN Response	R_NR	KCTD10	FALSE	-0.415165	0.0672998
Tumor: IFN Response	R_NR	ARHGAP9	FALSE	0.633618	0.0675605
Tumor: IFN Response	R_NR	MTAP	FALSE	-0.4645	0.0683631
Tumor: IFN Response	R_NR	MCEMP1	FALSE	1.98956	0.0688303
Tumor: IFN Response	R_NR	ERRFI1	FALSE	-0.536739	0.0688303
Tumor: IFN Response	R_NR	ARHGAP45	FALSE	0.652984	0.0688303
Tumor: IFN Response	R_NR	SAA3	FALSE	3.77398	0.0688303
Tumor: IFN Response	R_NR	P2RX4	FALSE	0.545703	0.0695275
Tumor: IFN Response	R_NR	MXD1	FALSE	1.13213	0.0698352
Tumor: IFN Response	R_NR	CERCAM	FALSE	1.67316	0.0698352
Tumor: IFN Response	R_NR	STAB1	FALSE	0.606983	0.071148
Tumor: IFN Response	R_NR	TWF1	FALSE	-0.429795	0.0720063
Tumor: IFN Response	R_NR	SMOX	FALSE	0.738321	0.0720063
Tumor: IFN Response	R_NR	HMGCS1	FALSE	-0.711089	0.0725702
Tumor: IFN Response	R_NR	CD3G	FALSE	1.35713	0.073154
Tumor: IFN Response	R_NR	TLE2	FALSE	-0.732663	0.0731544
Tumor: IFN Response	R_NR	PRELID2	FALSE	-0.541207	0.0731544
Tumor: IFN Response	R_NR	CDC7	FALSE	0.614779	0.0733003
Tumor: IFN Response	R_NR	CPT1A	FALSE	0.621495	0.0737943
Tumor: IFN Response	R_NR	LTB	FALSE	1.25171	0.0737943
Tumor: IFN Response	R_NR	MVK	FALSE	-0.651371	0.0750041
Tumor: IFN Response	R_NR	ABCA3	FALSE	0.863409	0.0754703
Tumor: IFN Response	R_NR	PBXIP1	FALSE	1.19493	0.0761692
Tumor: IFN Response	R_NR	MVD	FALSE	-1.05416	0.0763142
Tumor: IFN Response	R_NR	CD3D	FALSE	1.55336	0.0763142
Tumor: IFN Response	R_NR	PIK3R5	FALSE	1.14292	0.0766561
Tumor: IFN Response	R_NR	LPAR1	FALSE	-0.542816	0.0767214
Tumor: IFN Response	R_NR	APOBR	FALSE	0.595284	0.0785276
Tumor: IFN Response	R_NR	RFFL	FALSE	0.787691	0.0785276
Tumor: IFN Response	R_NR	CLMP	FALSE	2.0459	0.0785276
Tumor: IFN Response	R_NR	ARF1	FALSE	-0.475503	0.0785276
Tumor: IFN Response	R_NR	WIPI2	FALSE	-0.365366	0.0785276
Tumor: IFN Response	R_NR	SP100	FALSE	0.806854	0.0791607
Tumor: IFN Response	R_NR	MEFV	FALSE	1.90908	0.0791607
Tumor: IFN Response	R_NR	KLRA7	FALSE	2.8764	0.0791822
Tumor: IFN Response	R_NR	TSC22D1	FALSE	-0.501184	0.0796442
Tumor: IFN Response	R_NR	IL4RA	FALSE	0.70046	0.0801962
Tumor: IFN Response	R_NR	ATXN10	FALSE	-0.46286	0.0801962
Tumor: IFN Response	R_NR	NAT2	FALSE	0.736351	0.0814933
Tumor: IFN Response	R_NR	ABCG1	FALSE	0.827968	0.0814933
Tumor: IFN Response	R_NR	REEP5	FALSE	-0.322041	0.0814933
Tumor: IFN Response	R_NR	SLC13A3	FALSE	1.73437	0.0816285
Tumor: IFN Response	R_NR	LCN2	FALSE	5.69462	0.0816285
Tumor: IFN Response	R_NR	MAP3K1	FALSE	0.575943	0.083705
Tumor: IFN Response	R_NR	FOLR2	FALSE	2.2962	0.083705
Tumor: IFN Response	R_NR	TNS2	FALSE	-0.679521	0.083705
Tumor: IFN Response	R_NR	RNF144A	FALSE	2.14784	0.083705
Tumor: IFN Response	R_NR	NPL	FALSE	2.82788	0.083705
Tumor: IFN Response	R_NR	SPON1	FALSE	1.12912	0.083705
Tumor: IFN Response	R_NR	RUNX3	FALSE	0.632332	0.0843362
Tumor: IFN Response	R_NR	IL18BP	FALSE	0.866476	0.0856869
Tumor: IFN Response	R_NR	PHYHD1	FALSE	1.18657	0.0871214
Tumor: IFN Response	R_NR	MUC2	FALSE	2.62562	0.0871214
Tumor: IFN Response	R_NR	PRDX1	FALSE	0.474858	0.0871214
Tumor: IFN Response	R_NR	ARHGAP30	FALSE	0.665061	0.0871214
Tumor: IFN Response	R_NR	ALDH3B1	FALSE	0.5178	0.0873305
Tumor: IFN Response	R_NR	TNNT2	FALSE	0.675266	0.0876579
Tumor: IFN Response	R_NR	DESI1	FALSE	-0.499658	0.0883919
Tumor: IFN Response	R_NR	RRAS	FALSE	-0.498704	0.0883919
Tumor: IFN Response	R_NR	ATRX	FALSE	-0.360073	0.0883919
Tumor: IFN Response	R_NR	TIFA	FALSE	0.508192	0.0883919
Tumor: IFN Response	R_NR	TNFRSF21	FALSE	0.937385	0.0887212
Tumor: IFN Response	R_NR	CCL3	FALSE	1.14973	0.0887212
Tumor: IFN Response	R_NR	EID1	FALSE	-0.362525	0.0912148
Tumor: IFN Response	R_NR	CTNNAL1	FALSE	-1.13123	0.0912722
Tumor: IFN Response	R_NR	ZFP467	FALSE	0.913781	0.091283
Tumor: IFN Response	R_NR	CDKAL1	FALSE	0.551616	0.091283
Tumor: IFN Response	R_NR	TRBV29	NA	4.15515	NA
Tumor: IFN Response	R_NR	PPP1R3B	FALSE	0.862441	0.0930153
Tumor: IFN Response	R_NR	CCDC125	FALSE	1.92679	0.0930153
Tumor: IFN Response	R_NR	HOXC10	FALSE	-0.476217	0.0931206
Tumor: IFN Response	R_NR	DPEP2	FALSE	0.537237	0.0935092
Tumor: IFN Response	R_NR	NCKAP1L	FALSE	0.463041	0.093951
Tumor: IFN Response	R_NR	TNFAIP8L2	FALSE	0.625563	0.093951
Tumor: IFN Response	R_NR	IRAK2	FALSE	0.475924	0.093951
Tumor: IFN Response	R_NR	GLUL	FALSE	0.676474	0.093951
Tumor: IFN Response	R_NR	ZAP70	FALSE	1.63354	0.0947953
Tumor: IFN Response	R_NR	GIMAP8	FALSE	1.45018	0.0947953
Tumor: IFN Response	R_NR	GPX7	FALSE	2.91743	0.0947953
Tumor: IFN Response	R_NR	TSPAN13	FALSE	1.51508	0.0947953
Tumor: IFN Response	R_NR	PEAR1	FALSE	1.04784	0.0950432
Tumor: IFN Response	R_NR	COX7B	FALSE	-0.413062	0.0955837
Tumor: IFN Response	R_NR	IRAK3	FALSE	1.20646	0.096479
Tumor: IFN Response	R_NR	SPINT2	FALSE	2.14311	0.096557
Tumor: IFN Response	R_NR	CHP2	FALSE	3.81776	0.0967448
Tumor: IFN Response	R_NR	MTDH	FALSE	-0.335534	0.0969375
Tumor: IFN Response	R_NR	IKZF3	FALSE	2.09374	0.0980182
Tumor: IFN Response	R_NR	GZMA	FALSE	2.60139	0.0982312
Tumor: IFN Response	R_NR	A4GALT	FALSE	2.51462	0.0982312
Tumor: IFN Response	R_NR	ACAT2	FALSE	-0.898205	0.098421
Tumor: IFN Response	R_NR	TRIQK	FALSE	-2.63532	0.0991539
Tumor: IFN Response	R_NR	MITF	FALSE	0.953805	0.0991539
Tumor: IFN Response	R_NR	PLEK	FALSE	0.532039	0.099409
Tumor: IFN Response	R_NR	TEC	FALSE	0.619999	0.099409
Tumor: IFN Response	R_NR	COPS2	FALSE	-0.446063	0.0997561
Tumor: IFN Response	R_NR	ELL2	FALSE	0.533301	0.0997561
Tumor: IFN Response	R_NR	ADGB	FALSE	1.58556	0.0997561
Tumor: IFN Response	R_NR	CTNNB1	FALSE	0.461404	0.100444
Tumor: IFN Response	R_NR	STARD8	FALSE	1.18449	0.101793
Tumor: IFN Response	R_NR	MTF1	FALSE	0.501845	0.101793
Tumor: IFN Response	R_NR	DAZAP1	FALSE	-0.375667	0.101907
Tumor: IFN Response	R_NR	CCL6	FALSE	2.05831	0.10291
Tumor: IFN Response	R_NR	EMC1	FALSE	0.347125	0.103002
Tumor: IFN Response	R_NR	PIK3CG	FALSE	0.656975	0.103936
Tumor: IFN Response	R_NR	TRPM2	FALSE	0.777984	0.104246
Tumor: IFN Response	R_NR	B430306N03RIK	FALSE	1.14964	0.104646
Tumor: IFN Response	R_NR	ADAMTSL1	FALSE	3.19057	0.104646
Tumor: IFN Response	R_NR	EPHX1	FALSE	1.8904	0.104734
Tumor: IFN Response	R_NR	PTPRN	FALSE	0.559748	0.104734
Tumor: IFN Response	R_NR	TLR6	FALSE	1.028	0.104859
Tumor: IFN Response	R_NR	GMFG	FALSE	0.657163	0.104859
Tumor: IFN Response	R_NR	SFRP1	FALSE	2.68651	0.105275
Tumor: IFN Response	R_NR	SIRPA	FALSE	0.474291	0.105411
Tumor: IFN Response	R_NR	CD2	FALSE	1.82637	0.105411
Tumor: IFN Response	R_NR	AIF1L	FALSE	0.914522	0.105411
Tumor: IFN Response	R_NR	GORASP2	FALSE	-0.321676	0.105971
Tumor: IFN Response	R_NR	SSR2	FALSE	-0.302599	0.106029
Tumor: IFN Response	R_NR	ECI2	FALSE	-0.38323	0.106063
Tumor: IFN Response	R_NR	SIGLECH	NA	3.65752	NA
Tumor: IFN Response	R_NR	TXNL1	FALSE	-0.398609	0.107204
Tumor: IFN Response	R_NR	EFEMP1	FALSE	3.59826	0.107775
Tumor: IFN Response	R_NR	PDE7A	FALSE	-0.688137	0.107775
Tumor: IFN Response	R_NR	GIMAP7	FALSE	2.05302	0.107911
Tumor: IFN Response	R_NR	ACOD1	FALSE	0.844996	0.107911
Tumor: IFN Response	R_NR	TM6SF1	FALSE	0.634924	0.107911
Tumor: IFN Response	R_NR	FECH	FALSE	-0.462872	0.107911
Tumor: IFN Response	R_NR	EMB	FALSE	0.562671	0.107911
Tumor: IFN Response	R_NR	GPR171	FALSE	1.04852	0.108051
Tumor: IFN Response	R_NR	PLA1A	FALSE	1.09256	0.10857
Tumor: IFN Response	R_NR	PADI4	FALSE	3.31534	0.10857
Tumor: IFN Response	R_NR	GDF15	FALSE	1.88723	0.109314
Tumor: IFN Response	R_NR	ITGBL1	FALSE	-0.604081	0.110662
Tumor: IFN Response	R_NR	TANC1	FALSE	-0.593929	0.110851
Tumor: IFN Response	R_NR	C4B	FALSE	2.15894	0.112258
Tumor: IFN Response	R_NR	AIG1	FALSE	0.79582	0.115153
Tumor: IFN Response	R_NR	LURAP1L	FALSE	-0.744425	0.116021
Tumor: IFN Response	R_NR	MCPT2	FALSE	-1.52033	0.116947
Tumor: IFN Response	R_NR	PELI1	FALSE	0.476291	0.117061
Tumor: IFN Response	R_NR	NBL1	FALSE	1.82056	0.117061
Tumor: IFN Response	R_NR	FST	FALSE	3.22216	0.117147
Tumor: IFN Response	R_NR	SDC2	FALSE	-0.640891	0.117205
Tumor: IFN Response	R_NR	DSTN	FALSE	-0.434116	0.117358
Tumor: IFN Response	R_NR	SRRD	FALSE	-0.768989	0.117358
Tumor: IFN Response	R_NR	CTHRC1	FALSE	1.93082	0.118035
Tumor: IFN Response	R_NR	ATP5J	FALSE	-0.344814	0.118835
Tumor: IFN Response	R_NR	ATP1B1	FALSE	2.37361	0.119034
Tumor: IFN Response	R_NR	CCN4	FALSE	-0.598416	0.11995
Tumor: IFN Response	R_NR	PRELP	FALSE	2.20546	0.120277
Tumor: IFN Response	R_NR	PECAM1	FALSE	0.821451	0.121613
Tumor: IFN Response	R_NR	LYVE1	NA	3.49979	NA
Tumor: IFN Response	R_NR	TRP53INP1	FALSE	0.825672	0.121613
Tumor: IFN Response	R_NR	CCL11	FALSE	2.57137	0.122998
Tumor: IFN Response	R_NR	EPSTI1	FALSE	0.808911	0.123228
Tumor: IFN Response	R_NR	CCRL2	FALSE	1.20387	0.123607
Tumor: IFN Response	R_NR	ZFP60	FALSE	-1.5803	0.123607
Tumor: IFN Response	R_NR	ZSWIM6	FALSE	0.521072	0.123607
Tumor: IFN Response	R_NR	TARM1	FALSE	2.3566	0.123607
Tumor: IFN Response	R_NR	RAB5C	FALSE	0.327198	0.123607
Tumor: IFN Response	R_NR	AP3S1	FALSE	0.604483	0.123607
Tumor: IFN Response	R_NR	FCHSD2	FALSE	0.552719	0.123607
Tumor: IFN Response	R_NR	APEX1	FALSE	-0.337891	0.123607
Tumor: IFN Response	R_NR	OXCT1	FALSE	-0.378886	0.123607
Tumor: IFN Response	R_NR	CAVIN3	FALSE	-0.565832	0.123607
Tumor: IFN Response	R_NR	CRHBP	FALSE	2.12032	0.123607
Tumor: IFN Response	R_NR	IFFO2	FALSE	0.47814	0.123982
Tumor: IFN Response	R_NR	TRIM11	FALSE	0.441572	0.123982
Tumor: IFN Response	R_NR	SEPT7	FALSE	-0.365088	0.123982
Tumor: IFN Response	R_NR	GTPBP6	FALSE	0.40921	0.123982
Tumor: IFN Response	R_NR	TYK2	FALSE	0.512524	0.123982
Tumor: IFN Response	R_NR	ZFP267	FALSE	-0.656414	0.123982
Tumor: IFN Response	R_NR	MS4A6B	FALSE	0.600436	0.123982
Tumor: IFN Response	R_NR	NOS2	FALSE	1.52971	0.123982
Tumor: IFN Response	R_NR	GGT5	FALSE	1.50497	0.123982
Tumor: IFN Response	R_NR	ERCC5	FALSE	-1.17835	0.123982
Tumor: IFN Response	R_NR	ARAP1	FALSE	0.49266	0.123982
Tumor: IFN Response	R_NR	CYTH1	FALSE	0.427665	0.123982
Tumor: IFN Response	R_NR	ZFP469	FALSE	1.99732	0.123982
Tumor: IFN Response	R_NR	INPP5J	FALSE	2.29644	0.123982
Tumor: IFN Response	R_NR	KCNH5	FALSE	2.21164	0.124077
[truncated: 38,522 more rows]

## Sheet: Tumor Vasculature_spatial_DEA
cluster	comparison	Symbol	significant	log2FoldChange	padj
[truncated: 40,083 more rows]

[truncated: 7 more sheets: Tumor Cytotoxic_spatial_DEA, Tumor Mast Cells_spatial_DEA, Tumor Fibroblasts_spatial_DEA, Stroma Imm High 1_spatial_DEA, Stroma Imm High 2_spatial_DEA, Stroma Vasculature_spatial_DEA, Other_spatial_DEA]
