# Supplementary material for: Spatial genomics reveals cholesterol metabolism as a key factor in colorectal cancer immunotherapy resistance
Source: Front Oncol. 2025 Mar 18;15:1549237. doi: 10.3389/fonc.2025.1549237 (PMC11959564; doi:10.3389/fonc.2025.1549237)
Supplement: Supplementary file 5 [file Table4.xlsx]

## Sheet: Table_S4_Cholesterol_Signature
user.Region_ID	responder_status	mean_cholesterol	mean_tumor_clusters_cholesterol	mean_stroma_clusters_cholesterol	Tumor 1	Tumor: ECM	Tumor 2	Tumor: Hypoxic	Tumor: Cytotoxic Immune	Tumor: Vasculature	Tumor: IFN Response	Tumor: Mast Cells	Stroma: Fibroblasts	Stroma: Immune-High 1	Stroma: Immune-High 2	Stroma: Vasculature	Other
MC38_IgG_m01	IgG Control	0.0272919	0.0283906	0.0208276	0.0313339	0.0197825	0.0476078	0.0299905	0.0218498	0.0255958	0.0245411	0.0234989	0.0251567	0.0164699	0.0180885	0.0170052	0.0424673
Mc38_IgG_m02	IgG Control	0.0430639	0.0443734	0.0359116	0.0478956	0.0470929	0.0606229	0.0350058	0.0217664	0.0382687	0.0518466	0.0546389	0.0378135	0.0285038	0.0329474	0.02586	0.0523449
Mc38_IgG_m03	IgG Control	0.0409061	0.0451783	0.0235858	0.0494383	0.0395407	0.0699028	0.0369037	0.0353681	0.044933	0.0352341	0.0633223	0.0326754	0.0291854	0.0171348	0.0197048	NA
MC38_IgG_m04	IgG Control	0.0538291	0.056714	0.038535	0.0699802	0.0427381	0.0763398	0.0515596	0.0406263	0.0515037	0.0448456	0.0540632	0.047263	0.0354795	0.0342197	0.0285692	0.0604466
MC38_IgG_m05	IgG Control	0.0575759	0.0599796	0.0402085	0.0654956	0.0621185	0.072536	0.0403986	0.0492559	0.0641027	0.0491951	0.0623307	0.0500855	0.0568875	0.0197589	0.0352718	0.0426625
MC38_IgG_m06	IgG Control	0.0431843	0.0460297	0.0250537	0.0520525	0.0311405	0.0708721	0.0350707	0.0307001	0.0349207	0.031481	0.0423542	0.0331856	0.0229813	0.0216352	0.0209672	0.0481267
MC38_IgG_m07	IgG Control	0.0632351	0.0677029	0.03904	0.0790448	0.0531562	0.081409	0.0587155	0.0534417	0.055588	0.0612166	0.0498873	0.046659	0.0401597	0.0204511	0.0334136	0.0107544
MC38_IgG_m08	IgG Control	0.0432353	0.0476144	0.020478	0.0444321	0.0343301	0.0750495	0.0472193	0.0274496	0.0321642	0.0390013	0.0496759	0.0279141	0.0068875	0.0162659	0.0161824	0.0554456
MC38_aPD1_NR_m09	aPD-1 Non-responder	0.0505695	0.0524539	0.0389997	0.0528668	0.0473821	0.0695492	0.0434175	0.0404504	0.0450862	0.0404465	0.0662767	0.0451438	0.0232639	0.0325145	0.0350006	0.0699535
MC38_aPD1_NR_m10	aPD-1 Non-responder	0.0417864	0.0430203	0.0332997	0.037861	0.0478261	0.0688779	0.0331173	0.0236264	0.0366315	0.0480542	0.0357192	0.038223	0.0491719	0.0247147	0.0312407	0.0594417
MC38_aPD1_NR_m11	aPD-1 Non-responder	0.0263401	0.029534	0.013328	0.026588	0.0216748	0.0700383	0.0218833	0.024409	0.0262387	0.0299155	0.034201	0.0169755	0.0118208	0.00859061	0.0162699	NA
MC38_aPD1_NR_m12	aPD-1 Non-responder	0.0343296	0.0385301	0.0197206	0.0346909	0.0296028	0.0704293	0.0321121	0.0269424	0.0267009	0.026388	0.0259191	0.0279452	0.0225391	0.0130834	0.0132015	0.0297619
MC38_aPD1_NR_m13	aPD-1 Non-responder	0.0388125	0.0425363	0.0256016	0.0410043	0.0404134	0.0589676	0.0337788	0.03547	0.0401187	0.0440516	0.0353389	0.0333872	0.027142	0.0197235	0.0253489	0.0172292
MC38_aPD1_NR_m14	aPD-1 Non-responder	0.052131	0.0642632	0.023481	0.0569472	0.0668089	0.0700928	0.0655783	0.0478016	0.0618435	0.0810436	0.0553295	0.0475875	0.0456125	0.0134123	0.019783	0.293286
MC38_aPD1_R_m15	aPD-1 Responder	0.0261736	0.0292022	0.0162586	0.0266263	0.0185192	0.0572396	0.0252258	0.0159996	0.0242556	0.0232942	0.0231045	0.0198212	0.0102119	0.0152618	0.0133998	0.0295204
MC38_aPD1_R_m16	aPD-1 Responder	0.0170012	0.0192054	0.0142934	0.014079	0.0174404	0.0576468	0.0123722	0.0185192	0.0157023	0.0190664	0.0172131	0.0199667	0.014085	0.00891292	0.0184425	0.0118208
