# Supplementary material for: Spatial genomics reveals cholesterol metabolism as a key factor in colorectal cancer immunotherapy resistance
Source: Front Oncol. 2025 Mar 18;15:1549237. doi: 10.3389/fonc.2025.1549237 (PMC11959564; doi:10.3389/fonc.2025.1549237)
Supplement: Supplementary file 6 [file Table5.xlsx]

## Sheet: TableS4_Tcell_distance
Symbol	NR-R residual	NR-R difference significant	Coefficint_nr	pvalue_nr	IsSignificant_nr	Coefficient_r	pvalue_r	IsSignificant_r
H2-AB1	0.0961587	Significant	-0.0813817	3.87e-40	TRUE	-0.17754	1.93e-18	TRUE
H2-AA	0.0938686	Significant	-0.075036	6.37e-36	TRUE	-0.168905	2.69e-15	TRUE
CFL1	0.0403896	Significant	0.0803914	1.03e-51	TRUE	0.0400019	0.0152134	FALSE
H2-EB1	0.101614	Significant	-0.0615916	5.34e-31	TRUE	-0.163206	3.82e-16	TRUE
CD74	0.198298	Significant	-0.0612533	1.03e-17	TRUE	-0.259551	9.12e-24	TRUE
IIGP1	0.0799514	Significant	-0.0585172	2.98e-28	TRUE	-0.138469	1.99e-13	TRUE
ACTB	0.0941742	Significant	0.0923886	6.04e-46	TRUE	-0.00178567	0.920715	FALSE
MYH9	0.0590342	Significant	0.066379	6.53e-44	TRUE	0.00734482	0.659815	FALSE
ARF1	0.0485915	Significant	0.061378	1.39e-43	TRUE	0.0127865	0.407284	FALSE
FGL2	0.0896473	Significant	-0.0538114	1.95e-32	TRUE	-0.143459	8.08e-17	TRUE
H2-T23	0.0865784	Significant	-0.0517097	6.41e-36	TRUE	-0.138288	7.46e-19	TRUE
CCL8	0.152485	Significant	-0.0504148	9.72e-40	TRUE	-0.2029	8.99e-24	TRUE
LMNA	0.0432022	Significant	0.0582837	3.26e-41	TRUE	0.0150815	0.338041	FALSE
EIF4A1	0.0360626	Significant	0.0632438	2.37e-40	TRUE	0.0271812	0.096552	FALSE
PLAC8	0.0882804	Significant	-0.0490731	9.22e-27	TRUE	-0.137354	4.21e-16	TRUE
IL18BP	0.0301015	Not Significant	-0.0484973	7.33e-36	TRUE	-0.0785989	4.35e-08	TRUE
FCGR4	0.0455658	Significant	-0.0476222	3.59e-30	TRUE	-0.093188	7.46e-09	TRUE
CTSS	0.18699	Significant	-0.0471418	4.8e-18	TRUE	-0.234132	4.97e-27	TRUE
TGTP1	0.0507902	Significant	-0.0457328	1.47e-19	TRUE	-0.096523	1.84e-07	TRUE
SUMO2	0.0354511	Significant	0.0542696	4.55e-35	TRUE	0.0188185	0.229679	FALSE
CCL5	0.111883	Significant	-0.0451755	2.46e-31	FALSE	-0.157059	1.08e-19	TRUE
CXCL9	0.0594499	Significant	-0.0451302	2.05e-21	FALSE	-0.10458	3.5e-08	TRUE
C3	0.107987	Significant	-0.0439815	1.26e-32	FALSE	-0.151969	1.83e-20	TRUE
PFN1	0.0395142	Significant	0.0538009	2.36e-33	TRUE	0.0142867	0.357867	FALSE
FABP5	0.0790984	Significant	0.0609618	5.67e-33	TRUE	-0.0181366	0.248865	FALSE
GBP7	0.0454211	Significant	-0.043489	3.48e-20	FALSE	-0.0889102	4.5e-07	TRUE
GBP4	0.0596862	Significant	-0.0434536	7.41e-18	FALSE	-0.10314	5.95e-08	TRUE
CD274	0.0446864	Significant	-0.0429583	1.05e-24	FALSE	-0.0876446	5.08e-08	TRUE
S100A10	0.0510803	Significant	0.0509364	1.88e-31	TRUE	-0.000144	0.992611	FALSE
IFI205	0.0325765	Not Significant	-0.0411583	8.61e-34	FALSE	-0.0737348	5.2e-10	TRUE
TRF	0.0546449	Significant	-0.0394966	1.04e-24	FALSE	-0.0941415	1.68e-11	TRUE
DDX21	0.0494513	Significant	0.0516927	5.91e-31	TRUE	0.00224138	0.890169	FALSE
MYBBP1A	0.0513336	Significant	0.0525067	2.65e-30	TRUE	0.00117311	0.942531	FALSE
FCER1G	0.11075	Significant	-0.0383107	2.24e-15	FALSE	-0.149061	2.12e-15	TRUE
CTSH	0.0566827	Significant	-0.0377689	1.97e-18	FALSE	-0.0944516	2.09e-08	TRUE
MPEG1	0.084186	Significant	-0.0368557	5.27e-16	FALSE	-0.121042	3.26e-13	TRUE
SEC61G	0.0399	Significant	0.0509398	1.72e-28	TRUE	0.0110397	0.477791	FALSE
PTPRC	0.07721	Significant	-0.0353019	1.55e-16	FALSE	-0.112512	7e-11	TRUE
SLFN2	0.074031	Significant	-0.0348919	5.83e-18	FALSE	-0.108923	1.2e-13	TRUE
HIST1H1E	0.0369112	Significant	0.0531223	6.44e-28	TRUE	0.0162111	0.345489	FALSE
FTL1	0.0520032	Significant	0.0585219	2.65e-27	TRUE	0.00651864	0.708112	FALSE
IRGM2	0.0451267	Significant	-0.0348639	4.52e-14	FALSE	-0.0799906	2.24e-06	TRUE
IFI204	0.0747717	Significant	-0.0347548	1.14e-17	FALSE	-0.109526	6.37e-14	TRUE
SERPING1	0.0464265	Significant	-0.0344609	2.97e-23	FALSE	-0.0808874	3.73e-11	TRUE
LY86	0.0600275	Significant	-0.0343614	1.32e-16	FALSE	-0.0943889	9.35e-10	TRUE
CXCL16	0.0805194	Significant	-0.0337104	1.2e-13	FALSE	-0.11423	1.56e-11	TRUE
PLA2G7	0.0436752	Significant	-0.0328058	1.79e-18	FALSE	-0.0764809	2.37e-07	TRUE
ACOD1	0.0431962	Significant	-0.0322594	1.93e-19	FALSE	-0.0754555	2.73e-08	TRUE
CYBB	0.082241	Significant	-0.0321074	1.83e-14	FALSE	-0.114348	5.45e-12	TRUE
UQCR10	0.0480555	Significant	0.0461381	1.39e-23	TRUE	-0.00191735	0.906252	FALSE
COL6A2	0.0908813	Significant	0.0601144	2.39e-23	TRUE	-0.0307669	0.171201	FALSE
IL2RG	0.0434903	Significant	-0.0319051	5.89e-16	FALSE	-0.0753954	4.66e-08	TRUE
IRF7	0.0812973	Significant	-0.0317276	2.2e-11	FALSE	-0.113025	2.31e-11	TRUE
COL3A1	0.116844	Significant	0.0837356	4.84e-22	TRUE	-0.0331088	0.278946	FALSE
LCP2	0.0702676	Significant	-0.0314175	3.26e-15	FALSE	-0.101685	1.2e-12	TRUE
C1QA	0.184756	Significant	-0.0313926	1.87e-08	FALSE	-0.216149	9.47e-22	TRUE
TRIM30A	0.052549	Significant	-0.0307627	7.05e-13	FALSE	-0.0833117	2.12e-09	TRUE
CD53	0.0758747	Significant	-0.0301715	4.9e-13	FALSE	-0.106046	8.58e-12	TRUE
CCR5	0.0740848	Significant	-0.0297659	8.45e-13	FALSE	-0.103851	2.26e-10	TRUE
CD302	0.0505003	Significant	-0.0297202	2.47e-15	FALSE	-0.0802205	1.52e-10	TRUE
CPXM1	0.0478459	Significant	-0.0280176	5.21e-16	FALSE	-0.0758635	6.6e-09	TRUE
COL6A1	0.0490951	Significant	0.0486481	3.49e-16	TRUE	-0.000447	0.983728	FALSE
SOD3	0.0489242	Significant	-0.0273814	7.58e-16	FALSE	-0.0763056	1.23e-09	TRUE
LST1	0.0582609	Significant	-0.0271852	2.37e-12	FALSE	-0.0854461	2.55e-09	TRUE
TYROBP	0.109234	Significant	-0.0268897	1.2e-09	FALSE	-0.136124	1.02e-14	TRUE
IFIT3	0.0472955	Significant	-0.0268016	8.62e-09	FALSE	-0.0740971	3.37e-07	TRUE
PIRB	0.035923	Significant	-0.0364014	2.3e-25	FALSE	-0.0723244	3.45e-08	FALSE
ABCA1	0.0566349	Significant	-0.0267837	1.28e-12	FALSE	-0.0834186	9.87e-09	TRUE
PLD4	0.085211	Significant	-0.0267196	7.29e-09	FALSE	-0.111931	1.55e-10	TRUE
RTP4	0.0797481	Significant	-0.0262899	6.17e-08	FALSE	-0.106038	1.07e-09	TRUE
SLFN5	0.0545276	Significant	-0.0261562	5.55e-15	FALSE	-0.0806838	2.15e-12	TRUE
SLC11A1	0.0572756	Significant	-0.0261004	1.24e-11	FALSE	-0.0833761	2.67e-09	TRUE
OASL2	0.070208	Significant	-0.0255147	9.3e-07	FALSE	-0.0957227	1.32e-07	TRUE
THY1	0.0488146	Significant	-0.0252064	6.53e-13	FALSE	-0.0740209	9.66e-09	TRUE
BGN	0.110237	Significant	-0.0249354	1.72e-07	FALSE	-0.135172	9.73e-16	TRUE
CD72	0.0780969	Significant	-0.0247619	7.45e-09	FALSE	-0.102859	6.9e-12	TRUE
AIF1	0.0737692	Significant	-0.0247156	1.07e-08	FALSE	-0.0984847	9.08e-09	TRUE
CXCL10	0.0832335	Significant	-0.0246326	3.18e-05	FALSE	-0.107866	5.35e-07	TRUE
IL1RN	0.061091	Significant	-0.0245984	1.63e-07	FALSE	-0.0856894	1.46e-06	TRUE
CD300C2	0.060299	Significant	-0.0243433	1.22e-10	FALSE	-0.0846424	2.43e-09	TRUE
C3AR1	0.0904053	Significant	-0.0239345	6.31e-08	FALSE	-0.11434	4.46e-11	TRUE
MYO1F	0.0682006	Significant	-0.0234618	1.07e-09	FALSE	-0.0916624	1.87e-11	TRUE
RAC2	0.0904758	Significant	-0.0232298	1.3e-08	FALSE	-0.113706	2.96e-13	TRUE
TEX10	-0.0363153	Significant	0.0365859	2.58e-20	FALSE	0.0729012	6.73e-07	FALSE
C4B	0.0509386	Significant	-0.0228468	2.87e-14	FALSE	-0.0737853	7.22e-11	TRUE
IFITM3	0.06595	Significant	-0.0223237	3.41e-06	FALSE	-0.0882737	3.43e-07	TRUE
CDC42	0.0552337	Significant	0.0382878	1.07e-19	FALSE	-0.0169458	0.267276	FALSE
FCGR1	0.0564534	Significant	-0.0218054	5.95e-09	FALSE	-0.0782588	2.2e-08	TRUE
CLEC4A1	0.0545692	Significant	-0.0216647	4.4e-09	FALSE	-0.0762338	8.53e-09	TRUE
ARL6IP1	0.0600381	Significant	-0.0208327	5.51e-08	FALSE	-0.0808709	2.59e-08	TRUE
ZFP36L1	0.0432506	Significant	0.0409399	3.74e-19	FALSE	-0.00231068	0.886844	FALSE
RHOB	0.0583217	Significant	0.0384168	3.87e-19	FALSE	-0.019905	0.198963	FALSE
TNC	0.0769804	Significant	-0.0206719	2.97e-05	FALSE	-0.0976522	1.48e-09	TRUE
SPI1	0.0746243	Significant	-0.0206315	1.69e-07	FALSE	-0.0952559	1.01e-10	TRUE
CD68	0.0720729	Significant	-0.0204609	2.35e-06	FALSE	-0.0925338	1.14e-07	TRUE
NAA15	0.0356069	Significant	0.0373687	3.43e-18	FALSE	0.0017618	0.910933	FALSE
PTPN18	0.0549833	Significant	-0.020152	9.62e-08	FALSE	-0.0751353	1.37e-07	TRUE
LGALS9	0.0716609	Significant	-0.0199372	3.39e-06	FALSE	-0.0915981	3.58e-09	TRUE
CORO1A	0.0783297	Significant	-0.0195415	6.19e-06	FALSE	-0.0978712	2.2e-09	TRUE
RRP1	-0.0355654	Significant	0.036619	6.65e-18	FALSE	0.0721845	3.53e-06	FALSE
IRF8	0.0604486	Significant	-0.0190881	3.14e-07	FALSE	-0.0795366	2.54e-09	TRUE
CTSC	0.122405	Significant	-0.0188948	4.53e-05	FALSE	-0.1413	1.54e-15	TRUE
SCD1	-0.0370053	Significant	0.0330656	1.88e-17	FALSE	0.0700709	5.85e-07	FALSE
OGN	-0.038646	Significant	-0.0304326	4.65e-17	FALSE	0.0082134	0.350462	FALSE
SERPINA3G	0.0423875	Significant	-0.0290312	7.82e-17	FALSE	-0.0714187	2.36e-08	FALSE
S100A11	0.0617984	Significant	0.035829	8.33e-17	FALSE	-0.0259695	0.0994222	FALSE
IL4RA	0.0701563	Significant	-0.0186416	1.01e-06	FALSE	-0.088798	3e-09	TRUE
NCF2	0.0554237	Significant	-0.0186152	1.25e-06	FALSE	-0.0740388	5.58e-08	TRUE
FARSB	-0.0390029	Significant	0.035293	1.66e-16	FALSE	0.0742959	4.68e-06	FALSE
UCP2	0.101157	Significant	-0.0183726	1.02e-05	FALSE	-0.11953	9.74e-13	TRUE
IFI27L2A	0.0972897	Significant	-0.0182181	2.01e-06	FALSE	-0.115508	3.82e-18	TRUE
GPX3	0.0589316	Significant	-0.0178697	9.74e-08	FALSE	-0.0768013	1.79e-09	TRUE
IFIT1	0.0584231	Significant	-0.017411	0.000117	FALSE	-0.0758341	4e-07	TRUE
MS4A6C	0.0968093	Significant	-0.0171416	1.24e-05	FALSE	-0.113951	3.86e-13	TRUE
ARHGDIB	0.0992103	Significant	-0.0163952	0.000194	FALSE	-0.115606	6.52e-11	TRUE
EBNA1BP2	0.0376369	Significant	0.0352661	9.29e-16	FALSE	-0.00237081	0.886626	FALSE
SIRPA	0.0660813	Significant	-0.016365	4.11e-05	FALSE	-0.0824463	5.72e-08	TRUE
LCP1	0.0849731	Significant	-0.0162958	8.4e-05	FALSE	-0.101269	2.76e-11	TRUE
VPS13B	-0.040081	Significant	0.0318534	3.22e-15	FALSE	0.0719344	2.98e-06	FALSE
MYO1C	0.0476052	Significant	0.0328263	3.24e-15	FALSE	-0.0147789	0.349854	FALSE
C1QC	0.156858	Significant	-0.0162042	0.00287685	FALSE	-0.173063	3.81e-16	TRUE
SSR4	0.0440504	Significant	0.0338339	3.67e-15	FALSE	-0.0102165	0.505261	FALSE
IFI47	0.0760721	Significant	-0.0155602	0.000713	FALSE	-0.0916322	8.41e-08	TRUE
LAPTM5	0.0732794	Significant	-0.0153479	0.000383	FALSE	-0.0886273	6.61e-08	TRUE
RAB31	-0.035803	Significant	0.0333022	4.22e-15	FALSE	0.0691052	1.28e-05	FALSE
APOE	0.136014	Significant	-0.0152313	0.00358695	FALSE	-0.151245	2.22e-13	TRUE
SLC15A3	0.0419312	Significant	-0.0306503	6.29e-15	FALSE	-0.0725815	2.49e-07	FALSE
IGTP	0.0396237	Significant	-0.0429524	6.35e-15	FALSE	-0.0825761	2.72e-05	FALSE
EIF4EBP2	0.0356435	Significant	0.0325647	1.03e-14	FALSE	-0.00307878	0.84306	FALSE
SLFN8	0.0378132	Significant	-0.03046	1.23e-14	FALSE	-0.0682732	2.4e-07	FALSE
THBS2	0.0360417	Significant	0.0364012	1.23e-14	FALSE	0.00036	0.983219	FALSE
NINJ1	0.0665857	Significant	-0.0149624	0.000239	FALSE	-0.0815481	2.62e-07	TRUE
LILRB4A	0.0724961	Significant	-0.0147314	0.000452	FALSE	-0.0872275	5.59e-08	TRUE
RSRP1	0.0608645	Significant	0.032651	1.98e-14	FALSE	-0.0282135	0.087617	FALSE
DPT	0.0846509	Significant	-0.0144488	0.00578864	FALSE	-0.0990997	6.93e-11	TRUE
IGFBP7	0.0991907	Significant	-0.0141497	0.00260415	FALSE	-0.11334	5.69e-11	TRUE
NCF1	0.0645885	Significant	-0.0133639	0.000717	FALSE	-0.0779524	9.41e-08	TRUE
BCCIP	0.0400573	Significant	0.0322452	3.06e-14	FALSE	-0.00781204	0.630976	FALSE
CYBA	0.10592	Significant	-0.0132489	0.00345561	FALSE	-0.119169	3.21e-12	TRUE
TUBB4B	0.03745	Significant	0.0284307	4.05e-14	FALSE	-0.00901933	0.505031	FALSE
ISG15	0.0980853	Significant	-0.0131566	0.0260102	FALSE	-0.111242	8.25e-09	TRUE
SMTN	0.0380014	Significant	0.0302269	9.79e-14	FALSE	-0.00777445	0.58736	FALSE
CFP	0.109544	Significant	-0.0129442	0.00123889	FALSE	-0.122488	2.48e-14	TRUE
CLEC4D	0.0445834	Significant	-0.0219617	1.22e-13	FALSE	-0.0665451	6.64e-09	FALSE
NPC2	0.0872172	Significant	-0.0128836	0.00375755	FALSE	-0.100101	5.35e-10	TRUE
CD52	0.103872	Significant	-0.0128574	0.00691792	FALSE	-0.116729	1.55e-10	TRUE
ARF6	0.0433917	Significant	0.0299564	3.05e-13	FALSE	-0.0134353	0.395589	FALSE
CCL6	0.0786095	Significant	-0.0127472	0.00287448	FALSE	-0.0913567	5.44e-09	TRUE
SELENOP	0.152042	Significant	-0.0118373	0.00437457	FALSE	-0.163879	2.37e-19	TRUE
CCL9	0.0825456	Significant	-0.0112263	0.00479592	FALSE	-0.0937718	1.17e-10	TRUE
CCL12	0.0717175	Significant	-0.0107051	0.0206201	FALSE	-0.0824226	2.1e-08	TRUE
NCKAP1L	0.0423685	Significant	-0.027221	5.96e-13	FALSE	-0.0695895	1.12e-07	FALSE
LRRFIP1	-0.0354872	Significant	0.0319595	6.19e-13	FALSE	0.0674468	3.88e-05	FALSE
LGALS3BP	0.0788937	Significant	-0.010058	0.0287512	FALSE	-0.0889518	8.5e-08	TRUE
CTSD	0.0804884	Significant	-0.00929011	0.0347912	FALSE	-0.0897785	4.68e-08	TRUE
MVP	-0.0432622	Significant	-0.0269083	8.42e-13	FALSE	0.0163539	0.198309	FALSE
FCGR3	0.113015	Significant	-0.00812202	0.0572801	FALSE	-0.121137	1.05e-12	TRUE
CEBPB	0.0456929	Significant	0.0326826	9.92e-13	FALSE	-0.0130102	0.438137	FALSE
POSTN	0.0978746	Significant	-0.00731018	0.166119	FALSE	-0.105185	6.6e-12	TRUE
ZFP706	0.0427148	Significant	0.0288876	1.46e-12	FALSE	-0.0138272	0.353032	FALSE
PSIP1	-0.0358412	Significant	0.0291993	1.56e-12	FALSE	0.0650405	3.14e-05	FALSE
SLAMF7	0.0448201	Significant	-0.0203783	1.6e-12	FALSE	-0.0651985	2.15e-09	FALSE
NENF	-0.0410737	Significant	0.0295113	1.7e-12	FALSE	0.070585	5.69e-06	FALSE
UNC93B1	0.115776	Significant	-0.00525773	0.214056	FALSE	-0.121033	4.17e-13	TRUE
VMP1	0.042438	Significant	0.0280401	1.95e-12	FALSE	-0.0143979	0.334049	FALSE
BCL2A1A	0.0426791	Significant	-0.0256518	1.98e-12	FALSE	-0.0683309	4.32e-08	FALSE
C1QB	0.143997	Significant	-0.00495598	0.337559	FALSE	-0.148953	2.46e-13	TRUE
ZYX	0.0445683	Significant	0.030798	2.55e-12	FALSE	-0.0137703	0.384638	FALSE
CD84	0.038643	Significant	-0.0265503	4.16e-12	FALSE	-0.0651933	3.93e-06	FALSE
RETREG2	-0.0421142	Significant	0.0286399	4.55e-12	FALSE	0.0707541	5.55e-06	FALSE
PLAA	-0.0359096	Significant	0.0294038	5.11e-12	FALSE	0.0653133	3.01e-05	FALSE
MSMO1	-0.0402609	Significant	0.0276858	5.55e-12	FALSE	0.0679467	1.37e-06	FALSE
LGMN	0.120231	Significant	-0.00392375	0.402827	FALSE	-0.124155	1.77e-11	TRUE
THBS1	0.149205	Significant	-0.00348987	0.490918	FALSE	-0.152695	7.19e-17	TRUE
MMP3	0.0445485	Significant	-0.028397	1.24e-11	FALSE	-0.0729455	1.73e-08	FALSE
PYCARD	0.0421941	Significant	-0.0244618	1.35e-11	FALSE	-0.0666559	9.09e-08	FALSE
ARG1	0.0961374	Significant	-0.00280613	0.594706	FALSE	-0.0989435	1.4e-06	TRUE
TGFBR2	0.0422411	Significant	0.0281587	2.94e-11	FALSE	-0.0140824	0.387147	FALSE
PDS5A	-0.0434063	Significant	0.0274325	3e-11	FALSE	0.0708388	5.62e-06	FALSE
TRIM14	0.0481275	Significant	-0.0230239	3.17e-11	FALSE	-0.0711514	5.11e-09	FALSE
SLC38A2	-0.0402097	Significant	0.0290203	3.63e-11	FALSE	0.06923	1.19e-05	FALSE
MAGED1	-0.0361286	Significant	0.0284893	4.37e-11	FALSE	0.0646179	4.46e-05	FALSE
MS4A6D	0.046365	Significant	-0.0244688	6.88e-11	FALSE	-0.0708337	2.55e-07	FALSE
CRYZL1	-0.0429332	Significant	0.0277712	8.52e-11	FALSE	0.0707044	8.45e-06	FALSE
BOLA2	0.0424364	Significant	0.0270455	8.59e-11	FALSE	-0.0153909	0.331791	FALSE
GRK2	0.0483654	Significant	0.0266053	9.92e-11	FALSE	-0.0217602	0.163209	FALSE
CRIP1	0.0939176	Significant	-0.0010432	0.797098	FALSE	-0.0949608	6.42e-10	TRUE
SNX5	-0.0427674	Significant	0.0271714	1.25e-10	FALSE	0.0699388	7.56e-06	FALSE
COL1A1	0.220673	Significant	-0.000193	0.979267	FALSE	-0.220865	1.9e-15	TRUE
XRCC1	0.0420975	Significant	0.0240756	2.23e-10	FALSE	-0.0180219	0.192557	FALSE
YAP1	-0.0370823	Significant	0.0268918	2.43e-10	FALSE	0.0639741	3.34e-05	FALSE
CDC45	0.0380994	Significant	0.0247913	2.5e-10	FALSE	-0.0133081	0.375176	FALSE
HNRNPUL2	0.0353819	Significant	0.025427	3.37e-10	FALSE	-0.00995489	0.503704	FALSE
NUDT21	-0.0379897	Significant	0.0231959	5.04e-10	FALSE	0.0611856	1.61e-05	FALSE
CLUH	0.0485239	Significant	0.0262028	5.08e-10	FALSE	-0.0223212	0.147421	FALSE
TIMP2	-0.042395	Significant	0.0278464	5.53e-10	FALSE	0.0702415	1.82e-05	FALSE
TRP53I11	0.0574613	Significant	0.0302384	5.62e-10	FALSE	-0.0272229	0.127046	FALSE
RAP1B	0.0514992	Significant	0.0265815	7.55e-10	FALSE	-0.0249177	0.109172	FALSE
SH3BGRL3	0.0618427	Significant	0.027461	8.15e-10	FALSE	-0.0343817	0.0365149	FALSE
FDPS	-0.0493139	Significant	0.0238365	8.39e-10	FALSE	0.0731504	1.31e-08	FALSE
PLIN2	0.0425305	Significant	0.0273915	9.37e-10	FALSE	-0.0151391	0.382039	FALSE
SDF4	0.0372477	Significant	0.0258353	9.39e-10	FALSE	-0.0114124	0.472	FALSE
MCM2	-0.0404605	Significant	0.0261013	1.05e-09	FALSE	0.0665618	2.78e-05	FALSE
ALOX5AP	0.0746331	Significant	0.000793	0.842679	FALSE	-0.0738403	6.59e-07	TRUE
BC005537	0.083895	Significant	0.0254915	1.19e-09	FALSE	-0.0584035	0.000261	FALSE
COL1A2	0.193025	Significant	0.00280473	0.669963	FALSE	-0.190221	8.25e-15	TRUE
PSMA4	0.039831	Significant	0.0238348	1.33e-09	FALSE	-0.0159961	0.263677	FALSE
TENM4	-0.0715978	Significant	0.00584166	0.162129	FALSE	0.0774395	2.89e-08	TRUE
HCLS1	0.0394803	Significant	-0.023785	1.53e-09	FALSE	-0.0632653	1.02e-05	FALSE
NDUFS2	-0.0366448	Significant	0.0256701	1.66e-09	FALSE	0.0623149	7.06e-05	FALSE
MS4A7	0.0432418	Significant	-0.0250137	2.33e-09	FALSE	-0.0682555	2.25e-05	FALSE
TNFRSF1A	0.0381688	Significant	0.0247332	2.43e-09	FALSE	-0.0134356	0.397439	FALSE
BASP1	0.0369662	Significant	-0.0257992	3.56e-09	FALSE	-0.0627655	3.5e-05	FALSE
TXNRD1	0.0375898	Significant	0.0253792	3.63e-09	FALSE	-0.0122107	0.436651	FALSE
LY6C1	0.0496754	Significant	-0.0233188	4.31e-09	FALSE	-0.0729941	1.62e-09	FALSE
OXR1	-0.080238	Significant	0.00770025	0.0701074	FALSE	0.0879382	2.74e-08	TRUE
EPRS	-0.0460179	Significant	0.0251907	5e-09	FALSE	0.0712086	5.84e-06	FALSE
INSIG2	-0.0382218	Significant	-0.0203622	5.84e-09	FALSE	0.0178597	0.116908	FALSE
EDF1	-0.0696392	Significant	0.00925421	0.0326946	FALSE	0.0788934	8.99e-07	TRUE
SLFN1	0.0379547	Significant	-0.0157381	6.46e-09	FALSE	-0.0536928	3.04e-08	FALSE
H1F0	-0.0607062	Significant	0.0134802	0.00194921	FALSE	0.0741863	1.32e-06	TRUE
WFDC17	0.0464492	Significant	-0.0185958	7.34e-09	FALSE	-0.0650451	8.43e-09	FALSE
ATXN10	-0.0639869	Significant	0.0153718	0.000415	FALSE	0.0793587	2.95e-07	TRUE
SQLE	-0.0898287	Significant	0.0172408	8.2e-05	FALSE	0.10707	3.14e-13	TRUE
CCL7	0.112981	Significant	0.0181458	0.000414	FALSE	-0.0948352	2.65e-07	TRUE
MXRA7	-0.0360493	Significant	0.0239575	1.22e-08	FALSE	0.0600068	0.000144	FALSE
BCAT1	-0.0464009	Significant	0.0258096	1.25e-08	FALSE	0.0722105	1.47e-05	FALSE
AKT3	-0.0571212	Significant	0.01825	6.65e-06	FALSE	0.0753712	2.89e-06	TRUE
NFE2L1	-0.0371022	Significant	0.0242163	1.41e-08	FALSE	0.0613185	0.000103	FALSE
MICOS13	-0.0558507	Significant	0.0206156	9.87e-07	FALSE	0.0764663	1.41e-06	TRUE
CTSB	0.119529	Significant	0.0223872	2.25e-06	FALSE	-0.0971415	3.64e-08	TRUE
APOBEC3	0.038146	Significant	0.0258684	1.66e-08	FALSE	-0.0122776	0.46393	FALSE
NDUFV3	-0.0380437	Significant	0.0236515	1.85e-08	FALSE	0.0616952	9.08e-05	FALSE
NUSAP1	-0.0552452	Significant	0.0225446	5.59e-07	FALSE	0.0777899	1.68e-06	TRUE
MCL1	0.0481091	Significant	0.0233442	3.12e-08	FALSE	-0.0247649	0.109982	FALSE
5730455P16RIK	-0.0428191	Significant	-0.020372	3.72e-08	FALSE	0.0224471	0.058308	FALSE
LY6E	0.0675814	Significant	0.0280553	4.85e-08	FALSE	-0.0395261	0.019475	FALSE
IMMT	-0.0482026	Significant	0.0257371	1.43e-09	FALSE	0.0739397	2.09e-06	TRUE
AP2S1	0.0364325	Significant	0.0222402	6.16e-08	FALSE	-0.0141923	0.366344	FALSE
COPS7A	-0.0606177	Significant	0.0267369	2.21e-10	FALSE	0.0873546	2.86e-08	TRUE
TMSB4X	0.189255	Significant	0.0273505	9.45e-06	FALSE	-0.161904	2.65e-14	TRUE
XDH	0.0460737	Significant	-0.0206031	8.75e-08	FALSE	-0.0666768	1.02e-06	FALSE
RAB6B	-0.0448147	Significant	-0.0199385	9.02e-08	FALSE	0.0248762	0.0434135	FALSE
IFI213	0.0443612	Significant	-0.0158642	9.44e-08	FALSE	-0.0602255	4.19e-09	FALSE
MEDAG	-0.0459238	Significant	0.024112	9.52e-08	FALSE	0.0700358	6.22e-06	FALSE
VCAN	-0.0715936	Significant	0.0276089	1.56e-08	FALSE	0.0992026	1.83e-08	TRUE
SPARC	0.139574	Significant	0.0279469	1.58e-08	FALSE	-0.111628	2.06e-09	TRUE
DBNDD2	-0.0464595	Significant	-0.0198656	1.12e-07	FALSE	0.0265938	0.0379906	FALSE
S100A4	-0.0466407	Significant	0.0260114	1.56e-07	FALSE	0.0726522	2.02e-05	FALSE
CUEDC2	-0.0618476	Significant	0.0299517	5.94e-13	FALSE	0.0917993	5.27e-09	TRUE
CST6	-0.0913691	Significant	0.0303292	1.61e-13	FALSE	0.121698	4.49e-14	TRUE
EIF3F	-0.0528869	Significant	0.0309681	3.06e-13	FALSE	0.0838551	9.15e-09	TRUE
COL5A2	0.0366106	Significant	-0.0257239	1.82e-07	FALSE	-0.0623346	0.00264922	FALSE
PTPN6	0.043351	Significant	-0.0189297	1.82e-07	FALSE	-0.0622807	6.06e-07	FALSE
RRBP1	0.0356976	Significant	0.0218591	2e-07	FALSE	-0.0138385	0.383116	FALSE
NFKBIA	0.0580134	Significant	0.0225404	2.1e-07	FALSE	-0.035473	0.0277427	FALSE
CILP	0.0376794	Significant	-0.0292908	2.76e-07	FALSE	-0.0669703	9.38e-05	FALSE
ZFHX3	-0.048182	Significant	0.0312215	3.75e-13	FALSE	0.0794035	7.32e-07	TRUE
TRPS1	-0.0402326	Significant	0.0225453	3.18e-07	FALSE	0.0627779	0.000156	FALSE
HAVCR2	0.0425317	Significant	-0.0147031	3.21e-07	FALSE	-0.0572347	4.42e-08	FALSE
UGCG	-0.0484851	Significant	0.0220765	3.48e-07	FALSE	0.0705616	1.45e-05	FALSE
SEPT5	-0.0509085	Significant	0.0228127	4.33e-07	FALSE	0.0737213	6.64e-06	FALSE
CDCA3	-0.0506083	Significant	0.0220826	4.39e-07	FALSE	0.0726909	6.01e-06	FALSE
PSMD14	-0.0477043	Significant	0.0210736	4.41e-07	FALSE	0.0687778	1.04e-05	FALSE
EXT1	-0.0441472	Significant	0.0214855	4.51e-07	FALSE	0.0656328	1.86e-05	FALSE
SDC3	0.0446537	Significant	-0.0193714	4.89e-07	FALSE	-0.0640251	5.72e-06	FALSE
PKNOX2	-0.0440799	Significant	-0.0179523	4.97e-07	FALSE	0.0261275	0.0321705	FALSE
SH3D19	-0.0490826	Significant	0.0218733	5.03e-07	FALSE	0.0709559	1.32e-05	FALSE
MFSD1	0.0432184	Significant	0.0204548	5.17e-07	FALSE	-0.0227636	0.14455	FALSE
CHAC1	-0.0438329	Significant	0.0320061	3.74e-14	FALSE	0.075839	1.54e-07	TRUE
SCAND1	0.0379192	Significant	0.0195114	5.83e-07	FALSE	-0.0184077	0.205182	FALSE
FCGR2B	0.0483564	Significant	-0.019799	6.14e-07	FALSE	-0.0681555	8.26e-06	FALSE
SFR1	-0.0421949	Significant	0.0213674	6.31e-07	FALSE	0.0635623	7.17e-05	FALSE
CUL3	-0.0439306	Significant	0.0212272	7.32e-07	FALSE	0.0651578	2.81e-05	FALSE
GPATCH8	-0.0429091	Significant	-0.0193104	8e-07	FALSE	0.0235987	0.0706835	FALSE
EZH2	-0.0419836	Significant	0.0324516	1.38e-14	FALSE	0.0744352	3.67e-06	TRUE
SNF8	0.0368168	Significant	0.0204194	9.75e-07	FALSE	-0.0163974	0.302607	FALSE
SEH1L	-0.0446916	Significant	0.0325289	2.58e-14	FALSE	0.0772205	1.01e-06	TRUE
CELF1	-0.044742	Significant	0.0337482	3.84e-15	FALSE	0.0784901	1.09e-06	TRUE
PSMB10	-0.0406257	Significant	-0.0229065	1.01e-06	FALSE	0.0177192	0.294923	FALSE
NDUFA5	0.0500245	Significant	0.0194136	1.14e-06	FALSE	-0.0306109	0.037826	FALSE
UTP18	0.0404598	Significant	0.0203708	1.17e-06	FALSE	-0.020089	0.197709	FALSE
KLF4	-0.0497437	Significant	0.0196779	1.23e-06	FALSE	0.0694216	1.19e-06	FALSE
VEGFA	-0.0436624	Significant	0.0339043	1.92e-12	FALSE	0.0775667	3.29e-06	TRUE
IRGM1	0.0523963	Significant	-0.0230391	1.34e-06	FALSE	-0.0754354	1.22e-05	FALSE
ITGAM	0.0407691	Significant	-0.0189027	1.46e-06	FALSE	-0.0596718	2.56e-05	FALSE
TRAFD1	0.0482042	Significant	-0.0195865	1.51e-06	FALSE	-0.0677908	1.84e-05	FALSE
ABCD4	-0.0367252	Significant	0.0184238	1.56e-06	FALSE	0.055149	4.08e-05	FALSE
MLLT3	-0.0404917	Significant	-0.0169324	1.61e-06	FALSE	0.0235593	0.0483127	FALSE
APOL9B	-0.0378885	Significant	-0.0191357	1.71e-06	FALSE	0.0187528	0.158873	FALSE
SAMHD1	0.046237	Significant	-0.0205969	1.76e-06	FALSE	-0.066834	3.69e-05	FALSE
SLC6A9	-0.0520234	Significant	0.0193072	1.81e-06	FALSE	0.0713306	9.07e-07	FALSE
RFXAP	-0.0359613	Significant	-0.0167944	1.97e-06	FALSE	0.0191669	0.0897039	FALSE
NSUN2	-0.0419764	Significant	0.0339635	3.95e-15	FALSE	0.07594	1.71e-06	TRUE
GRK6	0.0486237	Significant	0.0185944	2.12e-06	FALSE	-0.0300293	0.0413225	FALSE
BLVRB	0.0551638	Significant	0.0192555	2.17e-06	FALSE	-0.0359083	0.0187449	FALSE
PTBP1	-0.0408613	Significant	0.0344831	4.75e-16	FALSE	0.0753444	1e-06	TRUE
EIF6	-0.0446491	Significant	0.035138	6.53e-16	FALSE	0.0797872	2.72e-07	TRUE
RRAS2	-0.0421947	Significant	0.0202533	2.43e-06	FALSE	0.062448	6.69e-05	FALSE
GIMAP4	0.0379913	Significant	-0.00959553	2.44e-06	FALSE	-0.0475868	1.12e-09	FALSE
TCF12	-0.0468208	Significant	0.019765	2.49e-06	FALSE	0.0665858	3.79e-05	FALSE
SSB	-0.0442949	Significant	0.0201634	2.57e-06	FALSE	0.0644582	3.39e-05	FALSE
FES	0.0376241	Significant	-0.0171797	2.67e-06	FALSE	-0.0548038	2.56e-05	FALSE
PAIP2	-0.043239	Significant	0.0199231	2.71e-06	FALSE	0.0631621	4.47e-05	FALSE
UROD	-0.0510998	Significant	-0.0179553	3.25e-06	FALSE	0.0331445	0.00861958	FALSE
SELENOF	-0.0398397	Significant	0.0377087	4.29e-18	FALSE	0.0775484	9.59e-07	TRUE
TRIB3	-0.0391567	Significant	0.0377429	5.56e-18	FALSE	0.0768996	1.94e-07	TRUE
CLDND1	0.0460353	Significant	0.0196194	3.45e-06	FALSE	-0.0264159	0.0908509	FALSE
PIK3AP1	0.0551437	Significant	-0.0174305	3.51e-06	FALSE	-0.0725742	3.23e-08	FALSE
IFI206	0.0423398	Significant	-0.0127052	3.76e-06	FALSE	-0.055045	1.17e-08	FALSE
DPY19L1	0.0408483	Significant	0.0171588	4.36e-06	FALSE	-0.0236895	0.0902381	FALSE
CBX3	-0.0359658	Significant	0.0195966	4.42e-06	FALSE	0.0555624	0.000377	FALSE
TUBB3	-0.0554946	Significant	-0.0168909	5.32e-06	FALSE	0.0386037	0.00227551	FALSE
ATP6V0C	0.050613	Significant	0.0193431	5.54e-06	FALSE	-0.0312699	0.0474571	FALSE
IMPAD1	-0.0370104	Significant	0.0190083	5.63e-06	FALSE	0.0560188	0.000411	FALSE
TULP3	-0.0497346	Significant	0.0178556	6.1e-06	FALSE	0.0675902	4.95e-06	FALSE
MCM3	-0.0438685	Significant	0.0377675	3.07e-18	FALSE	0.081636	5.37e-07	TRUE
EEF1B2	-0.0410719	Significant	0.0387494	1.04e-19	FALSE	0.0798213	1.81e-08	TRUE
ASF1B	0.0376693	Significant	0.0171789	7.85e-06	FALSE	-0.0204904	0.144813	FALSE
BRD4	-0.0529404	Significant	0.0180239	7.88e-06	FALSE	0.0709643	5.07e-06	FALSE
VPS35	-0.0391955	Significant	0.0185799	8.19e-06	FALSE	0.0577754	0.000235	FALSE
PFN2	-0.0410652	Significant	-0.0173443	8.28e-06	FALSE	0.0237208	0.0694893	FALSE
NARS	-0.0423348	Significant	0.0390262	3.49e-19	FALSE	0.0813609	2.33e-07	TRUE
ADAMTS2	0.0362531	Significant	-0.0100093	9.63e-06	FALSE	-0.0462624	6.53e-09	FALSE
ATP1B3	0.0505489	Significant	0.016897	1.02e-05	FALSE	-0.0336519	0.0272276	FALSE
P4HA1	-0.0769932	Significant	0.0397419	2.04e-13	FALSE	0.116735	8.41e-11	TRUE
LDHA	-0.0454546	Significant	0.0196626	1.1e-05	FALSE	0.0651172	1.53e-05	FALSE
ASPM	-0.0498658	Significant	0.0173373	1.17e-05	FALSE	0.067203	3.65e-06	FALSE
CSNK1G2	-0.0524423	Significant	0.0189365	1.19e-05	FALSE	0.0713788	1.07e-05	FALSE
RBM27	-0.0392998	Significant	-0.0157531	1.22e-05	FALSE	0.0235467	0.0408624	FALSE
PDAP1	-0.0391734	Significant	0.0398734	2.24e-20	FALSE	0.0790467	6.45e-07	TRUE
ATL2	-0.0358071	Significant	-0.016723	1.27e-05	FALSE	0.0190841	0.139839	FALSE
PLVAP	0.044858	Significant	-0.0178953	1.66e-05	FALSE	-0.0627534	1.09e-05	FALSE
EMG1	-0.0421937	Significant	0.0182006	1.79e-05	FALSE	0.0603943	0.000151	FALSE
EIF1	-0.0495454	Significant	0.0183029	1.85e-05	FALSE	0.0678482	1.97e-05	FALSE
PABPC4	-0.0364697	Significant	0.0153387	1.95e-05	FALSE	0.0518084	4.68e-05	FALSE
KARS	-0.0441092	Significant	0.0179362	2.11e-05	FALSE	0.0620454	7.82e-05	FALSE
BNIP3	-0.0517319	Significant	0.0198278	2.35e-05	FALSE	0.0715597	4.22e-06	FALSE
EXOC8	-0.0360244	Significant	-0.0144058	2.41e-05	FALSE	0.0216186	0.0535464	FALSE
COTL1	0.0926923	Significant	0.0185293	2.89e-05	FALSE	-0.074163	5.65e-06	FALSE
DDIT4	-0.0693468	Significant	0.039949	2.8e-14	FALSE	0.109296	6.23e-10	TRUE
SLC6A6	0.0655227	Significant	0.0171462	3.01e-05	FALSE	-0.0483765	0.00273182	FALSE
CTSK	0.0360733	Significant	-0.0111696	3.09e-05	FALSE	-0.0472428	1.74e-06	FALSE
ATP5E	-0.0421184	Significant	0.0408626	4.06e-22	FALSE	0.082981	1.54e-08	TRUE
ATAD2	-0.0349779	Not Significant	0.0408785	1.58e-21	FALSE	0.0758563	1.42e-06	TRUE
PPP1R15A	-0.0417681	Significant	0.0172607	4.14e-05	FALSE	0.0590289	4.85e-05	FALSE
ERRFI1	0.0390008	Significant	0.0170002	4.15e-05	FALSE	-0.0220007	0.118867	FALSE
CKAP5	-0.0342444	Not Significant	0.0409931	4.15e-22	FALSE	0.0752375	1.14e-06	TRUE
PLOD1	0.0397867	Significant	0.0153176	4.65e-05	FALSE	-0.024469	0.0692084	FALSE
ETNK1	0.043715	Significant	0.0164621	5.58e-05	FALSE	-0.0272529	0.0781731	FALSE
BUB1B	-0.0374552	Significant	0.0150492	5.85e-05	FALSE	0.0525044	6.25e-05	FALSE
CXCL14	0.0403148	Significant	-0.0134772	5.88e-05	FALSE	-0.0537921	5.8e-06	FALSE
AEBP1	0.0568411	Significant	0.0165787	5.94e-05	FALSE	-0.0402624	0.00765492	FALSE
BNIP2	-0.0356452	Significant	-0.0144681	6.66e-05	FALSE	0.0211771	0.0726464	FALSE
ICAM1	0.039407	Significant	-0.00931866	7.01e-05	FALSE	-0.0487257	2.13e-08	FALSE
FSTL1	0.0374968	Significant	0.0174138	7.09e-05	FALSE	-0.020083	0.215366	FALSE
PCDH18	-0.0367595	Significant	0.0172635	7.52e-05	FALSE	0.0540229	0.000396	FALSE
PTGS2	0.045072	Significant	0.0199026	8.11e-05	FALSE	-0.0251694	0.144527	FALSE
TMEM167	-0.0369765	Significant	0.0410837	3.21e-23	FALSE	0.0780602	5.18e-07	TRUE
CALM1	-0.05034	Significant	0.0411227	1.6e-19	FALSE	0.0914627	4.88e-09	TRUE
PAK1IP1	-0.0502874	Significant	0.0159638	8.97e-05	FALSE	0.0662512	1.59e-05	FALSE
WDR1	0.0358818	Significant	0.0157954	0.000106	FALSE	-0.0200864	0.20613	FALSE
ITM2B	0.0716771	Significant	0.0196445	0.000107	FALSE	-0.0520326	0.0044541	FALSE
MAP6	-0.0520708	Significant	-0.0140538	0.000108	FALSE	0.038017	0.00170249	FALSE
COX4I1	-0.0549498	Significant	0.0417706	6.43e-21	FALSE	0.0967204	4.21e-10	TRUE
EPS8	-0.0392364	Significant	0.0168003	0.000118	FALSE	0.0560367	0.000523	FALSE
TSPAN4	0.0513882	Significant	0.015324	0.000154	FALSE	-0.0360642	0.0190985	FALSE
ZMAT2	-0.037495	Significant	0.0153094	0.000173	FALSE	0.0528044	0.000673	FALSE
NGF	0.0378624	Significant	0.0165243	0.000179	FALSE	-0.0213381	0.204221	FALSE
NFYA	-0.0368804	Significant	-0.0132436	0.000188	FALSE	0.0236368	0.0422687	FALSE
ANXA1	-0.056269	Significant	0.0418613	3.05e-32	FALSE	0.0981303	5.08e-13	TRUE
IFNGR1	0.0527116	Significant	-0.0150297	0.000195	FALSE	-0.0677414	1.75e-06	FALSE
DZIP3	-0.03824	Significant	-0.012327	0.000212	FALSE	0.025913	0.0171446	FALSE
PITPNA	0.0452606	Significant	0.0154041	0.000213	FALSE	-0.0298565	0.0620721	FALSE
CHD6	-0.0424977	Significant	-0.0128287	0.000214	FALSE	0.029669	0.00761894	FALSE
LAPTM4B	-0.0367429	Significant	0.0420945	3.57e-21	FALSE	0.0788373	2.47e-06	TRUE
PIGS	0.0426176	Significant	0.0151533	0.000274	FALSE	-0.0274643	0.0740403	FALSE
SPATS2	-0.0398282	Significant	0.0144861	0.000293	FALSE	0.0543143	0.000271	FALSE
BRAP	-0.0367448	Significant	-0.0127011	0.00033	FALSE	0.0240437	0.0395824	FALSE
EHBP1L1	0.0402943	Significant	0.0140992	0.000347	FALSE	-0.0261951	0.0719675	FALSE
ORC4	-0.0358313	Significant	0.0139188	0.000351	FALSE	0.0497501	0.000434	FALSE
MBNL1	0.038052	Significant	0.014515	0.000358	FALSE	-0.023537	0.118598	FALSE
POLR2F	-0.0440398	Significant	0.0425975	2.58e-21	FALSE	0.0866373	9.53e-08	TRUE
TENM3	-0.0385499	Significant	-0.0123691	0.000388	FALSE	0.0261808	0.0255634	FALSE
SOX9	-0.0529684	Significant	0.0426137	9.06e-21	FALSE	0.0955821	3.5e-09	TRUE
UBR5	-0.0468148	Significant	0.0437468	5.25e-25	FALSE	0.0905617	5.54e-09	TRUE
DARS	-0.039855	Significant	0.0137508	0.000422	FALSE	0.0536058	0.000159	FALSE
PIMREG	-0.0353282	Significant	0.0138471	0.000431	FALSE	0.0491753	0.000289	FALSE
SAT1	0.0357788	Significant	-0.0143785	0.000447	FALSE	-0.0501573	0.000902	FALSE
UBE2S	-0.0480662	Significant	0.0438369	9.22e-24	FALSE	0.0919031	1.7e-08	TRUE
SAMD4B	-0.0375409	Significant	0.0139042	0.000468	FALSE	0.0514451	0.000513	FALSE
FPR2	0.0379009	Significant	-0.00683178	0.000478	FALSE	-0.0447327	2.54e-08	FALSE
CLEC5A	0.036541	Significant	-0.0131133	0.00048	FALSE	-0.0496543	9.34e-05	FALSE
COL12A1	0.0531066	Significant	-0.0114987	0.000501	FALSE	-0.0646053	1.4e-09	FALSE
PPP4R3A	-0.0418151	Significant	-0.0131766	0.000507	FALSE	0.0286385	0.0239799	FALSE
DDX50	-0.0376205	Significant	0.01402	0.000562	FALSE	0.0516404	0.000379	FALSE
TMEM161B	-0.0389667	Significant	-0.0123078	0.000591	FALSE	0.0266589	0.0320825	FALSE
PDS5B	-0.0387876	Significant	0.0132595	0.000598	FALSE	0.0520471	0.000405	FALSE
MARK3	-0.0374811	Significant	0.014862	0.000621	FALSE	0.0523431	0.000693	FALSE
POLR3B	-0.0355339	Significant	-0.0120572	0.000655	FALSE	0.0234767	0.0478639	FALSE
GATM	-0.0511689	Significant	0.0153038	0.000684	FALSE	0.0664728	7.01e-05	FALSE
PCBP2	-0.0460414	Significant	0.0441443	6.37e-23	FALSE	0.0901857	1.1e-09	TRUE
BTG1	-0.0449734	Significant	0.0445906	2.24e-21	FALSE	0.089564	1.02e-07	TRUE
TXNDC9	-0.0381433	Significant	-0.0122018	0.000775	FALSE	0.0259414	0.0257598	FALSE
EHD2	0.0356972	Significant	0.0123971	0.000858	FALSE	-0.0233001	0.072189	FALSE
PRPF40A	-0.035285	Significant	0.0137364	0.000874	FALSE	0.0490214	0.00146002	FALSE
SDCBP	0.0549194	Significant	0.0138432	0.000889	FALSE	-0.0410762	0.00917643	FALSE
PARD3	-0.041964	Significant	0.0121978	0.000958	FALSE	0.0541618	2.15e-05	FALSE
CLCC1	-0.0354928	Significant	-0.0123496	0.000997	FALSE	0.0231432	0.0756981	FALSE
CD93	0.0528046	Significant	-0.0134044	0.00101432	FALSE	-0.066209	1.95e-06	FALSE
MAPK12	-0.0370995	Significant	-0.0121007	0.00103871	FALSE	0.0249987	0.0505956	FALSE
POLDIP2	0.0385099	Significant	0.0134202	0.00103955	FALSE	-0.0250897	0.0865459	FALSE
FOXL1	-0.0378061	Significant	0.0123889	0.00106507	FALSE	0.050195	0.000146	FALSE
YEATS2	-0.0449358	Significant	-0.0120838	0.00112862	FALSE	0.032852	0.00722978	FALSE
MECP2	-0.0356933	Significant	-0.0123888	0.00115217	FALSE	0.0233045	0.0698786	FALSE
PDGFRB	0.038168	Significant	-0.0120273	0.00116909	FALSE	-0.0501954	2.22e-05	FALSE
GARS	-0.0578893	Significant	0.0449396	6.33e-24	FALSE	0.102829	1.36e-10	TRUE
CST3	0.0474569	Significant	0.0154105	0.001273	FALSE	-0.0320464	0.0524802	FALSE
IL1RAP	-0.0448632	Significant	0.0133598	0.00132237	FALSE	0.058223	0.000166	FALSE
NDUFA13	-0.0390229	Significant	0.0129487	0.00132541	FALSE	0.0519716	0.00104769	FALSE
PAFAH1B3	-0.04661	Significant	0.0138019	0.00160844	FALSE	0.0604119	9.42e-05	FALSE
KIF5B	-0.0356554	Significant	0.013231	0.00163115	FALSE	0.0488864	0.00166644	FALSE
ITGB8	-0.0414733	Significant	-0.0113517	0.00170071	FALSE	0.0301216	0.0043259	FALSE
IGHM	0.0366301	Significant	-0.00872948	0.00177977	FALSE	-0.0453595	1.1e-05	FALSE
FTH1	0.179784	Significant	0.044941	1.21e-11	FALSE	-0.134843	3.62e-09	TRUE
SLC8A1	0.0355214	Significant	-0.00667932	0.00209464	FALSE	-0.0422007	4.91e-07	FALSE
HP1BP3	-0.0396525	Significant	0.0124869	0.00217814	FALSE	0.0521394	0.000586	FALSE
CSTF1	-0.0383776	Significant	-0.011503	0.00220826	FALSE	0.0268746	0.031915	FALSE
BHLHE41	-0.0459712	Significant	-0.0107198	0.00222031	FALSE	0.0352514	0.000611	FALSE
MED13	-0.0354848	Significant	0.0126954	0.00227328	FALSE	0.0481802	0.00176338	FALSE
UBP1	-0.0414235	Significant	0.0126699	0.00228648	FALSE	0.0540935	0.000471	FALSE
CAPRIN1	-0.0310213	Not Significant	0.0454415	2.03e-26	FALSE	0.0764628	3.25e-07	TRUE
PPM1L	-0.0409474	Significant	-0.0112916	0.00263863	FALSE	0.0296557	0.0117503	FALSE
BAG5	-0.0387391	Significant	-0.0114816	0.00270261	FALSE	0.0272575	0.0330289	FALSE
SUN1	-0.0353192	Significant	0.0117511	0.00275233	FALSE	0.0470704	0.00104924	FALSE
COX6A1	-0.0367121	Significant	0.0456644	1.24e-26	TRUE	0.0823765	1.22e-07	TRUE
EIF3I	-0.0468161	Significant	0.0463621	2.03e-25	TRUE	0.0931782	4.43e-09	TRUE
CD36	0.0421222	Significant	-0.00838349	0.00294299	FALSE	-0.0505057	1.79e-06	FALSE
UBE3B	-0.0507102	Significant	-0.0103004	0.0030749	FALSE	0.0404099	0.000636	FALSE
RACGAP1	-0.0294103	Not Significant	0.0464184	3.1e-27	TRUE	0.0758287	2.38e-06	TRUE
JUN	-0.0333729	Not Significant	0.0464408	3.08e-24	TRUE	0.0798137	1.6e-06	TRUE
GPRC5B	-0.0394451	Significant	-0.0102973	0.00360593	FALSE	0.0291477	0.0113621	FALSE
B4GALT5	0.0477836	Significant	0.0135975	0.0036292	FALSE	-0.0341861	0.0378782	FALSE
PFKL	-0.0368355	Significant	0.0466869	2.62e-20	TRUE	0.0835224	1.12e-06	TRUE
FBXO25	-0.0366423	Significant	-0.010233	0.00388038	FALSE	0.0264093	0.0292227	FALSE
SAP30	-0.0441593	Significant	0.0123998	0.00407984	FALSE	0.0565591	0.000333	FALSE
CYP51	-0.0309447	Not Significant	0.0468759	8.02e-28	TRUE	0.0778206	8.54e-08	TRUE
HIGD1A	-0.0506077	Significant	0.047241	1.53e-18	TRUE	0.0978487	3.55e-08	TRUE
EMX2	-0.0442984	Significant	-0.00978933	0.00480314	FALSE	0.034509	0.00115733	FALSE
LYN	0.0586703	Significant	-0.0118565	0.00543461	FALSE	-0.0705267	2.56e-05	FALSE
MFSD12	0.0392707	Significant	0.0106842	0.00559984	FALSE	-0.0285865	0.0292759	FALSE
PLEKHA1	-0.0478256	Significant	0.0476604	5.69e-25	TRUE	0.0954861	2.89e-09	TRUE
MXRA8	0.0395032	Significant	-0.011163	0.00585508	FALSE	-0.0506662	0.00022	FALSE
TMCC2	-0.0536424	Significant	0.0109206	0.00605304	FALSE	0.064563	8.57e-06	FALSE
NCS1	-0.036579	Significant	0.0110262	0.00615175	FALSE	0.0476052	0.00127778	FALSE
SEC16A	0.0397768	Significant	0.0107019	0.00618992	FALSE	-0.0290749	0.0334004	FALSE
SPN	0.038904	Significant	-0.00810937	0.00627582	FALSE	-0.0470133	4.83e-06	FALSE
EVI2A	0.0406678	Significant	-0.0106	0.00650451	FALSE	-0.0512678	0.000369	FALSE
GRB2	0.0506027	Significant	0.0112046	0.00652286	FALSE	-0.0393981	0.0132292	FALSE
RALY	-0.0572581	Significant	0.0476726	2.44e-26	TRUE	0.104931	1.59e-10	TRUE
CRELD1	-0.0462503	Significant	-0.00917169	0.00755892	FALSE	0.0370786	0.00116621	FALSE
PDE7A	-0.0492251	Significant	0.0118253	0.00786075	FALSE	0.0610504	3.68e-05	FALSE
CPD	0.0593346	Significant	0.0111487	0.00852373	FALSE	-0.0481859	0.00165583	FALSE
TNS3	0.0475422	Significant	-0.0103786	0.00911206	FALSE	-0.0579208	9.19e-05	FALSE
CAPG	0.0504708	Significant	0.0105805	0.00960624	FALSE	-0.0398903	0.0109648	FALSE
ZFP516	-0.0377213	Significant	-0.00891845	0.00970819	FALSE	0.0288028	0.0125867	FALSE
BHLHE40	-0.0492113	Significant	0.0138294	0.0115799	FALSE	0.0630407	0.000729	FALSE
COX19	-0.0355777	Significant	-0.00924641	0.0116827	FALSE	0.0263313	0.0234413	FALSE
PDGFC	-0.0511209	Significant	-0.00985024	0.0117948	FALSE	0.0412707	0.000839	FALSE
IER3	0.0452932	Significant	0.0124675	0.0119516	FALSE	-0.0328257	0.0309456	FALSE
ADAM15	0.0498421	Significant	0.0100506	0.012724	FALSE	-0.0397915	0.00773355	FALSE
FTO	-0.0394803	Significant	0.00962427	0.0134993	FALSE	0.0491046	0.000709	FALSE
ITGA5	0.0457194	Significant	0.0096687	0.0142752	FALSE	-0.0360507	0.0106452	FALSE
ESRRA	0.0369616	Significant	0.00895906	0.0153881	FALSE	-0.0280025	0.0288702	FALSE
HMGN3	-0.0545979	Significant	0.00974187	0.0157632	FALSE	0.0643398	6.15e-06	FALSE
DUSP10	-0.0433247	Significant	-0.00992644	0.0162001	FALSE	0.0333982	0.0112164	FALSE
ASH2L	-0.0371219	Significant	0.00976597	0.0171436	FALSE	0.0468879	0.00227461	FALSE
CDCA2	-0.0410949	Significant	-0.00831987	0.0176507	FALSE	0.032775	0.00432971	FALSE
CMKLR1	0.0570277	Significant	0.00959535	0.0178821	FALSE	-0.0474324	0.000949	FALSE
LSP1	0.0449893	Significant	-0.00928752	0.0179006	FALSE	-0.0542768	0.000294	FALSE
DCAF12	-0.0371034	Significant	0.00917268	0.0179898	FALSE	0.0462761	0.00100548	FALSE
BNC2	-0.0457145	Significant	0.00935475	0.018047	FALSE	0.0550692	0.000175	FALSE
OTUD7B	-0.0365976	Significant	-0.00827315	0.0190018	FALSE	0.0283244	0.0162776	FALSE
TEAD2	-0.0488153	Significant	0.00956122	0.0194311	FALSE	0.0583765	0.000111	FALSE
SPEN	-0.0363291	Significant	-0.00796073	0.0199735	FALSE	0.0283684	0.0119309	FALSE
TSEN15	-0.0404801	Significant	-0.00847456	0.0201307	FALSE	0.0320055	0.00908912	FALSE
SLC20A1	-0.0537784	Significant	0.010389	0.0204821	FALSE	0.0641674	5.33e-05	FALSE
MTHFD1L	-0.0433554	Significant	0.0488645	2.04e-31	TRUE	0.0922199	4.92e-09	TRUE
PLAGL1	-0.0407794	Significant	-0.00779418	0.0240483	FALSE	0.0329852	0.00510261	FALSE
USF1	-0.0389566	Significant	-0.00827097	0.0253894	FALSE	0.0306856	0.0120972	FALSE
PLOD2	-0.0479396	Significant	0.0493636	3.64e-23	TRUE	0.0973032	2.17e-08	TRUE
SEPT10	-0.0469003	Significant	0.00886478	0.0287427	FALSE	0.0557651	0.000133	FALSE
FAM162A	-0.0659837	Significant	0.0494638	1.9e-18	TRUE	0.115447	5.03e-10	TRUE
SYNGR2	0.0408022	Significant	0.00897387	0.0290081	FALSE	-0.0318283	0.0426453	FALSE
SCRN1	-0.040591	Significant	-0.00716408	0.0295532	FALSE	0.0334269	0.00104148	FALSE
ITPRIPL2	0.0425349	Significant	0.00876383	0.0313816	FALSE	-0.033771	0.0220797	FALSE
EEF1AKMT1	-0.0429872	Significant	-0.00802001	0.031729	FALSE	0.0349672	0.00672526	FALSE
NDUFV2	-0.0360166	Significant	0.00883656	0.0326826	FALSE	0.0448532	0.00353531	FALSE
NAP1L1	-0.0291741	Not Significant	0.0497537	9.09e-29	TRUE	0.0789278	6.96e-07	TRUE
ALDH18A1	-0.0300667	Not Significant	0.0497771	4.35e-31	TRUE	0.0798438	5.4e-07	TRUE
MARCKS	0.0488299	Significant	0.00880555	0.0362359	FALSE	-0.0400244	0.00781889	FALSE
RBP1	-0.0425517	Significant	0.00895586	0.0363111	FALSE	0.0515076	0.000788	FALSE
CASP1	0.0412172	Significant	-0.00864676	0.0375793	FALSE	-0.049864	0.000483	FALSE
ZMYM4	-0.0406505	Significant	0.00796333	0.038071	FALSE	0.0486139	0.000523	FALSE
MORC4	-0.0384157	Significant	0.00822311	0.0387933	FALSE	0.0466389	0.000608	FALSE
GRHPR	-0.0407795	Significant	0.00814203	0.038799	FALSE	0.0489216	0.000306	FALSE
SPRYD3	-0.0375219	Significant	0.00788052	0.042328	FALSE	0.0454024	0.0011008	FALSE
RIMS2	-0.0374564	Significant	-0.00700144	0.0426735	FALSE	0.030455	0.00948284	FALSE
ALG11	-0.0421199	Significant	-0.00741389	0.0430973	FALSE	0.034706	0.00677896	FALSE
PRDX5	0.0711887	Significant	0.00832945	0.0437962	FALSE	-0.0628593	7.51e-05	FALSE
FEM1B	-0.0443883	Significant	0.00776332	0.0440527	FALSE	0.0521516	0.000142	FALSE
TTC3	-0.0496091	Significant	0.00860051	0.0461022	FALSE	0.0582096	0.000317	FALSE
CCDC47	-0.0401476	Significant	-0.00735706	0.0466956	FALSE	0.0327905	0.00969567	FALSE
HS2ST1	-0.0465611	Significant	0.00793595	0.0472955	FALSE	0.054497	0.000229	FALSE
ACADM	-0.0364137	Significant	-0.00732735	0.0473592	FALSE	0.0290864	0.0171638	FALSE
PLXDC1	-0.043309	Significant	-0.00811364	0.0493071	FALSE	0.0351953	0.0132949	FALSE
ENO3	-0.0391166	Significant	-0.00736909	0.0503771	FALSE	0.0317475	0.0102244	FALSE
HIF1A	0.0375117	Significant	0.00819262	0.0504805	FALSE	-0.029319	0.0619215	FALSE
GNE	-0.0782326	Significant	-0.00733002	0.0540948	FALSE	0.0709026	2.96e-07	FALSE
FRRS1	-0.0387854	Significant	-0.00781248	0.0544467	FALSE	0.0309729	0.0351235	FALSE
FADS2	-0.0281208	Not Significant	0.0498591	8.22e-30	TRUE	0.0779799	5.12e-07	TRUE
SORCS2	-0.0482257	Significant	0.0079559	0.0586162	FALSE	0.0561816	6.6e-05	FALSE
HNRNPDL	-0.0495187	Significant	0.00801509	0.0611269	FALSE	0.0575338	0.000207	FALSE
IFIT2	0.0369167	Significant	-0.00725237	0.0625612	FALSE	-0.0441691	0.000985	FALSE
CHMP5	-0.0400292	Significant	0.00788881	0.0662347	FALSE	0.047918	0.00242089	FALSE
FUCA1	0.0477304	Significant	0.00677017	0.0667753	FALSE	-0.0409603	0.00116036	FALSE
CSF1R	0.0572916	Significant	-0.00703526	0.0685402	FALSE	-0.0643268	1.92e-05	FALSE
CDK7	-0.037515	Significant	-0.00623764	0.0696124	FALSE	0.0312774	0.00552748	FALSE
HSPA5	-0.0408457	Significant	0.0499314	3.31e-24	TRUE	0.0907771	1.64e-08	TRUE
PRR12	-0.0390144	Significant	0.00654937	0.0748326	FALSE	0.0455638	0.000425	FALSE
FANCD2	-0.0405873	Significant	-0.00601826	0.0778492	FALSE	0.0345691	0.00374026	FALSE
XLR	-0.0403584	Significant	0.00677043	0.0806934	FALSE	0.0471289	0.00036	FALSE
SCARA5	-0.053197	Significant	-0.00576643	0.081315	FALSE	0.0474306	1.27e-05	FALSE
PSAP	0.0557618	Significant	0.00826444	0.0863437	FALSE	-0.0474973	0.0049106	FALSE
DAXX	0.0357566	Significant	-0.00624391	0.0895169	FALSE	-0.0420005	0.00104009	FALSE
PLCB1	-0.0422628	Significant	-0.00587034	0.0941429	FALSE	0.0363924	0.00118532	FALSE
NUDT2	-0.0381951	Significant	-0.00635469	0.0942262	FALSE	0.0318404	0.010819	FALSE
P3H2	-0.0676664	Significant	-0.00603876	0.0949965	FALSE	0.0616276	5.62e-07	FALSE
TRAPPC6A	-0.0414797	Significant	0.00638594	0.0951475	FALSE	0.0478656	0.000332	FALSE
SMIM7	-0.0397276	Significant	0.0068588	0.100366	FALSE	0.0465864	0.00362365	FALSE
DGUOK	-0.0410043	Significant	-0.00626963	0.100881	FALSE	0.0347347	0.00608049	FALSE
SERF1	-0.0410809	Significant	-0.00652889	0.10457	FALSE	0.034552	0.011954	FALSE
PDLIM5	-0.0474866	Significant	0.00709792	0.109967	FALSE	0.0545846	0.00100526	FALSE
CDC73	-0.0411402	Significant	-0.00607066	0.111559	FALSE	0.0350696	0.00696579	FALSE
SH2B3	0.0459996	Significant	0.00603453	0.116437	FALSE	-0.039965	0.00411462	FALSE
SOCS7	-0.0374452	Significant	-0.00545771	0.123391	FALSE	0.0319875	0.00715672	FALSE
TMEM161A	-0.0389666	Significant	0.00585826	0.125011	FALSE	0.0448248	0.00085	FALSE
PF4	0.0474043	Significant	-0.00638679	0.131926	FALSE	-0.0537911	1.1e-05	FALSE
MANBAL	-0.0500677	Significant	0.00603932	0.134728	FALSE	0.056107	9.08e-05	FALSE
COL15A1	0.0398166	Significant	-0.00429064	0.146148	FALSE	-0.0441072	9.56e-06	FALSE
IFNAR2	0.0596238	Significant	0.00554793	0.157522	FALSE	-0.0540758	0.000329	FALSE
CAR9	-0.0639846	Significant	-0.00647392	0.161196	FALSE	0.0575106	0.000177	FALSE
LTBP4	-0.0691292	Significant	0.0501426	2.72e-23	TRUE	0.119272	3.27e-11	TRUE
RHOX5	-0.0403326	Significant	0.050859	3.17e-30	TRUE	0.0911917	9.61e-09	TRUE
PI15	-0.0427505	Significant	-0.00261665	0.168201	FALSE	0.0401339	8.79e-10	FALSE
CYB5A	0.0392533	Significant	-0.00549297	0.16891	FALSE	-0.0447463	0.00192844	FALSE
IGFBP3	0.0584225	Significant	-0.00848203	0.170429	FALSE	-0.0669045	0.000307	FALSE
NFIX	-0.0416736	Significant	-0.00533026	0.179428	FALSE	0.0363434	0.0108647	FALSE
PNP	0.058836	Significant	-0.00570856	0.18201	FALSE	-0.0645445	0.00011	FALSE
FXYD5	0.0548278	Significant	-0.00577728	0.183128	FALSE	-0.060605	0.000143	FALSE
CRYZ	-0.0523483	Significant	-0.00483035	0.191496	FALSE	0.047518	0.00012	FALSE
CLASRP	-0.0404372	Significant	-0.00430883	0.193019	FALSE	0.0361284	0.00107445	FALSE
TOGARAM1	-0.0379067	Significant	-0.00464278	0.19676	FALSE	0.0332639	0.00422779	FALSE
APBB1IP	0.063727	Significant	0.0051411	0.198826	FALSE	-0.0585859	3.89e-05	FALSE
GALNT2	-0.0384344	Significant	-0.00504291	0.205916	FALSE	0.0333915	0.0354185	FALSE
ANKRD37	-0.0654666	Significant	0.00633492	0.206777	FALSE	0.0718015	8.12e-06	FALSE
RGCC	-0.0341765	Not Significant	0.0520941	1.94e-27	TRUE	0.0862706	3.66e-07	TRUE
KLHL21	-0.0376749	Significant	-0.00423636	0.220697	FALSE	0.0334385	0.00403537	FALSE
RDH10	-0.0355384	Significant	0.00521534	0.234026	FALSE	0.0407537	0.0102155	FALSE
WDR60	-0.0426495	Significant	-0.00437878	0.243571	FALSE	0.0382707	0.00220983	FALSE
MAST4	-0.0370895	Significant	-0.00440673	0.249799	FALSE	0.0326828	0.0124637	FALSE
ACADL	-0.0502555	Significant	0.00464495	0.253565	FALSE	0.0549005	0.000234	FALSE
RAP2B	0.040794	Significant	0.0040652	0.261421	FALSE	-0.0367288	0.00385013	FALSE
EMB	0.0517727	Significant	0.00459103	0.263104	FALSE	-0.0471817	0.00277428	FALSE
MAN1A	0.0389345	Significant	-0.00425841	0.272237	FALSE	-0.0431929	0.00133418	FALSE
DHPS	-0.03937	Significant	0.00401665	0.273748	FALSE	0.0433867	0.00105915	FALSE
H2-T24	0.0425735	Significant	-0.00203635	0.284953	FALSE	-0.0446099	6.08e-09	FALSE
KLHL15	-0.0418742	Significant	-0.00327084	0.286965	FALSE	0.0386033	8.59e-05	FALSE
PARP14	0.0402883	Significant	-0.00420174	0.288379	FALSE	-0.0444901	0.00177225	FALSE
CCNG2	-0.0386499	Significant	-0.00440016	0.289408	FALSE	0.0342497	0.0131553	FALSE
PHLDB2	-0.0360273	Significant	0.00416963	0.290331	FALSE	0.0401969	0.00246071	FALSE
SPP1	-0.0478029	Significant	0.00619272	0.297806	FALSE	0.0539956	0.00581303	FALSE
PRELID2	-0.0368157	Significant	0.00429811	0.298044	FALSE	0.0411138	0.00185822	FALSE
MPZL1	-0.0383666	Significant	0.00388697	0.300773	FALSE	0.0422536	0.000974	FALSE
RNASE4	0.0605619	Significant	-0.00397756	0.302101	FALSE	-0.0645395	5.35e-06	FALSE
COL18A1	0.0364695	Significant	0.00388309	0.310871	FALSE	-0.0325864	0.0121018	FALSE
EDIL3	-0.0563668	Significant	-0.00417068	0.327908	FALSE	0.0521961	0.000352	FALSE
TGFBI	0.0548461	Significant	-0.00464249	0.333932	FALSE	-0.0594886	0.000625	FALSE
ARHGEF2	-0.0347705	Not Significant	0.0520947	3.02e-32	TRUE	0.0868652	4.48e-08	TRUE
ZDHHC2	-0.0428498	Significant	0.00336953	0.359151	FALSE	0.0462193	0.000516	FALSE
HELZ2	0.0504779	Significant	-0.00367629	0.367654	FALSE	-0.0541542	0.000102	FALSE
IL34	-0.0385651	Significant	0.00363877	0.373866	FALSE	0.0422039	0.00531571	FALSE
BMP1	0.035596	Significant	-0.0034975	0.376876	FALSE	-0.0390935	0.00605009	FALSE
ACVR1	-0.0556017	Significant	0.00347743	0.382169	FALSE	0.0590791	1.97e-05	FALSE
MAN2A1	0.0389605	Significant	0.00351798	0.394901	FALSE	-0.0354426	0.0264411	FALSE
NEDD4	-0.0264019	Not Significant	0.0525811	4.06e-34	TRUE	0.078983	2.92e-07	TRUE
RGMB	-0.0357969	Significant	0.00326874	0.406767	FALSE	0.0390656	0.00591349	FALSE
DLG1	-0.0467192	Significant	-0.00326665	0.408926	FALSE	0.0434526	0.00355477	FALSE
BOK	-0.0403384	Significant	-0.00278188	0.423391	FALSE	0.0375565	0.00173352	FALSE
ZEB1	-0.0477529	Significant	0.00277781	0.456173	FALSE	0.0505307	0.000116	FALSE
FOLR2	0.0502955	Significant	0.00140084	0.469418	FALSE	-0.0488947	2.28e-08	FALSE
MYCBP	-0.03876	Significant	-0.00241711	0.480188	FALSE	0.0363429	0.00167872	FALSE
PTPN1	0.0398919	Significant	0.00279625	0.484057	FALSE	-0.0370956	0.0121747	FALSE
HIST1H2BC	0.0445125	Significant	-0.0031279	0.48657	FALSE	-0.0476404	0.00125457	FALSE
VPS37C	-0.0448657	Significant	0.00261176	0.487814	FALSE	0.0474774	0.000255	FALSE
FADS1	-0.0234077	Not Significant	0.0528424	2.77e-31	TRUE	0.0762501	1.63e-06	TRUE
NMT1	-0.0364639	Significant	0.00279097	0.492581	FALSE	0.0392549	0.0073126	FALSE
RNF19B	0.0478375	Significant	0.00296128	0.50203	FALSE	-0.0448763	0.00518845	FALSE
HEXB	0.0535338	Significant	0.00287209	0.511117	FALSE	-0.0506617	0.00141132	FALSE
TNNT2	-0.0352844	Significant	0.00198412	0.511626	FALSE	0.0372685	0.000961	FALSE
PCGF2	-0.0366515	Significant	0.00262876	0.516314	FALSE	0.0392802	0.0074313	FALSE
CBWD1	-0.039422	Significant	-0.00210556	0.523038	FALSE	0.0373165	0.000675	FALSE
RGL1	0.0416225	Significant	0.00244054	0.531533	FALSE	-0.039182	0.00970978	FALSE
CREG1	0.0530618	Significant	0.00230474	0.540616	FALSE	-0.050757	0.000709	FALSE
PPP1R9B	0.0412987	Significant	0.00244749	0.553167	FALSE	-0.0388512	0.0125718	FALSE
STAB1	0.0728763	Significant	0.00221445	0.559832	FALSE	-0.0706619	2.04e-06	FALSE
HK2	-0.036267	Significant	0.00228242	0.584677	FALSE	0.0385494	0.00809278	FALSE
NUCKS1	-0.0284937	Not Significant	0.0528734	1.49e-32	TRUE	0.0813671	2.14e-07	TRUE
SETD5	-0.0427101	Significant	0.00209541	0.600232	FALSE	0.0448055	0.00255838	FALSE
ADAM8	0.0631624	Significant	-0.00220108	0.622036	FALSE	-0.0653635	0.000193	FALSE
CLN8	-0.0422952	Significant	0.00202654	0.632239	FALSE	0.0443217	0.00389872	FALSE
CHIC1	-0.0354389	Significant	-0.00162819	0.633158	FALSE	0.0338107	0.00287525	FALSE
TRAF2	-0.0391626	Significant	0.00175821	0.641774	FALSE	0.0409208	0.00137936	FALSE
SLC16A3	-0.0456509	Significant	0.0531574	2.01e-26	TRUE	0.0988083	8.68e-09	TRUE
VEZT	-0.0367737	Significant	0.00155528	0.677752	FALSE	0.0383289	0.00334447	FALSE
VGLL3	0.0453	Significant	-0.00157334	0.683654	FALSE	-0.0468733	0.000304	FALSE
DUSP6	0.0434527	Significant	-0.00163162	0.693615	FALSE	-0.0450844	0.00537267	FALSE
CCNG1	0.0502371	Significant	-0.00154858	0.694894	FALSE	-0.0517857	0.000299	FALSE
M6PR	0.0385985	Significant	-0.00144338	0.711493	FALSE	-0.0400419	0.00731507	FALSE
CTHRC1	0.0380804	Significant	0.000813	0.717622	FALSE	-0.037267	5.61e-06	FALSE
CCN1	0.0462335	Significant	0.00154905	0.730907	FALSE	-0.0446844	0.00170639	FALSE
CKAP2	-0.0444772	Significant	-0.00132084	0.732783	FALSE	0.0431563	0.00117865	FALSE
ADAR	0.0382728	Significant	0.00126345	0.742539	FALSE	-0.0370093	0.0086097	FALSE
PPP1R12C	0.0359155	Significant	0.0011243	0.764302	FALSE	-0.0347912	0.0089361	FALSE
GRN	0.0511228	Significant	-0.00127673	0.779493	FALSE	-0.0523995	0.00115109	FALSE
HOXD9	-0.053893	Significant	0.000884	0.793763	FALSE	0.0547774	6.3e-07	FALSE
SLC25A4	-0.0325977	Not Significant	0.053177	1.23e-30	TRUE	0.0857747	3.32e-08	TRUE
LARP1B	-0.0363343	Significant	-0.000639	0.834342	FALSE	0.035695	0.000892	FALSE
CLTA	-0.0356236	Significant	0.0532483	1.13e-31	TRUE	0.0888719	1.79e-08	TRUE
DECR1	-0.0480662	Significant	0.000743	0.855694	FALSE	0.0488092	0.000808	FALSE
PLEKHN1	0.0429759	Significant	0.000655	0.863994	FALSE	-0.0423207	0.00136521	FALSE
B4GALT6	0.0365328	Significant	-0.000575	0.879931	FALSE	-0.0371074	0.00436632	FALSE
MICALL2	-0.0444772	Significant	-0.000619	0.879946	FALSE	0.0438578	0.00157023	FALSE
PRKG2	-0.0361377	Significant	-0.000543	0.889402	FALSE	0.0355952	0.00750319	FALSE
KIF26B	0.0374639	Significant	-0.000358	0.890011	FALSE	-0.0378214	2.81e-09	FALSE
MTHFD1	-0.0382009	Significant	-0.00042	0.909444	FALSE	0.0377806	0.0037522	FALSE
EFHD2	0.074826	Significant	-0.000438	0.918124	FALSE	-0.0752637	5.77e-06	FALSE
UBL3	0.0431529	Significant	-0.00041	0.919987	FALSE	-0.0435631	0.00383939	FALSE
RNF149	0.0552386	Significant	-0.000314	0.940718	FALSE	-0.0555524	0.000668	FALSE
SOCS3	0.0352803	Significant	0.00024	0.949863	FALSE	-0.0350399	0.0126315	FALSE
SORBS3	-0.0373193	Significant	-0.000145	0.969865	FALSE	0.0371739	0.00302568	FALSE
THAP2	-0.0395734	Significant	-0.000143	0.970606	FALSE	0.0394306	0.00183151	FALSE
PDIA3	-0.0207124	Not Significant	0.053877	8.5e-32	TRUE	0.0745895	2.73e-06	TRUE
YWHAQ	-0.0287055	Not Significant	0.0540462	1.5e-32	TRUE	0.0827517	1.79e-07	TRUE
BSG	-0.0673933	Significant	0.0541739	1.38e-24	TRUE	0.121567	2.58e-13	TRUE
ACTN1	-0.0227119	Not Significant	0.0542173	5.13e-37	TRUE	0.0769292	7.62e-07	TRUE
FKBP4	-0.0292475	Not Significant	0.0545393	3.23e-34	TRUE	0.0837868	2.18e-07	TRUE
YWHAG	-0.0305069	Not Significant	0.0547213	4.69e-33	TRUE	0.0852283	2.59e-07	TRUE
MT2	-0.070609	Significant	0.0549585	5.31e-12	TRUE	0.125567	3e-06	TRUE
EIF4EBP1	-0.026731	Not Significant	0.0552741	2.75e-34	TRUE	0.0820051	2.05e-07	TRUE
CD34	-0.0615637	Significant	0.0554662	3.47e-32	TRUE	0.11703	2.64e-13	TRUE
TMPO	-0.020699	Not Significant	0.0557179	7.1e-35	TRUE	0.0764169	2.07e-06	TRUE
YBX3	0.0152994	Not Significant	0.077654	8.25e-56	TRUE	0.0623546	0.000385	FALSE
CYC1	0.0259033	Not Significant	0.0740416	1.39e-55	TRUE	0.0481383	0.00357336	FALSE
CDK1	0.0135628	Not Significant	0.0778783	4.04e-55	TRUE	0.0643155	0.000206	FALSE
SRSF6	-0.0235244	Not Significant	0.0561049	3.41e-36	TRUE	0.0796293	5.39e-07	TRUE
DBI	-0.0411268	Significant	0.0563772	6.87e-34	TRUE	0.097504	1.13e-08	TRUE
S100A6	-0.0267751	Not Significant	0.0570074	4.35e-24	TRUE	0.0837825	9.77e-07	TRUE
EIF3H	-0.0202329	Not Significant	0.0572149	8.66e-37	TRUE	0.0774478	1.17e-06	TRUE
PKM	-0.0659542	Significant	0.0579811	3.69e-28	TRUE	0.123935	4.13e-14	TRUE
KDELR2	-0.0251529	Not Significant	0.0581487	1.18e-41	TRUE	0.0833015	5.7e-08	TRUE
SERBP1	-0.051334	Significant	0.0583449	3.84e-37	TRUE	0.109679	7.39e-12	TRUE
OSR2	-0.0396478	Significant	0.0583507	3.34e-29	TRUE	0.0979985	1.25e-07	TRUE
HSP90B1	-0.0510413	Significant	0.0584826	4.12e-34	TRUE	0.109524	2.28e-11	TRUE
PA2G4	0.00691993	Not Significant	0.0782483	7.3e-52	TRUE	0.0713283	2.93e-05	FALSE
STRAP	0.0223242	Not Significant	0.0704639	1.6e-51	TRUE	0.0481397	0.00292441	FALSE
HIST1H1D	-0.0253481	Not Significant	0.0589561	7.73e-35	TRUE	0.0843043	4.71e-07	TRUE
ATF4	-0.0198806	Not Significant	0.0592435	5.32e-39	TRUE	0.0791241	3.14e-07	TRUE
TLE5	-0.027606	Not Significant	0.0596111	4.77e-41	TRUE	0.0872171	1.47e-08	TRUE
PSAT1	0.0188193	Not Significant	0.0735782	9.36e-51	TRUE	0.0547589	0.00194359	FALSE
HSPE1	0.0270615	Not Significant	0.0706931	1.15e-50	TRUE	0.0436316	0.00810737	FALSE
HTRA1	-0.0209362	Not Significant	0.0601299	2.09e-36	TRUE	0.0810661	7.79e-07	TRUE
EIF4H	-0.0129002	Not Significant	0.0608875	7.1e-40	TRUE	0.0737877	2.59e-06	TRUE
KPNB1	-0.00248144	Not Significant	0.0646912	7.34e-50	TRUE	0.0671727	1.6e-05	FALSE
PPP1R14B	0.028677	Not Significant	0.0679853	7.57e-50	TRUE	0.0393083	0.0167699	FALSE
ANP32B	-0.0157263	Not Significant	0.0614417	8.64e-38	TRUE	0.077168	1.43e-06	TRUE
EIF2S2	-0.0363685	Significant	0.0619072	1.68e-42	TRUE	0.0982757	3.63e-10	TRUE
TCP1	-0.011069	Not Significant	0.0624711	2.85e-42	TRUE	0.0735401	1.58e-06	TRUE
HNRNPA2B1	0.00201028	Not Significant	0.0669725	5.99e-49	TRUE	0.0649622	2.81e-05	FALSE
EIF4B	-0.059094	Significant	0.064342	3.42e-42	TRUE	0.123436	7.86e-15	TRUE
TXN1	0.0245137	Not Significant	0.0781307	2.89e-48	TRUE	0.053617	0.00121361	FALSE
HIST1H1A	0.0241492	Not Significant	0.0746164	7.4e-48	TRUE	0.0504672	0.00483189	FALSE
TARS	-0.00582538	Not Significant	0.0640904	1.59e-47	TRUE	0.0699158	1.9e-05	FALSE
ANXA2	-0.0502109	Significant	0.0643554	5.17e-42	TRUE	0.114566	9.85e-14	TRUE
DDB1	-0.0284624	Not Significant	0.0645945	1.76e-49	TRUE	0.0930569	1.44e-09	TRUE
HIST1H1C	-0.0135218	Not Significant	0.0668953	2.01e-35	TRUE	0.0804172	2.69e-06	TRUE
EIF4G1	-0.0178623	Not Significant	0.0676047	2.39e-47	TRUE	0.085467	1.53e-07	TRUE
TPI1	-0.0438502	Significant	0.0677765	1.64e-33	TRUE	0.111627	2.1e-10	TRUE
SNRPF	0.00782598	Not Significant	0.0641193	4.55e-46	TRUE	0.0562933	0.000516	FALSE
ALDOA	0.00895814	Not Significant	0.0902412	4.78e-46	TRUE	0.0812831	1.61e-05	FALSE
SQSTM1	0.00562059	Not Significant	0.0787148	5.92e-46	TRUE	0.0730942	3.66e-05	FALSE
HSPD1	0.0127952	Not Significant	0.0694198	1.11e-45	TRUE	0.0566246	0.00102103	FALSE
CAPN2	-0.000694	Not Significant	0.0619152	2.17e-45	TRUE	0.0626096	0.000111	FALSE
H2AFZ	0.00684675	Not Significant	0.066433	2.18e-45	TRUE	0.0595863	0.000222	FALSE
HNRNPH1	-0.0236325	Not Significant	0.0680235	2.11e-53	TRUE	0.091656	3.88e-09	TRUE
GNB1	0.0132017	Not Significant	0.0619908	1.51e-44	TRUE	0.0487891	0.00143497	FALSE
SYNCRIP	-0.00337059	Not Significant	0.064131	1.61e-44	TRUE	0.0675016	2.03e-05	FALSE
HMGA1	0.0200996	Not Significant	0.0755518	6.56e-44	TRUE	0.0554522	0.00152546	FALSE
HNRNPM	0.00895665	Not Significant	0.0634366	1.44e-43	TRUE	0.05448	0.0007	FALSE
FKBP1A	0.0130801	Not Significant	0.0676938	6.31e-43	TRUE	0.0546138	0.000969	FALSE
SHMT2	0.026444	Not Significant	0.0671886	1.44e-42	TRUE	0.0407446	0.0177137	FALSE
HIST1H2BB	0.0158876	Not Significant	0.0674237	2.03e-42	TRUE	0.0515361	0.00274157	FALSE
TIMM13	0.022362	Not Significant	0.0610075	2.76e-42	TRUE	0.0386455	0.0160888	FALSE
MT1	-0.0843396	Significant	0.0682885	1.87e-21	TRUE	0.152628	7.85e-11	TRUE
TMSB10	0.00437056	Not Significant	0.0654177	3.08e-42	TRUE	0.0610471	6.01e-05	FALSE
ATP5G3	0.00537334	Not Significant	0.0631258	3.9e-42	TRUE	0.0577525	0.000265	FALSE
TOP2A	0.0213861	Not Significant	0.0632293	8.77e-42	TRUE	0.0418432	0.0103564	FALSE
TPT1	0.00747077	Not Significant	0.076156	1.04e-41	TRUE	0.0686852	2.28e-05	FALSE
TPM1	-0.0147504	Not Significant	0.0691541	2.02e-51	TRUE	0.0839045	1.38e-07	TRUE
COX8A	-0.00611804	Not Significant	0.0604202	1.18e-41	TRUE	0.0665383	2.61e-05	FALSE
VARS	0.00153748	Not Significant	0.061047	1.31e-41	TRUE	0.0595095	0.000228	FALSE
CSNK1A1	-0.0111807	Not Significant	0.0577678	2.63e-41	TRUE	0.0689485	1.25e-05	FALSE
YWHAZ	-0.00445416	Not Significant	0.0661744	3.57e-41	TRUE	0.0706285	7.22e-06	FALSE
GNB2	-0.00827368	Not Significant	0.0583779	4.29e-41	TRUE	0.0666515	8.28e-06	FALSE
ATP5D	-0.0235072	Not Significant	0.0692995	2.89e-53	TRUE	0.0928067	2.87e-09	TRUE
EMP1	-0.0223956	Not Significant	0.0696421	2.27e-46	TRUE	0.0920377	6.46e-08	TRUE
CCND1	-0.0032787	Not Significant	0.0651708	2.61e-40	TRUE	0.0684495	0.000115	FALSE
MYL12A	-0.00433895	Not Significant	0.0644498	3.94e-40	TRUE	0.0687887	2.74e-05	FALSE
NME2	0.00314357	Not Significant	0.0585583	4.76e-40	TRUE	0.0554147	0.000474	FALSE
RBMS1	-0.00869899	Not Significant	0.0592965	6.45e-40	TRUE	0.0679955	1.42e-05	FALSE
CCT5	-0.0229681	Not Significant	0.0700468	3.84e-53	TRUE	0.0930149	1.15e-09	TRUE
AHNAK	-0.0117902	Not Significant	0.0701336	9.1e-49	TRUE	0.0819237	4.23e-07	TRUE
RAB1A	0.0139769	Not Significant	0.060384	1.24e-39	TRUE	0.0464071	0.00279137	FALSE
HNRNPA1	-0.00142198	Not Significant	0.0605709	1.27e-39	TRUE	0.0619929	0.000134	FALSE
CALU	-0.00550952	Not Significant	0.0613941	1.31e-39	TRUE	0.0669037	2.91e-05	FALSE
RAD23B	-0.0124231	Not Significant	0.0593678	2.37e-39	TRUE	0.0717909	1.23e-05	FALSE
SERPINH1	-0.0122493	Not Significant	0.058932	3.3e-39	TRUE	0.0711813	3.88e-06	FALSE
HNRNPA0	-0.0133061	Not Significant	0.0708144	6.2e-53	TRUE	0.0841205	1.82e-07	TRUE
SEM1	-0.00634888	Not Significant	0.0581631	7.52e-39	TRUE	0.064512	3.05e-05	FALSE
PHB2	-0.00418899	Not Significant	0.0596029	1.49e-38	TRUE	0.0637919	8.8e-05	FALSE
H3F3B	0.00341362	Not Significant	0.0620868	1.59e-38	TRUE	0.0586732	0.000201	FALSE
BANF1	-0.000347	Not Significant	0.0575411	8e-38	TRUE	0.0578876	0.000339	FALSE
EIF3E	-0.0179376	Not Significant	0.0708333	3.85e-47	TRUE	0.0887709	7.9e-09	TRUE
HIST1H2BJ	0.00497239	Not Significant	0.0666522	1.54e-37	TRUE	0.0616798	0.000703	FALSE
RNF126	0.0193571	Not Significant	0.0580843	1.6e-37	TRUE	0.0387272	0.015829	FALSE
SERPINF1	0.0208648	Not Significant	0.0575968	3.57e-37	TRUE	0.0367321	0.0211162	FALSE
ATP5H	0.0133882	Not Significant	0.0599082	4.8e-37	TRUE	0.04652	0.00429358	FALSE
ATP5B	-0.0138806	Not Significant	0.0715389	1.96e-52	TRUE	0.0854196	1.08e-07	TRUE
SFPQ	-0.00366555	Not Significant	0.0566301	7.11e-37	TRUE	0.0602956	0.000117	FALSE
ATP5A1	-0.00316803	Not Significant	0.0716446	1.02e-52	TRUE	0.0748126	3.37e-06	TRUE
DUT	-0.0123482	Not Significant	0.072714	2.06e-51	TRUE	0.0850622	7.19e-07	TRUE
GNAS	-0.0224413	Not Significant	0.0729861	2.69e-47	TRUE	0.0954274	1.91e-09	TRUE
HIST1H3E	0.00869305	Not Significant	0.0652825	5.82e-36	TRUE	0.0565895	0.00123949	FALSE
PTTG1IP	-0.0205972	Not Significant	0.0735296	5.73e-50	TRUE	0.0941268	2.62e-08	TRUE
TKT	0.000105	Not Significant	0.054127	9.12e-36	TRUE	0.0540224	0.000589	FALSE
BZW1	-0.00186795	Not Significant	0.0546987	1.04e-35	TRUE	0.0565666	0.000424	FALSE
COL6A3	0.00689162	Not Significant	0.0558962	1.15e-35	TRUE	0.0490046	0.00243221	FALSE
CCT6A	-0.0077967	Not Significant	0.0560938	1.49e-35	TRUE	0.0638905	6.66e-05	FALSE
GPX1	0.0279572	Not Significant	0.0582074	1.58e-35	TRUE	0.0302502	0.0597672	FALSE
PTMA	-0.0114333	Not Significant	0.0742858	8.34e-50	TRUE	0.0857191	6.19e-08	TRUE
ERH	-0.00164595	Not Significant	0.0572978	2.01e-35	TRUE	0.0589438	0.000383	FALSE
LRRC59	0.0107422	Not Significant	0.0533034	2.23e-35	TRUE	0.0425613	0.00788767	FALSE
STARD7	0.0333608	Not Significant	0.0513213	3.68e-35	TRUE	0.0179605	0.245396	FALSE
NACA	-0.0142495	Not Significant	0.0556436	6.69e-35	TRUE	0.0698931	4.55e-06	FALSE
HNRNPL	0.00238536	Not Significant	0.0548167	6.75e-35	TRUE	0.0524314	0.000885	FALSE
NCL	-0.00807919	Not Significant	0.0747138	3.81e-47	TRUE	0.082793	3.03e-06	TRUE
TUBB5	-0.0483771	Significant	0.0748298	3.48e-48	TRUE	0.123207	2.63e-14	TRUE
FOSL1	0.0189882	Not Significant	0.0570816	1.26e-34	TRUE	0.0380933	0.0282973	FALSE
HIST4H4	0.0141622	Not Significant	0.0577028	2.38e-34	TRUE	0.0435406	0.010943	FALSE
OAZ1	-0.0108244	Not Significant	0.0771399	1.2e-52	TRUE	0.0879643	6.03e-08	TRUE
NDUFA4	-0.0157234	Not Significant	0.0551803	3.22e-34	TRUE	0.0709038	1.67e-05	FALSE
PABPC1	-0.0266543	Not Significant	0.0776784	2.37e-40	TRUE	0.104333	1.32e-09	TRUE
DRAP1	0.00451012	Not Significant	0.0517786	3.94e-34	TRUE	0.0472684	0.00247632	FALSE
PGK1	-0.0242866	Not Significant	0.0781534	6.79e-40	TRUE	0.10244	3.73e-08	TRUE
POLR1D	0.0266665	Not Significant	0.0556492	8.91e-34	TRUE	0.0289827	0.0637061	FALSE
HDGF	-0.0120868	Not Significant	0.053233	1e-33	TRUE	0.0653198	1.57e-05	FALSE
HSPA8	0.013481	Not Significant	0.0561305	1.03e-33	TRUE	0.0426495	0.00585473	FALSE
TRIM28	-0.00530256	Not Significant	0.0539978	1.43e-33	TRUE	0.0593004	0.00019	FALSE
NAA50	-0.003102	Not Significant	0.0531002	2.52e-33	TRUE	0.0562022	0.000483	FALSE
IMPDH2	-0.00452065	Not Significant	0.0528271	2.55e-33	TRUE	0.0573478	0.000286	FALSE
LTA4H	-0.0202788	Not Significant	0.0520757	2.95e-33	TRUE	0.0723545	9.58e-06	FALSE
PGAM1	-0.0373026	Significant	0.0787658	2.59e-46	TRUE	0.116068	2.12e-11	TRUE
SNU13	0.012927	Not Significant	0.0524099	5.16e-33	TRUE	0.0394829	0.0153452	FALSE
GALK1	-0.0184267	Not Significant	0.0539669	7.57e-33	TRUE	0.0723936	6.07e-06	FALSE
C1QBP	0.0213428	Not Significant	0.0555459	9.78e-33	TRUE	0.0342031	0.0456616	FALSE
COX6C	-0.00413263	Not Significant	0.0540119	1.22e-32	TRUE	0.0581445	0.000197	FALSE
HSPA9	-0.037604	Significant	0.07972	3.02e-55	TRUE	0.117324	1.52e-12	TRUE
NPM1	-0.0223481	Not Significant	0.0808924	1.89e-58	TRUE	0.10324	1.6e-10	TRUE
HNRNPAB	0.0181822	Not Significant	0.0545946	1.56e-32	TRUE	0.0364125	0.0224656	FALSE
PRPF19	0.00505787	Not Significant	0.0507609	1.82e-32	TRUE	0.045703	0.00337892	FALSE
DDX5	0.010344	Not Significant	0.0546555	2.97e-32	TRUE	0.0443115	0.00607238	FALSE
EEF1G	-0.00328367	Not Significant	0.082301	2.35e-62	TRUE	0.0855847	8.87e-08	TRUE
PRDX1	0.0339524	Not Significant	0.053317	3.52e-32	TRUE	0.0193646	0.251345	FALSE
AKT1	0.0110742	Not Significant	0.0531939	4.19e-32	TRUE	0.0421197	0.00817934	FALSE
SARS	-0.0178858	Not Significant	0.0534172	4.42e-32	TRUE	0.071303	8.28e-06	FALSE
SNRPE	-0.0125235	Not Significant	0.0513405	5e-32	TRUE	0.063864	7.06e-05	FALSE
ZFP622	-0.020474	Not Significant	0.0524601	6.05e-32	TRUE	0.0729342	6.19e-06	FALSE
ATP5C1	0.0130401	Not Significant	0.0505012	7.47e-32	TRUE	0.0374611	0.0152496	FALSE
SCD2	-0.0626468	Significant	0.083377	6.47e-49	TRUE	0.146024	1.09e-14	TRUE
SLC7A5	-0.00905686	Not Significant	0.0562269	1.57e-31	TRUE	0.0652837	0.000165	FALSE
HIST1H2BK	-0.0176867	Not Significant	0.0559521	2.06e-31	TRUE	0.0736388	2.73e-05	FALSE
LGALS1	-0.00935112	Not Significant	0.0844671	1.59e-50	TRUE	0.0938182	3.9e-08	TRUE
SSR3	0.0215282	Not Significant	0.0519618	2.86e-31	TRUE	0.0304336	0.0522	FALSE
ATP5J2	0.00170099	Not Significant	0.0502881	4.19e-31	TRUE	0.0485871	0.00134464	FALSE
HSP90AB1	-0.0350958	Not Significant	0.0870565	1.12e-52	TRUE	0.122152	1.72e-11	TRUE
KHSRP	-0.0233712	Not Significant	0.0483211	9.17e-31	TRUE	0.0716923	4.2e-06	FALSE
PLK2	-0.0108009	Not Significant	0.0547534	9.75e-31	TRUE	0.0655543	0.000166	FALSE
EEF1A1	-0.01572	Not Significant	0.0876151	3.99e-49	TRUE	0.103335	3.57e-09	TRUE
AMFR	0.00188479	Not Significant	0.0493835	1.56e-30	TRUE	0.0474988	0.00272056	FALSE
HNRNPU	-0.0154562	Not Significant	0.0518132	1.78e-30	TRUE	0.0672694	2.18e-05	FALSE
HNRNPC	0.0131073	Not Significant	0.0467794	2.03e-30	TRUE	0.0336721	0.0276524	FALSE
VDAC1	-0.018767	Not Significant	0.0498031	4.17e-30	TRUE	0.0685701	6.17e-06	FALSE
RPN2	0.00642476	Not Significant	0.0495686	4.39e-30	TRUE	0.0431438	0.00540843	FALSE
RNF10	-0.00512809	Not Significant	0.0481102	5.38e-30	TRUE	0.0532383	0.000654	FALSE
EIF3L	-0.0175322	Not Significant	0.0499359	5.8e-30	TRUE	0.0674681	2.11e-05	FALSE
EIF5A	-0.00383948	Not Significant	0.0900309	3.13e-60	TRUE	0.0938704	8.77e-08	TRUE
NDUFS8	0.00130679	Not Significant	0.048411	1.05e-29	TRUE	0.0471042	0.00251245	FALSE
CCNA2	-0.00112767	Not Significant	0.0513261	1.08e-29	TRUE	0.0524537	0.00130387	FALSE
TPM4	0.00710173	Not Significant	0.0495082	1.23e-29	TRUE	0.0424065	0.00829581	FALSE
EIF3A	-0.015393	Not Significant	0.0478761	2.13e-29	TRUE	0.0632691	6.46e-05	FALSE
PSMC6	-0.0165607	Not Significant	0.0492407	2.43e-29	TRUE	0.0658014	2.95e-05	FALSE
NUDC	-0.00562599	Not Significant	0.0493311	2.78e-29	TRUE	0.0549571	0.000554	FALSE
DEK	0.0046043	Not Significant	0.049629	3.27e-29	TRUE	0.0450247	0.00481487	FALSE
ATF5	-0.0215735	Not Significant	0.0471798	6.05e-29	TRUE	0.0687533	2.86e-06	FALSE
ACLY	-0.0213083	Not Significant	0.0496309	6.12e-29	TRUE	0.0709392	1e-05	FALSE
PRMT1	0.0302068	Not Significant	0.0482809	6.87e-29	TRUE	0.0180741	0.254789	FALSE
CANX	-0.0164414	Not Significant	0.0491368	7.37e-29	TRUE	0.0655783	5.83e-06	FALSE
MIF	-0.0324597	Not Significant	0.0909849	1.8e-53	TRUE	0.123445	3.44e-12	TRUE
UBAP2L	0.00854043	Not Significant	0.0470239	9.4e-29	TRUE	0.0384834	0.0155875	FALSE
CD44	0.00889892	Not Significant	0.0508609	1.21e-28	TRUE	0.041962	0.0104486	FALSE
ATXN2L	0.00593967	Not Significant	0.0473448	1.6e-28	TRUE	0.0414052	0.0101803	FALSE
PHGDH	-0.00657006	Not Significant	0.0474576	1.68e-28	TRUE	0.0540277	0.000491	FALSE
HMGN1	-0.00358285	Not Significant	0.0491155	2.21e-28	TRUE	0.0526984	0.00105179	FALSE
ANAPC11	-0.00573096	Not Significant	0.0478882	2.74e-28	TRUE	0.0536191	0.000796	FALSE
SPTSSA	-0.000618	Not Significant	0.0462994	3.85e-28	TRUE	0.0469171	0.00239765	FALSE
BAG1	-0.013342	Not Significant	0.0474858	3.92e-28	TRUE	0.0608278	0.000164	FALSE
TES	-0.024168	Not Significant	0.0478528	5.58e-28	TRUE	0.0720207	1.32e-05	FALSE
UBXN1	-0.00427369	Not Significant	0.0467192	5.99e-28	TRUE	0.0509929	0.000995	FALSE
VAPB	-0.00669215	Not Significant	0.0474997	6.46e-28	TRUE	0.0541919	0.000567	FALSE
ENO1B	-0.0156607	Not Significant	0.0528973	6.47e-28	TRUE	0.068558	2.23e-05	FALSE
EIF5	-0.00231027	Not Significant	0.0481771	6.67e-28	TRUE	0.0504874	0.00136538	FALSE
ANXA3	0.031452	Not Significant	0.0482602	6.75e-28	TRUE	0.0168082	0.320126	FALSE
NISCH	-0.011369	Not Significant	0.0469482	7.21e-28	TRUE	0.0583172	0.000202	FALSE
ENO1	-0.0404245	Significant	0.0913014	2.63e-52	TRUE	0.131726	3.21e-13	TRUE
HIST2H2AC	-0.00781505	Not Significant	0.0518802	1.11e-27	TRUE	0.0596953	0.000551	FALSE
SF1	0.00143069	Not Significant	0.0464038	1.23e-27	TRUE	0.0449731	0.00426648	FALSE
COX5A	0.00907791	Not Significant	0.0483524	1.79e-27	TRUE	0.0392745	0.0135466	FALSE
PCK2	-0.00583042	Not Significant	0.0476091	1.81e-27	TRUE	0.0534395	0.00085	FALSE
GPI1	-0.0177374	Not Significant	0.0922636	2.66e-45	TRUE	0.110001	1.88e-08	TRUE
HIST1H3C	0.0237097	Not Significant	0.0565022	2.4e-27	TRUE	0.0327925	0.0658937	FALSE
PMEPA1	-0.0159368	Not Significant	0.0523372	3.05e-27	TRUE	0.068274	3.36e-05	FALSE
PEBP1	0.00509202	Not Significant	0.0462471	3.1e-27	TRUE	0.0411551	0.00809678	FALSE
RACK1	-0.0186629	Not Significant	0.0941685	2.02e-51	TRUE	0.112831	1e-09	TRUE
COX5B	-0.000924	Not Significant	0.047611	4.21e-27	TRUE	0.0485346	0.00186386	FALSE
COX6B1	0.0048793	Not Significant	0.0461265	8.43e-27	TRUE	0.0412472	0.0064952	FALSE
NOP58	-0.00358638	Not Significant	0.0481397	9.76e-27	TRUE	0.051726	0.00211446	FALSE
CLTC	-0.00104166	Not Significant	0.0455366	1.19e-26	TRUE	0.0465783	0.00229986	FALSE
EIF4G2	-0.0177056	Not Significant	0.0458692	1.24e-26	TRUE	0.0635748	1.29e-05	FALSE
ITGAV	-0.0147656	Not Significant	0.0465014	1.64e-26	TRUE	0.061267	8.78e-05	FALSE
SRM	0.0113321	Not Significant	0.0493547	1.67e-26	TRUE	0.0380227	0.0270082	FALSE
JDP2	0.00506511	Not Significant	0.0481557	1.81e-26	TRUE	0.0430906	0.00959392	FALSE
RCC2	-0.020078	Not Significant	0.0464363	1.98e-26	TRUE	0.0665143	2.59e-05	FALSE
RRM2	-0.0205592	Not Significant	0.0509143	2.62e-26	TRUE	0.0714736	2.48e-05	FALSE
FN1	0.000986	Not Significant	0.0763282	2.63e-26	TRUE	0.0753426	0.00123764	FALSE
RPN1	-0.00037	Not Significant	0.0460604	3.4e-26	TRUE	0.0464302	0.00361398	FALSE
LARP1	0.000858	Not Significant	0.0464154	4.29e-26	TRUE	0.0455578	0.00513953	FALSE
CHMP4B	0.0327709	Not Significant	0.0458232	4.53e-26	TRUE	0.0130523	0.381014	FALSE
SRSF1	0.00119963	Not Significant	0.0479212	6.35e-26	TRUE	0.0467215	0.00506988	FALSE
RARS	0.00927952	Not Significant	0.0471721	7.42e-26	TRUE	0.0378925	0.0210088	FALSE
SLC25A39	-0.000435	Not Significant	0.045817	9.63e-26	TRUE	0.0462522	0.00357097	FALSE
UQCRC1	-0.00864042	Not Significant	0.0455939	1.09e-25	TRUE	0.0542343	0.000649	FALSE
TNFRSF12A	-0.0065348	Not Significant	0.0483989	1.46e-25	TRUE	0.0549337	0.00141231	FALSE
HIST1H4H	0.00384434	Not Significant	0.0466032	2.13e-25	TRUE	0.0427589	0.0106638	FALSE
FASN	-0.0221181	Not Significant	0.0469002	7.72e-25	TRUE	0.0690183	2.84e-05	FALSE
TUBA1A	-0.0100989	Not Significant	0.0458843	1.32e-24	TRUE	0.0559832	0.000572	FALSE
UBE2M	-0.0168844	Not Significant	0.0455755	1.72e-24	TRUE	0.0624599	4.37e-05	FALSE
ESD	0.0102947	Not Significant	0.0480231	2.06e-24	TRUE	0.0377284	0.0307419	FALSE
MYC	0.0154112	Not Significant	0.0476701	2.06e-24	TRUE	0.0322589	0.0630121	FALSE
FAU	-0.017658	Not Significant	0.101057	2.74e-59	TRUE	0.118715	4.75e-11	TRUE
SLC25A3	0.0103003	Not Significant	0.102831	5.85e-69	TRUE	0.0925309	7.95e-08	TRUE
STAT1	0.00147808	Not Significant	-0.0481451	6.8e-24	TRUE	-0.0496232	0.00389834	FALSE
GZMC	-0.0110302	Not Significant	-0.051084	1e-23	TRUE	-0.0400538	0.0186394	FALSE
GNG11	-0.0265686	Not Significant	0.046231	4.18e-23	TRUE	0.0727995	5.4e-06	FALSE
LAPTM4A	0.0104695	Not Significant	0.0455645	5.7e-23	TRUE	0.035095	0.0247696	FALSE
LGALS3	0.0177612	Not Significant	0.0605238	4.42e-22	TRUE	0.0427625	0.0312816	FALSE
GJA1	0.0101088	Not Significant	0.0459444	1.6e-21	TRUE	0.0358356	0.0279354	FALSE
EEF2	0.00762051	Not Significant	0.107667	2.95e-71	TRUE	0.100047	7.75e-09	TRUE
CFB	0.019537	Not Significant	-0.0349204	6.94e-32	FALSE	-0.0544575	9.2e-07	FALSE
GBP5	0.0236004	Not Significant	-0.0433371	2.03e-31	FALSE	-0.0669375	2.11e-07	FALSE
IKZF1	0.00661335	Not Significant	-0.0381801	1.96e-27	FALSE	-0.0447934	0.000168	FALSE
PDCD6IP	-0.0159778	Not Significant	0.0451788	3.54e-27	FALSE	0.0611566	0.000109	FALSE
UQCR11	0.00112594	Not Significant	0.0454805	8.71e-27	FALSE	0.0443546	0.00482536	FALSE
CTSL	-0.00697045	Not Significant	0.111467	1.89e-58	TRUE	0.118437	4.59e-09	TRUE
ENTPD1	0.0181091	Not Significant	-0.0401936	1.31e-25	FALSE	-0.0583027	4.91e-05	FALSE
PFDN4	0.011343	Not Significant	0.043382	1.51e-25	FALSE	0.032039	0.0418074	FALSE
TCF20	-0.00227828	Not Significant	0.0440998	2.49e-25	FALSE	0.0463781	0.00243243	FALSE
ATIC	-0.00730971	Not Significant	0.0434121	3.4e-25	FALSE	0.0507218	0.00130189	FALSE
SRSF9	-0.0017192	Not Significant	0.0454817	3.73e-25	FALSE	0.0472009	0.00254549	FALSE
IGF2BP2	-0.00949303	Not Significant	0.0454248	4.04e-25	FALSE	0.0549178	0.000732	FALSE
CAPNS1	-0.00472857	Not Significant	0.0440381	5.2e-25	FALSE	0.0487667	0.00137015	FALSE
METAP2	0.00491944	Not Significant	0.0449853	5.55e-25	FALSE	0.0400659	0.010574	FALSE
DDX17	0.018763	Not Significant	0.0447642	6.03e-25	FALSE	0.0260012	0.102496	FALSE
GMPS	-0.00506181	Not Significant	0.0443062	6.36e-25	FALSE	0.049368	0.00164864	FALSE
UCK2	-0.0226801	Not Significant	0.0454351	8.56e-25	FALSE	0.0681152	4.05e-05	FALSE
YWHAE	-0.00831239	Not Significant	0.0439292	1.04e-24	FALSE	0.0522416	0.000568	FALSE
XPOT	0.0245014	Not Significant	0.0433264	1.22e-24	FALSE	0.018825	0.231733	FALSE
NDUFV1	0.0159208	Not Significant	0.043769	1.35e-24	FALSE	0.0278482	0.073964	FALSE
HDLBP	-0.00178991	Not Significant	0.0425931	1.91e-24	FALSE	0.044383	0.00502397	FALSE
COX6A2	0.00407347	Not Significant	0.0435447	2.34e-24	FALSE	0.0394712	0.0087264	FALSE
CCT8	-0.0154917	Not Significant	0.0441972	2.7e-24	FALSE	0.0596889	0.000163	FALSE
DYNLL2	0.00521352	Not Significant	0.0430846	2.83e-24	FALSE	0.0378711	0.0137787	FALSE
CFL2	-0.0263496	Not Significant	0.0426536	2.86e-24	FALSE	0.0690032	1.03e-05	FALSE
EIF3C	-0.00518113	Not Significant	0.0440942	2.95e-24	FALSE	0.0492754	0.00125733	FALSE
SOX12	0.000737	Not Significant	0.0412936	3.14e-24	FALSE	0.0405567	0.00681612	FALSE
ANXA5	0.00764692	Not Significant	0.0435307	3.77e-24	FALSE	0.0358838	0.021275	FALSE
CPSF6	-0.00649623	Not Significant	0.0423737	5.73e-24	FALSE	0.0488699	0.00210992	FALSE
EEF1D	-0.0201409	Not Significant	0.0444335	6.82e-24	FALSE	0.0645744	5.87e-05	FALSE
PSMB1	-0.00937136	Not Significant	0.0413459	6.94e-24	FALSE	0.0507173	0.00104888	FALSE
PCBP1	-0.00281241	Not Significant	0.0415291	7.03e-24	FALSE	0.0443415	0.00333499	FALSE
PPP1CA	0.000144	Not Significant	0.0433753	8.02e-24	FALSE	0.0432308	0.00408775	FALSE
STT3B	-0.0146288	Not Significant	0.0428344	8.18e-24	FALSE	0.0574632	0.000218	FALSE
MS4A6B	0.02698	Not Significant	-0.0380441	9.83e-24	FALSE	-0.065024	7.29e-07	FALSE
GATAD1	-0.00164107	Not Significant	0.0426376	1.06e-23	FALSE	0.0442787	0.00636146	FALSE
LMAN2	0.019212	Not Significant	0.0433303	1.09e-23	FALSE	0.0241183	0.132943	FALSE
TOMM70A	0.0152738	Not Significant	0.0444826	1.1e-23	FALSE	0.0292089	0.0667866	FALSE
MSN	0.0053332	Not Significant	0.0452225	1.42e-23	FALSE	0.0398893	0.0152818	FALSE
GPX4	-0.0172824	Not Significant	0.0439154	1.53e-23	FALSE	0.0611978	6.32e-05	FALSE
SNRPG	0.0095184	Not Significant	0.0417336	1.66e-23	FALSE	0.0322152	0.0431212	FALSE
EPB41L2	-0.017414	Not Significant	0.0424524	1.8e-23	FALSE	0.0598664	0.000134	FALSE
PSMB4	0.0157526	Not Significant	0.0437015	2.14e-23	FALSE	0.0279489	0.0708077	FALSE
PARK7	-0.010347	Not Significant	0.042705	2.55e-23	FALSE	0.0530519	0.000722	FALSE
PRRC2C	-0.0178238	Not Significant	0.041783	2.71e-23	FALSE	0.0596069	0.000134	FALSE
GTF3A	0.00655553	Not Significant	0.0451656	3e-23	FALSE	0.0386101	0.0176499	FALSE
PPP1R15B	-0.00580593	Not Significant	0.0422429	3.05e-23	FALSE	0.0480489	0.00234072	FALSE
BRI3	0.0180061	Not Significant	0.0409773	3.3e-23	FALSE	0.0229711	0.132586	FALSE
MBD3	-0.00411138	Not Significant	0.0428582	5.26e-23	FALSE	0.0469696	0.00289953	FALSE
SND1	-0.0191108	Not Significant	0.0412563	7.02e-23	FALSE	0.0603671	0.000123	FALSE
SCARB1	-0.0260942	Not Significant	0.0421581	7.03e-23	FALSE	0.0682523	1.49e-05	FALSE
MTDH	-0.0133655	Not Significant	0.0424818	7.34e-23	FALSE	0.0558473	0.000305	FALSE
SSRP1	-0.0171348	Not Significant	0.0417071	7.9e-23	FALSE	0.0588419	0.000135	FALSE
EIF3M	0.00401363	Not Significant	0.0394371	8.5e-23	FALSE	0.0354235	0.0125039	FALSE
DAZAP1	0.0180529	Not Significant	0.0417791	8.57e-23	FALSE	0.0237262	0.126953	FALSE
CLEC12A	0.0335929	Not Significant	-0.0368653	1.09e-22	FALSE	-0.0704581	6.79e-08	FALSE
SELENOH	-0.0163172	Not Significant	0.0433195	1.24e-22	FALSE	0.0596367	0.000231	FALSE
TUBB6	0.0125209	Not Significant	0.0433047	1.25e-22	FALSE	0.0307838	0.0452531	FALSE
SNRPD3	-0.0265094	Not Significant	0.0422177	1.25e-22	FALSE	0.0687271	1.06e-05	FALSE
POFUT2	0.0189161	Not Significant	0.0411824	1.27e-22	FALSE	0.0222663	0.154248	FALSE
RSL1D1	-0.00913766	Not Significant	0.0418465	1.35e-22	FALSE	0.0509841	0.000902	FALSE
MLEC	0.0109459	Not Significant	0.0434057	1.39e-22	FALSE	0.0324599	0.0447896	FALSE
GBP6	0.0134018	Not Significant	-0.0392517	1.45e-22	FALSE	-0.0526535	0.000282	FALSE
STRA6	-0.0189913	Not Significant	0.0317226	1.51e-22	FALSE	0.0507139	1.88e-08	FALSE
CNBP	-0.0248568	Not Significant	0.0440525	1.53e-22	FALSE	0.0689093	7.95e-06	FALSE
LSM12	-0.00242003	Not Significant	0.0398128	1.71e-22	FALSE	0.0422328	0.00582436	FALSE
CCDC6	-0.00245851	Not Significant	0.0413195	2.07e-22	FALSE	0.043778	0.00579391	FALSE
CDK4	0.0300433	Not Significant	0.0414856	2.38e-22	FALSE	0.0114424	0.462482	FALSE
ACP5	-0.00936965	Not Significant	-0.0371405	2.44e-22	FALSE	-0.0277708	0.0281525	FALSE
DDX39	0.00757833	Not Significant	0.0427842	2.97e-22	FALSE	0.0352059	0.037069	FALSE
PSPH	-0.0152624	Not Significant	0.0404678	3.15e-22	FALSE	0.0557301	0.000334	FALSE
NDUFB6	-0.0105829	Not Significant	0.0417145	4.07e-22	FALSE	0.0522974	0.000978	FALSE
VIM	0.0220384	Not Significant	0.118037	1.06e-72	TRUE	0.0959984	2.04e-07	TRUE
CALM2	0.0162349	Not Significant	0.0419503	4.81e-22	FALSE	0.0257154	0.103118	FALSE
ARF4	-0.00531677	Not Significant	0.0411537	5.03e-22	FALSE	0.0464705	0.00176262	FALSE
TMED7	-0.00193697	Not Significant	0.0413328	5.48e-22	FALSE	0.0432697	0.0055371	FALSE
TPM3	-0.0035472	Not Significant	0.0432443	6.19e-22	FALSE	0.0467915	0.00413829	FALSE
TCF25	-0.00766423	Not Significant	0.0401741	6.22e-22	FALSE	0.0478383	0.00309557	FALSE
IARS	-0.0336295	Not Significant	0.0417511	6.46e-22	FALSE	0.0753806	4.04e-06	FALSE
VAPA	0.00299712	Not Significant	0.0413274	7.09e-22	FALSE	0.0383302	0.0138985	FALSE
MGAT4B	-0.011066	Not Significant	0.0407942	7.78e-22	FALSE	0.0518603	0.000895	FALSE
UBE2D3	-0.0170429	Not Significant	0.0403299	8.17e-22	FALSE	0.0573728	0.000162	FALSE
FSCN1	0.0163266	Not Significant	0.0411617	8.71e-22	FALSE	0.0248351	0.116686	FALSE
RAD21	-0.0301582	Not Significant	0.040849	9.33e-22	FALSE	0.0710072	6.6e-06	FALSE
HK3	0.03357	Not Significant	-0.0378807	9.62e-22	FALSE	-0.0714507	3.06e-06	FALSE
ATP5K	0.0256702	Not Significant	0.0428339	1.08e-21	FALSE	0.0171637	0.279893	FALSE
PTP4A2	0.0125917	Not Significant	0.0405563	1.08e-21	FALSE	0.0279647	0.0720778	FALSE
PSMA7	-0.0271244	Not Significant	0.0421893	1.09e-21	FALSE	0.0693137	1.08e-05	FALSE
GADD45GIP1	0.0197124	Not Significant	0.0402528	1.1e-21	FALSE	0.0205404	0.186464	FALSE
MICU1	-0.0195734	Not Significant	0.0399763	1.13e-21	FALSE	0.0595498	8.45e-05	FALSE
LSM4	-0.0270275	Not Significant	0.0416248	1.17e-21	FALSE	0.0686523	1.15e-05	FALSE
HNRNPD	-0.0131641	Not Significant	0.042914	1.33e-21	FALSE	0.0560782	0.000487	FALSE
PPP2CA	-0.0106269	Not Significant	0.0390479	1.42e-21	FALSE	0.0496748	0.000999	FALSE
BAZ1B	0.0197628	Not Significant	0.0378406	1.44e-21	FALSE	0.0180778	0.229747	FALSE
MYO10	-0.0139556	Not Significant	0.0437651	1.57e-21	FALSE	0.0577206	0.000347	FALSE
ACTG1	0.0266709	Not Significant	0.118135	2.85e-62	TRUE	0.0914646	3.28e-06	TRUE
ITGAL	0.0249285	Not Significant	-0.0316732	2.03e-21	FALSE	-0.0566017	1.8e-06	FALSE
GPSM3	0.00725546	Not Significant	-0.033565	2.39e-21	FALSE	-0.0408205	0.000989	FALSE
PLBD1	0.00853876	Not Significant	-0.0351083	2.56e-21	FALSE	-0.0436471	0.000645	FALSE
LMAN1	-0.00246141	Not Significant	0.0403544	2.61e-21	FALSE	0.0428158	0.00611659	FALSE
NFIC	-0.00180464	Not Significant	0.0404683	2.7e-21	FALSE	0.042273	0.00671304	FALSE
APOD	0.021632	Not Significant	-0.0423961	2.8e-21	FALSE	-0.0640281	1.47e-05	FALSE
PAFAH1B1	0.0246875	Not Significant	0.0393719	2.88e-21	FALSE	0.0146845	0.348269	FALSE
HNRNPK	0.0113912	Not Significant	0.0412763	3.45e-21	FALSE	0.0298851	0.0567189	FALSE
SUB1	0.000618	Not Significant	0.0415971	4.19e-21	FALSE	0.0409788	0.00813733	FALSE
AAMP	-0.00835062	Not Significant	0.0399817	4.47e-21	FALSE	0.0483323	0.0017554	FALSE
CTNNA1	-0.0259639	Not Significant	0.0405521	4.61e-21	FALSE	0.0665161	2.23e-05	FALSE
IFI211	0.0232809	Not Significant	-0.0316855	4.63e-21	FALSE	-0.0549664	9.17e-07	FALSE
SLC25A5	0.0280854	Not Significant	0.0414498	4.84e-21	FALSE	0.0133644	0.401495	FALSE
PRDX4	-0.00568525	Not Significant	0.041383	5.16e-21	FALSE	0.0470682	0.00266408	FALSE
CCT2	0.00711673	Not Significant	0.0402729	5.26e-21	FALSE	0.0331562	0.0364633	FALSE
WWTR1	-0.0239856	Not Significant	0.0410077	5.27e-21	FALSE	0.0649933	3.26e-05	FALSE
AXL	0.00430573	Not Significant	0.0421802	5.98e-21	FALSE	0.0378744	0.0157186	FALSE
NUPR1	-0.0111738	Not Significant	0.0447438	6.08e-21	FALSE	0.0559176	0.000594	FALSE
ST13	-0.0170542	Not Significant	0.0393363	7.06e-21	FALSE	0.0563905	0.000273	FALSE
SF3B2	-0.0104173	Not Significant	0.0395204	7.18e-21	FALSE	0.0499377	0.00160177	FALSE
DTYMK	0.0171971	Not Significant	0.0400859	7.2e-21	FALSE	0.0228888	0.15166	FALSE
CCT3	-0.0145966	Not Significant	0.0416694	7.34e-21	FALSE	0.056266	0.000487	FALSE
ALKBH5	-0.00172354	Not Significant	0.0422167	7.45e-21	FALSE	0.0439403	0.00525239	FALSE
PALM	0.0216408	Not Significant	0.0386868	7.47e-21	FALSE	0.017046	0.248488	FALSE
INSIG1	-0.0267975	Not Significant	0.0376746	8.74e-21	FALSE	0.0644721	1.96e-06	FALSE
SEC61B	-0.0100918	Not Significant	0.0394715	8.77e-21	FALSE	0.0495633	0.00132614	FALSE
BC028528	0.00447826	Not Significant	-0.0316963	9.39e-21	FALSE	-0.0361745	0.00180583	FALSE
AKR1A1	0.0245283	Not Significant	0.0411267	9.86e-21	FALSE	0.0165985	0.264061	FALSE
SET	-0.000812	Not Significant	0.042107	1.13e-20	FALSE	0.042919	0.00979806	FALSE
VBP1	-0.00186441	Not Significant	0.0382195	1.16e-20	FALSE	0.0400839	0.00778011	FALSE
SLC3A2	-0.00978363	Not Significant	0.0406721	1.16e-20	FALSE	0.0504557	0.001566	FALSE
NME1	0.00990669	Not Significant	0.0405957	1.17e-20	FALSE	0.030689	0.0621878	FALSE
MAPK1	-0.0283492	Not Significant	0.038877	1.36e-20	FALSE	0.0672261	1.66e-05	FALSE
SAMM50	0.0176479	Not Significant	0.0394546	1.37e-20	FALSE	0.0218067	0.158681	FALSE
BCAP31	0.0254804	Not Significant	0.040159	1.49e-20	FALSE	0.0146786	0.340979	FALSE
LARS	0.00502568	Not Significant	0.0408743	1.5e-20	FALSE	0.0358486	0.0250661	FALSE
ADIPOR1	0.00973541	Not Significant	0.0385519	1.67e-20	FALSE	0.0288165	0.0694451	FALSE
CKAP4	0.00931986	Not Significant	0.0403809	1.77e-20	FALSE	0.031061	0.0491855	FALSE
CLSTN1	-0.0165098	Not Significant	0.0385724	1.78e-20	FALSE	0.0550822	0.000406	FALSE
PTMS	-0.0301056	Not Significant	0.0405991	1.91e-20	FALSE	0.0707046	4.37e-06	FALSE
WBP11	0.0313381	Not Significant	0.0373314	2.4e-20	FALSE	0.00599327	0.695634	FALSE
RLIM	-0.00435403	Not Significant	0.0391142	2.55e-20	FALSE	0.0434683	0.00503667	FALSE
RANBP1	0.00187639	Not Significant	0.0417032	2.61e-20	FALSE	0.0398268	0.0154116	FALSE
FOSL2	-0.0195951	Not Significant	0.0407708	3.13e-20	FALSE	0.0603659	0.000119	FALSE
HTATIP2	0.0314368	Not Significant	0.0398331	3.24e-20	FALSE	0.00839623	0.59422	FALSE
WSB1	0.0124787	Not Significant	0.0388952	3.74e-20	FALSE	0.0264165	0.100983	FALSE
ATOX1	0.0351072	Not Significant	0.0405738	4.45e-20	FALSE	0.00546652	0.732312	FALSE
NCAPD2	-0.0225557	Not Significant	0.0380135	4.49e-20	FALSE	0.0605693	0.000145	FALSE
CDC34	0.0278686	Not Significant	0.0374329	4.92e-20	FALSE	0.00956431	0.531634	FALSE
ATP6V0E	0.0103922	Not Significant	0.038886	6.23e-20	FALSE	0.0284938	0.0680005	FALSE
FAM120A	0.00869922	Not Significant	0.0373647	6.33e-20	FALSE	0.0286655	0.0568573	FALSE
SRRT	0.00885184	Not Significant	0.0381231	6.88e-20	FALSE	0.0292713	0.0626477	FALSE
ARHGDIA	-0.0245994	Not Significant	0.038538	6.98e-20	FALSE	0.0631375	1.84e-05	FALSE
LSM14B	-0.00351931	Not Significant	0.0384698	7e-20	FALSE	0.0419891	0.00773807	FALSE
UQCRH	-0.0225377	Not Significant	0.0397973	7.34e-20	FALSE	0.0623351	9.6e-05	FALSE
UBE2G2	-0.00861006	Not Significant	0.0389312	7.7e-20	FALSE	0.0475413	0.00258525	FALSE
PRPF8	0.025854	Not Significant	0.0387481	7.7e-20	FALSE	0.0128941	0.413239	FALSE
TRIO	0.0177253	Not Significant	0.0379884	7.73e-20	FALSE	0.0202631	0.199692	FALSE
GSPT1	-0.00963756	Not Significant	0.0392576	8.07e-20	FALSE	0.0488951	0.00210913	FALSE
MTHFD2	0.000358	Not Significant	0.0416387	8.69e-20	FALSE	0.0412804	0.0126409	FALSE
IL21R	0.0167158	Not Significant	-0.0297887	8.85e-20	FALSE	-0.0465045	4.6e-05	FALSE
ARF5	-0.000253	Not Significant	0.0394962	9.01e-20	FALSE	0.0397496	0.0110561	FALSE
CKS1B	-0.0034217	Not Significant	0.0366875	9.02e-20	FALSE	0.0401092	0.00732084	FALSE
CSNK2A1	0.00250776	Not Significant	0.038354	1.06e-19	FALSE	0.0358463	0.0230353	FALSE
CSDE1	0.00538179	Not Significant	0.0389598	1.09e-19	FALSE	0.033578	0.02422	FALSE
TRA2A	0.000256	Not Significant	0.0384905	1.1e-19	FALSE	0.0382347	0.0170646	FALSE
PSMB7	0.0253295	Not Significant	0.0386002	1.2e-19	FALSE	0.0132706	0.405821	FALSE
GNGT2	0.0345909	Not Significant	-0.0347661	1.33e-19	FALSE	-0.0693571	2.67e-07	FALSE
AARS	-0.0328652	Not Significant	0.0383221	1.44e-19	FALSE	0.0711873	7.82e-06	FALSE
TIMM23	0.0161011	Not Significant	0.0361966	1.56e-19	FALSE	0.0200954	0.185256	FALSE
TMEM258	0.0130458	Not Significant	0.0371331	1.63e-19	FALSE	0.0240874	0.120307	FALSE
BUD31	0.0023388	Not Significant	0.0380918	1.74e-19	FALSE	0.035753	0.0220828	FALSE
HINT1	0.0217567	Not Significant	0.0380377	2.08e-19	FALSE	0.0162809	0.265401	FALSE
TAF15	0.0258511	Not Significant	0.0383378	2.23e-19	FALSE	0.0124867	0.43448	FALSE
RCOR2	-0.0338139	Not Significant	0.0402963	2.26e-19	FALSE	0.0741101	6.83e-06	FALSE
TXNDC5	-0.00483218	Not Significant	0.0385546	2.34e-19	FALSE	0.0433868	0.0046689	FALSE
IFRD1	-0.011279	Not Significant	0.0398669	2.6e-19	FALSE	0.0511459	0.0017691	FALSE
DROSHA	0.003575	Not Significant	0.0375211	2.63e-19	FALSE	0.0339461	0.0307752	FALSE
GOLPH3	0.0304857	Not Significant	0.0380273	2.79e-19	FALSE	0.00754157	0.625217	FALSE
GLS	-0.0316916	Not Significant	0.0387541	3.08e-19	FALSE	0.0704457	1.29e-05	FALSE
PUM2	0.00603497	Not Significant	0.0376678	3.17e-19	FALSE	0.0316328	0.043524	FALSE
MTPN	0.00491657	Not Significant	0.0382114	3.31e-19	FALSE	0.0332948	0.0305107	FALSE
RAB5IF	0.0108979	Not Significant	0.0369942	3.38e-19	FALSE	0.0260963	0.0952461	FALSE
BZW2	-0.00579905	Not Significant	0.0394033	3.78e-19	FALSE	0.0452023	0.00532767	FALSE
UBC	-0.000807	Not Significant	0.0392762	3.96e-19	FALSE	0.0400836	0.00520911	FALSE
GBP3	0.0172101	Not Significant	-0.0441715	3.99e-19	FALSE	-0.0613816	0.000534	FALSE
PRKAR1A	-0.0298586	Not Significant	0.0372593	4.12e-19	FALSE	0.0671179	1.31e-05	FALSE
MNDAL	0.0145126	Not Significant	-0.0342108	4.15e-19	FALSE	-0.0487234	9.35e-05	FALSE
ANKRD11	0.0062306	Not Significant	0.0371826	4.16e-19	FALSE	0.030952	0.0433149	FALSE
DDX6	0.0187337	Not Significant	0.0372664	4.96e-19	FALSE	0.0185327	0.233448	FALSE
SLAMF8	0.02567	Not Significant	-0.0306361	5.07e-19	FALSE	-0.056306	1.12e-06	FALSE
DYNLL1	-0.0024173	Not Significant	0.0383541	5.18e-19	FALSE	0.0407714	0.00911946	FALSE
ANGPTL2	-0.00983694	Not Significant	0.038622	5.32e-19	FALSE	0.0484589	0.00199294	FALSE
SERINC3	0.0177025	Not Significant	0.0387963	6.01e-19	FALSE	0.0210937	0.188816	FALSE
TXN2	-0.0105008	Not Significant	0.0400961	6.28e-19	FALSE	0.050597	0.00178358	FALSE
ANAPC5	-0.0188425	Not Significant	0.0387202	6.36e-19	FALSE	0.0575628	0.000241	FALSE
POLR2E	-0.0106974	Not Significant	0.0388078	6.41e-19	FALSE	0.0495052	0.00161393	FALSE
JPT1	0.0227318	Not Significant	0.0390947	6.59e-19	FALSE	0.0163629	0.2925	FALSE
HSD17B12	-0.0341544	Not Significant	0.0379426	6.73e-19	FALSE	0.0720969	6.22e-06	FALSE
CTLA2A	0.0197291	Not Significant	-0.0389077	6.83e-19	FALSE	-0.0586368	1.77e-05	FALSE
CCDC85B	0.00491261	Not Significant	0.0379985	7.26e-19	FALSE	0.0330859	0.0334811	FALSE
GZMF	-0.00421746	Not Significant	-0.0416923	8.25e-19	FALSE	-0.0374749	0.0190345	FALSE
KRTCAP2	0.0116848	Not Significant	0.0384824	8.81e-19	FALSE	0.0267977	0.0791326	FALSE
TK1	0.0183931	Not Significant	0.0390464	9.09e-19	FALSE	0.0206532	0.212497	FALSE
RTN4	0.0153009	Not Significant	0.036041	9.2e-19	FALSE	0.0207401	0.162759	FALSE
UQCRFS1	-0.00230361	Not Significant	0.0375212	9.51e-19	FALSE	0.0398248	0.0122766	FALSE
SERF2	-0.0301397	Not Significant	0.0365744	9.87e-19	FALSE	0.0667141	1.01e-05	FALSE
ACTR10	-0.00334836	Not Significant	0.0371352	9.87e-19	FALSE	0.0404836	0.00928354	FALSE
ATP5MD	-0.00265915	Not Significant	0.0375446	9.99e-19	FALSE	0.0402038	0.0100912	FALSE
RAPGEF1	-0.00741546	Not Significant	0.0372444	1.03e-18	FALSE	0.0446599	0.00388222	FALSE
CALD1	-0.0328802	Not Significant	0.0385733	1.09e-18	FALSE	0.0714535	3.88e-06	FALSE
DRG1	0.0309877	Not Significant	0.0363645	1.26e-18	FALSE	0.00537679	0.719891	FALSE
CLIC4	-0.00889184	Not Significant	0.0392566	1.38e-18	FALSE	0.0481485	0.0021221	FALSE
ZMIZ1	-0.0273207	Not Significant	0.0382041	1.44e-18	FALSE	0.0655248	3.23e-05	FALSE
RBM3	0.0196302	Not Significant	0.0384227	1.44e-18	FALSE	0.0187925	0.220598	FALSE
CFDP1	0.0122334	Not Significant	0.0380913	1.44e-18	FALSE	0.025858	0.0981603	FALSE
SRSF11	-0.0095951	Not Significant	0.0361728	1.5e-18	FALSE	0.0457679	0.00342755	FALSE
SF3B3	-0.0167955	Not Significant	0.0372853	1.51e-18	FALSE	0.0540807	0.000777	FALSE
FUBP1	-0.00216141	Not Significant	0.0377913	1.51e-18	FALSE	0.0399528	0.0110031	FALSE
SSR2	0.0192737	Not Significant	0.0373095	1.53e-18	FALSE	0.0180359	0.241218	FALSE
ZFP91	-0.00268254	Not Significant	0.0368862	1.8e-18	FALSE	0.0395687	0.0103546	FALSE
GHITM	-0.0186131	Not Significant	0.0394631	2.01e-18	FALSE	0.0580763	0.00033	FALSE
NEDD8	0.000608	Not Significant	0.0364832	2.35e-18	FALSE	0.0358754	0.0171366	FALSE
GSTP1	0.00599695	Not Significant	0.0364135	2.68e-18	FALSE	0.0304166	0.0476099	FALSE
PRRC2A	0.00830586	Not Significant	0.0355819	3.02e-18	FALSE	0.027276	0.082115	FALSE
KAT2A	0.0168052	Not Significant	0.0359608	3.04e-18	FALSE	0.0191556	0.225289	FALSE
UBAP2	0.0303245	Not Significant	0.0333926	3.11e-18	FALSE	0.00306812	0.830256	FALSE
RBBP4	0.00697378	Not Significant	0.0355678	3.13e-18	FALSE	0.028594	0.0644288	FALSE
RTCB	-0.012375	Not Significant	0.0373067	3.18e-18	FALSE	0.0496816	0.00163137	FALSE
AHCYL1	0.0103535	Not Significant	0.0364406	3.73e-18	FALSE	0.0260871	0.0950576	FALSE
CAV1	-0.0149439	Not Significant	0.040824	3.82e-18	FALSE	0.055768	0.000656	FALSE
UBTD1	-0.00617474	Not Significant	0.0365213	4.19e-18	FALSE	0.0426961	0.00896022	FALSE
IL12RB1	0.000687	Not Significant	-0.0327093	4.4e-18	FALSE	-0.0333964	0.00960718	FALSE
LATS1	-0.00896703	Not Significant	0.0351908	4.67e-18	FALSE	0.0441578	0.00381614	FALSE
NADK	0.031151	Not Significant	0.0364912	4.76e-18	FALSE	0.00534024	0.739161	FALSE
PSMA3	0.018966	Not Significant	0.0367295	4.93e-18	FALSE	0.0177635	0.262522	FALSE
SLC25A37	0.0165142	Not Significant	0.0366625	5.2e-18	FALSE	0.0201483	0.211176	FALSE
EIF3D	-0.00295368	Not Significant	0.036598	5.8e-18	FALSE	0.0395517	0.0120728	FALSE
UBE2E3	-0.00913224	Not Significant	0.03607	6.33e-18	FALSE	0.0452022	0.00374572	FALSE
PSMD3	0.0246604	Not Significant	0.0376821	6.59e-18	FALSE	0.0130218	0.408708	FALSE
TGTP2	-0.00789224	Not Significant	-0.0333407	6.68e-18	FALSE	-0.0254484	0.0697967	FALSE
CD300LF	0.026012	Not Significant	-0.0337833	7.59e-18	FALSE	-0.0597953	9.63e-06	FALSE
SEPT11	0.0168515	Not Significant	0.0369368	8.45e-18	FALSE	0.0200853	0.213864	FALSE
TNPO1	-0.00734855	Not Significant	0.0363835	8.52e-18	FALSE	0.0437321	0.00466114	FALSE
CLNS1A	0.00462566	Not Significant	0.035711	9.82e-18	FALSE	0.0310853	0.0455852	FALSE
DCTN3	-0.0298349	Not Significant	0.0365169	1.01e-17	FALSE	0.0663518	2.51e-05	FALSE
GOT1	0.020194	Not Significant	0.0357073	1.17e-17	FALSE	0.0155133	0.307105	FALSE
BEX3	-0.0130015	Not Significant	0.0362679	1.35e-17	FALSE	0.0492693	0.00210266	FALSE
SLC30A4	-6.01e-05	Not Significant	0.0364794	1.36e-17	FALSE	0.0365396	0.0201721	FALSE
LY6A	0.000869	Not Significant	-0.0304586	1.39e-17	FALSE	-0.0313275	0.00177673	FALSE
SRRM2	0.00757283	Not Significant	0.0363159	1.43e-17	FALSE	0.0287431	0.0648726	FALSE
MYEF2	-0.00867667	Not Significant	0.0363783	1.57e-17	FALSE	0.045055	0.00370966	FALSE
WNT7B	-0.00720233	Not Significant	0.0380512	1.62e-17	FALSE	0.0452535	0.00728017	FALSE
CAVIN1	0.0105448	Not Significant	0.0330139	1.73e-17	FALSE	0.0224691	0.115444	FALSE
MEX3C	-0.00242672	Not Significant	0.0354461	1.76e-17	FALSE	0.0378728	0.0152745	FALSE
RGS1	-0.0177369	Not Significant	-0.0354529	1.76e-17	FALSE	-0.0177159	0.139012	FALSE
TAGLN2	0.0136816	Not Significant	0.0386701	1.77e-17	FALSE	0.0249885	0.114388	FALSE
USP7	-0.00123874	Not Significant	0.0346425	1.78e-17	FALSE	0.0358812	0.0175318	FALSE
RBM39	-0.0132534	Not Significant	0.036524	1.97e-17	FALSE	0.0497773	0.00194805	FALSE
TMEM259	0.018479	Not Significant	0.0368852	2e-17	FALSE	0.0184062	0.246149	FALSE
SRP68	0.000993	Not Significant	0.0347012	2.2e-17	FALSE	0.033708	0.0296345	FALSE
ETF1	-0.0208291	Not Significant	0.0364595	2.3e-17	FALSE	0.0572886	0.00026	FALSE
FMR1	-0.00033	Not Significant	0.0353106	2.4e-17	FALSE	0.0356409	0.0213377	FALSE
SAR1A	0.011006	Not Significant	0.0360355	2.41e-17	FALSE	0.0250295	0.108652	FALSE
OAS1A	0.0136092	Not Significant	-0.0319371	2.58e-17	FALSE	-0.0455463	0.000261	FALSE
SRI	0.00763926	Not Significant	0.0362369	2.59e-17	FALSE	0.0285976	0.0742429	FALSE
AP1S1	-0.00726234	Not Significant	0.0352487	2.92e-17	FALSE	0.042511	0.00623695	FALSE
ABCF2	-0.0117854	Not Significant	0.0354886	3.23e-17	FALSE	0.0472739	0.00288842	FALSE
CORO1B	-0.0121657	Not Significant	0.0355358	3.28e-17	FALSE	0.0477015	0.00232628	FALSE
SELENOW	0.0219404	Not Significant	0.0376252	3.49e-17	FALSE	0.0156848	0.337313	FALSE
LMNB1	0.025236	Not Significant	0.0337411	3.62e-17	FALSE	0.00850517	0.553794	FALSE
RABGGTB	-0.0295507	Not Significant	0.0365848	3.78e-17	FALSE	0.0661356	3.46e-05	FALSE
PSMB3	-0.00284832	Not Significant	0.0373936	3.85e-17	FALSE	0.0402419	0.0121073	FALSE
AACS	-0.0166575	Not Significant	0.0353871	3.86e-17	FALSE	0.0520446	0.000541	FALSE
KNSTRN	-0.0190609	Not Significant	0.0364826	4.57e-17	FALSE	0.0555435	0.000363	FALSE
ADSSL1	0.000516	Not Significant	-0.0276779	4.8e-17	FALSE	-0.0281936	0.0102832	FALSE
CD86	0.0140062	Not Significant	-0.0245363	5.1e-17	FALSE	-0.0385425	0.000193	FALSE
HIST1H2AN	-0.0194111	Not Significant	0.0409874	5.31e-17	FALSE	0.0603985	0.000741	FALSE
SEPT9	-0.0168588	Not Significant	0.0366351	5.32e-17	FALSE	0.053494	0.000941	FALSE
TOMM22	0.0176646	Not Significant	0.0347726	5.37e-17	FALSE	0.017108	0.266138	FALSE
RUVBL2	-0.00535698	Not Significant	0.0328437	5.85e-17	FALSE	0.0382007	0.00809756	FALSE
CS	-0.0108473	Not Significant	0.0361901	5.99e-17	FALSE	0.0470375	0.00351067	FALSE
MTAP	-0.0272208	Not Significant	0.0363179	6.69e-17	FALSE	0.0635387	5.11e-05	FALSE
NDUFS7	-0.0206148	Not Significant	0.0357467	6.88e-17	FALSE	0.0563615	0.000406	FALSE
RANGAP1	0.014939	Not Significant	0.0352554	7.06e-17	FALSE	0.0203165	0.197	FALSE
PLOD3	0.0266139	Not Significant	0.0347762	7.07e-17	FALSE	0.00816236	0.602017	FALSE
SOD1	0.00817285	Not Significant	0.0351163	7.43e-17	FALSE	0.0269435	0.0770622	FALSE
FXR1	-0.00590594	Not Significant	0.0353291	7.53e-17	FALSE	0.0412351	0.00796695	FALSE
PSMB6	0.00308516	Not Significant	0.0347845	8.37e-17	FALSE	0.0316994	0.0393033	FALSE
ARHGAP9	0.0314543	Not Significant	-0.028392	8.71e-17	FALSE	-0.0598462	9.61e-07	FALSE
MCRIP1	0.00562827	Not Significant	0.0357754	9.48e-17	FALSE	0.0301472	0.0526393	FALSE
COL5A1	0.00756415	Not Significant	0.0402433	9.52e-17	FALSE	0.0326792	0.0606819	FALSE
PPIC	-0.024733	Not Significant	0.0366787	9.9e-17	FALSE	0.0614117	6.7e-05	FALSE
CDCA8	-0.00216819	Not Significant	0.0357961	1.02e-16	FALSE	0.0379643	0.0195872	FALSE
MKI67	-0.0057908	Not Significant	0.035918	1.06e-16	FALSE	0.0417088	0.00943384	FALSE
GOT2	0.0311817	Not Significant	0.0347872	1.1e-16	FALSE	0.00360543	0.815991	FALSE
ANP32E	-0.0113688	Not Significant	0.0363023	1.19e-16	FALSE	0.0476711	0.0029296	FALSE
CALR	0.0140223	Not Significant	0.0397429	1.22e-16	FALSE	0.0257206	0.12037	FALSE
NEK7	0.00768502	Not Significant	0.0353373	1.24e-16	FALSE	0.0276523	0.0570336	FALSE
IFI207	0.0152479	Not Significant	-0.0284334	1.26e-16	FALSE	-0.0436813	0.000119	FALSE
DST	0.010272	Not Significant	0.0353456	1.3e-16	FALSE	0.0250736	0.118045	FALSE
DPF2	0.010369	Not Significant	0.0333698	1.31e-16	FALSE	0.0230008	0.130597	FALSE
OTUD4	-0.00861437	Not Significant	0.0342843	1.45e-16	FALSE	0.0428986	0.00716208	FALSE
FBL	0.016416	Not Significant	0.0345808	1.46e-16	FALSE	0.0181648	0.235587	FALSE
PREX1	0.0272271	Not Significant	-0.0291124	1.67e-16	FALSE	-0.0563395	6.41e-06	FALSE
STIP1	0.0161789	Not Significant	0.0362862	1.86e-16	FALSE	0.0201074	0.210704	FALSE
PLEK	0.0143496	Not Significant	-0.0294208	1.87e-16	FALSE	-0.0437704	0.000231	FALSE
NOP56	-0.0185699	Not Significant	0.0389528	1.89e-16	FALSE	0.0575227	0.000559	FALSE
SNRNP70	-0.00263179	Not Significant	0.0345326	2.08e-16	FALSE	0.0371644	0.0190583	FALSE
SEMA3A	-0.00664621	Not Significant	0.0353558	2.17e-16	FALSE	0.042002	0.00745632	FALSE
CSNK1D	0.0225359	Not Significant	0.0341569	2.24e-16	FALSE	0.011621	0.440585	FALSE
ATP2A2	-0.0142626	Not Significant	0.0356684	2.29e-16	FALSE	0.049931	0.00129406	FALSE
SGK1	0.0180558	Not Significant	0.0349018	2.33e-16	FALSE	0.016846	0.289872	FALSE
SURF4	0.0185345	Not Significant	0.0351103	2.67e-16	FALSE	0.0165758	0.284859	FALSE
UQCRC2	0.00145948	Not Significant	0.0329898	2.69e-16	FALSE	0.0315303	0.0275789	FALSE
9530068E07RIK	0.0106473	Not Significant	0.034855	2.71e-16	FALSE	0.0242076	0.115517	FALSE
H2-DMA	0.0166061	Not Significant	-0.0338572	2.87e-16	FALSE	-0.0504633	0.00188663	FALSE
TREM2	0.0201084	Not Significant	-0.0298089	2.88e-16	FALSE	-0.0499173	4.87e-05	FALSE
CD81	-0.0033046	Not Significant	0.0360009	2.95e-16	FALSE	0.0393055	0.0133251	FALSE
GPC1	-0.0174927	Not Significant	0.0372174	3.02e-16	FALSE	0.0547101	0.00118317	FALSE
GLRX5	0.0249211	Not Significant	0.0370766	3.04e-16	FALSE	0.0121554	0.470478	FALSE
CTBP1	0.00964006	Not Significant	0.0344119	3.29e-16	FALSE	0.0247718	0.115308	FALSE
ALYREF	-0.010281	Not Significant	0.0361273	3.31e-16	FALSE	0.0464083	0.00362631	FALSE
VAV1	0.0326701	Not Significant	-0.028415	3.52e-16	FALSE	-0.0610852	2.78e-07	FALSE
HIST1H4F	-0.0013544	Not Significant	0.0345748	3.58e-16	FALSE	0.0359292	0.0285556	FALSE
PAICS	-0.0150855	Not Significant	0.0344875	3.71e-16	FALSE	0.049573	0.00187842	FALSE
BUB3	0.0162496	Not Significant	0.0331536	3.96e-16	FALSE	0.016904	0.2714	FALSE
NUP62	0.0274521	Not Significant	0.0307802	4.06e-16	FALSE	0.00332817	0.809388	FALSE
CHIC2	0.00788573	Not Significant	0.0335228	4.09e-16	FALSE	0.025637	0.0940589	FALSE
UBE2K	-0.0204043	Not Significant	0.0334191	4.14e-16	FALSE	0.0538234	0.000571	FALSE
DYNLRB1	-0.0216696	Not Significant	0.0339279	4.31e-16	FALSE	0.0555975	0.000348	FALSE
CAV2	0.014398	Not Significant	0.0352532	4.31e-16	FALSE	0.0208552	0.180023	FALSE
NDUFB5	-0.013783	Not Significant	0.0342564	4.34e-16	FALSE	0.0480394	0.00229136	FALSE
ATP5O	0.0136704	Not Significant	0.0318117	4.89e-16	FALSE	0.0181413	0.219352	FALSE
MTCH2	-0.0323539	Not Significant	0.0340599	4.96e-16	FALSE	0.0664139	3.64e-05	FALSE
ABI3BP	0.0317073	Not Significant	-0.0229864	5.37e-16	FALSE	-0.0546936	9.36e-10	FALSE
MAFB	0.0135962	Not Significant	-0.028602	5.39e-16	FALSE	-0.0421982	0.000244	FALSE
SNAI1	-0.0161943	Not Significant	0.0359746	6.25e-16	FALSE	0.0521689	0.000629	FALSE
THOC7	0.017306	Not Significant	0.0342369	6.26e-16	FALSE	0.0169309	0.273596	FALSE
PSMA1	0.0228333	Not Significant	0.0336302	6.3e-16	FALSE	0.0107968	0.494194	FALSE
ATP13A3	-0.00306437	Not Significant	0.034599	6.66e-16	FALSE	0.0376634	0.0184614	FALSE
SREBF2	-0.0139275	Not Significant	0.0318992	6.8e-16	FALSE	0.0458267	0.00106537	FALSE
PRRC2B	0.0141812	Not Significant	0.0325049	7.08e-16	FALSE	0.0183237	0.225184	FALSE
MARCH6	0.00106957	Not Significant	0.0340949	7.85e-16	FALSE	0.0330254	0.037423	FALSE
CNIH1	0.0149835	Not Significant	0.0323008	7.88e-16	FALSE	0.0173173	0.236983	FALSE
MTA1	-0.00352715	Not Significant	0.0336371	8.27e-16	FALSE	0.0371642	0.0185814	FALSE
PURB	0.0216411	Not Significant	0.0311887	8.94e-16	FALSE	0.00954762	0.487792	FALSE
EIF3K	-0.00429548	Not Significant	0.0335843	9.29e-16	FALSE	0.0378798	0.00955369	FALSE
VEGFB	-0.0343867	Not Significant	0.0338655	1.05e-15	FALSE	0.0682522	2.16e-05	FALSE
THBS4	-0.0058181	Not Significant	-0.0201323	1.22e-15	FALSE	-0.0143142	0.00138204	FALSE
INCENP	0.0146318	Not Significant	0.0345133	1.44e-15	FALSE	0.0198815	0.211835	FALSE
OLFML2B	0.00295043	Not Significant	-0.0275001	1.47e-15	FALSE	-0.0304505	0.00417661	FALSE
DAZAP2	0.033575	Not Significant	0.0340919	1.49e-15	FALSE	0.000517	0.973568	FALSE
GANAB	0.00461813	Not Significant	0.0341776	1.52e-15	FALSE	0.0295595	0.0461045	FALSE
COX7A2L	-0.0199456	Not Significant	0.0340866	1.58e-15	FALSE	0.0540322	0.000625	FALSE
MEX3D	-0.0143642	Not Significant	0.0337787	1.59e-15	FALSE	0.0481429	0.00185677	FALSE
CLEC4N	0.0198275	Not Significant	-0.0264573	1.6e-15	FALSE	-0.0462847	2.43e-05	FALSE
SLIRP	0.010583	Not Significant	0.0334687	1.62e-15	FALSE	0.0228857	0.143968	FALSE
GCN1	-0.00873747	Not Significant	0.0316751	1.82e-15	FALSE	0.0404126	0.00759802	FALSE
DNAJA2	0.033382	Not Significant	0.0344803	1.88e-15	FALSE	0.00109832	0.944395	FALSE
PUF60	0.00354481	Not Significant	0.0335355	1.94e-15	FALSE	0.0299907	0.0503664	FALSE
ME2	0.00536214	Not Significant	0.0337961	2.13e-15	FALSE	0.028434	0.0586701	FALSE
SWI5	-0.0134401	Not Significant	0.0336264	2.21e-15	FALSE	0.0470665	0.00283251	FALSE
RCOR1	0.00910259	Not Significant	0.0321184	2.27e-15	FALSE	0.0230158	0.108854	FALSE
HNRNPA3	-0.0305846	Not Significant	0.0330356	2.36e-15	FALSE	0.0636202	5.97e-05	FALSE
NDUFB1-PS	0.0277651	Not Significant	0.0341578	2.47e-15	FALSE	0.00639269	0.676352	FALSE
NUS1	0.00631253	Not Significant	0.0331741	2.51e-15	FALSE	0.0268616	0.0831921	FALSE
H13	-0.00650479	Not Significant	0.0334973	2.54e-15	FALSE	0.0400021	0.00956678	FALSE
PSMD4	-0.0149579	Not Significant	0.033336	2.54e-15	FALSE	0.048294	0.00163816	FALSE
PTPMT1	0.029914	Not Significant	0.0329548	2.59e-15	FALSE	0.00304079	0.845478	FALSE
FMNL1	0.0141972	Not Significant	-0.0292343	2.84e-15	FALSE	-0.0434315	0.000399	FALSE
CNN3	-0.00999671	Not Significant	0.0345996	2.86e-15	FALSE	0.0445963	0.00404654	FALSE
DHX9	0.0041533	Not Significant	0.0341093	2.99e-15	FALSE	0.029956	0.0610241	FALSE
LAMP1	-0.00326188	Not Significant	0.0338838	3.08e-15	FALSE	0.0371457	0.0175512	FALSE
NCLN	-0.0199993	Not Significant	0.0332378	3.16e-15	FALSE	0.0532372	0.000686	FALSE
OXCT1	-0.00874683	Not Significant	0.033872	3.16e-15	FALSE	0.0426188	0.0057962	FALSE
TNK2	-0.00652474	Not Significant	0.0344303	3.38e-15	FALSE	0.040955	0.011948	FALSE
NLRC5	0.0125209	Not Significant	-0.0312153	3.8e-15	FALSE	-0.0437362	0.00317471	FALSE
VSIR	-0.00227382	Not Significant	-0.0277483	3.87e-15	FALSE	-0.0254744	0.0244258	FALSE
MCM6	-0.031991	Not Significant	0.0344629	4.25e-15	FALSE	0.0664539	3.12e-05	FALSE
PPIG	0.0163016	Not Significant	0.0331399	4.27e-15	FALSE	0.0168383	0.288263	FALSE
CD48	0.0199618	Not Significant	-0.0266413	4.36e-15	FALSE	-0.0466031	0.000119	FALSE
TCEA1	-0.0300317	Not Significant	0.0340927	4.75e-15	FALSE	0.0641244	4.72e-05	FALSE
PSMD7	-0.0020113	Not Significant	0.0338609	5.33e-15	FALSE	0.0358722	0.022238	FALSE
PFDN2	0.00231102	Not Significant	0.0339117	5.49e-15	FALSE	0.0316007	0.05202	FALSE
TIAL1	0.0227998	Not Significant	0.0319439	5.64e-15	FALSE	0.00914404	0.557921	FALSE
LPGAT1	-0.0281602	Not Significant	0.0323306	5.77e-15	FALSE	0.0604908	0.000142	FALSE
EWSR1	0.0114142	Not Significant	0.0320049	5.89e-15	FALSE	0.0205907	0.167278	FALSE
SDHC	-0.00352708	Not Significant	0.0323236	6.05e-15	FALSE	0.0358507	0.0231767	FALSE
SMPDL3A	0.00909617	Not Significant	-0.0242311	6.5e-15	FALSE	-0.0333273	0.00282409	FALSE
TCN2	0.00910607	Not Significant	-0.0247333	6.61e-15	FALSE	-0.0338393	0.00209631	FALSE
TM9SF3	0.0144401	Not Significant	0.0328095	6.94e-15	FALSE	0.0183694	0.235532	FALSE
HCFC1	0.00182386	Not Significant	0.0307896	7.77e-15	FALSE	0.0289658	0.0494973	FALSE
STXBP2	0.0222264	Not Significant	-0.02463	7.83e-15	FALSE	-0.0468563	1.98e-05	FALSE
OTUB1	-0.00946142	Not Significant	0.032537	8.67e-15	FALSE	0.0419984	0.00796557	FALSE
NDUFA12	0.0116858	Not Significant	0.0329714	9.07e-15	FALSE	0.0212856	0.174101	FALSE
GDA	0.0136223	Not Significant	-0.0239506	9.14e-15	FALSE	-0.0375728	0.000864	FALSE
TIFA	-0.00593296	Not Significant	-0.0237341	9.21e-15	FALSE	-0.0178011	0.0845472	FALSE
SSH2	0.00821002	Not Significant	-0.0302609	1.07e-14	FALSE	-0.038471	0.00290483	FALSE
SF3B6	-0.00200573	Not Significant	0.0304176	1.09e-14	FALSE	0.0324233	0.0223217	FALSE
CYB5B	-0.000132	Not Significant	0.0325472	1.1e-14	FALSE	0.0326797	0.0403358	FALSE
TOMM5	-0.0174423	Not Significant	0.0345231	1.15e-14	FALSE	0.0519654	0.00190875	FALSE
FERMT3	0.00532746	Not Significant	-0.0259663	1.17e-14	FALSE	-0.0312938	0.00760018	FALSE
MORF4L2	-0.0110772	Not Significant	0.0329508	1.17e-14	FALSE	0.044028	0.00444144	FALSE
PPFIBP1	-0.0321654	Not Significant	0.0328146	1.18e-14	FALSE	0.06498	3.91e-05	FALSE
ASNS	-0.0324881	Not Significant	0.0342593	1.22e-14	FALSE	0.0667474	5.15e-05	FALSE
PTPN2	0.0326464	Not Significant	0.0304905	1.23e-14	FALSE	-0.00215585	0.880046	FALSE
EFEMP2	-0.0294919	Not Significant	0.0334461	1.28e-14	FALSE	0.062938	7.02e-05	FALSE
FGD3	0.0308134	Not Significant	-0.0247132	1.32e-14	FALSE	-0.0555266	7.34e-07	FALSE
KLHDC2	0.0141157	Not Significant	0.0315339	1.39e-14	FALSE	0.0174182	0.25073	FALSE
EIF1AX	-0.0195495	Not Significant	0.0328157	1.44e-14	FALSE	0.0523652	0.000927	FALSE
CTLA2B	0.0322478	Not Significant	-0.0291922	1.54e-14	FALSE	-0.06144	3.5e-06	FALSE
SRP14	-0.0209466	Not Significant	0.0318393	1.59e-14	FALSE	0.0527859	0.000657	FALSE
FLNA	-0.0086645	Not Significant	0.0321292	1.6e-14	FALSE	0.0407937	0.00624442	FALSE
RAI14	0.0140144	Not Significant	0.0338009	1.66e-14	FALSE	0.0197864	0.218913	FALSE
SF3B5	-0.0246507	Not Significant	0.0322542	1.73e-14	FALSE	0.0569048	0.000261	FALSE
UBE2B	0.0113951	Not Significant	0.032137	1.78e-14	FALSE	0.020742	0.183356	FALSE
TNFAIP1	0.0209525	Not Significant	0.030261	1.81e-14	FALSE	0.00930856	0.537453	FALSE
KLRA2	0.0256973	Not Significant	-0.0311462	1.83e-14	FALSE	-0.0568435	0.000103	FALSE
UBE4B	0.00190961	Not Significant	0.032597	1.88e-14	FALSE	0.0306874	0.0531275	FALSE
MDH1	0.00613614	Not Significant	0.0324463	1.96e-14	FALSE	0.0263101	0.0952701	FALSE
TRAF7	-0.0205244	Not Significant	0.0323202	1.99e-14	FALSE	0.0528446	0.000956	FALSE
RAB3IL1	0.0178504	Not Significant	-0.0281201	2.15e-14	FALSE	-0.0459705	0.00027	FALSE
RNF187	0.0116929	Not Significant	0.0339378	2.16e-14	FALSE	0.0222449	0.169772	FALSE
CTDSP1	-0.0316476	Not Significant	0.0321712	2.26e-14	FALSE	0.0638188	4.19e-05	FALSE
GSR	-0.0110165	Not Significant	0.0327667	2.27e-14	FALSE	0.0437833	0.00776322	FALSE
ATP6V1C1	0.0200089	Not Significant	0.0320187	2.29e-14	FALSE	0.0120097	0.444276	FALSE
WAC	0.0300304	Not Significant	0.0312132	2.31e-14	FALSE	0.00118277	0.937898	FALSE
DNAJA1	-0.000435	Not Significant	0.0332848	2.5e-14	FALSE	0.0337198	0.0353063	FALSE
GZMG	0.00489525	Not Significant	-0.0371337	2.55e-14	FALSE	-0.0420289	0.0171721	FALSE
SEMA4D	0.0321658	Not Significant	-0.024696	2.57e-14	FALSE	-0.0568619	1.48e-07	FALSE
ANKRD13A	0.0184198	Not Significant	0.0300751	2.63e-14	FALSE	0.0116554	0.441649	FALSE
TOP1	-0.0132529	Not Significant	0.0307551	2.76e-14	FALSE	0.044008	0.00326506	FALSE
EPSTI1	0.0120778	Not Significant	-0.0203735	2.92e-14	FALSE	-0.0324513	0.000816	FALSE
IFI44	0.0194066	Not Significant	-0.0329238	2.93e-14	FALSE	-0.0523304	9.33e-05	FALSE
DHCR24	-0.0167539	Not Significant	0.0280355	3.12e-14	FALSE	0.0447895	0.000437	FALSE
FAM168B	-0.0068441	Not Significant	0.0313211	3.24e-14	FALSE	0.0381652	0.0156818	FALSE
SMARCB1	-0.030369	Not Significant	0.0318687	4.05e-14	FALSE	0.0622377	4.84e-05	FALSE
KHDRBS1	-0.014511	Not Significant	0.0313407	4.09e-14	FALSE	0.0458517	0.00483751	FALSE
RAD23A	-0.0235259	Not Significant	0.0315065	4.26e-14	FALSE	0.0550323	0.000461	FALSE
GPR65	0.011132	Not Significant	-0.0252171	4.26e-14	FALSE	-0.0363492	0.00312521	FALSE
NDUFB10	-0.0310489	Not Significant	0.0322312	4.79e-14	FALSE	0.0632801	5.78e-05	FALSE
TMEM86A	0.025804	Not Significant	-0.0228559	4.88e-14	FALSE	-0.0486598	2.71e-06	FALSE
VAT1	-0.0113295	Not Significant	0.031524	4.89e-14	FALSE	0.0428535	0.00630189	FALSE
SUDS3	0.000609	Not Significant	0.0308323	5.24e-14	FALSE	0.0302232	0.0479626	FALSE
ACP1	0.0290833	Not Significant	0.0301107	5.94e-14	FALSE	0.00102742	0.94645	FALSE
MZT1	0.0027127	Not Significant	0.0308565	5.95e-14	FALSE	0.0281438	0.06796	FALSE
U2AF2	0.0109973	Not Significant	0.0296244	5.95e-14	FALSE	0.018627	0.216233	FALSE
PRDX2	0.00599264	Not Significant	0.0310389	6.11e-14	FALSE	0.0250462	0.115361	FALSE
TPM2	-0.0338488	Not Significant	0.0322582	6.29e-14	FALSE	0.066107	4.15e-05	FALSE
ECSCR	0.0284205	Not Significant	-0.0305627	6.4e-14	FALSE	-0.0589832	1.75e-06	FALSE
MAP4K4	0.0166718	Not Significant	0.0287806	6.42e-14	FALSE	0.0121088	0.405064	FALSE
SAE1	-0.0330932	Not Significant	0.0328406	6.49e-14	FALSE	0.0659338	2.71e-05	FALSE
HIST1H1B	-0.031569	Not Significant	0.0300274	6.51e-14	FALSE	0.0615963	1.4e-05	FALSE
GET4	-0.0125659	Not Significant	0.0314895	6.97e-14	FALSE	0.0440553	0.0043176	FALSE
SIRPB1C	0.023844	Not Significant	-0.0280594	7.19e-14	FALSE	-0.0519034	0.000141	FALSE
ARPC1A	0.00658538	Not Significant	0.0304616	7.65e-14	FALSE	0.0238762	0.113702	FALSE
UBXN4	-0.0129827	Not Significant	0.0317435	7.65e-14	FALSE	0.0447262	0.0041948	FALSE
QK	0.0282197	Not Significant	0.0300175	8.09e-14	FALSE	0.00179785	0.903831	FALSE
PMPCB	-0.0137021	Not Significant	0.0309466	8.45e-14	FALSE	0.0446487	0.0044843	FALSE
SF3A1	0.0140281	Not Significant	0.032053	9.08e-14	FALSE	0.0180249	0.258766	FALSE
TM4SF1	0.010479	Not Significant	0.033967	9.64e-14	FALSE	0.023488	0.160448	FALSE
PLPP2	-0.00359782	Not Significant	0.0306637	9.86e-14	FALSE	0.0342615	0.0279304	FALSE
GLUD1	0.00452623	Not Significant	0.0311084	1.02e-13	FALSE	0.0265821	0.0858278	FALSE
FAM207A	0.0197388	Not Significant	0.0305602	1.03e-13	FALSE	0.0108214	0.469248	FALSE
DYNC1H1	0.000655	Not Significant	0.0317488	1.04e-13	FALSE	0.0310941	0.0493751	FALSE
EIF3G	-0.000229	Not Significant	0.032144	1.08e-13	FALSE	0.0323733	0.0449381	FALSE
DYNC1LI1	0.00778799	Not Significant	0.0292272	1.12e-13	FALSE	0.0214392	0.139804	FALSE
ARL4C	0.0184166	Not Significant	0.0312028	1.13e-13	FALSE	0.0127862	0.426688	FALSE
CTPS	0.0079243	Not Significant	0.0311033	1.13e-13	FALSE	0.023179	0.141256	FALSE
COPG1	0.00235857	Not Significant	0.0313016	1.16e-13	FALSE	0.028943	0.0655828	FALSE
NT5DC2	-0.0121788	Not Significant	0.030413	1.17e-13	FALSE	0.0425918	0.00555586	FALSE
PSMA5	-0.00286778	Not Significant	0.0314346	1.28e-13	FALSE	0.0343023	0.0320594	FALSE
NDST1	0.00379591	Not Significant	0.0310391	1.33e-13	FALSE	0.0272432	0.0724326	FALSE
ATXN7L3	-0.00949191	Not Significant	0.0284274	1.45e-13	FALSE	0.0379193	0.00676539	FALSE
PID1	0.0128396	Not Significant	-0.0290221	1.45e-13	FALSE	-0.0418617	0.00134767	FALSE
SLC1A5	-0.000273	Not Significant	0.0320334	1.46e-13	FALSE	0.0323065	0.0404589	FALSE
CIP2A	0.00795883	Not Significant	0.0306045	1.48e-13	FALSE	0.0226457	0.154715	FALSE
ARHGAP45	0.014813	Not Significant	-0.0245747	1.49e-13	FALSE	-0.0393877	0.00062	FALSE
HDGFL3	0.00077	Not Significant	0.0303063	1.57e-13	FALSE	0.0295359	0.0500825	FALSE
PPA1	0.0166349	Not Significant	0.033841	1.61e-13	FALSE	0.0172061	0.307741	FALSE
MAN2B1	0.0143314	Not Significant	-0.0332969	1.65e-13	FALSE	-0.0476282	0.0035767	FALSE
PAPOLA	-0.00903431	Not Significant	0.0311717	1.74e-13	FALSE	0.040206	0.00957509	FALSE
NAA38	0.0135927	Not Significant	0.0315399	1.77e-13	FALSE	0.0179473	0.243655	FALSE
UPF1	-0.0101221	Not Significant	0.0304776	1.77e-13	FALSE	0.0405997	0.0102162	FALSE
RWDD1	-0.0188316	Not Significant	0.031283	1.77e-13	FALSE	0.0501145	0.00166169	FALSE
TNFRSF1B	0.0272158	Not Significant	-0.0252582	1.86e-13	FALSE	-0.052474	3.03e-06	FALSE
NDUFC1	-6.36e-05	Not Significant	0.0278004	1.88e-13	FALSE	0.027864	0.0430174	FALSE
ARPP19	-0.0211846	Not Significant	0.0317517	1.88e-13	FALSE	0.0529362	0.000601	FALSE
PTK2B	0.00228726	Not Significant	-0.0256914	1.89e-13	FALSE	-0.0279787	0.0152058	FALSE
NRD1	-0.0144684	Not Significant	0.029903	1.96e-13	FALSE	0.0443714	0.00344841	FALSE
RHOA	0.00570662	Not Significant	0.0312033	2.03e-13	FALSE	0.0254967	0.103569	FALSE
PPP2R1A	-0.0297018	Not Significant	0.0306688	2.08e-13	FALSE	0.0603706	0.000103	FALSE
PSMD13	0.00234784	Not Significant	0.0293425	2.13e-13	FALSE	0.0269947	0.0719671	FALSE
FIS1	0.0194274	Not Significant	0.0309052	2.16e-13	FALSE	0.0114779	0.461404	FALSE
ATP5J	-0.0157855	Not Significant	0.0319817	2.18e-13	FALSE	0.0477672	0.00240536	FALSE
PNRC2	-0.00823949	Not Significant	0.0290176	2.19e-13	FALSE	0.0372571	0.0105899	FALSE
NCOR2	-0.000531	Not Significant	0.0311738	2.2e-13	FALSE	0.0317049	0.0487317	FALSE
PRDX6	0.00933428	Not Significant	0.0318482	2.21e-13	FALSE	0.0225139	0.173974	FALSE
DOCK2	0.0224008	Not Significant	-0.0269675	2.21e-13	FALSE	-0.0493683	7.42e-05	FALSE
PLEC	0.0176141	Not Significant	0.0328019	2.22e-13	FALSE	0.0151877	0.34066	FALSE
TCOF1	0.0100315	Not Significant	0.0308218	2.26e-13	FALSE	0.0207903	0.195446	FALSE
CD33	0.0259915	Not Significant	-0.0257106	2.55e-13	FALSE	-0.0517021	4.09e-06	FALSE
PLD3	0.00356535	Not Significant	-0.0275431	2.66e-13	FALSE	-0.0311084	0.0119087	FALSE
SEC31A	-0.00600663	Not Significant	0.0307245	2.68e-13	FALSE	0.0367311	0.0184355	FALSE
CFH	0.0242692	Not Significant	-0.0272132	2.71e-13	FALSE	-0.0514824	2.64e-06	FALSE
PSMD12	0.00125414	Not Significant	0.0312421	2.84e-13	FALSE	0.029988	0.057772	FALSE
PRKAR2A	-0.0048468	Not Significant	0.028368	3.28e-13	FALSE	0.0332148	0.022022	FALSE
ANGPTL4	-0.0152483	Not Significant	-0.0273527	3.29e-13	FALSE	-0.0121044	0.336378	FALSE
KMT5A	-0.0268105	Not Significant	0.031581	3.36e-13	FALSE	0.0583914	0.000188	FALSE
MARCH1	0.0283856	Not Significant	-0.0224582	3.4e-13	FALSE	-0.0508438	7.44e-06	FALSE
SNRNP200	-0.00198995	Not Significant	0.0302328	3.46e-13	FALSE	0.0322228	0.0392157	FALSE
NUP85	0.0190797	Not Significant	0.0318339	3.54e-13	FALSE	0.0127542	0.431716	FALSE
LAMB1	-0.0174556	Not Significant	0.0304339	3.56e-13	FALSE	0.0478894	0.00275486	FALSE
SAMD9L	0.00128583	Not Significant	-0.027475	3.64e-13	FALSE	-0.0287608	0.0199476	FALSE
FOXK2	0.0116557	Not Significant	0.0291836	3.66e-13	FALSE	0.017528	0.234935	FALSE
SKIL	0.0127942	Not Significant	0.0288836	3.7e-13	FALSE	0.0160894	0.271003	FALSE
ARHGAP30	0.0256903	Not Significant	-0.0235747	3.7e-13	FALSE	-0.049265	7.57e-06	FALSE
COL4A1	0.00265434	Not Significant	0.0344754	3.72e-13	FALSE	0.0318211	0.0870466	FALSE
COPS5	-0.0158462	Not Significant	0.0298341	3.73e-13	FALSE	0.0456803	0.00226558	FALSE
DHX15	-0.0106589	Not Significant	0.0310995	3.83e-13	FALSE	0.0417584	0.00930599	FALSE
MPRIP	0.020245	Not Significant	0.0304794	3.84e-13	FALSE	0.0102344	0.506646	FALSE
BUB1	-0.00557161	Not Significant	0.0315403	3.85e-13	FALSE	0.0371119	0.0196971	FALSE
ANAPC1	-0.015144	Not Significant	0.0301923	3.9e-13	FALSE	0.0453364	0.00402292	FALSE
RAB34	-0.00316892	Not Significant	0.0266907	4.11e-13	FALSE	0.0298596	0.0215891	FALSE
ARFGEF1	0.00397562	Not Significant	0.0282816	4.42e-13	FALSE	0.024306	0.0968943	FALSE
YRDC	-0.0179013	Not Significant	0.0306573	4.55e-13	FALSE	0.0485587	0.00261151	FALSE
PGLS	0.000549	Not Significant	0.0300811	4.65e-13	FALSE	0.0295325	0.0616658	FALSE
PTPN11	-0.0106822	Not Significant	0.0300472	4.68e-13	FALSE	0.0407294	0.00998965	FALSE
CAD	0.0254608	Not Significant	0.028964	5.19e-13	FALSE	0.00350322	0.815008	FALSE
IL1B	0.0329097	Not Significant	-0.0279562	5.26e-13	FALSE	-0.0608659	6.12e-06	FALSE
SDHD	0.0179573	Not Significant	0.0298972	5.31e-13	FALSE	0.0119399	0.444606	FALSE
PDIA6	-0.00540028	Not Significant	0.0309779	5.36e-13	FALSE	0.0363781	0.0216494	FALSE
ANP32A	-0.0280168	Not Significant	0.030351	5.69e-13	FALSE	0.0583678	0.000122	FALSE
GABARAP	-0.0100421	Not Significant	0.0320386	5.76e-13	FALSE	0.0420807	0.00923646	FALSE
CUL4A	-0.0329275	Not Significant	0.0275581	5.92e-13	FALSE	0.0604856	1.56e-05	FALSE
TECR	-0.0168292	Not Significant	0.0310311	5.98e-13	FALSE	0.0478604	0.00295849	FALSE
ITPA	0.0199383	Not Significant	0.02855	6e-13	FALSE	0.00861167	0.557607	FALSE
EIF4A2	-0.000517	Not Significant	0.0303606	6.04e-13	FALSE	0.0308774	0.0460532	FALSE
PTGES	-0.0210995	Not Significant	0.0324634	6.07e-13	FALSE	0.0535629	0.000884	FALSE
ARIH1	-0.0194062	Not Significant	0.0288559	6.12e-13	FALSE	0.0482621	0.00157164	FALSE
FLNB	-0.0214377	Not Significant	0.0320574	6.19e-13	FALSE	0.0534951	0.000738	FALSE
MDH2	-0.0201862	Not Significant	0.0299819	6.63e-13	FALSE	0.050168	0.00117048	FALSE
CD151	-0.00148729	Not Significant	0.0289842	6.7e-13	FALSE	0.0304715	0.0446343	FALSE
HSP90AA1	-0.00130784	Not Significant	0.0320112	7.13e-13	FALSE	0.0333191	0.0374851	FALSE
BRI3BP	-0.0163889	Not Significant	0.0282863	7.24e-13	FALSE	0.0446751	0.00268607	FALSE
SHISAL2B	-0.0151661	Not Significant	0.0339115	7.32e-13	FALSE	0.0490776	0.00421049	FALSE
H2AFX	-0.00576674	Not Significant	0.0282124	7.54e-13	FALSE	0.0339792	0.0120202	FALSE
SGTA	-0.00175031	Not Significant	0.0298035	7.93e-13	FALSE	0.0315538	0.0364041	FALSE
TOMM34	-0.00902375	Not Significant	0.0292735	7.98e-13	FALSE	0.0382972	0.011924	FALSE
SEC61A1	-0.0281415	Not Significant	0.0297964	8.16e-13	FALSE	0.0579379	0.000189	FALSE
EID1	-0.0142856	Not Significant	0.0307656	8.17e-13	FALSE	0.0450511	0.00359046	FALSE
CCND2	-0.0153508	Not Significant	0.0301006	8.56e-13	FALSE	0.0454514	0.00408668	FALSE
SASH1	0.0325532	Not Significant	-0.0229721	8.97e-13	FALSE	-0.0555253	5.35e-07	FALSE
KCNAB2	-0.0111467	Not Significant	0.0307126	9.07e-13	FALSE	0.0418593	0.0069252	FALSE
SAMD1	-0.010552	Not Significant	0.0278261	9.5e-13	FALSE	0.038378	0.00837022	FALSE
RNH1	-0.00785289	Not Significant	0.029906	9.84e-13	FALSE	0.0377589	0.0152288	FALSE
PRELID1	-0.0141028	Not Significant	0.029265	9.96e-13	FALSE	0.0433678	0.00535532	FALSE
PHF11D	-0.00305413	Not Significant	-0.030046	1.06e-12	FALSE	-0.0269918	0.041504	FALSE
NUDCD1	-0.0319809	Not Significant	0.0301377	1.09e-12	FALSE	0.0621186	7.96e-05	FALSE
MMP14	0.00990723	Not Significant	0.0313889	1.1e-12	FALSE	0.0214816	0.19275	FALSE
DKC1	0.0224193	Not Significant	0.0325898	1.18e-12	FALSE	0.0101705	0.558588	FALSE
CRK	0.021132	Not Significant	0.0290301	1.3e-12	FALSE	0.00789807	0.607218	FALSE
CDT1	0.0174276	Not Significant	0.031327	1.33e-12	FALSE	0.0138994	0.393029	FALSE
TAP1	-0.0101404	Not Significant	-0.0316079	1.4e-12	FALSE	-0.0214675	0.191174	FALSE
TMEM263	-0.0172324	Not Significant	0.030739	1.43e-12	FALSE	0.0479714	0.00278815	FALSE
DAP	-0.0245756	Not Significant	0.0310573	1.51e-12	FALSE	0.055633	0.000635	FALSE
COPS9	-0.0279383	Not Significant	0.0296812	1.65e-12	FALSE	0.0576195	0.000281	FALSE
ACBD6	0.0096079	Not Significant	0.02889	1.68e-12	FALSE	0.0192821	0.217164	FALSE
TOPBP1	-0.0060333	Not Significant	0.0280146	1.84e-12	FALSE	0.0340479	0.0231632	FALSE
PARVB	0.0273396	Not Significant	0.0281589	1.88e-12	FALSE	0.000819	0.955905	FALSE
CLEC4A2	0.0117409	Not Significant	-0.0223231	1.9e-12	FALSE	-0.034064	0.00104626	FALSE
AZIN1	-0.0172491	Not Significant	0.0300754	2.03e-12	FALSE	0.0473246	0.00341707	FALSE
CLDN12	-0.00527323	Not Significant	0.0298358	2.04e-12	FALSE	0.035109	0.0231671	FALSE
MGST1	0.0348353	Not Significant	-0.0174486	2.05e-12	FALSE	-0.052284	4.34e-07	FALSE
UBA7	0.0196978	Not Significant	-0.0229337	2.1e-12	FALSE	-0.0426315	8.47e-05	FALSE
MIB1	-0.00412071	Not Significant	0.0296013	2.24e-12	FALSE	0.033722	0.0315657	FALSE
ASAP1	-0.0208397	Not Significant	0.0307559	2.39e-12	FALSE	0.0515956	0.000699	FALSE
TRIM12C	0.00375037	Not Significant	-0.0243359	2.41e-12	FALSE	-0.0280862	0.0122629	FALSE
PLEKHJ1	-0.00720657	Not Significant	0.0282704	2.43e-12	FALSE	0.0354769	0.0212691	FALSE
IDH2	-0.012482	Not Significant	0.0299776	2.47e-12	FALSE	0.0424596	0.00666362	FALSE
POLE4	0.0300893	Not Significant	0.0294183	2.62e-12	FALSE	-0.000671	0.96643	FALSE
PDHA1	-0.023138	Not Significant	0.0291019	2.62e-12	FALSE	0.0522399	0.000726	FALSE
TOMM40	-0.00567149	Not Significant	0.0270069	2.69e-12	FALSE	0.0326784	0.0281768	FALSE
OAS3	0.028828	Not Significant	-0.0247049	2.7e-12	FALSE	-0.0535329	8.51e-06	FALSE
WLS	-0.0214165	Not Significant	0.03386	2.7e-12	FALSE	0.0552766	0.00187328	FALSE
CCT7	-0.00751533	Not Significant	0.029277	2.72e-12	FALSE	0.0367923	0.0165373	FALSE
LSM7	0.00963705	Not Significant	0.0307838	2.83e-12	FALSE	0.0211467	0.197701	FALSE
LSM14A	-0.0042214	Not Significant	0.0297429	2.88e-12	FALSE	0.0339643	0.0309895	FALSE
CHCHD3	-0.0122114	Not Significant	0.0291911	2.9e-12	FALSE	0.0414025	0.00860124	FALSE
ME1	-0.0280648	Not Significant	0.0285657	2.93e-12	FALSE	0.0566305	7.55e-05	FALSE
GDI2	-0.0107398	Not Significant	0.0289123	3.11e-12	FALSE	0.0396521	0.00929274	FALSE
NHP2	0.0189797	Not Significant	0.0298385	3.27e-12	FALSE	0.0108589	0.497695	FALSE
IL6RA	-0.00576414	Not Significant	-0.022211	3.4e-12	FALSE	-0.0164469	0.129939	FALSE
TM6SF1	0.00833657	Not Significant	-0.0236941	3.65e-12	FALSE	-0.0320307	0.00782052	FALSE
RAE1	-0.0252532	Not Significant	0.0297966	3.68e-12	FALSE	0.0550498	0.000382	FALSE
TIMP3	0.007854	Not Significant	-0.0230609	3.95e-12	FALSE	-0.0309149	0.00540917	FALSE
TRMT1	-0.00393244	Not Significant	0.0265772	3.98e-12	FALSE	0.0305097	0.0400272	FALSE
CENPA	-0.00258356	Not Significant	0.0257375	4.09e-12	FALSE	0.028321	0.0383781	FALSE
FLI1	0.0197619	Not Significant	-0.0220537	4.1e-12	FALSE	-0.0418156	5.38e-05	FALSE
LRIG1	-0.00286958	Not Significant	0.0291713	4.12e-12	FALSE	0.0320409	0.0444047	FALSE
GAS6	0.0315847	Not Significant	-0.0176913	4.21e-12	FALSE	-0.049276	1.58e-07	FALSE
ZFP598	-0.034959	Not Significant	0.0278189	4.4e-12	FALSE	0.062778	3.71e-05	FALSE
CENPB	-0.00536256	Not Significant	0.0292238	4.49e-12	FALSE	0.0345863	0.0235266	FALSE
ARL1	0.0112987	Not Significant	0.0277119	4.66e-12	FALSE	0.0164132	0.246094	FALSE
IL3RA	0.0202638	Not Significant	-0.025079	4.66e-12	FALSE	-0.0453427	0.000126	FALSE
AFF4	0.0159786	Not Significant	0.0279101	4.69e-12	FALSE	0.0119314	0.438617	FALSE
R3HCC1	-0.00621442	Not Significant	0.0278975	4.73e-12	FALSE	0.0341119	0.0144672	FALSE
MTCH1	-0.01999	Not Significant	0.030264	4.77e-12	FALSE	0.050254	0.00124597	FALSE
FAM210A	0.00410393	Not Significant	0.0266806	4.82e-12	FALSE	0.0225766	0.107507	FALSE
IL11RA1	0.00962482	Not Significant	-0.0212645	4.87e-12	FALSE	-0.0308893	0.00335773	FALSE
ROMO1	-0.0179365	Not Significant	0.0292066	4.98e-12	FALSE	0.047143	0.00313508	FALSE
NOS2	0.0325997	Not Significant	-0.0291905	5.07e-12	FALSE	-0.0617903	4.46e-05	FALSE
SLC39A7	0.0109925	Not Significant	0.0272972	5.23e-12	FALSE	0.0163047	0.267356	FALSE
PITRM1	-0.0106456	Not Significant	0.0281983	5.38e-12	FALSE	0.0388439	0.0140579	FALSE
PROS1	0.003097	Not Significant	-0.0248338	5.44e-12	FALSE	-0.0279308	0.0213923	FALSE
LRRC58	-0.00228826	Not Significant	0.0275253	5.5e-12	FALSE	0.0298136	0.0364238	FALSE
DOK3	0.00131219	Not Significant	-0.0212985	5.82e-12	FALSE	-0.0226107	0.0407068	FALSE
WDR43	0.0206699	Not Significant	0.0291729	5.94e-12	FALSE	0.00850301	0.589185	FALSE
FGFR1	0.00089	Not Significant	0.0302775	6.02e-12	FALSE	0.0293874	0.0652187	FALSE
DPM3	0.00854898	Not Significant	0.0284433	6.05e-12	FALSE	0.0198944	0.195061	FALSE
RCC1	0.00687182	Not Significant	0.0287726	6.28e-12	FALSE	0.0219008	0.142085	FALSE
TMEM176A	0.0298012	Not Significant	-0.0185569	6.6e-12	FALSE	-0.0483581	2.87e-07	FALSE
ACOT7	-0.0107182	Not Significant	0.0300281	6.78e-12	FALSE	0.0407462	0.0117133	FALSE
RTN3	-0.0065494	Not Significant	0.0293563	6.79e-12	FALSE	0.0359057	0.02518	FALSE
SEPT8	0.00543833	Not Significant	0.0285413	6.94e-12	FALSE	0.023103	0.143867	FALSE
CASC4	-0.00466563	Not Significant	0.029075	7.01e-12	FALSE	0.0337406	0.0307164	FALSE
IRAK2	0.0113212	Not Significant	-0.0249782	7.16e-12	FALSE	-0.0362994	0.00435905	FALSE
NOC2L	-0.00169081	Not Significant	0.0297413	7.2e-12	FALSE	0.0314321	0.0535218	FALSE
EGLN3	-0.00923587	Not Significant	0.0364852	7.77e-12	FALSE	0.0457211	0.00691077	FALSE
FAM49B	0.0198569	Not Significant	0.0285517	8.37e-12	FALSE	0.00869475	0.582826	FALSE
IL15RA	-0.00169286	Not Significant	-0.0268638	8.5e-12	FALSE	-0.0251709	0.0651241	FALSE
UBE2J1	-0.0190486	Not Significant	0.0281125	9.65e-12	FALSE	0.0471611	0.00196904	FALSE
KIF1C	-0.0212339	Not Significant	0.0281587	9.68e-12	FALSE	0.0493926	0.00172534	FALSE
POLD2	0.0125404	Not Significant	0.0280589	9.94e-12	FALSE	0.0155185	0.307018	FALSE
YIF1B	-0.0140511	Not Significant	0.0264672	1.03e-11	FALSE	0.0405183	0.00443735	FALSE
IRF9	-0.0115665	Not Significant	-0.0265441	1.05e-11	FALSE	-0.0149775	0.255974	FALSE
ENG	0.0177833	Not Significant	-0.0225224	1.06e-11	FALSE	-0.0403057	0.000432	FALSE
DNAJC21	-0.0256031	Not Significant	0.0289938	1.08e-11	FALSE	0.0545969	0.000524	FALSE
CEP170	0.004016	Not Significant	0.0277495	1.11e-11	FALSE	0.0237335	0.122472	FALSE
TWF1	0.00117842	Not Significant	0.0277938	1.13e-11	FALSE	0.0266154	0.0763773	FALSE
LAMA4	-0.00276763	Not Significant	-0.026418	1.14e-11	FALSE	-0.0236504	0.0450915	FALSE
CHD4	0.00108736	Not Significant	0.0289607	1.18e-11	FALSE	0.0278734	0.0698783	FALSE
IPO9	0.014533	Not Significant	0.0263438	1.19e-11	FALSE	0.0118108	0.403114	FALSE
PRKCSH	0.00656897	Not Significant	0.0281768	1.22e-11	FALSE	0.0216079	0.172125	FALSE
DUSP9	0.0318167	Not Significant	0.0316979	1.25e-11	FALSE	-0.000119	0.994519	FALSE
NDUFA10	-0.0141068	Not Significant	0.0286672	1.34e-11	FALSE	0.042774	0.00469942	FALSE
NCAPH2	0.000627	Not Significant	0.0275456	1.37e-11	FALSE	0.0269189	0.0827285	FALSE
NDUFB7	0.0208281	Not Significant	0.0289225	1.37e-11	FALSE	0.00809439	0.608357	FALSE
PTPRA	-0.0127026	Not Significant	0.0290879	1.39e-11	FALSE	0.0417905	0.00703537	FALSE
NR2F1	-0.0175304	Not Significant	0.0288789	1.41e-11	FALSE	0.0464093	0.00234895	FALSE
SMDT1	-0.000735	Not Significant	0.0275607	1.44e-11	FALSE	0.0282955	0.0591532	FALSE
HPSE	0.00802676	Not Significant	-0.0211964	1.45e-11	FALSE	-0.0292232	0.00298562	FALSE
TNFAIP8L2	0.0220276	Not Significant	-0.0193389	1.46e-11	FALSE	-0.0413665	3e-05	FALSE
SKP1A	0.0185561	Not Significant	0.0291647	1.51e-11	FALSE	0.0106087	0.499769	FALSE
SDC4	0.00272025	Not Significant	0.0324199	1.52e-11	FALSE	0.0296997	0.0690262	FALSE
MARS	0.0206198	Not Significant	0.0285738	1.58e-11	FALSE	0.00795399	0.612668	FALSE
ARHGAP22	-0.0240687	Not Significant	0.0273196	1.63e-11	FALSE	0.0513882	0.000774	FALSE
RALGAPB	8.95e-05	Not Significant	0.0261197	1.64e-11	FALSE	0.0260301	0.057082	FALSE
CAND1	-0.0104725	Not Significant	0.0272226	1.65e-11	FALSE	0.0376952	0.0127195	FALSE
DPEP2	-0.00508608	Not Significant	-0.0229765	1.77e-11	FALSE	-0.0178904	0.127105	FALSE
IL10RA	0.00950771	Not Significant	-0.0220141	1.79e-11	FALSE	-0.0315219	0.00498807	FALSE
TGFBR3	-0.00301297	Not Significant	0.0271683	1.8e-11	FALSE	0.0301813	0.0360347	FALSE
COL4A2	-0.0159134	Not Significant	0.0315613	1.83e-11	FALSE	0.0474747	0.00953527	FALSE
TEX264	-0.0188982	Not Significant	0.0269779	1.84e-11	FALSE	0.0458761	0.00177788	FALSE
BIN1	-0.00712172	Not Significant	0.0282887	1.84e-11	FALSE	0.0354104	0.0254252	FALSE
TRMT112	0.0154785	Not Significant	0.0280407	1.86e-11	FALSE	0.0125622	0.415252	FALSE
ANAPC16	0.00483864	Not Significant	0.0278285	1.89e-11	FALSE	0.0229899	0.142715	FALSE
NOLC1	0.00791378	Not Significant	0.0309466	1.89e-11	FALSE	0.0230328	0.168227	FALSE
DCUN1D5	0.00467196	Not Significant	0.0277512	2.03e-11	FALSE	0.0230792	0.137002	FALSE
PAPSS1	-0.00440061	Not Significant	0.0270889	2.06e-11	FALSE	0.0314896	0.0305025	FALSE
BCLAF1	0.00412682	Not Significant	0.0284616	2.08e-11	FALSE	0.0243347	0.123425	FALSE
HOXD8	-0.00528161	Not Significant	0.0262898	2.14e-11	FALSE	0.0315714	0.0266962	FALSE
SSR1	-0.0171829	Not Significant	0.0276752	2.16e-11	FALSE	0.0448581	0.00471493	FALSE
MAFG	-0.0199527	Not Significant	0.0277142	2.25e-11	FALSE	0.047667	0.00237383	FALSE
CLIC1	0.0223583	Not Significant	0.0278704	2.27e-11	FALSE	0.00551209	0.720289	FALSE
EFR3A	-0.0035601	Not Significant	0.0275759	2.48e-11	FALSE	0.031136	0.0428614	FALSE
TRAP1	0.0126477	Not Significant	0.0276159	2.5e-11	FALSE	0.0149682	0.345973	FALSE
FUCA2	0.000243	Not Significant	-0.023684	2.51e-11	FALSE	-0.0239265	0.056256	FALSE
DDX60	0.0158583	Not Significant	-0.0269775	2.56e-11	FALSE	-0.0428358	0.000863	FALSE
NDUFAB1	0.0122055	Not Significant	0.0247677	2.58e-11	FALSE	0.0125622	0.338507	FALSE
TXNIP	-0.00600835	Not Significant	0.0279573	2.63e-11	FALSE	0.0339657	0.0293318	FALSE
XPO1	-0.0149038	Not Significant	0.0278421	2.7e-11	FALSE	0.0427459	0.00545308	FALSE
COPZ1	-0.00589145	Not Significant	0.0258441	2.7e-11	FALSE	0.0317356	0.0218668	FALSE
GALNT1	0.000811	Not Significant	0.0288956	2.73e-11	FALSE	0.0280845	0.090719	FALSE
CBFB	-0.0215518	Not Significant	0.0263335	2.77e-11	FALSE	0.0478853	0.00146087	FALSE
DCAF7	-0.00705687	Not Significant	0.0279013	2.84e-11	FALSE	0.0349582	0.0231085	FALSE
ACTR3	0.0152159	Not Significant	0.0280133	2.85e-11	FALSE	0.0127974	0.409482	FALSE
YARS	-0.00886771	Not Significant	0.0283989	2.98e-11	FALSE	0.0372667	0.0179447	FALSE
EXOSC3	-0.0177561	Not Significant	0.0274954	3.03e-11	FALSE	0.0452516	0.00448682	FALSE
BSCL2	0.00775888	Not Significant	-0.0248068	3.03e-11	FALSE	-0.0325656	0.0138945	FALSE
PFDN1	0.00405463	Not Significant	0.0280605	3.11e-11	FALSE	0.0240059	0.126862	FALSE
JMJD6	-0.0169156	Not Significant	0.0278854	3.25e-11	FALSE	0.044801	0.00349959	FALSE
DBF4	0.0138007	Not Significant	0.0259051	3.33e-11	FALSE	0.0121045	0.40969	FALSE
CEBPA	0.00197719	Not Significant	-0.0195267	3.34e-11	FALSE	-0.0215039	0.0305211	FALSE
LAIR1	0.0244757	Not Significant	-0.0249105	3.36e-11	FALSE	-0.0493862	0.000168	FALSE
CDH5	0.00602738	Not Significant	-0.0241308	3.42e-11	FALSE	-0.0301581	0.00498369	FALSE
HDAC2	-0.0190803	Not Significant	0.0276879	3.43e-11	FALSE	0.0467682	0.00288601	FALSE
UBQLN2	0.0143679	Not Significant	0.0276201	3.45e-11	FALSE	0.0132522	0.398432	FALSE
RB1	0.00012	Not Significant	-0.0222995	3.5e-11	FALSE	-0.0224191	0.0353604	FALSE
POLA2	0.0205441	Not Significant	0.0247445	3.87e-11	FALSE	0.00420041	0.760215	FALSE
TXNL1	-0.0118387	Not Significant	0.0283139	3.91e-11	FALSE	0.0401527	0.00997001	FALSE
SRP72	0.00379913	Not Significant	0.0271775	4.1e-11	FALSE	0.0233784	0.129866	FALSE
ARPC1B	0.00831745	Not Significant	0.028149	4.1e-11	FALSE	0.0198316	0.206288	FALSE
P3H4	0.0140705	Not Significant	0.0269057	4.12e-11	FALSE	0.0128352	0.377589	FALSE
PPM1A	-0.00105025	Not Significant	0.027648	4.25e-11	FALSE	0.0286983	0.0672717	FALSE
SDHB	-0.00259986	Not Significant	0.0286465	4.28e-11	FALSE	0.0312464	0.046688	FALSE
E2F4	-0.0196044	Not Significant	0.028018	4.3e-11	FALSE	0.0476223	0.00265377	FALSE
NFKB2	-0.0235891	Not Significant	0.0267333	4.4e-11	FALSE	0.0503224	0.000918	FALSE
CRTAP	0.0228254	Not Significant	0.0284105	4.41e-11	FALSE	0.00558507	0.717991	FALSE
SRSF2	0.00407534	Not Significant	0.0258361	4.52e-11	FALSE	0.0217607	0.122836	FALSE
B4GALNT1	0.0139308	Not Significant	-0.021321	4.97e-11	FALSE	-0.0352518	0.00149211	FALSE
DRAM1	-0.00897691	Not Significant	-0.0241219	4.99e-11	FALSE	-0.015145	0.228648	FALSE
CNN2	-0.023621	Not Significant	0.0285951	5e-11	FALSE	0.0522161	0.000796	FALSE
DLD	0.0207108	Not Significant	0.0269817	5.2e-11	FALSE	0.00627091	0.683925	FALSE
PTPRE	0.0162344	Not Significant	-0.0238435	5.42e-11	FALSE	-0.0400779	0.000762	FALSE
IDH3B	-0.00209449	Not Significant	0.0275746	5.62e-11	FALSE	0.0296691	0.0608567	FALSE
TLN1	0.0247541	Not Significant	0.027105	5.83e-11	FALSE	0.00235086	0.879504	FALSE
UPP1	-0.0298276	Not Significant	-0.0267625	5.86e-11	FALSE	0.00306512	0.839967	FALSE
DPP9	-0.00296935	Not Significant	0.0242527	5.9e-11	FALSE	0.027222	0.0474564	FALSE
SRA1	0.00799537	Not Significant	0.0277184	5.91e-11	FALSE	0.019723	0.202038	FALSE
SLC25A20	-0.00233278	Not Significant	-0.0249144	6.03e-11	FALSE	-0.0225817	0.075887	FALSE
SPOP	0.0316893	Not Significant	0.026573	6.03e-11	FALSE	-0.00511633	0.744059	FALSE
TGM2	-0.00628082	Not Significant	-0.0302798	6.07e-11	FALSE	-0.023999	0.167175	FALSE
TCF3	0.000855	Not Significant	0.0250339	6.08e-11	FALSE	0.0241785	0.0758035	FALSE
FBXW8	0.0329948	Not Significant	0.0250929	6.15e-11	FALSE	-0.00790188	0.583065	FALSE
RBFOX2	-0.00599439	Not Significant	0.0274109	6.32e-11	FALSE	0.0334052	0.0270315	FALSE
ZBP1	0.0130384	Not Significant	-0.0326153	6.6e-11	FALSE	-0.0456537	0.0097443	FALSE
TBPL1	-0.0179779	Not Significant	0.0264197	6.76e-11	FALSE	0.0443975	0.0028305	FALSE
PSMC2	0.0220231	Not Significant	0.0279576	7.09e-11	FALSE	0.00593454	0.71124	FALSE
JOSD1	0.00581392	Not Significant	0.0257126	7.3e-11	FALSE	0.0198987	0.171945	FALSE
CAP1	-0.00400332	Not Significant	0.0272968	7.54e-11	FALSE	0.0313002	0.0443197	FALSE
CTDNEP1	0.0252477	Not Significant	0.0236076	7.6e-11	FALSE	-0.0016402	0.900663	FALSE
AKIRIN2	-0.0237873	Not Significant	0.0269853	7.62e-11	FALSE	0.0507726	0.00096	FALSE
AURKA	-0.00150322	Not Significant	0.019732	7.67e-11	FALSE	0.0212352	0.0310033	FALSE
SRP9	0.0290499	Not Significant	0.0254483	7.7e-11	FALSE	-0.00360161	0.808927	FALSE
PNPLA2	0.00513543	Not Significant	-0.0241218	7.87e-11	FALSE	-0.0292572	0.0237043	FALSE
PUS1	-0.00643903	Not Significant	0.0262459	8.42e-11	FALSE	0.0326849	0.0312891	FALSE
OSMR	0.00615234	Not Significant	-0.0236893	8.61e-11	FALSE	-0.0298417	0.00911671	FALSE
TEP1	0.0111704	Not Significant	-0.0209391	8.71e-11	FALSE	-0.0321095	0.00312142	FALSE
GPS1	-0.0254134	Not Significant	0.0272846	8.83e-11	FALSE	0.052698	0.000865	FALSE
UBE3C	-0.00577682	Not Significant	0.026024	8.91e-11	FALSE	0.0318008	0.0222439	FALSE
ARL6	-0.0309132	Not Significant	-0.0234699	9.25e-11	FALSE	0.00744333	0.54594	FALSE
TRAM1	0.0253865	Not Significant	0.0271545	9.34e-11	FALSE	0.00176801	0.910982	FALSE
TMED2	0.0019457	Not Significant	0.0270594	9.39e-11	FALSE	0.0251138	0.108832	FALSE
DDR2	-0.0227582	Not Significant	0.0256585	9.89e-11	FALSE	0.0484167	0.0010261	FALSE
PSTPIP2	0.0279529	Not Significant	-0.020137	9.95e-11	FALSE	-0.0480898	2.38e-05	FALSE
UCHL5	0.0304523	Not Significant	0.0257063	9.97e-11	FALSE	-0.00474608	0.748259	FALSE
H2AFY	0.0151205	Not Significant	0.0262959	1.05e-10	FALSE	0.0111755	0.462825	FALSE
TEAD1	0.00073	Not Significant	0.0255926	1.07e-10	FALSE	0.0248627	0.0926346	FALSE
ZFP36L2	0.00400222	Not Significant	0.0270051	1.07e-10	FALSE	0.0230029	0.136281	FALSE
NCBP1	0.00487753	Not Significant	0.0257523	1.07e-10	FALSE	0.0208748	0.178637	FALSE
CSNK2A2	-0.0107111	Not Significant	0.0263214	1.12e-10	FALSE	0.0370325	0.0175495	FALSE
STAT2	-6.47e-06	Not Significant	-0.0254869	1.15e-10	FALSE	-0.0254804	0.0640992	FALSE
PMF1	0.0144401	Not Significant	0.0254229	1.24e-10	FALSE	0.0109828	0.462998	FALSE
PWWP3A	-0.00196955	Not Significant	0.0252371	1.28e-10	FALSE	0.0272066	0.0485404	FALSE
SRFBP1	0.0108064	Not Significant	0.0248844	1.31e-10	FALSE	0.014078	0.292228	FALSE
PHF10	-0.0163695	Not Significant	0.0264525	1.35e-10	FALSE	0.042822	0.00506801	FALSE
STEAP1	0.00595544	Not Significant	0.0252796	1.36e-10	FALSE	0.0193242	0.163211	FALSE
GATAD2A	0.00684873	Not Significant	0.026785	1.36e-10	FALSE	0.0199363	0.202164	FALSE
OASL1	0.0159338	Not Significant	-0.0242756	1.38e-10	FALSE	-0.0402094	0.000712	FALSE
RASA3	0.00663485	Not Significant	-0.024881	1.4e-10	FALSE	-0.0315159	0.0146544	FALSE
LSM8	-0.00305309	Not Significant	0.0276522	1.43e-10	FALSE	0.0307053	0.0506606	FALSE
NOP53	0.0175465	Not Significant	0.0243655	1.44e-10	FALSE	0.00681902	0.610607	FALSE
AUP1	0.00966442	Not Significant	0.0259619	1.47e-10	FALSE	0.0162975	0.295011	FALSE
EFTUD2	-0.0329952	Not Significant	0.0273101	1.48e-10	FALSE	0.0603053	0.000115	FALSE
INF2	-0.0111884	Not Significant	0.0262313	1.53e-10	FALSE	0.0374197	0.0141982	FALSE
RCN1	-0.0170757	Not Significant	0.0279412	1.59e-10	FALSE	0.0450169	0.00353307	FALSE
TOR1AIP2	0.0104497	Not Significant	0.0276556	1.66e-10	FALSE	0.0172059	0.271983	FALSE
EFNB2	-0.000354	Not Significant	0.0258323	1.71e-10	FALSE	0.026186	0.056428	FALSE
FKBP2	-0.00162802	Not Significant	0.0267312	1.73e-10	FALSE	0.0283593	0.0705858	FALSE
HNRNPUL1	0.00227002	Not Significant	0.0269502	1.74e-10	FALSE	0.0246802	0.120145	FALSE
KAT7	-0.0211484	Not Significant	0.0270099	1.76e-10	FALSE	0.0481583	0.00219078	FALSE
SYT13	0.00456453	Not Significant	0.0137471	1.77e-10	FALSE	0.0091826	0.145387	FALSE
LBR	0.0162536	Not Significant	0.0253375	1.8e-10	FALSE	0.00908386	0.541523	FALSE
MYL6	0.0103294	Not Significant	0.0266782	1.83e-10	FALSE	0.0163489	0.301039	FALSE
STUB1	-8.84e-05	Not Significant	0.0263475	1.85e-10	FALSE	0.0264359	0.0882327	FALSE
MAPK6	-0.00102239	Not Significant	0.02743	1.86e-10	FALSE	0.0284524	0.0724325	FALSE
MANF	-0.00716729	Not Significant	0.0270907	1.89e-10	FALSE	0.034258	0.0332866	FALSE
HTRA2	0.032019	Not Significant	0.025312	1.95e-10	FALSE	-0.00670691	0.659912	FALSE
UBA2	-0.0320688	Not Significant	0.0271313	2.01e-10	FALSE	0.0592	0.00016	FALSE
OCIAD1	-0.00173487	Not Significant	0.0259128	2.01e-10	FALSE	0.0276477	0.0641603	FALSE
MFAP4	0.00274014	Not Significant	-0.0200171	2.02e-10	FALSE	-0.0227572	0.00955744	FALSE
DDX39B	0.0136045	Not Significant	0.0279474	2.03e-10	FALSE	0.0143429	0.363682	FALSE
ALDH2	0.00712918	Not Significant	0.0266753	2.16e-10	FALSE	0.0195461	0.17997	FALSE
NDUFA8	0.0203928	Not Significant	0.0257214	2.17e-10	FALSE	0.00532862	0.725265	FALSE
EPB41L1	0.0195529	Not Significant	0.0255392	2.2e-10	FALSE	0.00598629	0.670811	FALSE
LHFP	-0.00785554	Not Significant	0.0263333	2.21e-10	FALSE	0.0341889	0.0345201	FALSE
ARL8B	-0.0331991	Not Significant	0.027122	2.21e-10	FALSE	0.0603211	0.000109	FALSE
TNRC6A	-0.00524202	Not Significant	0.0249153	2.28e-10	FALSE	0.0301573	0.0375487	FALSE
NPLOC4	0.02425	Not Significant	0.0267961	2.38e-10	FALSE	0.00254604	0.872823	FALSE
SELPLG	0.0269819	Not Significant	-0.0242594	2.41e-10	FALSE	-0.0512413	0.000342	FALSE
1700037H04RIK	-0.0248791	Not Significant	0.0250804	2.44e-10	FALSE	0.0499595	0.000679	FALSE
NPM3	0.0150598	Not Significant	0.0271047	2.61e-10	FALSE	0.0120449	0.456244	FALSE
CEBPD	-8.46e-05	Not Significant	-0.022479	2.63e-10	FALSE	-0.0223944	0.0559919	FALSE
GFER	0.00623886	Not Significant	0.0246852	2.68e-10	FALSE	0.0184463	0.216764	FALSE
MAP7D1	0.00852813	Not Significant	0.0265065	2.73e-10	FALSE	0.0179784	0.251542	FALSE
GAA	0.0136947	Not Significant	0.0262796	2.74e-10	FALSE	0.0125849	0.406835	FALSE
COMMD7	0.00477438	Not Significant	0.0259926	2.79e-10	FALSE	0.0212182	0.169378	FALSE
EIF1A	-0.0125677	Not Significant	0.0270575	2.96e-10	FALSE	0.0396252	0.0102029	FALSE
LDLR	-0.030617	Not Significant	0.0254759	3e-10	FALSE	0.0560928	8.93e-05	FALSE
NAA10	-0.0103145	Not Significant	0.0272282	3.17e-10	FALSE	0.0375428	0.018115	FALSE
UBE2Z	0.00974099	Not Significant	0.0257736	3.25e-10	FALSE	0.0160327	0.292305	FALSE
MGP	0.0122609	Not Significant	-0.0151912	3.39e-10	FALSE	-0.0274521	0.000116	FALSE
DHRS3	0.0200991	Not Significant	-0.0228742	3.4e-10	FALSE	-0.0429733	0.000126	FALSE
BCAS2	0.0238204	Not Significant	0.0266315	3.42e-10	FALSE	0.00281107	0.857911	FALSE
VPS29	-0.0151151	Not Significant	0.0260859	3.44e-10	FALSE	0.041201	0.00862152	FALSE
COPA	0.00290404	Not Significant	0.0261972	3.5e-10	FALSE	0.0232932	0.144529	FALSE
ADSS	-0.0114413	Not Significant	0.0265587	3.56e-10	FALSE	0.0379999	0.0147326	FALSE
AP3D1	0.0111441	Not Significant	0.0252697	3.57e-10	FALSE	0.0141256	0.342853	FALSE
UBR4	0.0200835	Not Significant	0.0259223	3.68e-10	FALSE	0.00583879	0.70892	FALSE
FKBP3	-0.00430834	Not Significant	0.0253226	3.7e-10	FALSE	0.029631	0.0508232	FALSE
SIPA1L1	-0.0269494	Not Significant	-0.0234903	3.71e-10	FALSE	0.00345908	0.789933	FALSE
U2AF1	0.00952636	Not Significant	0.0236861	3.89e-10	FALSE	0.0141598	0.314238	FALSE
SPON1	0.0266522	Not Significant	-0.0167003	3.92e-10	FALSE	-0.0433525	9.12e-07	FALSE
WDR83OS	0.00750054	Not Significant	0.0238683	3.92e-10	FALSE	0.0163678	0.241811	FALSE
RGS2	0.00850111	Not Significant	-0.0223733	4.19e-10	FALSE	-0.0308744	0.00796332	FALSE
HMGCS1	-0.0239244	Not Significant	0.0241937	4.28e-10	FALSE	0.048118	0.000375	FALSE
SMG1	-0.0164705	Not Significant	0.024102	4.37e-10	FALSE	0.0405726	0.00552929	FALSE
HCK	0.01154	Not Significant	-0.0232692	4.5e-10	FALSE	-0.0348093	0.00682635	FALSE
PDGFB	0.0287937	Not Significant	-0.0209703	4.58e-10	FALSE	-0.049764	4.1e-06	FALSE
TUBB2A	0.0252971	Not Significant	-0.0232963	4.7e-10	FALSE	-0.0485934	2.81e-05	FALSE
MIA2	0.0203266	Not Significant	0.0245452	4.78e-10	FALSE	0.00421865	0.778452	FALSE
GLRX	0.0270628	Not Significant	-0.0188565	4.87e-10	FALSE	-0.0459194	1.41e-05	FALSE
DCN	0.011038	Not Significant	0.0349635	4.89e-10	FALSE	0.0239255	0.198927	FALSE
DOCK8	-0.00796618	Not Significant	-0.022446	4.89e-10	FALSE	-0.0144798	0.230611	FALSE
XAF1	0.00907819	Not Significant	-0.0288188	5e-10	FALSE	-0.037897	0.0193143	FALSE
AATF	-0.00643683	Not Significant	0.0232877	5.17e-10	FALSE	0.0297245	0.0222196	FALSE
NIPBL	-0.008276	Not Significant	0.0256387	5.46e-10	FALSE	0.0339147	0.0196478	FALSE
KCTD10	-0.00870942	Not Significant	0.0246405	5.68e-10	FALSE	0.0333499	0.0222406	FALSE
SNRPB	0.0136922	Not Significant	0.0226383	5.7e-10	FALSE	0.00894611	0.477178	FALSE
WDR26	-0.0193768	Not Significant	0.025773	5.71e-10	FALSE	0.0451498	0.00369081	FALSE
SDCCAG8	-0.00356414	Not Significant	-0.023686	5.98e-10	FALSE	-0.0201219	0.111406	FALSE
CHCHD1	-0.000288	Not Significant	0.0257764	5.99e-10	FALSE	0.0260644	0.0935262	FALSE
NPEPL1	0.0110394	Not Significant	0.0245263	6e-10	FALSE	0.0134869	0.342837	FALSE
TPCN2	-0.000729	Not Significant	-0.0233008	6.04e-10	FALSE	-0.0225723	0.0822146	FALSE
CBX1	0.00923803	Not Significant	0.0238556	6.13e-10	FALSE	0.0146175	0.28904	FALSE
1600014C10RIK	0.0287533	Not Significant	-0.0226634	6.53e-10	FALSE	-0.0514168	4.87e-05	FALSE
ARPC4	0.0253494	Not Significant	0.0260965	6.87e-10	FALSE	0.000747	0.960838	FALSE
RAB5C	0.000973	Not Significant	0.0255228	7.08e-10	FALSE	0.0245499	0.112466	FALSE
MBTPS1	0.0014199	Not Significant	0.0250297	7.27e-10	FALSE	0.0236098	0.128027	FALSE
GBP2B	0.000323	Not Significant	-0.0107901	7.44e-10	FALSE	-0.0111127	0.131956	FALSE
IRX1	-0.0273427	Not Significant	-0.0236136	7.62e-10	FALSE	0.00372909	0.753896	FALSE
PDK1	-0.0181531	Not Significant	0.0275354	7.71e-10	FALSE	0.0456885	0.00237245	FALSE
SPTBN1	0.019961	Not Significant	0.025947	7.8e-10	FALSE	0.005986	0.706919	FALSE
MCM5	-0.03071	Not Significant	0.0257953	7.81e-10	FALSE	0.0565053	0.000372	FALSE
LOXL1	0.0230419	Not Significant	-0.0204608	7.97e-10	FALSE	-0.0435026	2.09e-05	FALSE
SH3PXD2B	0.022105	Not Significant	0.025851	8.05e-10	FALSE	0.00374602	0.81291	FALSE
AKNA	-0.00928599	Not Significant	-0.0212913	8.07e-10	FALSE	-0.0120054	0.319983	FALSE
CXCR4	0.0203057	Not Significant	-0.0223368	8.45e-10	FALSE	-0.0426426	0.000307	FALSE
FBXW11	0.0326626	Not Significant	0.02515	8.59e-10	FALSE	-0.00751264	0.621508	FALSE
AGAP1	-0.0151136	Not Significant	0.0244433	8.71e-10	FALSE	0.0395569	0.00691921	FALSE
RRM1	0.00191704	Not Significant	0.0250741	8.9e-10	FALSE	0.0231571	0.1281	FALSE
NSD2	0.00436512	Not Significant	0.0262719	9.09e-10	FALSE	0.0219068	0.173854	FALSE
CRIM1	-1.49e-05	Not Significant	-0.0211843	9.12e-10	FALSE	-0.0211695	0.0657292	FALSE
EMILIN2	0.0148087	Not Significant	-0.0223847	9.3e-10	FALSE	-0.0371934	0.00398918	FALSE
TUFM	0.00944177	Not Significant	0.0226473	9.7e-10	FALSE	0.0132055	0.306883	FALSE
DCTN2	-0.0125639	Not Significant	0.0253424	9.79e-10	FALSE	0.0379063	0.016291	FALSE
ACSL3	-0.028087	Not Significant	0.0234291	1.01e-09	FALSE	0.0515161	9.21e-05	FALSE
NAGLU	-0.0198278	Not Significant	-0.0222784	1.02e-09	FALSE	-0.00245068	0.839814	FALSE
ARAP1	-0.00385804	Not Significant	-0.0217253	1.03e-09	FALSE	-0.0178672	0.142133	FALSE
SLC25A28	0.0258664	Not Significant	0.02313	1.03e-09	FALSE	-0.00273641	0.848255	FALSE
GOSR2	0.0332574	Not Significant	0.0256926	1.04e-09	FALSE	-0.0075648	0.631932	FALSE
ZDHHC3	0.0111209	Not Significant	0.0246797	1.07e-09	FALSE	0.0135588	0.373551	FALSE
TRBC1	0.0139958	Not Significant	-0.010283	1.1e-09	FALSE	-0.0242788	0.000316	FALSE
STEAP2	-0.0173513	Not Significant	0.0254364	1.12e-09	FALSE	0.0427877	0.00479913	FALSE
RASA4	0.0326039	Not Significant	-0.020505	1.12e-09	FALSE	-0.053109	1.2e-05	FALSE
CYP4V3	0.0166411	Not Significant	-0.0196845	1.15e-09	FALSE	-0.0363256	0.000691	FALSE
MVD	-0.0122399	Not Significant	0.0169675	1.17e-09	FALSE	0.0292074	0.000229	FALSE
NAP1L4	-0.0106589	Not Significant	0.0253536	1.2e-09	FALSE	0.0360125	0.0198496	FALSE
OGFRL1	0.00337314	Not Significant	-0.022482	1.25e-09	FALSE	-0.0258551	0.0379055	FALSE
DDIT3	-0.0173271	Not Significant	0.0277158	1.33e-09	FALSE	0.0450429	0.00356158	FALSE
ECM1	0.0209279	Not Significant	0.029104	1.4e-09	FALSE	0.00817614	0.626568	FALSE
MARCH2	0.00034	Not Significant	-0.022215	1.45e-09	FALSE	-0.0225551	0.0570175	FALSE
DNMT1	-0.0231957	Not Significant	0.0263073	1.46e-09	FALSE	0.049503	0.00187075	FALSE
MAP3K1	0.0120781	Not Significant	-0.0225604	1.46e-09	FALSE	-0.0346385	0.00773073	FALSE
GRPEL1	-0.0149303	Not Significant	0.0253231	1.51e-09	FALSE	0.0402534	0.0108396	FALSE
CDKN2B	-0.0158688	Not Significant	0.0248063	1.54e-09	FALSE	0.0406751	0.00227003	FALSE
ABCF1	-0.0123637	Not Significant	0.025264	1.54e-09	FALSE	0.0376277	0.0138164	FALSE
LRRFIP2	0.0117948	Not Significant	0.0246596	1.56e-09	FALSE	0.0128648	0.401328	FALSE
HECTD1	-0.0270917	Not Significant	0.0232394	1.56e-09	FALSE	0.0503312	0.000414	FALSE
CPT1A	0.000903	Not Significant	-0.0200173	1.6e-09	FALSE	-0.0209205	0.0753204	FALSE
PIK3R1	0.0136859	Not Significant	-0.021719	1.67e-09	FALSE	-0.0354048	0.00316763	FALSE
SF3A2	0.00387152	Not Significant	0.0241038	1.71e-09	FALSE	0.0202323	0.17553	FALSE
UXS1	-0.0119873	Not Significant	0.0239631	1.71e-09	FALSE	0.0359504	0.0146333	FALSE
CP	-0.00716824	Not Significant	-0.0227666	1.71e-09	FALSE	-0.0155984	0.0952093	FALSE
CLEC2D	0.0269451	Not Significant	-0.0253212	1.72e-09	FALSE	-0.0522662	0.00178111	FALSE
STK11	-0.00502974	Not Significant	0.0248488	1.75e-09	FALSE	0.0298785	0.0515776	FALSE
TMBIM1	-0.0132913	Not Significant	0.0250398	1.77e-09	FALSE	0.0383312	0.0135363	FALSE
GBP2	0.00878303	Not Significant	-0.0348146	1.79e-09	FALSE	-0.0435976	0.0296694	FALSE
THOP1	0.00949383	Not Significant	0.0253173	1.83e-09	FALSE	0.0158235	0.302532	FALSE
REEP5	-0.024646	Not Significant	0.0250546	1.87e-09	FALSE	0.0497006	0.00107825	FALSE
HSPG2	0.0267876	Not Significant	0.0260345	1.87e-09	FALSE	-0.000753	0.963324	FALSE
CCDC71L	-0.0117411	Not Significant	-0.0211122	1.9e-09	FALSE	-0.00937111	0.431161	FALSE
CUL7	-0.0269192	Not Significant	0.0245579	1.97e-09	FALSE	0.0514771	0.000985	FALSE
EPN1	0.017943	Not Significant	0.0231396	2.01e-09	FALSE	0.00519654	0.727791	FALSE
F11R	0.018361	Not Significant	-0.0238614	2.06e-09	FALSE	-0.0422225	0.00126589	FALSE
PABPN1	0.00935299	Not Significant	0.0240321	2.06e-09	FALSE	0.0146791	0.32837	FALSE
MAF1	-0.0221743	Not Significant	0.0231647	2.19e-09	FALSE	0.045339	0.00128425	FALSE
CDC37	0.00419074	Not Significant	0.024972	2.22e-09	FALSE	0.0207813	0.18278	FALSE
DDX27	-0.0282843	Not Significant	0.0256228	2.23e-09	FALSE	0.0539071	0.000745	FALSE
PTPA	0.0171433	Not Significant	0.0238964	2.23e-09	FALSE	0.00675304	0.653102	FALSE
LRRC8D	-0.00885265	Not Significant	-0.0191378	2.26e-09	FALSE	-0.0102852	0.329329	FALSE
HBS1L	0.00530802	Not Significant	0.0231491	2.31e-09	FALSE	0.0178411	0.195594	FALSE
IPO5	-0.028542	Not Significant	0.0255737	2.31e-09	FALSE	0.0541156	0.00062	FALSE
RNASEH2C	0.0320052	Not Significant	0.0234099	2.6e-09	FALSE	-0.00859539	0.54798	FALSE
CDC25B	0.0178953	Not Significant	0.0233057	2.72e-09	FALSE	0.00541039	0.698995	FALSE
ZMYND11	-0.00449412	Not Significant	0.0243488	2.75e-09	FALSE	0.0288429	0.058651	FALSE
GLIPR1	-0.000558	Not Significant	-0.023199	2.78e-09	FALSE	-0.0226414	0.0813158	FALSE
AP2B1	0.0081752	Not Significant	0.0232327	2.87e-09	FALSE	0.0150575	0.283677	FALSE
SVEP1	0.0126133	Not Significant	-0.0128311	2.9e-09	FALSE	-0.0254444	0.00359208	FALSE
TRIR	-0.0163851	Not Significant	0.0229744	2.94e-09	FALSE	0.0393595	0.00815566	FALSE
CEBPG	-0.00376263	Not Significant	0.0249874	2.95e-09	FALSE	0.02875	0.0692188	FALSE
TMEM134	0.0229985	Not Significant	0.0237183	3e-09	FALSE	0.00072	0.963269	FALSE
APOBR	0.0105572	Not Significant	-0.0180261	3.25e-09	FALSE	-0.0285833	0.00733548	FALSE
PSMA6	-0.00645455	Not Significant	0.0255906	3.29e-09	FALSE	0.0320452	0.0379559	FALSE
CRLF2	0.0120438	Not Significant	-0.0213162	3.29e-09	FALSE	-0.0333599	0.00648431	FALSE
RHBDF2	0.00959936	Not Significant	-0.0201108	3.34e-09	FALSE	-0.0297102	0.0116805	FALSE
GSAP	0.00572521	Not Significant	-0.0225749	3.37e-09	FALSE	-0.0283001	0.033533	FALSE
AA467197	0.0162993	Not Significant	-0.0236191	3.45e-09	FALSE	-0.0399184	0.00871839	FALSE
OLFM1	0.0066245	Not Significant	-0.0200911	3.51e-09	FALSE	-0.0267156	0.0150987	FALSE
PPIB	-0.0245115	Not Significant	0.0248921	3.53e-09	FALSE	0.0494037	0.00122583	FALSE
PARVA	0.00105255	Not Significant	0.024995	3.6e-09	FALSE	0.0239425	0.12934	FALSE
SERP1	0.0068025	Not Significant	0.0244413	3.67e-09	FALSE	0.0176388	0.261777	FALSE
ELOC	0.00695681	Not Significant	0.02495	3.7e-09	FALSE	0.0179932	0.25269	FALSE
CCDC88B	0.0161567	Not Significant	-0.0181248	3.8e-09	FALSE	-0.0342815	0.00107445	FALSE
ERG28	-0.00981336	Not Significant	0.0226549	3.8e-09	FALSE	0.0324682	0.0153766	FALSE
MYBL2	0.0343863	Not Significant	0.0254425	3.81e-09	FALSE	-0.00894378	0.584914	FALSE
GBP9	0.0102547	Not Significant	-0.0248405	3.87e-09	FALSE	-0.0350952	0.015366	FALSE
UBTF	0.00605044	Not Significant	0.0248026	3.94e-09	FALSE	0.0187521	0.227699	FALSE
PSME4	-0.0109671	Not Significant	0.0248422	3.95e-09	FALSE	0.0358093	0.0189813	FALSE
FCGRT	0.035194	Not Significant	-0.021544	4e-09	FALSE	-0.0567379	2.62e-06	FALSE
UBQLN1	-0.0254835	Not Significant	0.0250929	4.08e-09	FALSE	0.0505764	0.00145624	FALSE
CTNND1	-0.0252985	Not Significant	-0.0217733	4.11e-09	FALSE	0.00352522	0.778511	FALSE
FAM222B	0.00696956	Not Significant	-0.0201305	4.16e-09	FALSE	-0.0271001	0.0175942	FALSE
TMEM9	-0.00558158	Not Significant	0.0237398	4.16e-09	FALSE	0.0293214	0.0516004	FALSE
LSM5	-0.0146221	Not Significant	0.0245018	4.22e-09	FALSE	0.0391239	0.0114986	FALSE
PARP1	-0.0340498	Not Significant	0.0250266	4.3e-09	FALSE	0.0590764	0.000185	FALSE
PHC2	0.0207518	Not Significant	0.0252775	4.32e-09	FALSE	0.0045257	0.779939	FALSE
STOM	-0.00548303	Not Significant	-0.0196706	4.37e-09	FALSE	-0.0141876	0.194955	FALSE
AIMP2	-0.00342121	Not Significant	0.0231822	4.39e-09	FALSE	0.0266034	0.0674887	FALSE
ACYP2	-0.00563663	Not Significant	-0.0198106	4.39e-09	FALSE	-0.014174	0.187539	FALSE
TRIP12	-0.022598	Not Significant	0.0249419	4.43e-09	FALSE	0.0475399	0.00296285	FALSE
GUK1	0.00946104	Not Significant	0.0250371	4.69e-09	FALSE	0.015576	0.322766	FALSE
CTSO	-0.00408607	Not Significant	-0.0232713	4.71e-09	FALSE	-0.0191852	0.126334	FALSE
EFNA1	-0.0285667	Not Significant	-0.0208059	4.77e-09	FALSE	0.00776078	0.512023	FALSE
MAGOH	0.00984451	Not Significant	0.0235435	4.78e-09	FALSE	0.013699	0.364654	FALSE
GAS1	0.00587019	Not Significant	0.0252005	4.8e-09	FALSE	0.0193303	0.189649	FALSE
DDX31	-0.00124346	Not Significant	-0.0200934	4.82e-09	FALSE	-0.0188499	0.102477	FALSE
ACACA	-0.0200994	Not Significant	0.0241341	4.84e-09	FALSE	0.0442335	0.00325299	FALSE
TTLL5	-0.0240606	Not Significant	-0.0214967	4.86e-09	FALSE	0.00256387	0.834641	FALSE
DTX3L	-0.00484156	Not Significant	-0.0239136	4.9e-09	FALSE	-0.0190721	0.168787	FALSE
YWHAH	0.0291409	Not Significant	0.0229146	5.1e-09	FALSE	-0.00622626	0.679074	FALSE
MTFR1	-0.000488	Not Significant	0.0230565	5.17e-09	FALSE	0.0235444	0.0914967	FALSE
HERC6	0.00639732	Not Significant	-0.0232871	5.41e-09	FALSE	-0.0296845	0.0259786	FALSE
WDR18	-0.012541	Not Significant	0.0236261	5.86e-09	FALSE	0.0361671	0.0158351	FALSE
BRD2	-0.0279999	Not Significant	0.0242673	5.91e-09	FALSE	0.0522672	0.000512	FALSE
SLC29A3	-0.0104891	Not Significant	-0.0217821	5.94e-09	FALSE	-0.011293	0.364876	FALSE
CHPF	0.0179573	Not Significant	0.0228007	6.08e-09	FALSE	0.00484335	0.740965	FALSE
CKAP2L	0.00179733	Not Significant	0.0235476	6.23e-09	FALSE	0.0217503	0.13767	FALSE
NCF4	0.032161	Not Significant	-0.0186575	6.5e-09	FALSE	-0.0508185	5.62e-06	FALSE
LUC7L2	-0.019754	Not Significant	0.0234604	6.68e-09	FALSE	0.0432144	0.00447541	FALSE
ABCC1	-0.00590484	Not Significant	0.0248355	6.73e-09	FALSE	0.0307403	0.0584449	FALSE
DEGS1	0.0227637	Not Significant	0.0242937	6.83e-09	FALSE	0.00153	0.920319	FALSE
MET	-0.00796597	Not Significant	0.0228626	6.89e-09	FALSE	0.0308286	0.026438	FALSE
AKR1B3	0.00535211	Not Significant	0.0213741	6.94e-09	FALSE	0.016022	0.234022	FALSE
NDUFC2	-0.0216746	Not Significant	0.0241581	6.99e-09	FALSE	0.0458327	0.00313656	FALSE
TMEM45A	0.0096604	Not Significant	-0.0207028	7.05e-09	FALSE	-0.0303632	0.00266928	FALSE
GAR1	-0.00632075	Not Significant	0.0209056	7.27e-09	FALSE	0.0272264	0.0334428	FALSE
CDK17	0.012684	Not Significant	0.0228168	7.29e-09	FALSE	0.0101328	0.506363	FALSE
ITGB1	-0.00750139	Not Significant	0.0247819	7.41e-09	FALSE	0.0322833	0.0360713	FALSE
RASSF4	0.0163732	Not Significant	-0.0167753	7.52e-09	FALSE	-0.0331485	0.000959	FALSE
LAMC1	-0.0205612	Not Significant	0.0243276	7.54e-09	FALSE	0.0448887	0.00380644	FALSE
ANXA6	0.0176713	Not Significant	-0.0205716	7.65e-09	FALSE	-0.0382429	0.00192137	FALSE
ZUP1	-0.00377256	Not Significant	-0.0203883	7.75e-09	FALSE	-0.0166157	0.158666	FALSE
USP18	0.0215448	Not Significant	-0.0251444	7.8e-09	FALSE	-0.0466892	0.000511	FALSE
USP39	0.0138441	Not Significant	0.0228207	7.83e-09	FALSE	0.00897666	0.536905	FALSE
STK16	0.0140779	Not Significant	0.0219318	8.28e-09	FALSE	0.00785381	0.588044	FALSE
TXNDC11	0.0184716	Not Significant	0.0211724	8.47e-09	FALSE	0.00270076	0.835008	FALSE
TSPAN3	-0.00779654	Not Significant	0.0236455	8.63e-09	FALSE	0.031442	0.0394186	FALSE
TMEM11	0.0230782	Not Significant	0.0233736	8.7e-09	FALSE	0.000295	0.984392	FALSE
MRFAP1	-0.0112208	Not Significant	0.0238944	8.71e-09	FALSE	0.0351152	0.0267411	FALSE
GMFG	0.0194872	Not Significant	-0.0156886	8.74e-09	FALSE	-0.0351758	0.000224	FALSE
SUPV3L1	0.00671516	Not Significant	0.0207455	9.08e-09	FALSE	0.0140304	0.279415	FALSE
DLAT	-0.0106358	Not Significant	0.0242816	9.09e-09	FALSE	0.0349175	0.026355	FALSE
SMG5	0.000434	Not Significant	0.0228101	9.61e-09	FALSE	0.0223757	0.133325	FALSE
YY1	-0.018495	Not Significant	0.0238964	1.03e-08	FALSE	0.0423914	0.00699907	FALSE
PTBP3	-0.015824	Not Significant	0.0237636	1.04e-08	FALSE	0.0395877	0.00963671	FALSE
ADSL	0.0174368	Not Significant	0.0222627	1.04e-08	FALSE	0.00482594	0.73171	FALSE
EIF3B	-0.0221524	Not Significant	0.0247647	1.04e-08	FALSE	0.0469171	0.00282797	FALSE
CDK13	0.013396	Not Significant	0.0232271	1.04e-08	FALSE	0.00983111	0.500494	FALSE
EPOP	-0.0103311	Not Significant	0.020935	1.05e-08	FALSE	0.0312661	0.0167338	FALSE
POLR2A	0.0109439	Not Significant	0.0239116	1.05e-08	FALSE	0.0129678	0.412613	FALSE
DOCK4	0.0202269	Not Significant	-0.0180635	1.08e-08	FALSE	-0.0382905	0.000322	FALSE
DDX3X	-0.00251005	Not Significant	0.0246471	1.08e-08	FALSE	0.0271572	0.0814406	FALSE
VCL	-0.00782688	Not Significant	0.0247919	1.09e-08	FALSE	0.0326187	0.0350977	FALSE
ARL14EP	-0.0077252	Not Significant	0.0225607	1.11e-08	FALSE	0.0302859	0.0294691	FALSE
ESYT2	-0.0278889	Not Significant	0.0241423	1.12e-08	FALSE	0.0520312	0.000839	FALSE
ASPN	0.0107295	Not Significant	-0.0152392	1.13e-08	FALSE	-0.0259687	1.97e-05	FALSE
WNT5A	-0.0223295	Not Significant	0.0247909	1.19e-08	FALSE	0.0471204	0.00534534	FALSE
SBNO1	-0.00184382	Not Significant	0.0234836	1.2e-08	FALSE	0.0253274	0.109702	FALSE
CCDC82	-0.0303524	Not Significant	-0.0206877	1.22e-08	FALSE	0.00966467	0.392935	FALSE
GZMB	0.0308083	Not Significant	-0.0164479	1.24e-08	FALSE	-0.0472563	6.32e-06	FALSE
PPP4C	0.00294867	Not Significant	0.0237136	1.28e-08	FALSE	0.0207649	0.190142	FALSE
ERGIC1	0.0157808	Not Significant	0.0227708	1.3e-08	FALSE	0.00699005	0.640223	FALSE
APRT	0.0201647	Not Significant	0.0212871	1.3e-08	FALSE	0.00112233	0.933982	FALSE
SEC14L1	-0.0220268	Not Significant	-0.0221042	1.33e-08	FALSE	-7.74e-05	0.995196	FALSE
SERTAD4	0.00229665	Not Significant	0.0264961	1.37e-08	FALSE	0.0241994	0.119942	FALSE
LDB1	0.0035658	Not Significant	0.0218171	1.38e-08	FALSE	0.0182513	0.215587	FALSE
TOMM6	-0.0287811	Not Significant	0.0237947	1.4e-08	FALSE	0.0525758	0.000798	FALSE
OSR1	-0.00467084	Not Significant	0.0219968	1.41e-08	FALSE	0.0266676	0.0348192	FALSE
TDG	-0.00831997	Not Significant	0.0211138	1.43e-08	FALSE	0.0294338	0.0314156	FALSE
VDAC2	-0.000981	Not Significant	0.0240901	1.43e-08	FALSE	0.0250711	0.108769	FALSE
GALK2	-0.0188934	Not Significant	-0.0205567	1.44e-08	FALSE	-0.00166325	0.890258	FALSE
ID3	-0.0115555	Not Significant	-0.0188167	1.49e-08	FALSE	-0.00726115	0.534394	FALSE
XRN2	-0.0057357	Not Significant	0.0238477	1.52e-08	FALSE	0.0295834	0.0584228	FALSE
DOCK1	0.0116544	Not Significant	0.0225488	1.53e-08	FALSE	0.0108944	0.448498	FALSE
EMD	-0.00929085	Not Significant	0.0232902	1.54e-08	FALSE	0.0325811	0.0351667	FALSE
TXNL4A	-0.0309442	Not Significant	0.0249132	1.57e-08	FALSE	0.0558574	0.000572	FALSE
NOMO1	0.000432	Not Significant	0.0219774	1.59e-08	FALSE	0.021545	0.131077	FALSE
SLC31A2	0.000367	Not Significant	-0.020256	1.59e-08	FALSE	-0.020623	0.101302	FALSE
LPCAT4	0.00971739	Not Significant	0.0204945	1.62e-08	FALSE	0.0107771	0.398421	FALSE
MAPK1IP1L	0.0280796	Not Significant	0.0237636	1.67e-08	FALSE	-0.00431599	0.785569	FALSE
MTA2	-0.00291837	Not Significant	0.023731	1.76e-08	FALSE	0.0266493	0.0888923	FALSE
SIRT2	-0.0233863	Not Significant	-0.0211078	1.78e-08	FALSE	0.00227854	0.855861	FALSE
HPF1	-0.0103363	Not Significant	0.0235577	1.79e-08	FALSE	0.0338939	0.0307994	FALSE
ATXN7L1	0.00702711	Not Significant	-0.0181758	1.81e-08	FALSE	-0.0252029	0.0195433	FALSE
ERO1L	-0.0187146	Not Significant	0.0332523	1.91e-08	FALSE	0.0519669	0.00341101	FALSE
CRIPT	-0.0194085	Not Significant	-0.0212565	1.92e-08	FALSE	-0.00184803	0.882936	FALSE
PRF1	0.0283955	Not Significant	-0.0144505	1.94e-08	FALSE	-0.042846	2.28e-05	FALSE
F830016B08RIK	0.0185791	Not Significant	-0.015054	1.95e-08	FALSE	-0.0336331	0.000175	FALSE
TMEM179B	-0.023207	Not Significant	-0.0207407	1.98e-08	FALSE	0.00246626	0.844043	FALSE
IGSF6	0.0178753	Not Significant	-0.0174401	1.99e-08	FALSE	-0.0353154	0.000893	FALSE
TMEM70	-0.0250195	Not Significant	0.0223077	1.99e-08	FALSE	0.0473272	0.000893	FALSE
AGPAT3	0.0166326	Not Significant	0.0236163	2.01e-08	FALSE	0.00698372	0.667802	FALSE
RXRA	-0.00355673	Not Significant	-0.020599	2.04e-08	FALSE	-0.0170423	0.156035	FALSE
TMEFF1	-0.00988514	Not Significant	-0.021612	2.11e-08	FALSE	-0.0117269	0.336275	FALSE
CTTN	-0.0105657	Not Significant	0.022842	2.16e-08	FALSE	0.0334077	0.0305809	FALSE
SREBF1	0.0146263	Not Significant	0.0228414	2.16e-08	FALSE	0.0082151	0.586877	FALSE
RBM25	0.0288002	Not Significant	0.02346	2.17e-08	FALSE	-0.00534029	0.737913	FALSE
SP110	0.0319768	Not Significant	-0.0209877	2.2e-08	FALSE	-0.0529645	4.53e-05	FALSE
PURA	-0.00265125	Not Significant	0.0230592	2.22e-08	FALSE	0.0257105	0.0963555	FALSE
TIFAB	0.014759	Not Significant	-0.0179769	2.24e-08	FALSE	-0.0327359	0.00345556	FALSE
PINK1	-0.00759678	Not Significant	-0.0182036	2.24e-08	FALSE	-0.0106069	0.292081	FALSE
OSTM1	0.00262961	Not Significant	-0.0209987	2.33e-08	FALSE	-0.0236283	0.0583217	FALSE
MCM9	-0.00632431	Not Significant	-0.0189788	2.4e-08	FALSE	-0.0126545	0.262651	FALSE
SLK	0.0200319	Not Significant	0.0229125	2.45e-08	FALSE	0.00288063	0.854778	FALSE
DLGAP5	-0.000165	Not Significant	0.0222528	2.5e-08	FALSE	0.022418	0.13127	FALSE
LUC7L3	-0.0166221	Not Significant	0.0229346	2.51e-08	FALSE	0.0395567	0.0103066	FALSE
SMO	-0.00212585	Not Significant	0.0218463	2.52e-08	FALSE	0.0239722	0.0873001	FALSE
POM121	0.00333396	Not Significant	0.0227296	2.53e-08	FALSE	0.0193956	0.220195	FALSE
GRB10	0.0320869	Not Significant	0.0225616	2.55e-08	FALSE	-0.0095253	0.524649	FALSE
NOTCH1	0.00398124	Not Significant	-0.0193117	2.57e-08	FALSE	-0.0232929	0.0518675	FALSE
ERP44	0.0106328	Not Significant	0.023077	2.59e-08	FALSE	0.0124441	0.415107	FALSE
EGR1	0.00103768	Not Significant	-0.0199944	2.63e-08	FALSE	-0.0210321	0.119402	FALSE
TGIF1	-0.0125949	Not Significant	0.0224965	2.67e-08	FALSE	0.0350914	0.0190477	FALSE
GNPTG	-0.0072006	Not Significant	-0.0207229	2.67e-08	FALSE	-0.0135223	0.268582	FALSE
TBCA	-0.00854331	Not Significant	0.0232069	2.74e-08	FALSE	0.0317502	0.0415058	FALSE
HMG20B	0.00248525	Not Significant	0.0227272	2.75e-08	FALSE	0.020242	0.167015	FALSE
LAMTOR1	0.00499994	Not Significant	0.0209806	2.75e-08	FALSE	0.0159806	0.238711	FALSE
CD248	0.0158249	Not Significant	-0.0171423	2.75e-08	FALSE	-0.0329672	0.00123467	FALSE
PFDN5	-0.00014	Not Significant	0.0237896	2.75e-08	FALSE	0.0239297	0.117735	FALSE
HSPH1	-0.0271908	Not Significant	0.0264622	2.78e-08	FALSE	0.053653	0.000878	FALSE
ATP6V1E1	0.00360737	Not Significant	0.0227871	2.81e-08	FALSE	0.0191797	0.2214	FALSE
IFIT3B	0.0221825	Not Significant	-0.0222819	2.83e-08	FALSE	-0.0444644	0.000457	FALSE
VCP	-0.0122006	Not Significant	0.0244961	2.87e-08	FALSE	0.0366967	0.0195734	FALSE
GTF2B	-0.00815788	Not Significant	-0.017524	2.93e-08	FALSE	-0.00936616	0.362536	FALSE
TRIM12A	2.21e-05	Not Significant	-0.0180617	3.19e-08	FALSE	-0.0180839	0.069702	FALSE
PIAS2	-0.00166379	Not Significant	0.0215663	3.19e-08	FALSE	0.0232301	0.103625	FALSE
HPS3	-0.023762	Not Significant	-0.0195463	3.26e-08	FALSE	0.00421567	0.707288	FALSE
LPIN2	-0.00791745	Not Significant	-0.0181634	3.28e-08	FALSE	-0.010246	0.354644	FALSE
EMC7	-0.000881	Not Significant	0.0222874	3.34e-08	FALSE	0.023168	0.123871	FALSE
NQO2	-0.00353252	Not Significant	-0.0203505	3.39e-08	FALSE	-0.016818	0.17434	FALSE
KTN1	-0.014027	Not Significant	0.0234586	3.43e-08	FALSE	0.0374857	0.0154766	FALSE
PLTP	0.0321893	Not Significant	-0.0181704	3.51e-08	FALSE	-0.0503597	3.82e-05	FALSE
GLOD4	-0.0112928	Not Significant	0.0221567	3.55e-08	FALSE	0.0334495	0.025066	FALSE
RAB2A	0.0107686	Not Significant	0.021674	3.56e-08	FALSE	0.0109053	0.449228	FALSE
ACTN4	0.00316873	Not Significant	0.0235741	3.65e-08	FALSE	0.0204053	0.186387	FALSE
BPTF	-0.00841531	Not Significant	0.0229995	3.68e-08	FALSE	0.0314149	0.0508641	FALSE
SNX12	-0.0148389	Not Significant	0.0219599	3.71e-08	FALSE	0.0367988	0.0138595	FALSE
OST4	0.0136396	Not Significant	0.022269	3.71e-08	FALSE	0.00862943	0.574988	FALSE
PRCP	0.0347189	Not Significant	-0.0205779	3.84e-08	FALSE	-0.0552968	2.07e-05	FALSE
FKBP8	0.030921	Not Significant	0.022936	3.91e-08	FALSE	-0.00798493	0.61845	FALSE
MAP2K2	-0.013472	Not Significant	0.0219794	3.95e-08	FALSE	0.0354514	0.0180672	FALSE
ZSCAN26	-0.00430855	Not Significant	-0.0197641	4.05e-08	FALSE	-0.0154556	0.207095	FALSE
BIRC5	-0.0264087	Not Significant	0.0234111	4.22e-08	FALSE	0.0498198	0.0016205	FALSE
DENR	0.00869665	Not Significant	0.0235327	4.33e-08	FALSE	0.014836	0.351026	FALSE
PSMD2	-0.00254446	Not Significant	0.0228078	4.41e-08	FALSE	0.0253523	0.104475	FALSE
TRA2B	0.00781573	Not Significant	0.023624	4.48e-08	FALSE	0.0158083	0.319147	FALSE
ATAD1	0.0151943	Not Significant	0.0225864	4.5e-08	FALSE	0.00739214	0.638632	FALSE
RNPS1	-0.00497325	Not Significant	0.0216399	4.52e-08	FALSE	0.0266132	0.0721947	FALSE
RHEB	-0.010417	Not Significant	0.023138	4.58e-08	FALSE	0.033555	0.0277149	FALSE
DUSP3	0.00888246	Not Significant	0.0227409	4.58e-08	FALSE	0.0138584	0.369487	FALSE
GCAT	-0.0137913	Not Significant	0.0219341	4.67e-08	FALSE	0.0357255	0.0105835	FALSE
NDFIP1	-0.00652134	Not Significant	0.0227711	4.69e-08	FALSE	0.0292924	0.0555252	FALSE
DICER1	-0.00747147	Not Significant	-0.0214451	4.73e-08	FALSE	-0.0139736	0.290635	FALSE
ANLN	-0.00973241	Not Significant	0.0224802	4.77e-08	FALSE	0.0322126	0.0305274	FALSE
NDUFA2	-0.0164431	Not Significant	0.0232585	4.86e-08	FALSE	0.0397016	0.0103136	FALSE
ABCE1	0.001122	Not Significant	0.022502	4.88e-08	FALSE	0.02138	0.162173	FALSE
SNX13	-0.0200464	Not Significant	-0.01801	4.94e-08	FALSE	0.00203639	0.849898	FALSE
H2-DMB1	0.0174484	Not Significant	-0.0209366	5.01e-08	FALSE	-0.0383851	0.00656047	FALSE
AK2	0.0163885	Not Significant	0.023767	5.06e-08	FALSE	0.0073785	0.643957	FALSE
SZRD1	0.0114854	Not Significant	0.0224767	5.08e-08	FALSE	0.0109913	0.47915	FALSE
LMO4	0.0151985	Not Significant	0.0231547	5.13e-08	FALSE	0.0079562	0.607838	FALSE
CIITA	0.00349108	Not Significant	-0.013326	5.17e-08	FALSE	-0.016817	0.0739736	FALSE
METTL9	-0.00586174	Not Significant	0.0215018	5.21e-08	FALSE	0.0273636	0.0567479	FALSE
ZFP106	-0.00400156	Not Significant	0.0224454	5.21e-08	FALSE	0.026447	0.0905313	FALSE
API5	-0.00269384	Not Significant	0.0226712	5.26e-08	FALSE	0.025365	0.0933963	FALSE
CMPK1	-0.0143306	Not Significant	0.019093	5.28e-08	FALSE	0.0334237	0.00850845	FALSE
MICAL2	-0.00413755	Not Significant	0.0208772	5.29e-08	FALSE	0.0250147	0.0796883	FALSE
CTSA	0.0237595	Not Significant	0.0235214	5.31e-08	FALSE	-0.000238	0.987931	FALSE
FKBP9	-0.0114293	Not Significant	0.0198926	5.32e-08	FALSE	0.0313219	0.014627	FALSE
ZFPM2	-0.0112215	Not Significant	0.0223473	5.4e-08	FALSE	0.0335687	0.0232023	FALSE
NUTF2-PS1	-0.0299942	Not Significant	0.0219514	5.48e-08	FALSE	0.0519456	0.000814	FALSE
P4HB	-0.0239257	Not Significant	0.0242912	5.65e-08	FALSE	0.0482169	0.00126956	FALSE
ALDH3B1	0.0162453	Not Significant	-0.0185005	5.67e-08	FALSE	-0.0347458	0.00221525	FALSE
[truncated: 11,227 more rows]
