# Supplementary material for: Spatial genomics reveals cholesterol metabolism as a key factor in colorectal cancer immunotherapy resistance
Source: Front Oncol. 2025 Mar 18;15:1549237. doi: 10.3389/fonc.2025.1549237 (PMC11959564; doi:10.3389/fonc.2025.1549237)
Supplement: Supplementary file 7 [file Table6.xlsx]

## Sheet: TableS5_cholesterol_distance
Symbol	NR-R residual	NR-R Difference is Signifcant	Coefficient_nr	pvalue_nr	IsSignificant_nr	Coefficient_r	pvalue_r	IsSignificant_r
GZMF	0.128589	Significant	0.137586	1.16767e-70	TRUE	0.00899709	0.270097	FALSE
GZMG	0.124143	Significant	0.1344	7.88943e-66	TRUE	0.0102571	0.241303	FALSE
HMGA1	0.106324	Significant	0.117986	3.12282e-61	TRUE	0.0116626	0.106637	FALSE
TXN1	0.0921455	Significant	0.126302	3.4869e-79	TRUE	0.034157	4.58418e-09	FALSE
HIST1H3C	0.0910713	Significant	0.0710328	3.17008e-26	TRUE	-0.0200385	0.00404506	FALSE
HSPD1	0.0878642	Significant	0.0887178	1.32193e-43	TRUE	0.000853584	0.903514	FALSE
EIF5A	0.0860082	Significant	0.111626	6.84571e-61	TRUE	0.0256179	5.70306e-05	FALSE
NCL	0.0844423	Significant	0.100558	6.93356e-54	TRUE	0.0161152	0.0173528	FALSE
PSAT1	0.083043	Significant	0.0672255	2.49991e-25	TRUE	-0.0158175	0.0315409	FALSE
HIST1H1A	0.0804194	Significant	0.0684467	8.02495e-23	TRUE	-0.0119726	0.120617	FALSE
HIST1H2BJ	0.0796781	Significant	0.060115	7.29593e-19	TRUE	-0.0195631	0.00638832	FALSE
C1QC	0.0792005	Significant	0.0549755	2.30284e-13	TRUE	-0.024225	0.00626216	FALSE
MIF	0.0789185	Significant	0.121225	1.81041e-54	TRUE	0.0423067	1.80156e-09	TRUE
PABPC1	0.0788968	Significant	0.0858168	1.70831e-32	TRUE	0.00692	0.273649	FALSE
PA2G4	0.0784602	Significant	0.100325	1.40929e-50	TRUE	0.0218646	0.00185303	FALSE
HIST1H3E	0.077156	Significant	0.0624431	7.15221e-21	TRUE	-0.0147129	0.0427663	FALSE
RRM2	0.0762906	Significant	0.0970743	3.76413e-50	TRUE	0.0207838	0.0049305	FALSE
RACK1	0.0742283	Significant	0.108526	1.63149e-46	TRUE	0.0342979	1.19339e-09	FALSE
C1QA	0.0731125	Significant	0.0270721	0.000415157	FALSE	-0.0460403	3.8287e-07	TRUE
GZMC	0.0728644	Significant	0.0807881	1.14843e-25	TRUE	0.00792374	0.32164	FALSE
ACTG1	0.0727453	Significant	0.149269	9.77506e-67	TRUE	0.0765241	4.65922e-33	TRUE
TNFRSF12A	0.0720922	Significant	0.0918672	4.47387e-50	TRUE	0.0197751	0.00708228	FALSE
HSP90AB1	0.0719914	Significant	0.0762554	2.19362e-28	TRUE	0.00426398	0.468481	FALSE
SLC25A3	0.0718015	Significant	0.107437	6.89815e-49	TRUE	0.035635	2.65821e-09	TRUE
HIST2H2AC	0.0717748	Significant	0.0690846	3.10648e-26	TRUE	-0.00269026	0.714851	FALSE
CTSL	0.071459	Significant	0.138419	1.08409e-60	TRUE	0.0669605	2.3743e-22	TRUE
HIST4H4	0.0709247	Significant	0.0626105	1.00483e-22	TRUE	-0.00831417	0.262247	FALSE
ACTB	0.0702724	Significant	0.154762	6.05667e-85	TRUE	0.0844898	2.55667e-42	TRUE
DUT	0.0698438	Significant	0.0874971	1.26703e-42	TRUE	0.0176533	0.0144764	FALSE
EEF1A1	0.069008	Significant	0.0937342	1.07416e-39	TRUE	0.0247261	1.40653e-06	FALSE
SQSTM1	0.0687321	Significant	0.128832	2.41085e-69	TRUE	0.0600997	1.06596e-17	TRUE
CCL7	0.0683182	Significant	0.0636454	1.98191e-18	TRUE	-0.00467283	0.565904	FALSE
GATM	0.0681384	Significant	0.0383823	1.02123e-10	FALSE	-0.029756	9.17401e-06	FALSE
SHMT2	0.0680739	Significant	0.0793884	3.3738e-34	TRUE	0.0113145	0.116069	FALSE
NPM1	0.0679409	Significant	0.0867185	2.07234e-41	TRUE	0.0187776	0.00293958	FALSE
ATP5H	0.067752	Significant	0.0848226	4.40107e-42	TRUE	0.0170705	0.00968968	FALSE
CDK1	0.0676209	Significant	0.0978851	8.66974e-49	TRUE	0.0302642	1.9916e-05	FALSE
CFL1	0.0670614	Significant	0.10301	6.52748e-57	TRUE	0.0359483	1.25718e-10	TRUE
EEF1G	0.0667195	Significant	0.0866431	3.24251e-44	TRUE	0.0199235	0.00131928	FALSE
ENO1	0.0666422	Significant	0.116877	1.99881e-50	TRUE	0.0502346	3.21338e-13	TRUE
ZFP622	0.0660893	Significant	0.0625766	6.8582e-27	TRUE	-0.00351267	0.6005	FALSE
FAU	0.0660666	Significant	0.133622	1.18797e-63	TRUE	0.0675555	7.26734e-29	TRUE
PHB2	0.0657553	Significant	0.0862852	2.36503e-46	TRUE	0.02053	0.00238789	FALSE
HIST1H1C	0.0655935	Significant	0.0607457	3.83959e-18	TRUE	-0.00484783	0.444184	FALSE
H3F3B	0.0653855	Significant	0.0824581	2.1002e-42	TRUE	0.0170726	0.00468075	FALSE
SLC7A5	0.0648404	Significant	0.047672	1.83732e-14	FALSE	-0.0171684	0.0179085	FALSE
HSPA9	0.0643713	Significant	0.0982098	1.52423e-52	TRUE	0.0338385	5.7565e-07	FALSE
MYC	0.0640454	Significant	0.0647877	2.4209e-24	TRUE	0.000742259	0.918486	FALSE
ANP32B	0.0639955	Significant	0.0651884	2.68528e-27	TRUE	0.00119289	0.839349	FALSE
ANKRD1	0.0634265	Significant	0.0563767	1.7468e-20	TRUE	-0.00704977	0.29312	FALSE
SERBP1	0.0633254	Significant	0.0589364	1.72639e-25	TRUE	-0.00438902	0.455504	FALSE
NOP56	0.0631042	Significant	0.0710895	3.27071e-31	TRUE	0.00798537	0.256027	FALSE
MYBBP1A	0.0629619	Significant	0.0724642	2.83151e-34	TRUE	0.00950228	0.167229	FALSE
RHOX5	0.0627095	Significant	0.0106144	0.0711777	FALSE	-0.0520952	3.51201e-14	TRUE
NOP58	0.0627053	Significant	0.0690286	4.3339e-30	TRUE	0.0063233	0.375668	FALSE
NAP1L1	0.0626753	Significant	0.050178	4.31408e-19	FALSE	-0.0124973	0.0426907	FALSE
TM4SF1	0.062544	Significant	0.0612578	5.00271e-25	TRUE	-0.00128625	0.848214	FALSE
HIST1H2BB	0.0621003	Significant	0.0590955	2.62169e-20	TRUE	-0.00300475	0.654247	FALSE
CD52	0.0616861	Significant	0.0591039	5.07856e-18	TRUE	-0.0025822	0.746483	FALSE
C1QB	0.0613641	Significant	0.0498541	7.48676e-12	FALSE	-0.01151	0.175555	FALSE
DNAJA1	0.0610362	Significant	0.0493519	3.13223e-16	FALSE	-0.0116843	0.0781303	FALSE
CNBP	0.0606121	Significant	0.0693406	2.37453e-36	TRUE	0.00872851	0.121128	FALSE
C1QBP	0.0603801	Significant	0.0664645	1.06888e-27	TRUE	0.00608436	0.372294	FALSE
PTMA	0.0600527	Significant	0.0997066	6.35672e-57	TRUE	0.0396539	2.38188e-11	TRUE
ATP5K	0.059912	Significant	0.0669796	1.47883e-29	TRUE	0.00706759	0.278057	FALSE
PLK2	0.0591794	Significant	0.0551592	8.24845e-18	TRUE	-0.00402018	0.58332	FALSE
DDX21	0.059104	Significant	0.0648937	7.04482e-28	TRUE	0.00578969	0.395863	FALSE
EIF2S2	0.0590813	Significant	0.0581063	8.68978e-23	TRUE	-0.000975027	0.880497	FALSE
PGK1	0.0586243	Significant	0.0910943	8.92654e-31	TRUE	0.03247	2.42216e-05	FALSE
SRSF1	0.0585031	Significant	0.0536876	5.07366e-19	TRUE	-0.00481549	0.481027	FALSE
CCND1	0.058415	Significant	0.0821513	1.56067e-36	TRUE	0.0237363	0.00110441	FALSE
CCL12	0.0578658	Significant	0.0511642	1.45085e-15	TRUE	-0.00670169	0.324018	FALSE
JUN	0.0575643	Significant	0.0751327	1.3503e-35	TRUE	0.0175684	0.00921843	FALSE
EIF4G1	0.0561916	Significant	0.0722943	1.75774e-33	TRUE	0.0161027	0.0122661	FALSE
STRAP	0.0558496	Significant	0.0919296	2.58748e-47	TRUE	0.03608	2.33701e-07	TRUE
YWHAQ	0.0558111	Significant	0.0637905	1.28005e-29	TRUE	0.00797943	0.183137	FALSE
HIST1H2BK	0.0557466	Significant	0.0315041	1.16301e-06	FALSE	-0.0242425	0.000592737	FALSE
HNRNPA0	0.0556682	Significant	0.0791102	1.99242e-42	TRUE	0.023442	7.56099e-05	FALSE
YRDC	0.0550969	Significant	0.0417955	1.65454e-13	FALSE	-0.0133014	0.0536063	FALSE
HNRNPA1	0.0550416	Significant	0.0478121	1.20386e-15	FALSE	-0.00722957	0.265586	FALSE
IL1RL1	0.0548012	Significant	0.0685572	4.59146e-22	TRUE	0.013756	0.0932278	FALSE
TOMM5	0.0547496	Significant	0.0439703	3.45505e-14	FALSE	-0.0107793	0.110054	FALSE
EIF3E	0.0545885	Significant	0.0759109	1.54355e-35	TRUE	0.0213223	0.000377761	FALSE
EIF4A1	0.0545098	Significant	0.0683277	9.09836e-29	TRUE	0.0138179	0.033171	FALSE
CXCL10	0.0543064	Significant	0.0965538	1.76852e-29	TRUE	0.0422474	4.99487e-06	FALSE
EIF6	0.0542454	Significant	0.0549254	6.60446e-23	TRUE	0.000680045	0.915963	FALSE
HNRNPU	0.0542067	Significant	0.0777448	9.06075e-41	TRUE	0.0235381	0.000296238	FALSE
TPT1	0.0537429	Significant	0.0954206	2.33983e-45	TRUE	0.0416777	2.63053e-17	TRUE
NME1	0.0535446	Significant	0.0483079	1.26511e-16	FALSE	-0.00523664	0.442298	FALSE
FOSL1	0.0532357	Significant	0.0731732	1.39929e-31	TRUE	0.0199375	0.00623881	FALSE
DDX5	0.0532259	Significant	0.0892892	7.98788e-46	TRUE	0.0360633	1.67186e-07	TRUE
CCT8	0.0532135	Significant	0.0432123	3.45879e-14	FALSE	-0.0100012	0.125095	FALSE
GLRX5	0.0530658	Significant	0.0418272	2.11935e-12	FALSE	-0.0112386	0.111354	FALSE
GSTO1	0.0530518	Significant	0.0611158	7.11359e-27	TRUE	0.00806394	0.246633	FALSE
FADS1	0.0530508	Significant	0.00372577	0.539963	FALSE	-0.0493251	2.80025e-13	TRUE
ERH	0.0528172	Significant	0.0669625	5.24985e-29	TRUE	0.0141453	0.0312931	FALSE
BANF1	0.0526484	Significant	0.0560213	1.8143e-21	TRUE	0.00337287	0.60554	FALSE
TCP1	0.0525705	Significant	0.0575057	4.0375e-24	TRUE	0.00493515	0.41321	FALSE
NOLC1	0.0524838	Significant	0.0365056	3.21581e-09	FALSE	-0.0159782	0.0230612	FALSE
EIF3A	0.0516735	Significant	0.0377461	1.98505e-11	FALSE	-0.0139274	0.034298	FALSE
CANX	0.0516723	Significant	0.0490381	1.07167e-19	FALSE	-0.00263415	0.632503	FALSE
DUSP9	0.0515417	Significant	0.00966357	0.122511	FALSE	-0.0418782	9.03421e-09	TRUE
NPM3	0.0511524	Significant	0.0303126	1.17377e-07	FALSE	-0.0208399	0.00206349	FALSE
HSPA5	0.0508184	Significant	0.0900432	7.67328e-48	TRUE	0.0392248	2.97428e-11	TRUE
MTHFD2	0.050349	Significant	0.0258841	1.68443e-05	FALSE	-0.0244649	0.000455372	FALSE
ENO1B	0.0501723	Significant	0.0726813	1.83385e-29	TRUE	0.0225091	0.00105686	FALSE
CCT6A	0.0499795	Significant	0.0621914	1.26252e-26	TRUE	0.0122119	0.0704321	FALSE
TPI1	0.0499551	Significant	0.0753314	1.63834e-25	TRUE	0.0253764	0.000112009	FALSE
TMSB4X	0.0499331	Significant	0.0895184	6.82508e-32	TRUE	0.0395853	2.53112e-08	TRUE
GRINA	-0.0299026	Significant	0.0640642	2.77463e-27	TRUE	0.0939668	3.04558e-36	TRUE
SET	0.0498961	Significant	0.0398713	2.09566e-11	FALSE	-0.0100248	0.141831	FALSE
NOP2	0.0495401	Significant	0.0379959	9.28223e-12	FALSE	-0.0115442	0.0847655	FALSE
OAZ1	0.0492997	Significant	0.0852674	7.83528e-40	TRUE	0.0359678	1.17066e-08	TRUE
VIM	0.0490823	Significant	0.105735	3.75936e-39	TRUE	0.0566532	3.77602e-21	TRUE
SF3B6	0.0489999	Significant	0.0464636	2.51757e-18	FALSE	-0.00253624	0.681603	FALSE
PGAM1	0.0489655	Significant	0.0658335	1.68463e-20	TRUE	0.0168679	0.0108475	FALSE
POLR1D	0.0488895	Significant	0.0709574	6.31769e-32	TRUE	0.0220679	0.000481905	FALSE
MS4A7	0.048626	Significant	0.0527461	1.60777e-18	TRUE	0.00412013	0.578263	FALSE
HIST1H4H	0.0485253	Significant	0.0342828	2.3254e-08	FALSE	-0.0142426	0.0443122	FALSE
SNRPF	0.048403	Significant	0.0672449	1.41707e-27	TRUE	0.0188419	0.00741578	FALSE
DKC1	0.0482603	Significant	0.0278937	3.98888e-06	FALSE	-0.0203666	0.00445219	FALSE
LSM4	0.0479488	Significant	0.0481494	9.44537e-19	FALSE	0.000200634	0.974532	FALSE
COX6C	0.0477712	Significant	0.0383835	6.79595e-11	FALSE	-0.00938764	0.131129	FALSE
NEK7	0.0476559	Significant	0.03906	3.38655e-12	FALSE	-0.0085959	0.17496	FALSE
RSL1D1	0.0476207	Significant	0.0681135	2.58361e-32	TRUE	0.0204928	0.00187555	FALSE
EIF3I	0.0475941	Significant	0.0499055	3.16448e-18	FALSE	0.00231144	0.715977	FALSE
YWHAZ	0.0475899	Significant	0.0550345	3.75865e-19	TRUE	0.00744463	0.181068	FALSE
HIST1H1B	0.0475357	Significant	0.0356497	6.22819e-11	FALSE	-0.011886	0.0587707	FALSE
CLNS1A	0.0474679	Significant	0.0356517	1.48465e-10	FALSE	-0.0118162	0.0754029	FALSE
SNU13	0.0470941	Significant	0.0576243	1.86683e-22	TRUE	0.0105301	0.127752	FALSE
TUBB5	0.0470119	Significant	0.0818592	2.78186e-39	TRUE	0.0348473	2.13452e-10	TRUE
SUMO2	0.0469846	Significant	0.0498847	1.01051e-18	FALSE	0.00290005	0.632387	FALSE
PFDN4	0.0467662	Significant	0.0568446	1.3049e-23	TRUE	0.0100784	0.133905	FALSE
TOMM20	0.0467425	Significant	0.0266283	1.34617e-06	FALSE	-0.0201142	0.00103881	FALSE
ARPP19	0.0464387	Significant	0.0556573	9.61385e-23	TRUE	0.00921865	0.162877	FALSE
B2M	0.0464078	Significant	0.106708	4.78704e-53	TRUE	0.0603007	1.74863e-38	TRUE
RBM3	0.0462536	Significant	0.0601802	4.73753e-28	TRUE	0.0139265	0.0150365	FALSE
CYC1	0.0461604	Significant	0.0690411	2.29013e-29	TRUE	0.0228806	0.000587081	FALSE
HIST1H3A	0.0461372	Significant	0.0205677	0.000397322	FALSE	-0.0255695	0.00023895	FALSE
COX8A	0.0460932	Significant	0.0722645	4.27304e-36	TRUE	0.0261713	2.80407e-05	FALSE
GARS	0.0460391	Significant	0.0424689	2.03056e-13	FALSE	-0.00357025	0.579654	FALSE
PMF1	0.0458586	Significant	0.028739	6.72736e-08	FALSE	-0.0171196	0.00741598	FALSE
YBX3	0.045777	Significant	0.0909389	1.11202e-45	TRUE	0.0451619	2.49372e-11	TRUE
RCC1	0.0456163	Significant	0.0392156	1.86237e-12	FALSE	-0.00640078	0.330044	FALSE
TXN2	0.045616	Significant	0.0495001	7.11495e-18	FALSE	0.00388412	0.542249	FALSE
TOP2A	0.0454048	Significant	0.0612053	1.56885e-22	TRUE	0.0158005	0.0209415	FALSE
YWHAG	0.0453013	Significant	0.0702182	4.87313e-34	TRUE	0.0249169	7.98189e-05	FALSE
RSAD2	0.0452846	Significant	0.054245	6.93497e-12	TRUE	0.00896044	0.258511	FALSE
NACA	0.0452432	Significant	0.0642804	1.59179e-29	TRUE	0.0190371	0.00143294	FALSE
ALYREF	0.0451648	Significant	0.0364649	9.11012e-11	FALSE	-0.00869991	0.170233	FALSE
HIST1H1D	0.0451441	Significant	0.0387061	1.07425e-09	FALSE	-0.00643793	0.333308	FALSE
HPRT	0.0451427	Significant	0.0400875	9.38336e-13	FALSE	-0.00505514	0.440508	FALSE
PPP1R14B	0.0449294	Significant	0.0506894	7.54506e-17	TRUE	0.00575993	0.389138	FALSE
SLAMF9	0.0449117	Significant	0.0312788	4.84297e-09	FALSE	-0.0136329	0.0137049	FALSE
ATP5B	0.0449102	Significant	0.0610699	2.95253e-24	TRUE	0.0161597	0.0120822	FALSE
ETF1	0.044824	Significant	0.0457742	1.01334e-15	FALSE	0.000950176	0.887072	FALSE
LGALS1	0.0447855	Significant	0.0636221	1.13741e-20	TRUE	0.0188365	0.00253006	FALSE
CD44	0.0447292	Significant	0.0711477	1.54889e-34	TRUE	0.0264185	1.67568e-05	FALSE
NARS	0.0447249	Significant	0.0439474	1.756e-15	FALSE	-0.000777486	0.90221	FALSE
SRM	0.0445045	Significant	0.0535777	2.85387e-18	TRUE	0.00907318	0.207466	FALSE
ASNS	0.0444528	Significant	0.0231378	8.9099e-05	FALSE	-0.021315	0.00254607	FALSE
ALDOA	0.0441714	Significant	0.114803	2.73136e-43	TRUE	0.0706313	1.80742e-24	TRUE
SF1	0.0441139	Significant	0.0522644	4.13359e-21	TRUE	0.00815057	0.211154	FALSE
MYO10	0.0439949	Significant	0.073282	6.14123e-35	TRUE	0.0292871	6.42958e-06	FALSE
NAA50	0.0437636	Significant	0.0590284	5.25721e-25	TRUE	0.0152648	0.0170323	FALSE
FCER1G	0.0436553	Significant	0.0443254	5.24524e-11	FALSE	0.000670058	0.930494	FALSE
IFRD1	0.0436226	Significant	0.0339046	5.05388e-09	FALSE	-0.00971796	0.148495	FALSE
SEC61G	0.0434985	Significant	0.0695295	1.10488e-29	TRUE	0.026031	8.2427e-05	FALSE
EEF1D	0.0434384	Significant	0.0460371	3.70172e-16	FALSE	0.00259862	0.691169	FALSE
PSMD8	0.0432344	Significant	0.0456552	3.86561e-16	FALSE	0.00242086	0.712796	FALSE
TES	0.0432158	Significant	0.0530365	7.14322e-19	TRUE	0.00982062	0.14692	FALSE
ACLY	0.0431741	Significant	0.0193254	0.00102558	FALSE	-0.0238488	0.000442435	FALSE
CCNA2	0.0430316	Significant	0.047766	4.99257e-15	FALSE	0.00473442	0.483974	FALSE
CCT2	0.0429879	Significant	0.0444184	1.20586e-15	FALSE	0.00143048	0.820961	FALSE
TMPO	0.0429502	Significant	0.0657655	5.1237e-28	TRUE	0.0228154	0.000859828	FALSE
SLC25A39	0.0429292	Significant	0.0498483	3.84305e-19	FALSE	0.00691913	0.276569	FALSE
AHNAK	0.0428037	Significant	0.0551886	1.82566e-19	TRUE	0.0123849	0.0393967	FALSE
CD72	0.0426881	Significant	0.0395379	1.60723e-10	FALSE	-0.00315022	0.643493	FALSE
SLC16A3	0.0423773	Significant	0.0523965	9.11219e-16	TRUE	0.0100192	0.153877	FALSE
SNRPC	0.0422771	Significant	0.0446192	1.42171e-16	FALSE	0.00234212	0.716745	FALSE
HIST1H4F	0.0422241	Significant	0.0411367	1.85483e-12	FALSE	-0.00108745	0.878218	FALSE
NDUFA4	0.0421562	Significant	0.0314484	1.284e-07	FALSE	-0.0107078	0.0976618	FALSE
CEBPB	-0.0332327	Significant	0.0517605	2.93658e-17	TRUE	0.0849932	8.83394e-33	TRUE
HNRNPD	0.042107	Significant	0.0235838	3.80176e-05	FALSE	-0.0185233	0.00300149	FALSE
GOT2	0.0420189	Significant	0.0369311	4.18862e-11	FALSE	-0.00508781	0.442205	FALSE
EEF2	0.0419806	Significant	0.111596	1.40509e-43	TRUE	0.0696156	2.61767e-24	TRUE
KPNB1	0.0419722	Significant	0.0552523	1.70084e-23	TRUE	0.0132801	0.030743	FALSE
MYL12A	0.0419706	Significant	0.095602	4.19459e-52	TRUE	0.0536314	3.69078e-16	TRUE
HSP90AA1	0.041936	Significant	0.0261463	4.25911e-06	FALSE	-0.0157897	0.0154252	FALSE
HSPE1	0.0418984	Significant	0.0897422	1.47333e-46	TRUE	0.0478438	6.89741e-13	TRUE
TOMM6	0.0418412	Significant	0.0521767	8.04314e-21	TRUE	0.0103355	0.116454	FALSE
H2AFZ	0.0416961	Significant	0.0650939	2.15195e-27	TRUE	0.0233978	0.000199152	FALSE
FADS2	0.041664	Significant	-0.0336057	5.11207e-09	FALSE	-0.0752697	4.28498e-34	TRUE
CCT5	0.0415655	Significant	0.0492822	1.28001e-17	FALSE	0.00771664	0.211511	FALSE
COL1A2	-0.0961416	Significant	-0.0518699	1.51494e-06	TRUE	0.0442717	0.00123357	FALSE
COL6A2	-0.0550713	Significant	-0.0542477	2.67882e-10	TRUE	0.000823591	0.926782	FALSE
COL6A1	-0.0517413	Significant	-0.0601113	8.13411e-13	TRUE	-0.00836991	0.33869	FALSE
HSD17B12	0.0415436	Significant	0.0257715	2.64204e-06	FALSE	-0.015772	0.0170396	FALSE
NSUN2	0.0415267	Significant	0.0374783	3.07398e-11	FALSE	-0.00404842	0.54148	FALSE
CREB3L1	-0.0486369	Significant	-0.0425705	6.7835e-20	FALSE	0.00606637	0.212996	FALSE
CLDN12	0.0414489	Significant	0.0379107	1.88215e-11	FALSE	-0.00353817	0.596652	FALSE
PSPH	0.0414335	Significant	0.0359021	1.50363e-10	FALSE	-0.00553143	0.407688	FALSE
SNRPE	0.0412816	Significant	0.03783	3.68984e-11	FALSE	-0.00345154	0.583409	FALSE
FASN	0.0410537	Significant	0.0036628	0.543151	FALSE	-0.0373909	1.31281e-07	TRUE
LGALS3	0.0409075	Significant	0.137167	1.88347e-64	TRUE	0.0962597	9.64392e-44	TRUE
FKBP1A	0.0407129	Significant	0.0770652	3.79044e-36	TRUE	0.0363524	3.23222e-09	TRUE
BRIX1	0.0405165	Significant	0.0144621	0.0120127	FALSE	-0.0260544	0.000117039	FALSE
S100A10	0.0405067	Significant	0.0726446	3.67944e-34	TRUE	0.0321378	2.00135e-06	FALSE
CPXM1	-0.0558529	Significant	-0.0476926	1.96575e-18	FALSE	0.00816027	0.196473	FALSE
SFPQ	0.0404127	Significant	0.0535797	4.66681e-21	TRUE	0.013167	0.0279689	FALSE
HIST1H2AN	0.0403849	Significant	0.0110327	0.0823068	FALSE	-0.0293522	5.9796e-05	FALSE
ANXA3	0.0400247	Significant	0.0605442	4.46357e-25	TRUE	0.0205196	0.00266762	FALSE
ESD	0.0398791	Significant	0.0894786	9.75374e-46	TRUE	0.0495995	1.74323e-12	TRUE
PTPN2	0.0398637	Significant	0.0440893	1.2311e-16	FALSE	0.00422552	0.492466	FALSE
MAK16	0.0398636	Significant	0.0310572	9.37848e-09	FALSE	-0.00880641	0.185263	FALSE
GNB1	0.0398054	Significant	0.0599561	7.83782e-27	TRUE	0.0201507	0.000466189	FALSE
RCC2	0.0397743	Significant	0.0543004	8.59278e-21	TRUE	0.0145261	0.0263692	FALSE
SPRY1	-0.0350912	Significant	-0.034621	5.1249e-17	FALSE	0.000470205	0.910412	FALSE
LPGAT1	0.039749	Significant	0.0414837	2.44225e-14	FALSE	0.00173469	0.792431	FALSE
SOX9	0.0396613	Significant	0.0399977	3.04522e-11	FALSE	0.000336398	0.961268	FALSE
NRP1	-0.0459229	Significant	-0.0370686	8.4224e-17	FALSE	0.00885434	0.0306994	FALSE
CHKA	0.0395181	Significant	0.027577	1.49778e-07	FALSE	-0.0119411	0.0480135	FALSE
NUP37	0.0394962	Significant	0.0278292	1.25764e-07	FALSE	-0.0116669	0.0593229	FALSE
PPIG	0.0393702	Significant	0.0327692	2.3378e-09	FALSE	-0.00660107	0.319658	FALSE
JPT1	0.0392972	Significant	0.0155218	0.00755662	FALSE	-0.0237753	0.000319968	FALSE
DROSHA	0.0392896	Significant	0.0420774	3.90038e-14	FALSE	0.00278773	0.676681	FALSE
RARS	0.0391412	Significant	0.0479795	2.06295e-16	FALSE	0.00883823	0.194233	FALSE
LY6E	0.039104	Significant	0.0866994	5.572e-38	TRUE	0.0475954	2.02265e-13	TRUE
SYNCRIP	0.0390887	Significant	0.0559092	1.88584e-21	TRUE	0.0168205	0.0101321	FALSE
CALM2	0.0390563	Significant	0.068964	2.33592e-33	TRUE	0.0299077	3.4488e-06	FALSE
SEC16B	-0.0325933	Significant	-0.0426611	4.99584e-16	FALSE	-0.0100678	0.0659538	FALSE
GPI1	0.0388236	Significant	0.111767	1.94492e-36	TRUE	0.0729438	3.11575e-21	TRUE
WNT7B	0.0388184	Significant	0.0178547	0.00265938	FALSE	-0.0209637	0.00307987	FALSE
TCEA1	0.0387851	Significant	0.0507248	1.94648e-19	TRUE	0.0119397	0.0714473	FALSE
PRF1	0.0387836	Significant	0.052764	1.88209e-37	TRUE	0.0139804	0.00671139	FALSE
PROS1	-0.0450516	Significant	-0.0384503	7.05731e-16	FALSE	0.00660133	0.202283	FALSE
IDH1	-0.0342189	Significant	-0.0349827	7.56444e-16	FALSE	-0.000763724	0.8606	FALSE
ATP5MD	0.0387514	Significant	0.0364932	3.16708e-11	FALSE	-0.00225828	0.729561	FALSE
CD248	-0.0528196	Significant	-0.0369218	1.05797e-15	FALSE	0.0158978	0.00283203	FALSE
HIST1H1E	0.0386636	Significant	0.0255305	4.39973e-05	FALSE	-0.0131332	0.0489357	FALSE
WDR43	0.0385625	Significant	0.041643	1.95056e-13	FALSE	0.00308047	0.647044	FALSE
SERPING1	-0.0383855	Significant	-0.0421358	1.2832e-15	FALSE	-0.00375032	0.544424	FALSE
POM121	0.0384624	Significant	0.0297721	6.08555e-08	FALSE	-0.00869037	0.18487	FALSE
MARK4	-0.0366602	Significant	-0.0381666	2.40247e-15	FALSE	-0.00150632	0.754654	FALSE
ABCE1	0.0383584	Significant	0.0250657	4.15757e-06	FALSE	-0.0132927	0.0425017	FALSE
LAMA4	-0.0763151	Significant	-0.0426723	3.76682e-15	FALSE	0.0336428	6.94998e-11	FALSE
MMP3	-0.0616109	Significant	-0.0490622	4.02701e-15	FALSE	0.0125486	0.0455087	FALSE
CXCL9	0.0383523	Significant	0.0141872	0.0614531	FALSE	-0.0241651	0.00652673	FALSE
EPRS	0.0382216	Significant	0.0286223	2.36507e-07	FALSE	-0.00959936	0.131859	FALSE
CDCA8	0.0381932	Significant	0.0234212	4.56097e-05	FALSE	-0.014772	0.0302198	FALSE
ACP1	0.0379763	Significant	0.039795	7.78036e-14	FALSE	0.00181866	0.778719	FALSE
EIF1A	0.0379494	Significant	0.0370801	2.59457e-11	FALSE	-0.000869301	0.892987	FALSE
CCR5	0.0378885	Significant	0.0283323	1.40624e-06	FALSE	-0.00955612	0.193066	FALSE
AATF	0.0378261	Significant	0.03461	1.59113e-11	FALSE	-0.00321609	0.552436	FALSE
EIF3D	0.037766	Significant	0.0481214	1.57931e-17	FALSE	0.0103554	0.12088	FALSE
RRAS2	0.0376418	Significant	0.00712304	0.204948	FALSE	-0.0305188	3.9297e-06	FALSE
PDAP1	0.0375426	Significant	0.0387738	3.00298e-12	FALSE	0.00123117	0.845242	FALSE
NUDC	0.0375361	Significant	0.0432723	1.18423e-14	FALSE	0.0057362	0.370239	FALSE
THBS3	-0.0457431	Significant	-0.0348839	2.75392e-14	FALSE	0.0108591	0.0176323	FALSE
EIF3L	0.0374751	Significant	0.0523303	3.62635e-20	TRUE	0.0148552	0.0261734	FALSE
MTA2	0.0373854	Significant	0.0266181	1.71742e-06	FALSE	-0.0107673	0.104353	FALSE
GNL2	0.0373121	Significant	0.00970463	0.0705663	FALSE	-0.0276075	1.99479e-05	FALSE
EIF5	0.0371427	Significant	0.0496751	8.21776e-19	FALSE	0.0125324	0.0380452	FALSE
CYB5R1	0.0371252	Significant	0.0642673	4.14004e-25	TRUE	0.0271421	0.000153614	FALSE
FBXO33	-0.0317039	Significant	-0.0347491	7.166e-14	FALSE	-0.00304516	0.518509	FALSE
MYBL2	0.0371169	Significant	0.0253796	8.71587e-06	FALSE	-0.0117372	0.0912971	FALSE
SH3BGRL3	0.0371133	Significant	0.083193	5.8769e-48	TRUE	0.0460796	7.89392e-13	TRUE
NGF	0.0370963	Significant	0.0212901	0.000393016	FALSE	-0.0158062	0.0277127	FALSE
PHGDH	0.0369727	Significant	0.0417653	5.119e-13	FALSE	0.00479259	0.472639	FALSE
CFDP1	0.0369301	Significant	0.0464139	6.74163e-16	FALSE	0.00948378	0.149751	FALSE
MTAP	0.0368563	Significant	0.0134809	0.0192729	FALSE	-0.0233754	0.000405133	FALSE
TMSB10	0.0368468	Significant	0.0865416	5.04944e-50	TRUE	0.0496949	3.43222e-21	TRUE
EIF4G2	0.0368252	Significant	0.0350437	8.736e-12	FALSE	-0.00178151	0.731768	FALSE
FXYD5	0.0367844	Significant	0.0700762	5.22356e-34	TRUE	0.0332918	7.34903e-07	FALSE
GPX3	-0.0510597	Significant	-0.04101	2.16774e-13	FALSE	0.0100497	0.148649	FALSE
DDX27	0.036651	Significant	0.0295567	2.24638e-07	FALSE	-0.00709429	0.300178	FALSE
NRAS	0.0365927	Significant	0.0252346	3.78843e-06	FALSE	-0.0113581	0.0805057	FALSE
PLPP2	0.0365623	Significant	0.0340148	4.90226e-10	FALSE	-0.00254749	0.697818	FALSE
KARS	0.0365588	Significant	0.0299551	5.60215e-08	FALSE	-0.00660373	0.317056	FALSE
MED10	0.0364924	Significant	0.0327475	1.01131e-10	FALSE	-0.00374486	0.504285	FALSE
UCK2	0.0364409	Significant	0.0367711	7.09221e-11	FALSE	0.000330215	0.961254	FALSE
IMPDH2	0.03632	Significant	0.0455502	8.3519e-15	FALSE	0.00923026	0.167317	FALSE
SNTB1	-0.0386754	Significant	-0.0321138	8.46161e-13	FALSE	0.00656156	0.0909402	FALSE
DEK	0.0363105	Significant	0.0433206	6.24671e-14	FALSE	0.00701011	0.265737	FALSE
AXL	0.0362679	Significant	0.0634147	2.0727e-28	TRUE	0.0271468	9.98391e-06	FALSE
NCAPD2	0.0362254	Significant	0.0402123	7.93189e-13	FALSE	0.00398691	0.547372	FALSE
GAS6	-0.0396233	Significant	-0.0296794	1.70163e-12	FALSE	0.00994394	0.0457506	FALSE
NME2	0.0362161	Significant	0.0669759	2.15956e-30	TRUE	0.0307599	2.54586e-06	FALSE
ATF4	0.036136	Significant	0.0528717	2.14364e-20	TRUE	0.0167356	0.00582407	FALSE
FTH1	0.0360924	Significant	0.16359	1.86425e-91	TRUE	0.127497	7.35255e-52	TRUE
FTSJ3	0.036019	Significant	0.0166318	0.00154633	FALSE	-0.0193872	0.00144388	FALSE
INSIG1	0.0360082	Significant	-0.00237129	0.61442	FALSE	-0.0383795	9.79115e-15	TRUE
UQCRH	0.0359638	Significant	0.0327461	2.6112e-08	FALSE	-0.00321763	0.623252	FALSE
EPHA2	0.0358951	Significant	0.0413846	1.28051e-12	FALSE	0.00548948	0.427066	FALSE
HNRNPM	0.0358172	Significant	0.0514265	5.08358e-19	TRUE	0.0156093	0.0117089	FALSE
ATP2A2	0.0357592	Significant	0.0316193	4.82664e-09	FALSE	-0.00413992	0.504799	FALSE
EIF4EBP1	0.035688	Significant	0.0533262	4.99146e-20	TRUE	0.0176382	0.00637651	FALSE
RHOJ	-0.0410826	Significant	-0.0331709	1.0399e-11	FALSE	0.00791162	0.12546	FALSE
BRK1	0.0356743	Significant	0.0232421	9.39616e-06	FALSE	-0.0124322	0.0535671	FALSE
PFDN2	0.0356629	Significant	0.0539925	1.34287e-21	TRUE	0.0183296	0.00479785	FALSE
MME	-0.0382899	Significant	-0.0335634	1.20905e-11	FALSE	0.00472642	0.139309	FALSE
BTAF1	0.0356225	Significant	0.0124443	0.020884	FALSE	-0.0231782	8.16216e-05	FALSE
SCD2	0.0356079	Significant	-0.0331212	2.27471e-05	FALSE	-0.0687291	2.45615e-18	TRUE
TIMM13	0.0355401	Significant	0.0606934	1.14605e-25	TRUE	0.0251533	0.000125922	FALSE
UBE2M	0.0355276	Significant	0.053602	4.58316e-21	TRUE	0.0180744	0.00280551	FALSE
PSMB8	0.035404	Significant	0.0594213	2.46346e-23	TRUE	0.0240173	1.81029e-05	FALSE
SDC4	0.0353964	Significant	0.0710567	2.24331e-27	TRUE	0.0356603	1.59632e-07	TRUE
PDGFRB	-0.0490687	Significant	-0.0328402	2.93666e-11	FALSE	0.0162285	0.00143033	FALSE
PSMD3	0.035344	Significant	0.0442759	1.41133e-14	FALSE	0.00893191	0.173429	FALSE
PSMD7	0.0353282	Significant	0.0309068	3.24295e-08	FALSE	-0.00442148	0.489673	FALSE
LSM7	0.035319	Significant	0.0179954	0.00168367	FALSE	-0.0173236	0.0113849	FALSE
FTL1	0.0352621	Significant	0.111312	2.57869e-68	TRUE	0.0760497	2.74116e-44	TRUE
PRRG1	-0.030936	Significant	-0.028168	3.71807e-11	FALSE	0.00276796	0.516269	FALSE
EBNA1BP2	0.0352058	Significant	0.0408698	3.3943e-12	FALSE	0.00566395	0.402859	FALSE
FCGRT	-0.0346524	Significant	-0.0333345	4.77507e-11	FALSE	0.00131786	0.812152	FALSE
CAVIN2	-0.0450906	Significant	-0.0345757	5.12597e-11	FALSE	0.0105149	0.0461929	FALSE
EIF3H	0.0351373	Significant	0.0494954	6.72286e-17	FALSE	0.0143581	0.02281	FALSE
COX4I1	0.035076	Significant	0.0554894	7.98414e-23	TRUE	0.0204134	0.000699649	FALSE
FKBP14	-0.0346279	Significant	-0.0269012	6.15201e-11	FALSE	0.00772667	0.0597025	FALSE
PPA1	0.0350201	Significant	0.0306805	7.98058e-07	FALSE	-0.00433967	0.538579	FALSE
IRS1	0.0350101	Significant	0.00636405	0.221464	FALSE	-0.028646	2.45075e-06	FALSE
CITED2	0.0349156	Significant	0.0255959	2.48199e-06	FALSE	-0.00931972	0.0841593	FALSE
ADAMTSL3	-0.0314515	Significant	-0.0314654	7.15166e-11	FALSE	-1.38919e-05	0.997721	FALSE
PHC2	0.0349026	Significant	0.0150003	0.00719527	FALSE	-0.0199022	0.00190965	FALSE
CDH5	-0.0574199	Significant	-0.0342154	8.21622e-11	FALSE	0.0232045	1.9003e-05	FALSE
NXN	-0.0331871	Significant	-0.0297239	8.86142e-11	FALSE	0.00346313	0.479108	FALSE
DCTN3	0.0347622	Significant	0.0481923	1.10278e-17	FALSE	0.0134301	0.0403257	FALSE
DBP	-0.0330901	Significant	-0.0277568	9.38788e-11	FALSE	0.00533323	0.190487	FALSE
COX5A	0.034757	Significant	0.0572205	2.96757e-23	TRUE	0.0224635	0.000360706	FALSE
GADD45A	0.0347494	Significant	0.0599179	3.0627e-20	TRUE	0.0251686	0.000279231	FALSE
ADAM19	-0.0319638	Significant	-0.0302243	1.26567e-10	FALSE	0.00173952	0.746037	FALSE
ID3	-0.0404135	Significant	-0.0287621	1.43599e-10	FALSE	0.0116514	0.0170965	FALSE
UBAP2	0.0346755	Significant	0.0335459	1.80034e-10	FALSE	-0.00112953	0.855158	FALSE
PTPMT1	0.0346579	Significant	0.0253986	4.67087e-06	FALSE	-0.00925934	0.161596	FALSE
PLD4	0.0346218	Significant	0.0102168	0.11767	FALSE	-0.024405	0.0014825	FALSE
CCT7	0.0346073	Significant	0.0234256	2.25722e-05	FALSE	-0.0111817	0.0894347	FALSE
PRKD1	-0.031238	Significant	-0.0313401	1.70196e-10	FALSE	-0.000102062	0.98285	FALSE
TNC	-0.0825899	Significant	-0.0493411	1.75424e-10	FALSE	0.0332488	8.72471e-05	FALSE
NECTIN2	-0.0366701	Significant	-0.0278992	1.75787e-10	FALSE	0.00877082	0.0482376	FALSE
OTUB1	0.034537	Significant	0.0407479	2.34653e-13	FALSE	0.00621095	0.34959	FALSE
POLR2E	0.0345141	Significant	0.0422588	8.63595e-14	FALSE	0.00774475	0.242416	FALSE
SARS	0.0344235	Significant	0.0516717	2.86684e-18	TRUE	0.0172482	0.00876375	FALSE
SPARCL1	-0.0453245	Significant	-0.0291331	2.96902e-10	FALSE	0.0161914	0.00086187	FALSE
UQCR10	0.0344159	Significant	0.0523417	4.52586e-18	TRUE	0.0179258	0.00568308	FALSE
COL12A1	-0.0608596	Significant	-0.0323505	3.23735e-10	FALSE	0.0285091	2.05499e-06	FALSE
NID1	-0.063933	Significant	-0.0323882	3.61139e-10	FALSE	0.0315448	8.01976e-09	FALSE
HMOX1	-0.0398008	Significant	0.0448791	3.99484e-10	FALSE	0.0846799	4.09052e-30	TRUE
NDUFS8	0.0343966	Significant	0.0181388	0.00128077	FALSE	-0.0162578	0.010481	FALSE
HES1	-0.0314444	Significant	-0.0286129	5.08319e-10	FALSE	0.00283151	0.551504	FALSE
MED21	0.0343675	Significant	0.0183755	0.00055378	FALSE	-0.015992	0.00841126	FALSE
SOX12	0.0342864	Significant	0.0276059	6.22498e-07	FALSE	-0.00668049	0.297096	FALSE
PIP4K2A	-0.0333054	Significant	-0.02912	7.37092e-10	FALSE	0.00418545	0.416026	FALSE
PTP4A3	-0.0478871	Significant	-0.0328695	9.72186e-10	FALSE	0.0150176	0.00919288	FALSE
MTHFD1L	0.0341926	Significant	0.0477789	5.40906e-17	FALSE	0.0135864	0.0421905	FALSE
AK6	0.0341923	Significant	0.0245058	5.49708e-06	FALSE	-0.00968655	0.12461	FALSE
NDUFB7	0.0341737	Significant	0.0406847	8.2817e-14	FALSE	0.00651102	0.307719	FALSE
NID2	-0.0576908	Significant	-0.0285898	1.76045e-09	FALSE	0.029101	3.04772e-09	FALSE
GHITM	0.0341677	Significant	0.0720031	3.95e-35	TRUE	0.0378354	7.38215e-09	TRUE
CSNK1D	0.0341269	Significant	0.054098	1.90215e-21	TRUE	0.019971	0.00220277	FALSE
IFT122	-0.0386047	Significant	-0.0265673	2.72247e-09	FALSE	0.0120374	0.00797682	FALSE
CSGALNACT1	-0.0365007	Significant	-0.0281427	3.1361e-09	FALSE	0.00835798	0.102076	FALSE
LDLR	0.0340739	Significant	-0.00406053	0.385687	FALSE	-0.0381344	1.2154e-13	TRUE
MICALL2	-0.0338456	Significant	-0.03127	3.34527e-09	FALSE	0.00257558	0.647079	FALSE
LOXL1	-0.0509668	Significant	-0.0282361	3.53154e-09	FALSE	0.0227307	4.05513e-06	FALSE
S100A6	0.0340688	Significant	0.0112217	0.111973	FALSE	-0.0228471	0.000160172	FALSE
GANAB	0.0340311	Significant	0.0301608	8.88148e-08	FALSE	-0.00387029	0.543419	FALSE
UBE2S	0.0340252	Significant	0.0309341	3.52241e-08	FALSE	-0.00309113	0.642352	FALSE
SORBS3	-0.0320463	Significant	-0.0288182	4.72772e-09	FALSE	0.00322812	0.519578	FALSE
GLS	0.0340189	Significant	0.0395515	6.00692e-13	FALSE	0.0055326	0.392286	FALSE
ATIC	0.0339902	Significant	0.0373893	1.60047e-11	FALSE	0.0033991	0.609905	FALSE
METAP2	0.0339867	Significant	0.0428591	1.30799e-14	FALSE	0.00887236	0.16234	FALSE
NUP85	0.0339515	Significant	0.0437572	2.14794e-14	FALSE	0.00980572	0.150578	FALSE
HCFC1	0.0339411	Significant	0.040582	2.35908e-14	FALSE	0.0066409	0.289572	FALSE
IL11RA1	-0.0328125	Significant	-0.0237858	6.773e-09	FALSE	0.00902678	0.0502994	FALSE
F13A1	-0.0437653	Significant	-0.0260157	7.64589e-09	FALSE	0.0177495	0.000131366	FALSE
PCYT1A	-0.0320415	Significant	-0.026407	9.35353e-09	FALSE	0.00563448	0.230531	FALSE
ME2	0.0338639	Significant	0.023414	3.09491e-05	FALSE	-0.0104498	0.0986809	FALSE
MXD4	-0.0308691	Significant	-0.0237838	9.41699e-09	FALSE	0.00708528	0.0734961	FALSE
FAF1	0.0338619	Significant	0.0170266	0.00127384	FALSE	-0.0168354	0.00740094	FALSE
SPON1	-0.0401877	Significant	-0.0227457	1.18801e-08	FALSE	0.017442	5.20277e-05	FALSE
CILP	-0.0514531	Significant	-0.0447383	1.24145e-08	FALSE	0.0067148	0.3787	FALSE
KALRN	-0.0321661	Significant	-0.0236354	1.42362e-08	FALSE	0.00853075	0.0506987	FALSE
ADCK2	-0.0305713	Significant	-0.0243271	1.50638e-08	FALSE	0.00624422	0.159395	FALSE
RNF11	0.0337363	Significant	0.0382413	3.20478e-12	FALSE	0.00450502	0.493044	FALSE
WDR83OS	0.0336936	Significant	0.024604	1.89861e-06	FALSE	-0.00908951	0.123533	FALSE
ATP11B	-0.0365276	Significant	-0.0248943	1.95784e-08	FALSE	0.0116333	0.012259	FALSE
BCAT1	0.0336786	Significant	0.00574903	0.340277	FALSE	-0.0279296	6.59497e-05	FALSE
BTBD2	-0.0308242	Significant	-0.0264947	2.4245e-08	FALSE	0.00432952	0.387124	FALSE
SGK1	0.0336009	Significant	0.0540109	2.75727e-21	TRUE	0.02041	0.00210152	FALSE
EIF1AD	0.03357	Significant	0.00744218	0.191596	FALSE	-0.0261278	5.52787e-05	FALSE
DENND1A	-0.0335719	Significant	-0.0258653	3.12506e-08	FALSE	0.0077067	0.110543	FALSE
PLEKHG2	-0.0328017	Significant	-0.0261355	3.15255e-08	FALSE	0.00666616	0.175826	FALSE
IARS	0.0335465	Significant	0.0447227	2.63681e-15	FALSE	0.0111762	0.0972929	FALSE
SLC36A4	-0.0315227	Significant	-0.0258937	3.33394e-08	FALSE	0.00562906	0.242032	FALSE
XYLT2	-0.03255	Significant	-0.0270158	3.51018e-08	FALSE	0.00553426	0.260673	FALSE
EMP1	0.0335216	Significant	0.0928765	6.44625e-46	TRUE	0.059355	2.16681e-18	TRUE
FBH1	-0.0321556	Significant	-0.0263631	3.80705e-08	FALSE	0.00579244	0.239891	FALSE
TIMP3	-0.0401745	Significant	-0.0278789	3.82103e-08	FALSE	0.0122956	0.026397	FALSE
COX7A2L	0.0335017	Significant	0.033155	3.94583e-09	FALSE	-0.00034667	0.957179	FALSE
0610030E20RIK	-0.0313065	Significant	-0.0268327	4.19116e-08	FALSE	0.00447377	0.387726	FALSE
FLCN	-0.0318787	Significant	-0.0273915	4.23227e-08	FALSE	0.00448721	0.391486	FALSE
PIAS1	-0.0374131	Significant	-0.0250317	4.27814e-08	FALSE	0.0123813	0.00987474	FALSE
SENP2	0.0334865	Significant	0.0315061	1.1676e-09	FALSE	-0.00198031	0.729475	FALSE
VASH1	-0.038945	Significant	-0.0253797	5.00601e-08	FALSE	0.0135653	0.00394596	FALSE
P3H2	-0.0326688	Significant	-0.0254865	5.24562e-08	FALSE	0.00718228	0.132667	FALSE
MRC2	-0.0381317	Significant	-0.0280415	5.5685e-08	FALSE	0.0100902	0.0720638	FALSE
GART	0.0334481	Significant	0.0244275	1.8955e-05	FALSE	-0.00902064	0.185954	FALSE
HMGN1	0.0333339	Significant	0.0473918	2.69829e-16	FALSE	0.0140579	0.0362501	FALSE
GDA	-0.0310122	Significant	-0.0229947	6.53162e-08	FALSE	0.00801751	0.126051	FALSE
BZW2	0.0333018	Significant	0.0279696	2.49824e-06	FALSE	-0.00533223	0.438229	FALSE
CORO7	-0.0396559	Significant	-0.0258622	6.93923e-08	FALSE	0.0137937	0.00683956	FALSE
EIF1AX	0.0332524	Significant	0.0310036	1.60245e-08	FALSE	-0.00224879	0.731968	FALSE
RUFY2	-0.0341985	Significant	-0.0230926	7.91802e-08	FALSE	0.0111059	0.00901174	FALSE
GRIPAP1	-0.0298522	Significant	-0.0238206	8.74173e-08	FALSE	0.00603158	0.202986	FALSE
ERG28	0.0332008	Significant	0.0114965	0.0254244	FALSE	-0.0217042	0.00012774	FALSE
OLFML2B	-0.0359216	Significant	-0.0247797	9.26618e-08	FALSE	0.0111419	0.0127508	FALSE
OSMR	-0.0357232	Significant	-0.0254701	9.94617e-08	FALSE	0.0102531	0.0315727	FALSE
EXOSC3	0.0331734	Significant	0.0214696	8.69551e-05	FALSE	-0.0117038	0.0852098	FALSE
RANBP1	0.0331622	Significant	0.0505728	8.87933e-18	FALSE	0.0174106	0.0091719	FALSE
TPCN2	-0.0339687	Significant	-0.0253064	1.23099e-07	FALSE	0.00866235	0.103782	FALSE
HNRNPA2B1	0.033148	Significant	0.0722162	1.25944e-33	TRUE	0.0390682	3.19013e-09	TRUE
ZFP706	0.03312	Significant	0.0289093	1.55856e-07	FALSE	-0.00421073	0.505379	FALSE
COX5B	0.033111	Significant	0.0573598	5.45477e-24	TRUE	0.0242487	6.79659e-05	FALSE
HIP1	-0.030557	Significant	-0.0226566	1.54972e-07	FALSE	0.00790036	0.0709151	FALSE
UTP4	0.0330441	Significant	0.0201262	0.000235512	FALSE	-0.012918	0.0407719	FALSE
FBLN2	-0.0732419	Significant	-0.0299386	1.63402e-07	FALSE	0.0433033	7.74616e-11	TRUE
TMEM45A	-0.0437834	Significant	-0.0241825	2.15871e-07	FALSE	0.0196009	2.23128e-06	FALSE
PLCB1	-0.038576	Significant	-0.0233938	2.19806e-07	FALSE	0.0151821	0.000549708	FALSE
ATP5E	0.033036	Significant	0.0493416	1.51273e-21	FALSE	0.0163056	0.0016734	FALSE
FBL	0.0330129	Significant	0.0287698	2.54828e-07	FALSE	-0.00424315	0.52034	FALSE
RAB6B	-0.0403415	Significant	-0.0245274	2.42208e-07	FALSE	0.0158141	0.00128334	FALSE
EIF4B	0.0329421	Significant	0.0593247	1.18725e-23	TRUE	0.0263825	6.37677e-06	FALSE
HIST1H2AG	0.0328985	Significant	0.00284244	0.609394	FALSE	-0.0300561	8.46066e-06	FALSE
SLC19A1	0.0328047	Significant	0.0228092	1.99615e-05	FALSE	-0.00999547	0.112078	FALSE
LMF1	-0.0303264	Significant	-0.0240888	2.71396e-07	FALSE	0.00623762	0.18981	FALSE
PRPF40B	-0.0307607	Significant	-0.0242693	2.81963e-07	FALSE	0.00649137	0.180848	FALSE
JCAD	-0.0321994	Significant	-0.0242056	2.83546e-07	FALSE	0.0079938	0.0920928	FALSE
PRKX	-0.0333161	Significant	-0.0237963	2.92081e-07	FALSE	0.00951979	0.0456286	FALSE
DGKH	-0.0309773	Significant	-0.0256142	4.03361e-07	FALSE	0.00536307	0.267616	FALSE
KMT2C	-0.0367197	Significant	-0.0240376	4.08621e-07	FALSE	0.0126821	0.00983332	FALSE
BRSK1	-0.0305555	Significant	-0.0221879	4.33482e-07	FALSE	0.00836764	0.0708061	FALSE
SRSF6	0.0327783	Significant	0.0525202	3.61375e-20	TRUE	0.0197419	0.00228156	FALSE
COPZ2	-0.0451337	Significant	-0.0275959	4.83195e-07	FALSE	0.0175378	0.00328312	FALSE
ZFC3H1	-0.03051	Significant	-0.0240422	5.5125e-07	FALSE	0.00646781	0.183127	FALSE
PSMB3	0.0327757	Significant	0.0415996	8.18414e-13	FALSE	0.00882395	0.181665	FALSE
PLAGL1	-0.0379546	Significant	-0.0230718	6.85259e-07	FALSE	0.0148827	0.00189898	FALSE
TNS1	-0.0444356	Significant	-0.0247928	7.15155e-07	FALSE	0.0196428	0.000228352	FALSE
COQ10A	-0.0316187	Significant	-0.0232243	7.39034e-07	FALSE	0.00839445	0.0875025	FALSE
PSMB2	0.03275	Significant	0.02841	2.56386e-07	FALSE	-0.00433998	0.473168	FALSE
SHANK3	-0.0372371	Significant	-0.0227383	9.33123e-07	FALSE	0.0144988	0.00274939	FALSE
EDNRB	-0.0298697	Significant	-0.014962	1.00279e-06	FALSE	0.0149077	4.69696e-07	FALSE
LMAN2	0.0325869	Significant	0.0467901	5.91044e-16	FALSE	0.0142032	0.0296034	FALSE
EGFL7	-0.0500001	Significant	-0.0238639	1.13362e-06	FALSE	0.0261361	4.60375e-07	FALSE
NOL9	0.0325105	Significant	0.0377295	9.26883e-13	FALSE	0.00521902	0.408937	FALSE
MMP2	-0.068859	Significant	-0.0314957	1.21172e-06	FALSE	0.0373633	1.46589e-06	TRUE
CTSO	-0.0319738	Significant	-0.0247321	1.22215e-06	FALSE	0.00724164	0.159188	FALSE
GAS7	-0.0358936	Significant	-0.0285933	1.24503e-06	FALSE	0.00730029	0.2334	FALSE
SMG7	0.0324843	Significant	0.0344508	5.33018e-11	FALSE	0.00196642	0.752293	FALSE
SSB	0.0324798	Significant	0.0236216	1.95286e-05	FALSE	-0.00885817	0.166863	FALSE
SUCO	-0.0304173	Significant	-0.0225588	1.4113e-06	FALSE	0.0078585	0.102472	FALSE
BRAP	-0.0323308	Significant	-0.0221501	1.43001e-06	FALSE	0.0101807	0.0311111	FALSE
GPRC5B	-0.0481583	Significant	-0.0225642	1.4693e-06	FALSE	0.0255941	2.12596e-08	FALSE
TRIM12C	-0.0339255	Significant	-0.0222845	1.54268e-06	FALSE	0.0116409	0.0123806	FALSE
SSBP3	-0.032669	Significant	-0.0226978	1.61058e-06	FALSE	0.00997117	0.0468691	FALSE
KIF21B	-0.0346498	Significant	-0.0208215	1.64192e-06	FALSE	0.0138283	0.00198237	FALSE
NUDT21	0.0324492	Significant	0.0161206	0.00145623	FALSE	-0.0163286	0.00575462	FALSE
RARRES2	-0.0331242	Significant	-0.0175791	1.68263e-06	FALSE	0.0155451	0.00370544	FALSE
RIT1	-0.0305855	Significant	-0.0237362	1.6906e-06	FALSE	0.00684931	0.175972	FALSE
H2-Q6	0.0324245	Significant	0.0558315	1.64794e-20	TRUE	0.023407	0.000426868	FALSE
SOD3	-0.0394683	Significant	-0.024681	1.89173e-06	FALSE	0.0147873	0.0169449	FALSE
EEF1E1	0.0324202	Significant	0.0249031	4.31706e-06	FALSE	-0.00751712	0.252332	FALSE
MGP	-0.0424751	Significant	-0.0195584	1.93562e-06	FALSE	0.0229167	3.50526e-09	FALSE
NOTCH1	-0.0316969	Significant	-0.0219519	2.09503e-06	FALSE	0.00974494	0.0492996	FALSE
C3	-0.0329327	Significant	-0.0279897	2.39475e-06	FALSE	0.00494304	0.575356	FALSE
CDK6	0.0324177	Significant	0.0217454	0.000110073	FALSE	-0.0106724	0.116185	FALSE
POLR2F	0.0323614	Significant	0.0530238	1.91827e-18	TRUE	0.0206624	0.00288436	FALSE
PEX19	-0.0302745	Significant	-0.0217741	2.55781e-06	FALSE	0.00850039	0.0744992	FALSE
ACAA2	-0.0319849	Significant	-0.0223426	2.59283e-06	FALSE	0.00964229	0.0569871	FALSE
GALK1	0.0323508	Significant	0.0450765	1.54038e-13	FALSE	0.0127257	0.0612662	FALSE
GTPBP4	0.0323026	Significant	0.0301838	3.88158e-08	FALSE	-0.00211878	0.746342	FALSE
TSKU	-0.0309868	Significant	-0.0203293	3.62424e-06	FALSE	0.0106575	0.0130073	FALSE
HPSE	-0.0394169	Significant	-0.0193126	3.66043e-06	FALSE	0.0201042	4.63931e-06	FALSE
UTP18	0.0322915	Significant	0.0263528	1.64579e-06	FALSE	-0.00593867	0.368544	FALSE
NREP	-0.0491284	Significant	-0.0240304	3.79052e-06	FALSE	0.025098	5.18629e-09	FALSE
RNF213	0.0322716	Significant	0.0604546	1.64954e-20	TRUE	0.0281829	5.03235e-05	FALSE
ABRAXAS2	-0.033426	Significant	-0.0204117	3.98903e-06	FALSE	0.0130143	0.00272949	FALSE
TBC1D4	-0.0350233	Significant	-0.0204812	4.08801e-06	FALSE	0.0145421	0.00169626	FALSE
IL1B	-0.0373061	Significant	-0.0243946	4.09581e-06	FALSE	0.0129115	0.0468411	FALSE
IGFBP3	-0.0563119	Significant	-0.0419036	4.13437e-06	FALSE	0.0144084	0.104561	FALSE
ANP32E	0.0322518	Significant	0.0189372	0.00109563	FALSE	-0.0133147	0.045526	FALSE
COL15A1	-0.0554712	Significant	-0.0211464	4.16041e-06	FALSE	0.0343247	1.88327e-10	FALSE
TRA2A	0.0321849	Significant	0.0515358	2.83141e-19	TRUE	0.0193509	0.00369963	FALSE
RAB8A	0.0321164	Significant	0.0199318	0.000225977	FALSE	-0.0121846	0.0618571	FALSE
VCAN	-0.0598279	Significant	-0.029347	4.42703e-06	FALSE	0.030481	2.42819e-05	FALSE
TUBB2A	-0.0315305	Significant	-0.0223386	4.60098e-06	FALSE	0.0091919	0.0653889	FALSE
DBI	0.0320449	Significant	-0.0209838	0.000674758	FALSE	-0.0530287	3.51106e-15	TRUE
LRRC17	-0.0414164	Significant	-0.0209116	4.89694e-06	FALSE	0.0205048	1.56396e-06	FALSE
CDC42EP5	-0.0296673	Significant	-0.0208601	4.90192e-06	FALSE	0.00880717	0.0459006	FALSE
TTC19	-0.0347856	Significant	-0.0203419	5.2922e-06	FALSE	0.0144437	0.00157412	FALSE
ITPKB	-0.0320738	Significant	-0.0196748	5.37077e-06	FALSE	0.012399	0.00579483	FALSE
NDUFB6	0.0320347	Significant	0.0515196	2.99744e-19	TRUE	0.0194849	0.00279114	FALSE
RHOD	-0.0324278	Significant	-0.0226273	5.56607e-06	FALSE	0.00980049	0.0653991	FALSE
EML1	-0.0365304	Significant	-0.0220857	5.75381e-06	FALSE	0.0144447	0.00468379	FALSE
PAGR1A	-0.0323103	Significant	-0.0215332	6.23869e-06	FALSE	0.0107771	0.0252055	FALSE
SLC25A20	-0.0314467	Significant	-0.0221031	6.56006e-06	FALSE	0.00934358	0.0628796	FALSE
CTSK	-0.0419153	Significant	-0.0182567	6.89011e-06	FALSE	0.0236586	7.8833e-07	FALSE
GASK1B	-0.0323427	Significant	-0.0183787	7.13066e-06	FALSE	0.013964	0.000417839	FALSE
ADAMTS4	-0.0326812	Significant	-0.0190526	8.34469e-06	FALSE	0.0136286	0.00213205	FALSE
H2-D1	0.032028	Significant	0.105743	1.16492e-63	TRUE	0.0737154	3.30551e-35	TRUE
LSM5	0.0319816	Significant	0.0325501	2.39202e-09	FALSE	0.000568498	0.931507	FALSE
TBC1D2B	-0.0326714	Significant	-0.0194991	1.0775e-05	FALSE	0.0131723	0.00517488	FALSE
ARMCX2	-0.0376445	Significant	-0.0206516	1.12953e-05	FALSE	0.0169929	0.000414682	FALSE
LPAR1	-0.0447688	Significant	-0.0210471	1.17006e-05	FALSE	0.0237217	6.75476e-08	FALSE
COL5A1	-0.0340618	Significant	-0.0292369	1.17177e-05	FALSE	0.00482497	0.527681	FALSE
NAB2	-0.0337939	Significant	-0.0224247	1.33891e-05	FALSE	0.0113692	0.0318001	FALSE
BCL9L	-0.0309779	Significant	-0.0216224	1.39546e-05	FALSE	0.00935544	0.0633258	FALSE
ARFGAP3	-0.0409492	Significant	-0.0217079	1.55138e-05	FALSE	0.0192413	0.000236961	FALSE
USP3	-0.0324656	Significant	-0.0207872	1.58574e-05	FALSE	0.0116784	0.0182917	FALSE
THBS1	-0.0624077	Significant	0.0329295	1.59107e-05	FALSE	0.0953372	5.59132e-23	TRUE
SELENOF	0.0319117	Significant	0.0437138	2.0296e-14	FALSE	0.0118021	0.0697985	FALSE
COL1A1	-0.11454	Significant	-0.0506821	1.69195e-05	FALSE	0.0638583	1.81909e-05	FALSE
GATD1	-0.0299661	Significant	-0.0197254	1.787e-05	FALSE	0.0102406	0.033611	FALSE
TMED7	0.0319068	Significant	0.0514707	1.12214e-19	TRUE	0.0195639	0.00251299	FALSE
COL5A2	-0.0751108	Significant	-0.0309961	1.92236e-05	FALSE	0.0441147	1.59792e-06	TRUE
EIF3M	0.0318829	Significant	0.0539636	9.60377e-23	TRUE	0.0220806	0.000399417	FALSE
PSMB7	0.0318762	Significant	0.0328115	3.56854e-09	FALSE	0.000935303	0.8836	FALSE
EEF1B2	0.031874	Significant	0.0447783	1.1495e-18	FALSE	0.0129043	0.00719659	FALSE
CCL8	-0.0567625	Significant	-0.0282723	2.04891e-05	FALSE	0.0284902	0.00712633	FALSE
SRPK1	0.0317945	Significant	0.0188667	0.0006829	FALSE	-0.0129278	0.0497794	FALSE
RAD51	0.0317489	Significant	0.0254126	2.90652e-06	FALSE	-0.00633623	0.332813	FALSE
SNX4	-0.0296685	Significant	-0.0192456	2.46126e-05	FALSE	0.0104229	0.0258525	FALSE
NUAK1	-0.0299894	Significant	-0.0177678	2.95026e-05	FALSE	0.0122215	0.00266131	FALSE
CLTA	0.0317259	Significant	0.0593495	8.71102e-25	TRUE	0.0276236	2.46202e-06	FALSE
CTLA2A	-0.0597015	Significant	-0.0267271	3.30647e-05	FALSE	0.0329744	9.31022e-07	FALSE
RELL1	-0.0509159	Significant	-0.0208844	3.38009e-05	FALSE	0.0300316	5.39486e-08	FALSE
DHRS3	-0.0386713	Significant	-0.0200265	3.38126e-05	FALSE	0.0186448	0.000247932	FALSE
EBF1	-0.0359996	Significant	-0.0181369	3.64246e-05	FALSE	0.0178627	4.56247e-05	FALSE
TNS2	-0.0343819	Significant	-0.0211587	3.67297e-05	FALSE	0.0132232	0.0102243	FALSE
ARHGDIB	0.0317185	Significant	0.038411	7.27338e-10	FALSE	0.00669246	0.399744	FALSE
RCN3	-0.0440336	Significant	-0.0240311	3.84938e-05	FALSE	0.0200024	0.00371197	FALSE
HERC1	-0.0297254	Significant	-0.0203604	4.23775e-05	FALSE	0.00936497	0.0839367	FALSE
CD93	-0.0471491	Significant	-0.0238132	4.31566e-05	FALSE	0.0233359	0.000424336	FALSE
NOL7	0.0316608	Significant	0.0212462	0.000120444	FALSE	-0.0104146	0.113214	FALSE
HARS	0.0316208	Significant	0.00903412	0.100355	FALSE	-0.0225867	0.000272724	FALSE
PLVAP	-0.0655977	Significant	-0.0264473	4.57216e-05	FALSE	0.0391505	3.04465e-07	TRUE
SETD1B	-0.0308358	Significant	-0.0174851	4.84555e-05	FALSE	0.0133507	0.00239978	FALSE
ENG	-0.0413676	Significant	-0.0197648	5.06723e-05	FALSE	0.0216028	0.000160536	FALSE
PLAT	-0.0321843	Significant	-0.0176471	5.9486e-05	FALSE	0.0145372	0.00219695	FALSE
KDM5B	-0.0367963	Significant	-0.0216802	6.25223e-05	FALSE	0.0151161	0.00918832	FALSE
KCTD11	-0.0306797	Significant	-0.0178682	6.32914e-05	FALSE	0.0128114	0.000920856	FALSE
MCAM	-0.0452125	Significant	-0.0156187	6.59966e-05	FALSE	0.0295938	9.06557e-12	FALSE
DUSP4	-0.0495277	Significant	-0.0197995	6.73718e-05	FALSE	0.0297282	2.83861e-11	FALSE
BZW1	0.0316072	Significant	0.0483641	2.48357e-16	FALSE	0.016757	0.0133674	FALSE
HBB-BS	-0.0448821	Significant	-0.023605	7.89686e-05	FALSE	0.021277	0.000336849	FALSE
FARSB	0.0315866	Significant	0.0366853	1.49924e-10	FALSE	0.00509873	0.455528	FALSE
NPC1	-0.0366906	Significant	-0.0201289	8.76613e-05	FALSE	0.0165618	0.00460977	FALSE
CYP51	0.031561	Significant	-0.00709948	0.141574	FALSE	-0.0386604	7.81322e-14	TRUE
EPAS1	-0.0297654	Significant	-0.0155501	8.92388e-05	FALSE	0.0142153	0.00443887	FALSE
SLC45A4	-0.0360578	Significant	-0.0177668	8.98367e-05	FALSE	0.0182911	0.000142273	FALSE
ZADH2	-0.0327535	Significant	-0.0187269	9.96585e-05	FALSE	0.0140266	0.00444529	FALSE
TPP2	0.0314675	Significant	0.0186931	0.000453814	FALSE	-0.0127745	0.0420345	FALSE
CTHRC1	-0.031827	Significant	-0.0142528	0.000116973	FALSE	0.0175742	9.39649e-05	FALSE
TGIF1	0.0314367	Significant	0.0415657	4.39234e-14	FALSE	0.010129	0.114676	FALSE
MEST	-0.0356066	Significant	-0.0108488	0.000121839	FALSE	0.0247579	1.57227e-16	FALSE
CRIM1	-0.0312309	Significant	-0.0179099	0.000122833	FALSE	0.013321	0.00539142	FALSE
JUP	-0.031697	Significant	-0.0140995	0.000135594	FALSE	0.0175975	2.15921e-06	FALSE
PLXDC1	-0.0323207	Significant	-0.0212468	0.000154829	FALSE	0.0110738	0.0524785	FALSE
EMILIN1	-0.0329008	Significant	-0.0179529	0.000156308	FALSE	0.0149479	0.00106097	FALSE
IGFBP7	-0.0692803	Significant	-0.0291635	0.000158051	FALSE	0.0401169	1.3404e-05	FALSE
SIRT2	-0.0332916	Significant	-0.0184846	0.000159467	FALSE	0.014807	0.00371595	FALSE
PLTP	-0.0324825	Significant	-0.0167912	0.000188948	FALSE	0.0156913	0.00868686	FALSE
POSTN	-0.0678702	Significant	-0.0301841	0.000201933	FALSE	0.0376861	1.84695e-06	TRUE
TNFRSF26	-0.0402646	Significant	-0.0177773	0.000222836	FALSE	0.0224873	6.2443e-06	FALSE
PSMC6	0.0314047	Significant	0.0525475	7.39388e-20	TRUE	0.0211428	0.00111745	FALSE
AQP1	-0.0305981	Significant	0.0286393	0.000226697	FALSE	0.0592374	2.00301e-12	TRUE
ADGRF5	-0.0355271	Significant	-0.0149893	0.000232415	FALSE	0.0205378	9.86531e-07	FALSE
HNRNPAB	0.0313425	Significant	0.0478528	1.44315e-17	FALSE	0.0165104	0.00454599	FALSE
PDGFB	-0.0397962	Significant	-0.0166564	0.000302557	FALSE	0.0231398	2.8028e-06	FALSE
PDGFC	-0.0306538	Significant	-0.0180826	0.000331669	FALSE	0.0125712	0.0107867	FALSE
LRIG1	0.0312747	Significant	0.0364825	7.94183e-11	FALSE	0.00520782	0.428279	FALSE
TKT	0.0311331	Significant	0.0334029	4.3179e-09	FALSE	0.00226981	0.72606	FALSE
WDR74	0.0311246	Significant	0.0194994	0.000346848	FALSE	-0.0116252	0.0673637	FALSE
LOXL2	-0.0383875	Significant	-0.013911	0.000406447	FALSE	0.0244765	1.09009e-07	FALSE
USP39	0.0311195	Significant	0.030943	4.92747e-09	FALSE	-0.000176507	0.977895	FALSE
CAP1	0.0310698	Significant	0.0502396	1.07869e-20	FALSE	0.0191697	0.00186747	FALSE
TOMM40	0.0310442	Significant	0.0335549	1.92816e-10	FALSE	0.00251064	0.690049	FALSE
IL3RA	-0.0362726	Significant	-0.0167572	0.000461367	FALSE	0.0195154	0.000118867	FALSE
TRF	-0.0313202	Significant	-0.0189274	0.000512234	FALSE	0.0123928	0.0699172	FALSE
VWA1	-0.0304903	Significant	-0.0109975	0.000539583	FALSE	0.0194927	6.34687e-08	FALSE
CCT3	0.0310366	Significant	0.0296212	2.46252e-07	FALSE	-0.00141542	0.823132	FALSE
INHBB	-0.0378258	Significant	-0.0136402	0.000608962	FALSE	0.0241856	7.50828e-10	FALSE
BGN	-0.0622785	Significant	-0.0267799	0.000622047	FALSE	0.0354986	7.75553e-05	FALSE
THBS2	-0.0483806	Significant	-0.0220805	0.000657689	FALSE	0.0263001	0.000423641	FALSE
MTPN	0.0310275	Significant	0.0568059	1.11295e-25	TRUE	0.0257784	2.40344e-05	FALSE
STIP1	0.0309737	Significant	0.0167192	0.00355726	FALSE	-0.0142545	0.0311905	FALSE
ALDH3A2	-0.0297618	Significant	-0.0152779	0.00068732	FALSE	0.0144839	0.00197935	FALSE
CBLB	-0.0390699	Significant	-0.0170729	0.000748657	FALSE	0.021997	7.79234e-05	FALSE
C3AR1	0.0309642	Significant	0.0301167	1.1088e-06	FALSE	-0.000847524	0.91064	FALSE
DNASE1L1	-0.0328307	Significant	-0.0149257	0.000843644	FALSE	0.017905	0.000173785	FALSE
LIX1L	-0.0300463	Significant	-0.0165866	0.00095098	FALSE	0.0134597	0.0109569	FALSE
FAM174A	-0.0330433	Significant	-0.0156523	0.000958272	FALSE	0.0173909	0.000872181	FALSE
CCN2	-0.0422134	Significant	-0.0161449	0.000976692	FALSE	0.0260685	2.76779e-08	FALSE
H2-Q7	0.0309343	Significant	0.0738732	1.12246e-33	TRUE	0.0429389	6.17577e-11	TRUE
GBP5	-0.0380275	Significant	-0.0168827	0.00107553	FALSE	0.0211448	0.000282643	FALSE
SNRPG	0.0308484	Significant	0.0514177	5.74385e-20	TRUE	0.0205693	0.00191613	FALSE
S1PR1	-0.0367767	Significant	-0.0128004	0.00111481	FALSE	0.0239763	8.68792e-10	FALSE
DNASE2A	-0.032865	Significant	-0.0143226	0.00115536	FALSE	0.0185424	5.12775e-05	FALSE
ANKRD37	-0.0402954	Significant	-0.0220407	0.00118022	FALSE	0.0182547	0.00397556	FALSE
FSTL1	-0.0319577	Significant	0.0198113	0.0012063	FALSE	0.0517689	5.07442e-13	TRUE
CD36	-0.0631004	Significant	0.0132451	0.00124033	FALSE	0.0763455	2.69025e-43	TRUE
ARPC4	0.0308455	Significant	0.0486508	1.15605e-18	FALSE	0.0178053	0.00555841	FALSE
PNN	0.030767	Significant	0.0150318	0.00748988	FALSE	-0.0157352	0.0183356	FALSE
PTGR1	-0.0375225	Significant	-0.0126224	0.00128241	FALSE	0.0249002	7.25903e-09	FALSE
HIGD1A	0.0307626	Significant	0.0464322	3.1329e-10	FALSE	0.0156696	0.0345884	FALSE
MFAP4	-0.0314918	Significant	-0.0143806	0.00149551	FALSE	0.0171112	2.50063e-05	FALSE
RPA2	0.0307543	Significant	0.0201316	7.16266e-05	FALSE	-0.0106227	0.0555858	FALSE
TAF15	0.0306739	Significant	0.0358265	2.08916e-10	FALSE	0.00515264	0.443608	FALSE
PLPP3	-0.0440404	Significant	-0.0152371	0.00175419	FALSE	0.0288034	5.37366e-08	FALSE
HBA-A2	-0.0354371	Significant	-0.0142992	0.00182436	FALSE	0.0211378	8.24109e-06	FALSE
C1QTNF6	-0.0335583	Significant	-0.0171835	0.00198865	FALSE	0.0163748	0.00636731	FALSE
ARID5B	-0.0313532	Significant	-0.0141479	0.00222988	FALSE	0.0172053	0.000249965	FALSE
ZC3H6	-0.0322868	Significant	-0.0124245	0.00223696	FALSE	0.0198623	1.49071e-07	FALSE
UFM1	-0.0339219	Significant	-0.0128142	0.00256299	FALSE	0.0211076	7.97106e-07	FALSE
ANKRD11	0.03067	Significant	0.0541415	1.08705e-21	TRUE	0.0234715	0.000367792	FALSE
ARHGAP22	0.0306534	Significant	0.0184752	0.000794686	FALSE	-0.0121782	0.0592353	FALSE
CLEC4D	-0.0397786	Significant	0.0128658	0.00371818	FALSE	0.0526444	1.95145e-18	TRUE
ESAM	-0.0335113	Significant	-0.00978627	0.00443961	FALSE	0.023725	1.8405e-10	FALSE
ECSCR	-0.0353092	Significant	-0.0155345	0.00450366	FALSE	0.0197746	0.000243282	FALSE
FABP4	-0.0338303	Significant	-0.0151357	0.00489097	FALSE	0.0186946	0.000360713	FALSE
CTSD	-0.0341182	Significant	0.0163502	0.0055363	FALSE	0.0504684	2.46398e-11	TRUE
ITGB8	-0.0367741	Significant	-0.0137296	0.00564093	FALSE	0.0230445	4.4568e-08	FALSE
ANTXR1	-0.0458397	Significant	-0.0151825	0.00572742	FALSE	0.0306572	1.34383e-07	FALSE
ASF1B	0.0305749	Significant	0.0218735	2.00513e-05	FALSE	-0.00870148	0.134148	FALSE
PLA2G7	-0.0474378	Significant	0.0148938	0.00691781	FALSE	0.0623316	1.27976e-17	TRUE
SNRPB2	0.0305601	Significant	0.0124018	0.0191898	FALSE	-0.0181583	0.00360399	FALSE
POLR2G	0.0305574	Significant	0.0150922	0.00686168	FALSE	-0.0154653	0.0188104	FALSE
SLC35B2	0.0305372	Significant	0.0283259	7.83171e-08	FALSE	-0.00221128	0.715017	FALSE
PTPRM	-0.0325357	Significant	-0.0126109	0.00799338	FALSE	0.0199249	1.46552e-05	FALSE
DBN1	-0.0308993	Significant	-0.0134295	0.0080173	FALSE	0.0174698	0.00165778	FALSE
SHKBP1	-0.0346028	Significant	-0.0133123	0.00835734	FALSE	0.0212904	0.000177127	FALSE
PRDM1	-0.047416	Significant	-0.0135244	0.00888678	FALSE	0.0338916	7.73025e-14	FALSE
CRIP2	-0.0337707	Significant	-0.0103597	0.0103705	FALSE	0.023411	2.60206e-07	FALSE
DPYSL3	-0.0399514	Significant	0.0157266	0.0104677	FALSE	0.055678	2.43614e-16	TRUE
HMGA2	0.030442	Significant	0.0417484	8.01878e-14	FALSE	0.0113064	0.0788444	FALSE
HS6ST1	-0.0336559	Significant	-0.0113678	0.0110354	FALSE	0.022288	2.52391e-07	FALSE
AKT1	0.0304285	Significant	0.0482608	6.93835e-16	FALSE	0.0178323	0.00506824	FALSE
HIPK3	-0.0316225	Significant	-0.0128192	0.0129954	FALSE	0.0188033	0.00113449	FALSE
MVB12A	0.03035	Significant	0.0292913	1.68289e-08	FALSE	-0.0010587	0.863699	FALSE
NR1D1	-0.0348586	Significant	-0.0127891	0.0148095	FALSE	0.0220695	1.69129e-05	FALSE
EGLN3	-0.0572281	Significant	0.0175839	0.016399	FALSE	0.074812	6.68111e-25	TRUE
COL3A1	-0.0564986	Significant	-0.0277708	0.0174284	FALSE	0.0287278	0.0171274	FALSE
TMEM86A	-0.0344939	Significant	-0.00981181	0.0178395	FALSE	0.0246821	3.4777e-07	FALSE
ENC1	-0.0346643	Significant	-0.012704	0.0186834	FALSE	0.0219603	0.000430865	FALSE
ZDHHC18	-0.0336977	Significant	-0.0121198	0.0187609	FALSE	0.0215779	0.000253732	FALSE
ACTA2	-0.0302994	Significant	-0.00865542	0.0190722	FALSE	0.021644	1.5856e-06	FALSE
DHX9	0.0302758	Significant	0.0285087	4.52592e-07	FALSE	-0.00176713	0.793157	FALSE
UBXN1	0.0302418	Significant	0.0403902	8.67156e-14	FALSE	0.0101484	0.111158	FALSE
NDUFA2	0.0302406	Significant	0.0346255	5.40389e-10	FALSE	0.00438496	0.497164	FALSE
F3	-0.0329183	Significant	-0.0152156	0.0210822	FALSE	0.0177027	0.00561006	FALSE
MATN2	-0.0445871	Significant	-0.018582	0.0229425	FALSE	0.0260051	0.00243383	FALSE
PECAM1	-0.0401833	Significant	-0.00931198	0.0242013	FALSE	0.0308713	5.96876e-11	FALSE
TOMM70A	0.0302345	Significant	0.0304457	1.12954e-07	FALSE	0.000211279	0.974441	FALSE
COL4A1	-0.0601599	Significant	0.0142408	0.0269328	FALSE	0.0744007	7.35841e-22	TRUE
CPT1A	-0.0361559	Significant	-0.00981438	0.0288821	FALSE	0.0263415	2.62097e-07	FALSE
PLAU	-0.0303585	Significant	-0.0112179	0.0303198	FALSE	0.0191406	5.5759e-05	FALSE
COL4A2	-0.0668959	Significant	0.0133504	0.0366472	FALSE	0.0802463	2.93682e-26	TRUE
ADGRA2	-0.0305587	Significant	-0.0095889	0.0432501	FALSE	0.0209698	2.5699e-05	FALSE
GRAMD1B	-0.0358946	Significant	-0.00862781	0.0439595	FALSE	0.0272668	7.69726e-10	FALSE
COL5A3	-0.0307244	Significant	-0.0111596	0.0496996	FALSE	0.0195648	0.00301682	FALSE
SNTB2	-0.032798	Significant	-0.0097271	0.0539412	FALSE	0.0230709	1.8379e-05	FALSE
NOS2	-0.048383	Significant	0.01162	0.0562232	FALSE	0.060003	3.55108e-16	TRUE
PLXND1	-0.0410664	Significant	0.0111802	0.0564589	FALSE	0.0522466	6.82984e-15	TRUE
ATXN2L	0.0302289	Significant	0.0509999	2.5644e-19	TRUE	0.0207709	0.00156547	FALSE
DNAJA2	0.0301577	Significant	0.0440418	8.62531e-15	FALSE	0.013884	0.0321713	FALSE
LY86	0.0301517	Significant	0.00421314	0.459396	FALSE	-0.0259386	0.000188806	FALSE
VCL	-0.0332825	Significant	0.0103685	0.0729973	FALSE	0.043651	1.45328e-11	TRUE
SPTBN1	-0.034605	Significant	0.0103304	0.0742282	FALSE	0.0449354	1.605e-11	TRUE
CAV1	-0.0410027	Significant	-0.0109145	0.0752122	FALSE	0.0300883	8.48249e-06	FALSE
RRN3	0.0301339	Significant	0.013671	0.0144279	FALSE	-0.0164628	0.0125308	FALSE
YWHAE	0.0300724	Significant	0.0306193	2.80058e-08	FALSE	0.000546894	0.927968	FALSE
CDH11	-0.0312374	Significant	-0.00610216	0.100994	FALSE	0.0251353	6.25838e-12	FALSE
PCOLCE	-0.0378373	Significant	0.0097123	0.104009	FALSE	0.0475496	1.94554e-11	TRUE
OAF	-0.0389276	Significant	-0.00800533	0.109109	FALSE	0.0309222	3.0364e-09	FALSE
GJA1	-0.0455655	Significant	0.00988439	0.110955	FALSE	0.0554499	2.52289e-17	TRUE
DGKD	0.0300209	Significant	0.0130984	0.0107587	FALSE	-0.0169225	0.00467481	FALSE
RABGGTB	0.0299761	Significant	0.0512094	1.2494e-19	TRUE	0.0212333	0.00131614	FALSE
CLEC4N	-0.0352494	Significant	-0.00717141	0.120954	FALSE	0.028078	3.99509e-08	FALSE
GUK1	0.0299441	Significant	0.0195437	0.000419851	FALSE	-0.0104004	0.116364	FALSE
PLXNB2	-0.0326559	Significant	-0.00852931	0.123329	FALSE	0.0241266	0.000182966	FALSE
APOD	-0.0373983	Significant	-0.010085	0.129947	FALSE	0.0273133	4.77467e-05	FALSE
IRGM1	0.0299415	Significant	0.0526962	3.24405e-16	TRUE	0.0227547	0.00110196	FALSE
TCIM	-0.0334956	Significant	-0.00806211	0.152796	FALSE	0.0254335	9.47979e-07	FALSE
PDLIM5	-0.0308249	Significant	-0.007961	0.169703	FALSE	0.0228639	0.000720435	FALSE
GLIS3	-0.0319359	Significant	-0.00586109	0.176682	FALSE	0.0260748	2.4732e-10	FALSE
SPARC	-0.046031	Significant	0.00908698	0.183796	FALSE	0.055118	8.58136e-12	TRUE
ZFP36	-0.0296837	Significant	-0.00577665	0.187011	FALSE	0.023907	7.86202e-07	FALSE
KHSRP	0.0299412	Significant	0.0390802	6.94683e-13	FALSE	0.009139	0.137877	FALSE
LUM	-0.0309475	Significant	-0.0073124	0.19351	FALSE	0.0236351	1.03267e-05	FALSE
P4HA2	-0.0383168	Significant	-0.00937133	0.19802	FALSE	0.0289454	9.23692e-05	FALSE
PRRC2C	0.0299015	Significant	0.0362718	1.18298e-11	FALSE	0.00637036	0.290986	FALSE
PHLDB2	-0.033715	Significant	-0.0065353	0.215365	FALSE	0.0271797	1.43842e-07	FALSE
HIF1A	-0.037858	Significant	-0.00675797	0.221075	FALSE	0.0311	4.88474e-06	FALSE
TMEM259	0.0298103	Significant	0.0421243	6.62137e-13	FALSE	0.0123141	0.0644756	FALSE
CTNNB1	-0.0309503	Significant	0.00509531	0.332933	FALSE	0.0360456	1.23723e-07	TRUE
PKM	0.0298039	Significant	0.0562273	2.96478e-18	TRUE	0.0264234	1.99447e-06	FALSE
RBP1	-0.0329825	Significant	-0.00528986	0.350993	FALSE	0.0276926	2.97135e-05	FALSE
HSPA1B	0.0297716	Significant	0.0421619	4.38701e-08	FALSE	0.0123903	0.0104579	FALSE
MAD2L1	0.029742	Significant	0.0316594	1.42247e-09	FALSE	0.00191742	0.76428	FALSE
SAT1	-0.0297332	Significant	-0.00423802	0.451373	FALSE	0.0254952	0.000179043	FALSE
KLRA4	0.0297317	Significant	0.00461844	0.366475	FALSE	-0.0251132	5.27181e-07	FALSE
ZFPM2	0.0297235	Significant	-0.00110721	0.840223	FALSE	-0.0308307	4.06214e-07	FALSE
MSN	0.0297015	Significant	0.0834489	5.94996e-47	TRUE	0.0537474	2.09728e-17	TRUE
MMP14	-0.0592797	Significant	-0.00299921	0.603487	FALSE	0.0562805	8.0051e-18	TRUE
TARS	0.0297005	Significant	0.0476835	6.97029e-16	FALSE	0.017983	0.00858002	FALSE
HPF1	0.0296949	Significant	0.0377986	1.09887e-11	FALSE	0.00810371	0.222368	FALSE
SEMA6A	-0.0390951	Significant	-0.0023645	0.643802	FALSE	0.0367306	7.1177e-14	TRUE
FBXL5	-0.0489336	Significant	0.00217415	0.68307	FALSE	0.0511077	2.28418e-12	TRUE
ABCA1	-0.0567938	Significant	0.00196143	0.718152	FALSE	0.0587552	2.52974e-16	TRUE
PHB	0.0296886	Significant	0.00075477	0.886979	FALSE	-0.0289339	1.73323e-06	FALSE
APCDD1	-0.0312829	Significant	-0.000888185	0.856061	FALSE	0.0303947	4.61102e-16	FALSE
LDB1	0.0296814	Significant	0.0302374	9.87076e-09	FALSE	0.000555999	0.930517	FALSE
TNFRSF1B	-0.031593	Significant	-0.000398068	0.933058	FALSE	0.031195	2.26338e-09	FALSE
BST2	0.0294344	Not Significant	0.108778	6.87193e-49	TRUE	0.079344	1.24692e-32	TRUE
PRDX1	0.0130378	Not Significant	0.08416	1.3448e-46	TRUE	0.0711222	4.44116e-25	TRUE
PTGS2	0.0149205	Not Significant	0.101738	6.16377e-46	TRUE	0.086817	1.11664e-31	TRUE
TPM3	0.0240431	Not Significant	0.0830072	9.80741e-46	TRUE	0.0589641	2.20962e-19	TRUE
PSAP	0.00422908	Not Significant	0.0813908	5.75617e-45	TRUE	0.0771618	4.54202e-36	TRUE
ZYX	0.0014574	Not Significant	0.0750831	4.63899e-41	TRUE	0.0736257	5.0385e-29	TRUE
SPP1	0.0271549	Not Significant	0.107766	9.74616e-40	TRUE	0.0806114	1.70057e-21	TRUE
ITM2B	0.025309	Not Significant	0.0924791	4.57887e-37	TRUE	0.06717	1.81129e-15	TRUE
CTSB	0.00714963	Not Significant	0.0716826	4.31669e-35	TRUE	0.0645329	2.91493e-22	TRUE
IFITM3	0.0275637	Not Significant	0.0787329	4.54079e-35	TRUE	0.0511691	9.1351e-14	TRUE
MT2	0.0142207	Not Significant	0.132624	1.24931e-34	TRUE	0.118404	1.45521e-30	TRUE
H2-K1	0.0141912	Not Significant	0.0732711	3.03353e-34	TRUE	0.0590799	4.17556e-20	TRUE
CST3	0.0156445	Not Significant	0.0754423	3.15831e-34	TRUE	0.0597979	3.54572e-20	TRUE
CHMP4B	0.0295288	Not Significant	0.067237	4.50328e-34	TRUE	0.0377082	2.46642e-10	TRUE
CCL5	0.0250047	Not Significant	0.0892103	7.32864e-31	TRUE	0.0642057	4.00212e-10	TRUE
LAPTM4A	0.0098228	Not Significant	0.0692267	1.2272e-30	TRUE	0.0594039	3.80764e-22	TRUE
IL1RN	-0.00372247	Not Significant	0.0803727	1.27639e-30	TRUE	0.0840952	6.01938e-25	TRUE
RBMS1	0.017696	Not Significant	0.0647361	2.79587e-30	TRUE	0.0470402	5.09145e-14	TRUE
PFN1	0.0259646	Not Significant	0.0633737	5.5935e-30	TRUE	0.0374091	1.00685e-11	TRUE
HSPA8	0.0286627	Not Significant	0.0639575	1.05238e-28	TRUE	0.0352948	1.46041e-10	TRUE
GNAS	0.0242965	Not Significant	0.0696489	2.92899e-28	TRUE	0.0453524	2.86066e-15	TRUE
TAGLN2	0.0200682	Not Significant	0.0617795	5.78673e-28	TRUE	0.0417113	8.98013e-13	TRUE
NPC2	0.00301243	Not Significant	0.0636715	8.34715e-28	TRUE	0.060659	7.49507e-21	TRUE
KRTCAP2	0.0272693	Not Significant	0.0581809	1.01506e-27	TRUE	0.0309116	2.26286e-07	FALSE
EIF4H	0.0201762	Not Significant	0.0634951	1.89842e-27	TRUE	0.0433189	8.02937e-12	TRUE
LAMP1	0.00920344	Not Significant	0.0571052	3.92486e-27	TRUE	0.0479018	6.00337e-16	TRUE
MYH9	0.00192896	Not Significant	0.0658501	6.35797e-27	TRUE	0.0639211	4.18614e-22	TRUE
IRF7	0.0173193	Not Significant	0.0763902	6.4518e-27	TRUE	0.0590709	1.34763e-13	TRUE
PDPN	0.0147493	Not Significant	0.0611066	1.32921e-26	TRUE	0.0463573	6.17359e-12	TRUE
PLIN2	-0.00262118	Not Significant	0.0653318	1.40197e-26	TRUE	0.067953	3.61438e-20	TRUE
AMFR	0.0134797	Not Significant	0.0632838	3.16584e-26	TRUE	0.0498041	1.71805e-13	TRUE
COX6A2	0.015517	Not Significant	0.061948	5.37465e-26	TRUE	0.046431	5.47069e-13	TRUE
CTSZ	0.0128431	Not Significant	0.0541751	7.53601e-26	TRUE	0.0413321	1.39887e-13	TRUE
CALU	0.0208243	Not Significant	0.0604803	2.17628e-25	TRUE	0.039656	1.29019e-10	TRUE
RPN2	0.0191179	Not Significant	0.0573664	2.3093e-25	TRUE	0.0382485	7.56203e-10	TRUE
SELENOW	0.0178783	Not Significant	0.060488	2.8915e-25	TRUE	0.0426097	6.1375e-11	TRUE
SEM1	0.0257431	Not Significant	0.0580504	3.02822e-25	TRUE	0.0323073	2.38378e-08	FALSE
NFKBIA	0.014791	Not Significant	0.05903	1.33049e-24	TRUE	0.044239	5.92875e-11	TRUE
GPX1	0.0172664	Not Significant	0.0627909	1.57973e-24	TRUE	0.0455245	1.71014e-12	TRUE
PDCD6IP	0.0131419	Not Significant	0.0557076	4.47885e-24	TRUE	0.0425657	3.94144e-11	TRUE
RNF126	0.0284654	Not Significant	0.0609646	5.02871e-24	TRUE	0.0324993	1.63183e-06	FALSE
MT1	0.00996728	Not Significant	0.0967528	9.88178e-24	TRUE	0.0867856	3.10088e-23	TRUE
CCR2	-0.0183334	Not Significant	-0.0547735	5.18087e-23	TRUE	-0.0364401	1.23779e-08	TRUE
DDB1	0.0285771	Not Significant	0.054469	7.3913e-23	TRUE	0.0258919	2.66264e-05	FALSE
LGALS3BP	0.00479894	Not Significant	0.063756	1.13044e-22	TRUE	0.0589571	3.76017e-16	TRUE
COX6B1	0.0294539	Not Significant	0.0516009	1.76937e-22	TRUE	0.022147	5.68587e-05	FALSE
CYBA	0.0195528	Not Significant	0.0619713	1.87493e-22	TRUE	0.0424185	5.43849e-08	TRUE
ATOX1	0.0200046	Not Significant	0.0572719	2.38503e-22	TRUE	0.0372673	2.58555e-08	TRUE
PLAUR	0.0182526	Not Significant	0.0555297	2.77539e-22	TRUE	0.037277	4.30557e-08	TRUE
SHISA5	0.0180841	Not Significant	0.0538342	4.76095e-22	TRUE	0.0357501	6.51328e-08	TRUE
MMP12	-0.0205733	Not Significant	0.0851246	5.78211e-22	TRUE	0.105698	2.70066e-40	TRUE
ATP6V0C	0.0209906	Not Significant	0.0542214	2.02717e-21	TRUE	0.0332308	2.18862e-07	FALSE
NDUFB1-PS	0.023696	Not Significant	0.0517442	4.51151e-21	TRUE	0.0280482	6.65101e-06	FALSE
ISG15	0.0219598	Not Significant	0.0799129	5.38171e-21	TRUE	0.0579531	4.02234e-11	TRUE
BAG1	0.0261372	Not Significant	0.0512543	8.90484e-21	TRUE	0.0251171	7.84637e-05	FALSE
PARP12	0.0161656	Not Significant	0.056983	1.08755e-20	TRUE	0.0408174	1.13701e-09	TRUE
PTGES	0.0185768	Not Significant	0.0566487	1.19424e-20	TRUE	0.0380719	3.22759e-08	TRUE
TPM4	-0.0118342	Not Significant	0.0537427	1.25718e-20	TRUE	0.0655769	9.91551e-25	TRUE
RSRP1	0.00287723	Not Significant	0.0556013	1.37298e-20	TRUE	0.0527241	1.56753e-13	TRUE
CD34	0.0190819	Not Significant	0.0547079	1.43155e-20	TRUE	0.035626	1.01339e-08	TRUE
ATAD2	0.0293583	Not Significant	0.0538349	1.92612e-20	TRUE	0.0244766	0.000362693	FALSE
UBR4	0.0195286	Not Significant	0.0514475	1.92902e-20	TRUE	0.0319189	1.59672e-06	FALSE
HNRNPH1	0.0291286	Not Significant	0.0517421	2.8637e-20	TRUE	0.0226136	0.000144901	FALSE
ARHGEF2	0.0273929	Not Significant	0.0522582	3.17333e-20	TRUE	0.0248653	0.000113627	FALSE
ADAM8	0.0104359	Not Significant	0.0570856	4.87922e-20	TRUE	0.0466497	5.67358e-10	TRUE
AA467197	0.00307777	Not Significant	0.051094	5.11866e-20	TRUE	0.0480162	2.05394e-12	TRUE
GPX4	0.0275741	Not Significant	0.0507685	6.61547e-20	TRUE	0.0231944	9.77681e-05	FALSE
CAPG	0.010464	Not Significant	0.0514661	6.97716e-20	TRUE	0.0410022	2.19315e-09	TRUE
SSR3	0.0181948	Not Significant	0.0530475	1.69411e-19	TRUE	0.0348527	1.45691e-07	TRUE
ITGAV	0.02084	Not Significant	0.0506745	2.00525e-19	TRUE	0.0298345	5.00374e-06	FALSE
DAZAP2	0.0209573	Not Significant	0.0511702	2.09749e-19	TRUE	0.0302129	2.69598e-06	FALSE
CLIC4	-0.000284884	Not Significant	0.0518472	2.64741e-19	TRUE	0.052132	6.02737e-18	TRUE
CALR	0.0270641	Not Significant	0.0550229	4.88201e-19	TRUE	0.0279588	7.82795e-06	FALSE
ARG1	-0.0198528	Not Significant	0.0683495	7.40972e-19	TRUE	0.0882023	9.53666e-22	TRUE
VARS	0.0157161	Not Significant	0.0523928	1.61731e-18	TRUE	0.0366767	8.00936e-08	TRUE
RHOB	0.021608	Not Significant	0.0518384	1.66002e-18	TRUE	0.0302304	5.76448e-06	FALSE
PPP1R15A	0.0166901	Not Significant	0.0508642	1.66385e-18	TRUE	0.0341741	1.29864e-08	FALSE
SERPINF1	0.00197952	Not Significant	0.0515005	2.18059e-18	TRUE	0.049521	5.61513e-14	TRUE
ZBP1	0.0138945	Not Significant	0.0583559	9.71402e-18	TRUE	0.0444614	5.47146e-10	TRUE
DCN	0.00267707	Not Significant	0.0679925	1.3838e-17	TRUE	0.0653155	1.55618e-15	TRUE
RAD23B	0.0288238	Not Significant	0.0507196	1.83996e-17	TRUE	0.0218958	0.00126821	FALSE
GBP3	0.0124583	Not Significant	0.0525537	5.94355e-14	TRUE	0.0400954	6.548e-08	TRUE
APOE	-0.000772929	Not Significant	0.0540466	1.85834e-11	TRUE	0.0548196	1.24121e-08	TRUE
FN1	0.013638	Not Significant	0.0622988	4.20228e-11	TRUE	0.0486608	1.72596e-08	TRUE
GZMB	0.0289029	Not Significant	0.0494474	2.8096e-29	FALSE	0.0205445	0.00012718	FALSE
COX6A1	0.023126	Not Significant	0.0502647	1.10911e-19	FALSE	0.0271388	1.33161e-05	FALSE
CSNK1A1	0.0201413	Not Significant	0.0504244	1.98905e-19	FALSE	0.0302831	1.13857e-06	FALSE
CALD1	0.0148763	Not Significant	0.0495975	4.05336e-19	FALSE	0.0347212	7.15641e-08	TRUE
STARD4	-0.0173079	Not Significant	-0.0402302	4.12956e-19	FALSE	-0.0229223	1.77802e-07	FALSE
SLC3A2	0.0112804	Not Significant	0.0502537	1.09083e-18	FALSE	0.0389733	1.87312e-09	TRUE
TSPO	0.00955759	Not Significant	0.0496389	1.31035e-18	FALSE	0.0400813	3.52568e-11	TRUE
MLLT3	-0.0229873	Not Significant	-0.0397585	2.28071e-18	FALSE	-0.0167712	0.000298509	FALSE
SSR4	0.0128798	Not Significant	0.048579	2.49989e-18	FALSE	0.0356992	2.55411e-08	TRUE
GZME	0.0144296	Not Significant	0.0153752	3.72616e-18	FALSE	0.000945632	0.683323	FALSE
TLE5	0.0149805	Not Significant	0.048007	3.84408e-18	FALSE	0.0330266	4.29928e-09	FALSE
PSMB4	0.0276184	Not Significant	0.0485394	4.62623e-18	FALSE	0.0209209	0.000431779	FALSE
AKR1A1	0.0171333	Not Significant	0.0456081	5.94006e-18	FALSE	0.0284748	2.61278e-08	FALSE
HNRNPK	0.0284065	Not Significant	0.0497065	9.03863e-18	FALSE	0.0213	0.000870724	FALSE
TNFAIP2	-0.0239216	Not Significant	0.0487136	9.96098e-18	FALSE	0.0726352	2.29788e-24	TRUE
MYOF	0.0180701	Not Significant	0.0481301	1.19731e-17	FALSE	0.03006	3.46794e-06	FALSE
ADIPOR1	0.0217471	Not Significant	0.0459426	2.09332e-17	FALSE	0.0241956	0.000197209	FALSE
PSMB1	0.0280217	Not Significant	0.0478677	2.27202e-17	FALSE	0.0198461	0.00250388	FALSE
ATP5J2	0.0283722	Not Significant	0.0459825	2.3466e-17	FALSE	0.0176103	0.00120404	FALSE
CXCL2	-0.000617428	Not Significant	0.0235864	2.75e-17	FALSE	0.0242039	1.53461e-12	FALSE
ITGB1	0.00998131	Not Significant	0.0451202	2.8949e-17	FALSE	0.0351389	5.89091e-09	TRUE
CTSG	0.00802935	Not Significant	0.00756866	3.04506e-17	FALSE	-0.000460688	0.801793	FALSE
TXNRD1	0.0219933	Not Significant	0.0476353	3.81089e-17	FALSE	0.0256419	0.000129827	FALSE
SLC25A37	0.0059161	Not Significant	0.0480334	5.14879e-17	FALSE	0.0421173	6.61365e-10	TRUE
HSPA12A	-0.00316269	Not Significant	-0.0358775	5.52786e-17	FALSE	-0.0327148	1.10743e-12	FALSE
ATP5G3	0.0271487	Not Significant	0.0494852	5.62738e-17	FALSE	0.0223364	0.000344895	FALSE
LILRB4A	0.0194066	Not Significant	0.0491552	6.90181e-17	FALSE	0.0297486	3.44548e-05	FALSE
EIF3C	0.0238485	Not Significant	0.0444447	7.65e-17	FALSE	0.0205962	0.000278574	FALSE
ATP6V0E	0.0104379	Not Significant	0.046116	8.73151e-17	FALSE	0.0356782	1.05818e-08	TRUE
HDGF	0.0266531	Not Significant	0.0453949	1.54422e-16	FALSE	0.0187418	0.00139684	FALSE
VAPB	0.0223295	Not Significant	0.0472502	1.59084e-16	FALSE	0.0249206	0.000172453	FALSE
PEBP1	0.00858326	Not Significant	0.0480789	2.31479e-16	FALSE	0.0394957	3.75673e-09	TRUE
PSMC2	0.0267551	Not Significant	0.0457426	2.614e-16	FALSE	0.0189875	0.00359986	FALSE
LARP1	0.0292082	Not Significant	0.0468024	3.02685e-16	FALSE	0.0175942	0.00853522	FALSE
TAP2	0.0112451	Not Significant	0.0500838	3.43934e-16	FALSE	0.0388386	1.15806e-08	TRUE
PAKAP.1	0.027618	Not Significant	0.0453054	3.5559e-16	FALSE	0.0176874	0.00699296	FALSE
CBX1	0.0276352	Not Significant	0.0429241	3.66203e-16	FALSE	0.0152889	0.0109028	FALSE
OTUD4	0.0175597	Not Significant	0.0456124	4.53863e-16	FALSE	0.0280527	3.81657e-05	FALSE
SDF4	0.0120507	Not Significant	0.0449933	4.56133e-16	FALSE	0.0329426	3.10819e-07	FALSE
DYNC1H1	0.0132993	Not Significant	0.0459721	5.24581e-16	FALSE	0.0326728	7.53057e-07	FALSE
GMPS	0.0201626	Not Significant	0.0459977	7.47682e-16	FALSE	0.0258351	0.000129088	FALSE
RAE1	0.0232511	Not Significant	0.0457034	1.00182e-15	FALSE	0.0224523	0.00069161	FALSE
TALDO1	0.0178058	Not Significant	0.0443958	1.11569e-15	FALSE	0.02659	6.60896e-05	FALSE
GRN	0.0252938	Not Significant	0.0473848	1.2182e-15	FALSE	0.0220911	0.000620383	FALSE
SLC25A5	0.0274614	Not Significant	0.0472418	1.25819e-15	FALSE	0.0197804	0.00268687	FALSE
RAB1A	0.0100993	Not Significant	0.0480039	1.26563e-15	FALSE	0.0379045	2.56682e-09	TRUE
TNFRSF9	0.00452603	Not Significant	0.030582	1.28823e-15	FALSE	0.026056	9.87039e-11	FALSE
BLVRB	-0.00299251	Not Significant	0.0442116	1.34701e-15	FALSE	0.0472041	7.60192e-12	TRUE
NDUFV1	0.0275125	Not Significant	0.0457816	1.42927e-15	FALSE	0.0182691	0.00582406	FALSE
ATP5D	0.0280157	Not Significant	0.045441	1.44921e-15	FALSE	0.0174253	0.00340107	FALSE
NEDD8	0.0251105	Not Significant	0.0426448	1.69533e-15	FALSE	0.0175343	0.00296487	FALSE
CPSF6	0.0223313	Not Significant	0.0448007	2.00295e-15	FALSE	0.0224694	0.000777603	FALSE
RHOBTB2	-0.0190403	Not Significant	-0.0347043	2.15389e-15	FALSE	-0.0156639	0.000521142	FALSE
HTRA1	0.0147902	Not Significant	0.0481086	2.36476e-15	FALSE	0.0333184	4.77596e-07	FALSE
FDPS	0.00762891	Not Significant	-0.0388759	2.68502e-15	FALSE	-0.0465048	1.12651e-20	TRUE
IFI27	0.00466189	Not Significant	0.0433369	2.74946e-15	FALSE	0.038675	2.63008e-11	TRUE
JDP2	0.0262075	Not Significant	0.0494449	2.90729e-15	FALSE	0.0232373	0.00086093	FALSE
PRDX5	0.00563331	Not Significant	0.0448253	3.09035e-15	FALSE	0.039192	3.83143e-08	TRUE
BCAP31	0.00553703	Not Significant	0.0440492	3.51593e-15	FALSE	0.0385121	2.41253e-09	TRUE
PCBP2	0.0217589	Not Significant	0.0431029	5.19991e-15	FALSE	0.021344	7.26124e-05	FALSE
SDCBP	-0.00911057	Not Significant	0.0420591	5.35366e-15	FALSE	0.0511697	4.62723e-16	TRUE
PKNOX2	-0.0119196	Not Significant	-0.034986	5.41826e-15	FALSE	-0.0230664	7.4897e-07	FALSE
PDIA3	0.0208424	Not Significant	0.0448363	5.43447e-15	FALSE	0.0239939	4.73708e-05	FALSE
GATAD1	0.0213206	Not Significant	0.0435554	5.60276e-15	FALSE	0.0222348	0.000760328	FALSE
CERS2	0.0293088	Not Significant	0.0416106	5.70324e-15	FALSE	0.0123017	0.041807	FALSE
ACTR10	0.0211071	Not Significant	0.0428324	6.0921e-15	FALSE	0.0217252	0.00105318	FALSE
RDH10	-0.000643836	Not Significant	-0.0445852	6.09387e-15	FALSE	-0.0439413	4.06673e-12	TRUE
MDM2	0.00668214	Not Significant	0.0425416	6.31577e-15	FALSE	0.0358595	6.19558e-08	TRUE
CD68	0.0167209	Not Significant	0.0479094	6.79719e-15	FALSE	0.0311885	5.96296e-05	FALSE
SRRM2	0.0235736	Not Significant	0.0434914	7.20228e-15	FALSE	0.0199178	0.00189228	FALSE
CAPNS1	0.0053267	Not Significant	0.0416392	7.25922e-15	FALSE	0.0363125	1.06487e-09	TRUE
PPP2CA	0.0250559	Not Significant	0.0427142	8.88874e-15	FALSE	0.0176583	0.00656042	FALSE
DDIT3	0.00894514	Not Significant	0.0484657	9.11466e-15	FALSE	0.0395205	1.33437e-09	TRUE
GOT1	0.0137198	Not Significant	0.0438378	9.77815e-15	FALSE	0.0301181	5.83049e-06	FALSE
ARF4	0.0119891	Not Significant	0.0407414	1.17862e-14	FALSE	0.0287523	2.72879e-07	FALSE
BRD2	0.0249993	Not Significant	0.0409749	1.17961e-14	FALSE	0.0159756	0.00627118	FALSE
TRIO	0.0196847	Not Significant	0.0434058	1.19203e-14	FALSE	0.0237211	0.000367661	FALSE
H13	0.0176854	Not Significant	0.0430366	1.20668e-14	FALSE	0.0253512	6.72978e-05	FALSE
TRIM28	0.0284431	Not Significant	0.04382	1.22127e-14	FALSE	0.0153769	0.0148149	FALSE
SGTA	0.0284831	Not Significant	0.0430509	1.62854e-14	FALSE	0.0145678	0.0240737	FALSE
ZC3HAV1	0.0184099	Not Significant	0.0412041	1.79568e-14	FALSE	0.0227942	0.000349959	FALSE
MAPK1	0.026475	Not Significant	0.0423285	1.89649e-14	FALSE	0.0158535	0.015015	FALSE
VAPA	0.0263397	Not Significant	0.0420888	1.90841e-14	FALSE	0.0157491	0.013698	FALSE
ATP5C1	0.0173906	Not Significant	0.0437434	2.10752e-14	FALSE	0.0263528	8.14798e-05	FALSE
NDUFA12	0.0189787	Not Significant	0.0424532	2.44745e-14	FALSE	0.0234745	0.000488521	FALSE
SPCS1	0.00516235	Not Significant	0.0425304	2.46797e-14	FALSE	0.037368	9.50385e-09	TRUE
PPIC	0.0244679	Not Significant	0.0431479	2.49573e-14	FALSE	0.01868	0.00180046	FALSE
RAP1B	0.0140632	Not Significant	0.0406464	2.64179e-14	FALSE	0.0265832	3.99789e-06	FALSE
XLR5A	0.0048595	Not Significant	-0.0389216	2.76029e-14	FALSE	-0.0437811	8.07143e-14	TRUE
PSMB9	0.00412521	Not Significant	0.0476465	2.81882e-14	FALSE	0.0435213	8.25184e-10	TRUE
ANK	0.0123674	Not Significant	0.0392367	3.20489e-14	FALSE	0.0268693	3.38815e-06	FALSE
FCRL6	0.00812288	Not Significant	0.00853504	3.54537e-14	FALSE	0.000412163	0.73976	FALSE
RNH1	0.0193811	Not Significant	0.041457	3.90361e-14	FALSE	0.0220759	0.000572021	FALSE
ERP44	0.0291512	Not Significant	0.0420402	4.40678e-14	FALSE	0.012889	0.050262	FALSE
HNRNPL	0.0163363	Not Significant	0.0445315	4.59341e-14	FALSE	0.0281952	1.85768e-05	FALSE
ATP5A1	0.02662	Not Significant	0.044595	4.8169e-14	FALSE	0.017975	0.00223348	FALSE
GABARAP	-0.00049	Not Significant	0.0434688	4.85989e-14	FALSE	0.0439588	8.83677e-12	TRUE
ANAPC5	0.0287658	Not Significant	0.0422384	5.31892e-14	FALSE	0.0134726	0.0360406	FALSE
AK2	0.0243526	Not Significant	0.0419585	6.4847e-14	FALSE	0.0176059	0.00693493	FALSE
UQCR11	0.0202256	Not Significant	0.042526	7.078e-14	FALSE	0.0223004	0.000782173	FALSE
PARVB	0.028826	Not Significant	0.0403545	7.08887e-14	FALSE	0.0115286	0.0740065	FALSE
SSRP1	0.0162163	Not Significant	0.0406942	7.89795e-14	FALSE	0.0244779	0.000183438	FALSE
RTP4	0.000685425	Not Significant	0.0493537	1.03972e-13	FALSE	0.0486683	3.64953e-11	TRUE
ARHGDIA	0.0213708	Not Significant	0.0387011	1.06246e-13	FALSE	0.0173304	0.00122596	FALSE
WAC	0.0284812	Not Significant	0.041191	1.35361e-13	FALSE	0.0127099	0.0450869	FALSE
PRMT1	0.0237147	Not Significant	0.0429373	1.45549e-13	FALSE	0.0192226	0.00463201	FALSE
UBC	0.0142739	Not Significant	0.0402052	1.52594e-13	FALSE	0.0259313	1.37976e-07	FALSE
EAF1	0.0141785	Not Significant	0.0378732	1.56846e-13	FALSE	0.0236947	6.43863e-05	FALSE
CSDE1	0.0201263	Not Significant	0.0386268	1.68823e-13	FALSE	0.0185006	0.000566271	FALSE
ARFGEF1	0.0204279	Not Significant	0.0393555	1.7231e-13	FALSE	0.0189276	0.00284038	FALSE
SRP14	0.0121681	Not Significant	0.0406588	2.09096e-13	FALSE	0.0284907	1.1715e-05	FALSE
JUNB	-0.00676067	Not Significant	0.0438176	2.44388e-13	FALSE	0.0505783	4.31165e-14	TRUE
RLIM	0.0199422	Not Significant	0.040927	2.60876e-13	FALSE	0.0209848	0.00122937	FALSE
RANGAP1	0.0246748	Not Significant	0.04108	2.65723e-13	FALSE	0.0164052	0.0152832	FALSE
PSMA7	0.0257563	Not Significant	0.0411649	2.70047e-13	FALSE	0.0154087	0.0144959	FALSE
UBE2G2	0.0291728	Not Significant	0.0410909	2.77455e-13	FALSE	0.0119182	0.0732631	FALSE
MANF	0.0262153	Not Significant	0.040031	2.82325e-13	FALSE	0.0138158	0.032005	FALSE
DYNLL2	0.0247935	Not Significant	0.0405705	2.97645e-13	FALSE	0.015777	0.0143818	FALSE
TAPBP	9.19624e-05	Not Significant	0.0469427	4.48424e-13	FALSE	0.0468508	1.94139e-12	TRUE
JUND	0.0180219	Not Significant	0.0411119	6.33081e-13	FALSE	0.02309	0.000480056	FALSE
DDX17	0.0117411	Not Significant	0.0407321	6.44345e-13	FALSE	0.028991	7.411e-06	FALSE
TUBB6	0.0234961	Not Significant	0.0390287	6.79249e-13	FALSE	0.0155326	0.0098755	FALSE
ADAMTS9	-0.0258069	Not Significant	-0.0361889	7.03574e-13	FALSE	-0.010382	0.0527626	FALSE
ADAM9	0.00437594	Not Significant	0.0371611	7.47293e-13	FALSE	0.0327852	1.88988e-07	FALSE
COLGALT1	0.00368515	Not Significant	0.0398708	7.8224e-13	FALSE	0.0361857	1.4913e-08	TRUE
LUC7L3	0.0167164	Not Significant	0.0391731	8.1335e-13	FALSE	0.0224566	0.000692751	FALSE
SGSM2	-0.0248546	Not Significant	-0.0316488	1.01633e-12	FALSE	-0.00679421	0.107567	FALSE
GNL3	0.0276865	Not Significant	0.0385927	1.02778e-12	FALSE	0.0109062	0.0795017	FALSE
MAP2K1	0.0136544	Not Significant	0.0395631	1.1115e-12	FALSE	0.0259088	9.64124e-05	FALSE
SLC25A4	0.0247861	Not Significant	0.0412235	1.26208e-12	FALSE	0.0164374	0.00516285	FALSE
CSNK1E	0.0229942	Not Significant	0.0368785	1.41528e-12	FALSE	0.0138843	0.0253929	FALSE
DCAF8	-0.0256391	Not Significant	-0.0343575	1.53464e-12	FALSE	-0.0087184	0.0836394	FALSE
NDST1	0.0279544	Not Significant	0.04019	1.5436e-12	FALSE	0.0122355	0.0586327	FALSE
ACTR3	0.00949438	Not Significant	0.0398353	1.64026e-12	FALSE	0.030341	6.16851e-06	FALSE
PNP	0.0293109	Not Significant	0.041395	1.84755e-12	FALSE	0.0120841	0.0939532	FALSE
GRK2	0.0176966	Not Significant	0.0394059	1.87811e-12	FALSE	0.0217093	0.00166069	FALSE
BSG	0.0191982	Not Significant	0.0451021	2.0582e-12	FALSE	0.0259038	1.99469e-05	FALSE
DYNLRB1	0.00332043	Not Significant	0.0374188	2.38135e-12	FALSE	0.0340984	9.5347e-08	FALSE
PGS1	0.018216	Not Significant	0.037845	2.42457e-12	FALSE	0.019629	0.00246395	FALSE
BAZ1B	0.00246052	Not Significant	0.0376442	2.56394e-12	FALSE	0.0351837	4.97451e-08	TRUE
MCL1	0.00829426	Not Significant	0.0380799	2.69949e-12	FALSE	0.0297857	1.11216e-06	FALSE
MORF4L1	0.0167674	Not Significant	0.0365846	2.80842e-12	FALSE	0.0198172	0.00100179	FALSE
SURF4	0.00206674	Not Significant	0.0397167	2.81097e-12	FALSE	0.03765	1.42185e-08	TRUE
SSR2	0.0277578	Not Significant	0.0391284	3.10467e-12	FALSE	0.0113706	0.0833297	FALSE
CNIH1	0.0160006	Not Significant	0.0379351	3.19818e-12	FALSE	0.0219345	0.000490955	FALSE
CLIC1	0.0169039	Not Significant	0.0371766	3.24776e-12	FALSE	0.0202726	0.000552899	FALSE
RAI14	0.0207031	Not Significant	0.0407011	3.36973e-12	FALSE	0.019998	0.00327053	FALSE
UBAP2L	0.0120511	Not Significant	0.0403318	3.63184e-12	FALSE	0.0282806	2.27095e-05	FALSE
ARF6	0.0153033	Not Significant	0.0375784	3.65209e-12	FALSE	0.022275	0.00062107	FALSE
LAPTM5	0.0230126	Not Significant	0.042534	4.01528e-12	FALSE	0.0195213	0.00916327	FALSE
SH3GL3	-0.0290915	Not Significant	-0.0303979	4.13161e-12	FALSE	-0.0013064	0.765291	FALSE
HSP90B1	0.0146907	Not Significant	0.0407214	5.00681e-12	FALSE	0.0260307	1.92946e-06	FALSE
CDC42	0.0189066	Not Significant	0.0374264	5.2643e-12	FALSE	0.0185198	0.00218558	FALSE
NTN1	-0.0149032	Not Significant	-0.037204	5.29657e-12	FALSE	-0.0223008	0.000241699	FALSE
UQCRQ	0.0206156	Not Significant	0.03722	5.39183e-12	FALSE	0.0166043	0.00996437	FALSE
ITPRIPL2	0.0263349	Not Significant	0.0367737	5.4594e-12	FALSE	0.0104388	0.106442	FALSE
FURIN	0.011087	Not Significant	0.0378593	6.76548e-12	FALSE	0.0267723	4.12681e-05	FALSE
ZFP36L1	0.0103072	Not Significant	0.0429293	6.8951e-12	FALSE	0.0326221	2.34369e-06	FALSE
CCDC82	-0.0247657	Not Significant	-0.031559	7.02678e-12	FALSE	-0.00679328	0.139859	FALSE
RAB13	-0.0285294	Not Significant	-0.0312001	7.08145e-12	FALSE	-0.00267079	0.536586	FALSE
ANAPC11	0.0275758	Not Significant	0.0387236	7.32018e-12	FALSE	0.0111478	0.0869943	FALSE
INTS6	-0.0162815	Not Significant	-0.0341008	7.3243e-12	FALSE	-0.0178193	0.000411362	FALSE
SKP2	-0.0149206	Not Significant	-0.0325459	7.33334e-12	FALSE	-0.0176253	0.000372679	FALSE
HSPA12B	-0.0283726	Not Significant	-0.0313512	7.35616e-12	FALSE	-0.0029786	0.518696	FALSE
RIOK3	-0.00719545	Not Significant	0.03718	7.81835e-12	FALSE	0.0443755	4.91892e-12	TRUE
HINT1	0.0141139	Not Significant	0.0384777	7.90064e-12	FALSE	0.0243639	0.000136275	FALSE
CXCL1	0.0123043	Not Significant	0.0173918	8.52418e-12	FALSE	0.0050875	0.0416938	FALSE
GPNMB	-0.0256651	Not Significant	0.0418076	8.76156e-12	FALSE	0.0674727	9.42727e-25	TRUE
AUP1	0.00412158	Not Significant	0.0373573	9.77068e-12	FALSE	0.0332357	5.11333e-07	FALSE
RBM39	-7.11823e-05	Not Significant	0.0382665	1.0051e-11	FALSE	0.0383377	5.53148e-09	TRUE
RBBP4	0.0293722	Not Significant	0.0372736	1.02412e-11	FALSE	0.00790137	0.228511	FALSE
NUP153	0.0267984	Not Significant	0.0373003	1.07861e-11	FALSE	0.0105019	0.108733	FALSE
CDC34B	0.0126408	Not Significant	0.0234723	1.21066e-11	FALSE	0.0108315	0.00293708	FALSE
SYNPO	-0.024571	Not Significant	-0.0395191	1.40418e-11	FALSE	-0.014948	0.0251358	FALSE
NAA15	0.0183899	Not Significant	0.0386208	1.43976e-11	FALSE	0.0202309	0.00273218	FALSE
UBE2K	0.021426	Not Significant	0.0369402	1.66523e-11	FALSE	0.0155142	0.018752	FALSE
TMEM258	0.024766	Not Significant	0.03673	1.82288e-11	FALSE	0.011964	0.0664461	FALSE
TIMM23	0.0247531	Not Significant	0.036482	1.86623e-11	FALSE	0.0117289	0.0692936	FALSE
OAS3	0.017376	Not Significant	0.0349394	1.87565e-11	FALSE	0.0175634	0.00108443	FALSE
STARD7	0.0161135	Not Significant	0.038138	1.87907e-11	FALSE	0.0220246	0.000849666	FALSE
C4B	-0.0257706	Not Significant	-0.0305756	1.91872e-11	FALSE	-0.00480495	0.399766	FALSE
NUS1	0.0221471	Not Significant	0.0374239	2.03911e-11	FALSE	0.0152768	0.0215372	FALSE
WBP11	0.0163154	Not Significant	0.0364561	2.16519e-11	FALSE	0.0201407	0.00220488	FALSE
TGFB3	-0.01594	Not Significant	-0.0447544	2.26441e-11	FALSE	-0.0288144	9.72917e-06	FALSE
APOL9B	0.025542	Not Significant	0.036745	2.26575e-11	FALSE	0.011203	0.0434343	FALSE
GSTP1	0.0205505	Not Significant	0.037265	2.34596e-11	FALSE	0.0167145	0.0111555	FALSE
AMD1	0.0150912	Not Significant	0.0243207	2.39843e-11	FALSE	0.0092295	0.012886	FALSE
TOPBP1	0.0145635	Not Significant	0.0355154	2.58394e-11	FALSE	0.0209519	0.00110733	FALSE
RCBTB1	-0.0287417	Not Significant	-0.0304736	2.64392e-11	FALSE	-0.00173191	0.699203	FALSE
LRRC59	0.00323946	Not Significant	0.0364705	3.08732e-11	FALSE	0.0332311	2.9172e-07	FALSE
NOC2L	0.0287405	Not Significant	0.0384642	3.17761e-11	FALSE	0.00972365	0.151213	FALSE
POLR2K	0.0269991	Not Significant	0.0348965	3.24567e-11	FALSE	0.00789745	0.187045	FALSE
EXOSC2	0.0246037	Not Significant	0.0343566	3.24738e-11	FALSE	0.00975281	0.10224	FALSE
XAF1	0.00259073	Not Significant	0.04149	3.27244e-11	FALSE	0.0388993	1.9892e-08	TRUE
ABCF2	0.024028	Not Significant	0.0372059	3.50859e-11	FALSE	0.0131779	0.0510305	FALSE
BUB3	0.0292759	Not Significant	0.0360614	3.82822e-11	FALSE	0.00678555	0.296474	FALSE
TAP1	-0.000485286	Not Significant	0.0389131	3.848e-11	FALSE	0.0393984	2.92006e-09	TRUE
NOMO1	0.0235356	Not Significant	0.0345055	4.12019e-11	FALSE	0.0109699	0.0744938	FALSE
ARL1	0.0230563	Not Significant	0.0367494	4.35681e-11	FALSE	0.0136931	0.0241955	FALSE
RHOA	0.0119244	Not Significant	0.0359389	4.43859e-11	FALSE	0.0240145	0.000120616	FALSE
ANXA5	0.00578768	Not Significant	0.0363176	4.48808e-11	FALSE	0.03053	5.66657e-07	FALSE
ELOVL6	0.0069292	Not Significant	-0.0283091	4.57247e-11	FALSE	-0.0352383	2.18813e-15	TRUE
LATS1	0.0161627	Not Significant	0.0357635	4.63871e-11	FALSE	0.0196008	0.0025819	FALSE
GNB2	0.0070914	Not Significant	0.0347517	5.11803e-11	FALSE	0.0276603	2.39924e-07	FALSE
LSS	0.00309477	Not Significant	-0.0278148	5.4586e-11	FALSE	-0.0309096	1.308e-11	FALSE
BUD31	0.0162065	Not Significant	0.0366413	6.40876e-11	FALSE	0.0204348	0.00192849	FALSE
CNDP2	0.00749195	Not Significant	0.0346775	6.58565e-11	FALSE	0.0271855	3.02177e-05	FALSE
LRRC58	0.00783509	Not Significant	0.0359721	6.75038e-11	FALSE	0.0281371	6.1556e-06	FALSE
ZFP236	-0.028057	Not Significant	-0.0322143	7.2152e-11	FALSE	-0.00415732	0.410233	FALSE
HTATIP2	0.0221322	Not Significant	0.0374453	7.54861e-11	FALSE	0.0153131	0.0223884	FALSE
LRRFIP1	0.0241972	Not Significant	0.0382583	7.83504e-11	FALSE	0.0140611	0.0370145	FALSE
SCAND1	0.0111894	Not Significant	0.0349066	8.08456e-11	FALSE	0.0237172	0.000192507	FALSE
UROD	-0.0224513	Not Significant	-0.0316764	8.12528e-11	FALSE	-0.00922502	0.0662945	FALSE
NDUFC1	0.0286019	Not Significant	0.033325	8.93647e-11	FALSE	0.0047231	0.431262	FALSE
TGFBR3	0.0107737	Not Significant	0.034767	9.19873e-11	FALSE	0.0239933	0.000127676	FALSE
UPP1	0.00839634	Not Significant	0.0358834	9.41807e-11	FALSE	0.027487	3.44648e-05	FALSE
S100A11	0.0133823	Not Significant	0.036275	9.79704e-11	FALSE	0.0228927	0.000411016	FALSE
TNFSF13B	0.0224047	Not Significant	0.0229315	1.05972e-10	FALSE	0.000526772	0.889326	FALSE
NEO1	-0.0118972	Not Significant	-0.0331131	1.06225e-10	FALSE	-0.0212159	7.9733e-05	FALSE
HOMER1	-0.0210733	Not Significant	-0.0298701	1.06247e-10	FALSE	-0.00879679	0.0529802	FALSE
PRKAR2A	0.0278479	Not Significant	0.0341199	1.0772e-10	FALSE	0.00627202	0.31211	FALSE
EFTUD2	0.027642	Not Significant	0.0364731	1.07942e-10	FALSE	0.00883106	0.180003	FALSE
ERCC6L	-0.0213088	Not Significant	-0.0279914	1.08887e-10	FALSE	-0.00668256	0.141369	FALSE
PALM	0.00957339	Not Significant	0.0352015	1.16301e-10	FALSE	0.0256282	5.08064e-05	FALSE
ARIH1	0.0130875	Not Significant	0.0348081	1.17673e-10	FALSE	0.0217206	0.000825779	FALSE
ZBTB37	-0.0223049	Not Significant	-0.0282655	1.20291e-10	FALSE	-0.00596061	0.182849	FALSE
SRGN	0.00681229	Not Significant	0.0407204	1.20313e-10	FALSE	0.0339081	3.07493e-06	FALSE
RTCB	0.0214972	Not Significant	0.0362059	1.34096e-10	FALSE	0.0147087	0.0258059	FALSE
CDC34	0.0157176	Not Significant	0.0354632	1.40543e-10	FALSE	0.0197456	0.00266606	FALSE
BRPF3	-0.0251481	Not Significant	-0.030402	1.45697e-10	FALSE	-0.00525396	0.296608	FALSE
OBSL1	-0.0261267	Not Significant	-0.0295885	1.54186e-10	FALSE	-0.00346181	0.468623	FALSE
QK	0.00410231	Not Significant	0.0343442	1.55192e-10	FALSE	0.0302419	3.77608e-06	FALSE
SRSF2	0.0265672	Not Significant	0.0340002	1.55997e-10	FALSE	0.00743299	0.222868	FALSE
AHCYL1	0.00523201	Not Significant	0.0346317	1.63422e-10	FALSE	0.0293997	5.22155e-06	FALSE
GNA13	0.00927319	Not Significant	0.036236	1.77622e-10	FALSE	0.0269628	3.93335e-05	FALSE
SPSB2	-0.0274974	Not Significant	-0.0288992	1.79189e-10	FALSE	-0.00140181	0.761928	FALSE
PTCD1	-0.027239	Not Significant	-0.0280599	1.8065e-10	FALSE	-0.000820925	0.857904	FALSE
SPCS3	0.0184701	Not Significant	0.0337143	1.87312e-10	FALSE	0.0152442	0.0134736	FALSE
PCMT1	0.0240202	Not Significant	0.0330537	2.04339e-10	FALSE	0.00903342	0.13497	FALSE
DDRGK1	0.0160961	Not Significant	0.034714	2.05674e-10	FALSE	0.0186179	0.00413371	FALSE
LANCL2	-0.0240822	Not Significant	-0.0281696	2.16598e-10	FALSE	-0.00408734	0.350111	FALSE
FGD1	-0.024756	Not Significant	-0.0284132	2.22165e-10	FALSE	-0.00365725	0.400206	FALSE
RETREG1	0.0154786	Not Significant	0.0322465	2.22579e-10	FALSE	0.0167679	0.00183305	FALSE
PLBD2	0.0204526	Not Significant	0.0339263	2.28467e-10	FALSE	0.0134737	0.0363045	FALSE
CHCHD1	0.00804525	Not Significant	0.0352906	2.32188e-10	FALSE	0.0272454	3.472e-05	FALSE
GMDS	-0.0145945	Not Significant	-0.0282401	2.32479e-10	FALSE	-0.0136456	0.0031123	FALSE
TRAM2	-0.0295191	Not Significant	-0.0319311	2.38163e-10	FALSE	-0.00241199	0.63329	FALSE
RTN4	0.0259948	Not Significant	0.0346189	2.4121e-10	FALSE	0.00862417	0.179317	FALSE
AMACR	-0.0285188	Not Significant	-0.0308725	2.44033e-10	FALSE	-0.00235376	0.612517	FALSE
TEAD1	0.0225217	Not Significant	0.0340463	2.50296e-10	FALSE	0.0115246	0.0683253	FALSE
KIZ	-0.0279124	Not Significant	-0.0277404	2.50543e-10	FALSE	0.00017208	0.96867	FALSE
EWSR1	0.00741979	Not Significant	0.03434	2.65636e-10	FALSE	0.0269202	3.0584e-05	FALSE
BRI3	0.000160223	Not Significant	0.0350654	2.91564e-10	FALSE	0.0349052	1.33455e-07	TRUE
PSMA3	0.026105	Not Significant	0.0354379	3.27737e-10	FALSE	0.00933291	0.158433	FALSE
HIC1	-0.021993	Not Significant	-0.0319048	3.36492e-10	FALSE	-0.00991186	0.0352582	FALSE
FAM178B	0.00731404	Not Significant	0.00622067	3.47866e-10	FALSE	-0.00109337	0.396214	FALSE
UQCRFS1	0.0280115	Not Significant	0.0351346	3.53022e-10	FALSE	0.00712313	0.287363	FALSE
TTLL5	-0.0160358	Not Significant	-0.0294866	3.61534e-10	FALSE	-0.0134508	0.004993	FALSE
CCN4	-0.0271584	Not Significant	-0.0274927	3.74133e-10	FALSE	-0.000334306	0.931685	FALSE
STT3B	0.0163317	Not Significant	0.0342191	3.89758e-10	FALSE	0.0178874	0.00482084	FALSE
NHSL1	-0.02394	Not Significant	-0.0296626	4.04086e-10	FALSE	-0.00572263	0.221673	FALSE
SLC27A1	-0.00527852	Not Significant	0.036772	4.07293e-10	FALSE	0.0420505	1.33877e-10	TRUE
DRG1	0.0185401	Not Significant	0.0346026	4.08552e-10	FALSE	0.0160625	0.0120963	FALSE
SKIL	0.0162182	Not Significant	0.0342683	4.10045e-10	FALSE	0.0180501	0.00451748	FALSE
ATP5O	0.0183522	Not Significant	0.0334601	4.14728e-10	FALSE	0.015108	0.0195169	FALSE
C1QTNF12	-0.020168	Not Significant	-0.030786	4.17066e-10	FALSE	-0.010618	0.0335356	FALSE
BIRC5	0.0240225	Not Significant	0.0357338	4.23779e-10	FALSE	0.0117114	0.0774122	FALSE
KDELR2	-0.00332909	Not Significant	0.0341157	4.43257e-10	FALSE	0.0374448	2.66586e-10	TRUE
TEX10	0.026472	Not Significant	0.0336074	4.67761e-10	FALSE	0.00713548	0.25888	FALSE
HABP4	-0.0183654	Not Significant	-0.0302671	4.75321e-10	FALSE	-0.0119017	0.0212575	FALSE
IFI44	0.00348632	Not Significant	0.039583	4.80659e-10	FALSE	0.0360967	1.71294e-09	TRUE
GALK2	-0.025819	Not Significant	-0.0291036	5.04475e-10	FALSE	-0.00328459	0.498039	FALSE
NDUFS7	0.0279218	Not Significant	0.034624	5.12867e-10	FALSE	0.00670225	0.310029	FALSE
ZDHHC17	-0.0254708	Not Significant	-0.0269684	5.43755e-10	FALSE	-0.00149756	0.735586	FALSE
DDAH2	-0.0209214	Not Significant	-0.0285459	5.50423e-10	FALSE	-0.00762451	0.0905919	FALSE
MMGT2	-0.0218849	Not Significant	-0.0279456	5.66016e-10	FALSE	-0.00606063	0.167344	FALSE
RAB31	-0.00567369	Not Significant	0.0344992	5.79543e-10	FALSE	0.0401729	2.39124e-10	TRUE
PTP4A2	0.0236162	Not Significant	0.0349514	5.82638e-10	FALSE	0.0113352	0.082166	FALSE
SPTSSA	0.00924192	Not Significant	0.0352558	6.15851e-10	FALSE	0.0260139	7.08063e-05	FALSE
MCM6	0.0248132	Not Significant	0.035159	6.31614e-10	FALSE	0.0103458	0.114673	FALSE
CREG1	-0.0155273	Not Significant	0.0326858	6.8224e-10	FALSE	0.0482131	2.81746e-11	TRUE
PRRG4	0.00826324	Not Significant	0.0160102	6.82746e-10	FALSE	0.00774691	0.00361863	FALSE
AVIL	0.00224941	Not Significant	0.0066067	6.93224e-10	FALSE	0.00435729	0.000440602	FALSE
PRRC2B	0.0137153	Not Significant	0.0336075	7.15488e-10	FALSE	0.0198922	0.00208137	FALSE
RAD23A	0.0152218	Not Significant	0.0345291	7.2264e-10	FALSE	0.0193073	0.00430808	FALSE
LTBP4	0.00378731	Not Significant	0.0421004	7.29884e-10	FALSE	0.0383131	2.77564e-07	TRUE
CAV2	0.0138591	Not Significant	0.0353955	7.36981e-10	FALSE	0.0215364	0.000901637	FALSE
FAM120A	0.0294326	Not Significant	0.0343886	7.39411e-10	FALSE	0.00495605	0.442269	FALSE
LSM12	0.0205132	Not Significant	0.0337992	7.76139e-10	FALSE	0.013286	0.0431145	FALSE
USP46	-0.0147548	Not Significant	-0.0289262	7.87843e-10	FALSE	-0.0141713	0.00541834	FALSE
NMRAL1	-0.0154255	Not Significant	-0.0297455	8.43382e-10	FALSE	-0.0143201	0.00546309	FALSE
CNN2	-0.0202021	Not Significant	0.0345542	8.8133e-10	FALSE	0.0547563	4.00777e-18	TRUE
PSMD12	0.0260427	Not Significant	0.0332328	8.91075e-10	FALSE	0.00719013	0.261761	FALSE
FRK	-0.0293209	Not Significant	-0.0261143	9.02702e-10	FALSE	0.00320666	0.411246	FALSE
PAICS	0.0261889	Not Significant	0.0342083	9.06055e-10	FALSE	0.00801941	0.227056	FALSE
PCBP1	0.019998	Not Significant	0.0337159	9.1176e-10	FALSE	0.0137179	0.0342701	FALSE
TMBIM4	0.0248454	Not Significant	0.0323085	9.17357e-10	FALSE	0.00746308	0.246792	FALSE
SSR1	0.00646907	Not Significant	0.0336557	9.60549e-10	FALSE	0.0271866	4.13262e-05	FALSE
MAP3K12	-0.0229262	Not Significant	-0.0270582	9.94844e-10	FALSE	-0.004132	0.337119	FALSE
XPOT	0.0220932	Not Significant	0.0342098	1.07061e-09	FALSE	0.0121166	0.0706161	FALSE
CBFB	0.0182852	Not Significant	0.0325642	1.10129e-09	FALSE	0.0142791	0.0243096	FALSE
AHSA2	-0.0256894	Not Significant	-0.028218	1.12236e-09	FALSE	-0.00252863	0.581753	FALSE
FCGR3	0.0178112	Not Significant	0.037889	1.12696e-09	FALSE	0.0200778	0.0114777	FALSE
GET4	0.0166289	Not Significant	0.0338519	1.13053e-09	FALSE	0.017223	0.00890268	FALSE
ARGLU1	0.0208037	Not Significant	0.0325239	1.21598e-09	FALSE	0.0117202	0.0591757	FALSE
FAM49B	0.0249278	Not Significant	0.0340771	1.23607e-09	FALSE	0.0091493	0.171206	FALSE
BICD1	-0.0165206	Not Significant	-0.026088	1.30649e-09	FALSE	-0.00956735	0.0290995	FALSE
ACAT1	-0.0291183	Not Significant	-0.0275339	1.32158e-09	FALSE	0.00158445	0.730598	FALSE
FBXO9	-0.0225379	Not Significant	-0.0287483	1.3302e-09	FALSE	-0.00621042	0.196293	FALSE
PUM2	0.0143844	Not Significant	0.0329589	1.33873e-09	FALSE	0.0185744	0.00346482	FALSE
NADK	0.0143536	Not Significant	0.0336013	1.41688e-09	FALSE	0.0192477	0.00323619	FALSE
DST	0.0123626	Not Significant	0.0334444	1.45168e-09	FALSE	0.0210818	0.00113837	FALSE
CTSA	0.0113024	Not Significant	0.0336785	1.48777e-09	FALSE	0.0223761	0.000334609	FALSE
FABP5	-0.0116134	Not Significant	0.0413135	1.5112e-09	FALSE	0.0529268	2.65793e-13	TRUE
IFI27L2A	0.0269281	Not Significant	0.036173	1.52966e-09	FALSE	0.00924493	0.152559	FALSE
DRAP1	0.0234838	Not Significant	0.0333725	1.55463e-09	FALSE	0.00988878	0.127314	FALSE
EXOC8	-0.0237084	Not Significant	-0.0268034	1.61659e-09	FALSE	-0.00309503	0.492471	FALSE
ZNHIT2	-0.0184246	Not Significant	-0.028651	1.692e-09	FALSE	-0.0102264	0.0363315	FALSE
BCL3	-0.0260641	Not Significant	-0.0304079	1.72955e-09	FALSE	-0.00434383	0.41837	FALSE
CTPS	0.0280628	Not Significant	0.033887	1.74478e-09	FALSE	0.00582414	0.38585	FALSE
ZFX	-0.017418	Not Significant	-0.0277735	1.81727e-09	FALSE	-0.0103555	0.0258913	FALSE
PSMD13	0.0151238	Not Significant	0.0323526	1.9865e-09	FALSE	0.0172288	0.00683749	FALSE
CMTR1	0.0283814	Not Significant	0.0297239	1.99257e-09	FALSE	0.00134252	0.811134	FALSE
MAFG	0.0109251	Not Significant	0.0328608	2.07147e-09	FALSE	0.0219357	0.000944653	FALSE
PFDN1	0.0148023	Not Significant	0.0327742	2.09399e-09	FALSE	0.0179719	0.00457157	FALSE
SNRNP27	0.016445	Not Significant	0.0313929	2.12715e-09	FALSE	0.0149478	0.0148557	FALSE
SNRPD3	0.0249791	Not Significant	0.0332229	2.16909e-09	FALSE	0.00824377	0.184366	FALSE
ATP6V1E1	0.00511573	Not Significant	0.0318454	2.18566e-09	FALSE	0.0267297	5.00386e-05	FALSE
OCIAD1	0.0145778	Not Significant	0.0328387	2.19326e-09	FALSE	0.018261	0.00466744	FALSE
LMAN1	-0.0142699	Not Significant	0.0333013	2.28751e-09	FALSE	0.0475712	4.56349e-13	TRUE
IGTP	0.00466508	Not Significant	0.0460866	2.38678e-09	FALSE	0.0414216	3.42233e-07	TRUE
MFSD1	0.0131227	Not Significant	0.0325572	2.56411e-09	FALSE	0.0194345	0.00312774	FALSE
CBX8	-0.0232395	Not Significant	-0.0282607	2.63766e-09	FALSE	-0.00502121	0.277151	FALSE
FKBP4	0.0226906	Not Significant	0.0350931	2.80684e-09	FALSE	0.0124025	0.0711003	FALSE
CD47	-0.0146149	Not Significant	0.0347216	2.96021e-09	FALSE	0.0493364	5.51074e-15	TRUE
DUSP19	-0.0108866	Not Significant	-0.0272793	3.1296e-09	FALSE	-0.0163927	0.000406296	FALSE
ACY1	-0.0285143	Not Significant	-0.0267408	3.26038e-09	FALSE	0.00177346	0.689327	FALSE
MAP3K14	-0.0208771	Not Significant	-0.0257176	3.35018e-09	FALSE	-0.00484054	0.288078	FALSE
KAT2A	0.0180507	Not Significant	0.0331289	3.39601e-09	FALSE	0.0150782	0.0245498	FALSE
SERF1	-0.028807	Not Significant	-0.0310869	3.45116e-09	FALSE	-0.00227991	0.676689	FALSE
GNPAT	-0.0277851	Not Significant	-0.0281041	3.57746e-09	FALSE	-0.000319069	0.951606	FALSE
FBXW8	0.0139363	Not Significant	0.0306073	3.61022e-09	FALSE	0.0166709	0.00703099	FALSE
HTRA3	-0.0205572	Not Significant	-0.0227058	3.62942e-09	FALSE	-0.00214863	0.601043	FALSE
LY96	-0.0214003	Not Significant	-0.0271826	3.65461e-09	FALSE	-0.00578224	0.225438	FALSE
NDUFAF7	-0.0143029	Not Significant	-0.0261918	3.68094e-09	FALSE	-0.0118889	0.00717174	FALSE
TMED10	0.0196857	Not Significant	0.0327286	3.82052e-09	FALSE	0.0130429	0.0426145	FALSE
CPTP	-0.0161772	Not Significant	-0.0265516	3.83843e-09	FALSE	-0.0103744	0.0293257	FALSE
SMTN	0.0257263	Not Significant	0.0324933	3.86819e-09	FALSE	0.00676692	0.280559	FALSE
UCP2	-0.0171187	Not Significant	0.0351999	3.91276e-09	FALSE	0.0523186	2.112e-11	TRUE
NSDHL	-0.0192206	Not Significant	-0.0234508	4.03612e-09	FALSE	-0.00423027	0.262006	FALSE
ADSL	0.0219718	Not Significant	0.030455	4.19718e-09	FALSE	0.00848316	0.157044	FALSE
DHX15	0.0256036	Not Significant	0.0329701	4.40794e-09	FALSE	0.00736649	0.268441	FALSE
C1QTNF3	-0.020447	Not Significant	-0.0265067	4.45789e-09	FALSE	-0.00605965	0.107539	FALSE
MIOS	-0.0193572	Not Significant	-0.0253376	4.47609e-09	FALSE	-0.00598046	0.156343	FALSE
EFR3A	0.0181207	Not Significant	0.0326108	4.50418e-09	FALSE	0.0144901	0.0274448	FALSE
OAS2	0.014787	Not Significant	0.0347942	4.89882e-09	FALSE	0.0200072	0.000409026	FALSE
ZMYM6	-0.0225607	Not Significant	-0.0284892	4.96636e-09	FALSE	-0.00592849	0.232833	FALSE
LRRFIP2	0.0253013	Not Significant	0.0317408	4.98874e-09	FALSE	0.00643943	0.320008	FALSE
POLR2J	0.0196536	Not Significant	0.0309423	5.5599e-09	FALSE	0.0112887	0.0718155	FALSE
RBM28	0.0177675	Not Significant	0.0305377	5.6454e-09	FALSE	0.0127702	0.0375955	FALSE
2310009A05RIK	-0.0272338	Not Significant	-0.0273114	5.73687e-09	FALSE	-7.75614e-05	0.987207	FALSE
COPS5	0.0242368	Not Significant	0.0318466	5.79767e-09	FALSE	0.00760977	0.23967	FALSE
TK1	0.0150302	Not Significant	0.0338756	5.98315e-09	FALSE	0.0188454	0.00586709	FALSE
ADAMTS5	-0.0290892	Not Significant	-0.0207129	5.98879e-09	FALSE	0.00837627	0.0260955	FALSE
NCLN	-0.000361697	Not Significant	0.0315871	6.0716e-09	FALSE	0.0319488	9.99923e-07	FALSE
PPT1	0.0257455	Not Significant	0.0296471	6.11897e-09	FALSE	0.0039016	0.535297	FALSE
LARS	0.0272542	Not Significant	0.0343966	6.25718e-09	FALSE	0.00714237	0.295268	FALSE
ILRUN	0.0161323	Not Significant	0.0312097	6.25739e-09	FALSE	0.0150774	0.0216312	FALSE
EIF2B2	0.0195463	Not Significant	0.029278	6.2711e-09	FALSE	0.00973166	0.0824057	FALSE
NISCH	-0.0100103	Not Significant	0.0324842	6.36318e-09	FALSE	0.0424945	2.52412e-12	TRUE
CXCL3	-0.00472986	Not Significant	0.00287299	6.48884e-09	FALSE	0.00760285	1.77879e-11	FALSE
LRCH2	-0.0134164	Not Significant	-0.0263937	6.50864e-09	FALSE	-0.0129773	0.00322009	FALSE
GSPT1	0.0290496	Not Significant	0.0327358	6.75122e-09	FALSE	0.00368623	0.574514	FALSE
IVNS1ABP	0.023715	Not Significant	0.0300543	6.82107e-09	FALSE	0.00633925	0.295898	FALSE
APP	-0.0188063	Not Significant	0.0319405	6.89313e-09	FALSE	0.0507468	5.41427e-19	TRUE
MICU1	0.0181515	Not Significant	0.0326404	7.48879e-09	FALSE	0.0144889	0.0284132	FALSE
PSTPIP2	-0.0254272	Not Significant	-0.0238737	7.77867e-09	FALSE	0.0015535	0.753758	FALSE
RRM1	0.016835	Not Significant	0.0317603	7.80899e-09	FALSE	0.0149253	0.0198706	FALSE
PRDX6	0.00367882	Not Significant	0.0328089	8.07373e-09	FALSE	0.0291301	2.18743e-05	FALSE
ACYP2	-0.0201551	Not Significant	-0.0248575	8.32899e-09	FALSE	-0.00470243	0.292424	FALSE
GSR	0.000140892	Not Significant	0.0325904	8.34509e-09	FALSE	0.0324495	1.26666e-06	FALSE
IPO13	-0.0255755	Not Significant	-0.0271857	8.35502e-09	FALSE	-0.0016102	0.739947	FALSE
TENM4	-0.0253823	Not Significant	-0.0309124	8.41125e-09	FALSE	-0.0055301	0.32981	FALSE
SERPINB9B	0.00274507	Not Significant	0.00282321	8.44654e-09	FALSE	7.81478e-05	0.913924	FALSE
RFNG	-0.0239903	Not Significant	-0.0255542	8.65138e-09	FALSE	-0.0015639	0.719198	FALSE
GPHN	-0.0182175	Not Significant	-0.0271029	8.72034e-09	FALSE	-0.00888546	0.0634737	FALSE
TMED2	0.011856	Not Significant	0.0317704	8.87068e-09	FALSE	0.0199144	0.00213965	FALSE
S100PBP	-0.0199878	Not Significant	-0.0262139	8.91908e-09	FALSE	-0.00622612	0.185726	FALSE
CRYAB	-9.16489e-05	Not Significant	0.0255427	8.95892e-09	FALSE	0.0256343	1.23796e-15	FALSE
CARS2	-0.00389339	Not Significant	-0.0260086	9.48128e-09	FALSE	-0.0221152	5.04552e-06	FALSE
GBP2B	0.0215967	Not Significant	0.0167793	9.4999e-09	FALSE	-0.00481742	0.199609	FALSE
ANXA2	0.0141954	Not Significant	0.0329353	9.60211e-09	FALSE	0.0187399	0.000390281	FALSE
TCOF1	0.0263472	Not Significant	0.0326113	9.7919e-09	FALSE	0.00626408	0.347704	FALSE
EMC4	0.0259218	Not Significant	0.0306941	9.92035e-09	FALSE	0.00477229	0.433739	FALSE
CDK17	0.0099157	Not Significant	0.0308527	1.03068e-08	FALSE	0.020937	0.00115144	FALSE
ACADM	-0.0217706	Not Significant	-0.0267411	1.06737e-08	FALSE	-0.00497053	0.300951	FALSE
OASL2	0.00182331	Not Significant	0.0408169	1.07282e-08	FALSE	0.0389936	5.62113e-07	TRUE
SZRD1	0.0040591	Not Significant	0.0314103	1.07576e-08	FALSE	0.0273512	2.77164e-05	FALSE
SNX5	0.0211974	Not Significant	0.0309829	1.09901e-08	FALSE	0.00978551	0.120167	FALSE
CD164	0.00338122	Not Significant	0.0314285	1.10661e-08	FALSE	0.0280473	1.98058e-05	FALSE
MVK	-0.00313915	Not Significant	-0.0276167	1.12722e-08	FALSE	-0.0244776	1.08481e-06	FALSE
UBE2H	-0.0275115	Not Significant	-0.02724	1.14332e-08	FALSE	0.000271493	0.955739	FALSE
NPTN	0.0154705	Not Significant	0.0304961	1.14571e-08	FALSE	0.0150256	0.0169196	FALSE
VMP1	0.00884011	Not Significant	0.0303215	1.16497e-08	FALSE	0.0214814	0.000682109	FALSE
SIRT1	-0.0195368	Not Significant	-0.0253551	1.19475e-08	FALSE	-0.00581828	0.184225	FALSE
ARPC3	0.027494	Not Significant	0.0309038	1.23411e-08	FALSE	0.00340983	0.59365	FALSE
ACAP3	-0.0205067	Not Significant	-0.0279613	1.23564e-08	FALSE	-0.00745462	0.140421	FALSE
ZFP654	-0.0237064	Not Significant	-0.0250042	1.25674e-08	FALSE	-0.00129785	0.771193	FALSE
C2CD2	-0.0188985	Not Significant	-0.025282	1.26545e-08	FALSE	-0.00638354	0.155894	FALSE
IMPAD1	0.016187	Not Significant	0.0312337	1.30185e-08	FALSE	0.0150467	0.0216303	FALSE
SSH2	-0.00969124	Not Significant	-0.0287738	1.32235e-08	FALSE	-0.0190825	0.000367979	FALSE
COPRS	-0.0233238	Not Significant	-0.0266132	1.34567e-08	FALSE	-0.00328945	0.509569	FALSE
SEPT5	-0.0186006	Not Significant	-0.0335196	1.35969e-08	FALSE	-0.014919	0.0265045	FALSE
CASD1	-0.0209034	Not Significant	-0.0266269	1.44868e-08	FALSE	-0.00572347	0.231666	FALSE
KLHL12	-0.0101897	Not Significant	-0.0271995	1.46578e-08	FALSE	-0.0170098	0.00068644	FALSE
WWTR1	-0.000713937	Not Significant	0.0324343	1.50421e-08	FALSE	0.0331482	3.13963e-07	FALSE
MS4A6D	0.00813007	Not Significant	0.0302653	1.5082e-08	FALSE	0.0221352	0.000936789	FALSE
SERTAD4	-0.00532124	Not Significant	-0.0362982	1.525e-08	FALSE	-0.0309769	1.77302e-06	FALSE
BOLA2	0.0183147	Not Significant	0.0308505	1.56593e-08	FALSE	0.0125359	0.057817	FALSE
GPC1	-0.00373691	Not Significant	0.0344892	1.61894e-08	FALSE	0.0382261	5.13542e-08	TRUE
EIF1	0.0269627	Not Significant	0.0311102	1.66841e-08	FALSE	0.00414752	0.527998	FALSE
PLP2	0.0132873	Not Significant	0.0301955	1.67013e-08	FALSE	0.0169083	0.00532137	FALSE
NAPA	0.0181229	Not Significant	0.0304864	1.72139e-08	FALSE	0.0123635	0.0485794	FALSE
TRIM25	0.00370486	Not Significant	0.03151	1.77251e-08	FALSE	0.0278051	1.16453e-05	FALSE
TXNDC5	0.0149276	Not Significant	0.0315857	1.84064e-08	FALSE	0.016658	0.00865754	FALSE
1700025G04RIK	-0.0194394	Not Significant	-0.0269097	1.85881e-08	FALSE	-0.00747032	0.140976	FALSE
NCAPH2	0.00170081	Not Significant	0.030319	1.86481e-08	FALSE	0.0286182	1.11884e-05	FALSE
MBTD1	-0.0164604	Not Significant	-0.0271821	1.89786e-08	FALSE	-0.0107216	0.0286056	FALSE
ARL8A	0.0158857	Not Significant	0.0300755	1.96422e-08	FALSE	0.0141898	0.0240544	FALSE
SGSM3	-0.0253987	Not Significant	-0.0235808	1.98921e-08	FALSE	0.00181794	0.669491	FALSE
UBE2B	0.0165931	Not Significant	0.0311065	2.0078e-08	FALSE	0.0145134	0.0227174	FALSE
PFKL	0.000678926	Not Significant	0.0389093	2.01564e-08	FALSE	0.0382303	2.0682e-07	TRUE
MBTPS1	0.0126864	Not Significant	0.0307298	2.05399e-08	FALSE	0.0180433	0.00518009	FALSE
TRAF7	0.0226096	Not Significant	0.0312222	2.06046e-08	FALSE	0.00861261	0.191026	FALSE
SNRPD1	0.0277278	Not Significant	0.0302493	2.06724e-08	FALSE	0.00252145	0.672343	FALSE
CCNYL1	-0.0254715	Not Significant	-0.0263324	2.07773e-08	FALSE	-0.000860893	0.85669	FALSE
GPS1	0.014412	Not Significant	0.030801	2.10165e-08	FALSE	0.016389	0.0131054	FALSE
TXNIP	0.0187865	Not Significant	0.0316418	2.10681e-08	FALSE	0.0128552	0.0570696	FALSE
IGF2BP2	0.0291312	Not Significant	0.032675	2.11942e-08	FALSE	0.00354375	0.61149	FALSE
ARPC2	0.0249071	Not Significant	0.0299118	2.12347e-08	FALSE	0.00500462	0.426606	FALSE
VPS26C	-0.0183642	Not Significant	-0.0258293	2.19772e-08	FALSE	-0.00746506	0.117684	FALSE
PRPF19	0.0267546	Not Significant	0.0307127	2.26142e-08	FALSE	0.00395807	0.5505	FALSE
DDX39	0.0288108	Not Significant	0.0330515	2.28678e-08	FALSE	0.0042407	0.544495	FALSE
TNPO1	0.0160011	Not Significant	0.0302582	2.43569e-08	FALSE	0.0142571	0.0257645	FALSE
CKAP4	-0.0091715	Not Significant	0.0326427	2.51807e-08	FALSE	0.0418142	1.40166e-10	TRUE
DCAF6	-0.01933	Not Significant	-0.0267115	2.61698e-08	FALSE	-0.00738152	0.120828	FALSE
IFI206	0.00140553	Not Significant	0.0227714	2.67174e-08	FALSE	0.0213659	1.65331e-06	FALSE
SAMD1	0.0246465	Not Significant	0.0294921	2.68943e-08	FALSE	0.00484559	0.439453	FALSE
LMO4	0.00470184	Not Significant	0.0312147	2.90058e-08	FALSE	0.0265129	4.72593e-05	FALSE
KHDRBS1	0.0108539	Not Significant	0.0305172	2.96945e-08	FALSE	0.0196633	0.0033161	FALSE
MTG1	-0.017632	Not Significant	-0.0248091	2.98601e-08	FALSE	-0.0071771	0.123726	FALSE
NCKAP5L	-0.0172263	Not Significant	-0.0238113	3.02405e-08	FALSE	-0.00658501	0.129719	FALSE
SEC61A1	0.00746478	Not Significant	0.0298245	3.0324e-08	FALSE	0.0223598	0.000390048	FALSE
OASL1	0.0171758	Not Significant	0.0300036	3.04446e-08	FALSE	0.0128277	0.0114167	FALSE
FAM43A	-0.0201166	Not Significant	-0.0279475	3.07499e-08	FALSE	-0.00783097	0.127145	FALSE
SHF	-0.0283029	Not Significant	-0.0249426	3.1018e-08	FALSE	0.00336028	0.445196	FALSE
MED30	0.0159125	Not Significant	0.0298263	3.14907e-08	FALSE	0.0139137	0.0235526	FALSE
DPF2	0.00822943	Not Significant	0.0299265	3.22201e-08	FALSE	0.0216971	0.000705347	FALSE
CCL4	-0.00263297	Not Significant	0.0123277	3.23342e-08	FALSE	0.0149607	4.12099e-08	FALSE
EIF3K	0.0281174	Not Significant	0.0282847	3.39697e-08	FALSE	0.000167364	0.976587	FALSE
UPF1	0.00640344	Not Significant	0.0305519	3.44281e-08	FALSE	0.0241485	0.000260576	FALSE
USP18	0.00478948	Not Significant	0.0344582	3.44722e-08	FALSE	0.0296687	3.13105e-07	FALSE
PRRC2A	-0.0194544	Not Significant	0.0306899	3.45784e-08	FALSE	0.0501443	3.46657e-14	TRUE
GNS	0.00259005	Not Significant	0.0295999	3.46328e-08	FALSE	0.0270099	6.03398e-05	FALSE
RARA	-0.0284332	Not Significant	-0.0263444	3.51468e-08	FALSE	0.00208877	0.671778	FALSE
MS4A4C	0.0182022	Not Significant	0.0206808	3.53841e-08	FALSE	0.00247851	0.523738	FALSE
ANXA1	0.00194685	Not Significant	0.0318331	3.57184e-08	FALSE	0.0298863	4.28564e-07	FALSE
EIF3G	0.023839	Not Significant	0.0306149	3.61528e-08	FALSE	0.00677586	0.2861	FALSE
DUSP18	-0.0175269	Not Significant	-0.0257764	3.70552e-08	FALSE	-0.00824942	0.0752049	FALSE
CYTH3	-0.0177743	Not Significant	-0.025209	3.76033e-08	FALSE	-0.00743472	0.129183	FALSE
NPLOC4	0.0296004	Not Significant	0.0305909	3.84015e-08	FALSE	0.000990531	0.877419	FALSE
EMC7	0.00458896	Not Significant	0.0293852	3.84832e-08	FALSE	0.0247963	0.000139042	FALSE
AKR1B3	0.0254922	Not Significant	0.0272714	3.89862e-08	FALSE	0.00177919	0.759625	FALSE
ZFP9	-0.0176348	Not Significant	-0.027398	4.10276e-08	FALSE	-0.00976322	0.0446528	FALSE
AMOTL2	0.0158702	Not Significant	0.0293109	4.20194e-08	FALSE	0.0134407	0.0295848	FALSE
9530068E07RIK	0.0036586	Not Significant	0.0310938	4.56417e-08	FALSE	0.0274352	3.36559e-05	FALSE
TCF25	0.0107285	Not Significant	0.0306785	4.5705e-08	FALSE	0.01995	0.00224383	FALSE
CUTA	0.0152194	Not Significant	0.0277782	4.58022e-08	FALSE	0.0125588	0.0272299	FALSE
NUCKS1	0.0273362	Not Significant	0.0312518	4.61145e-08	FALSE	0.00391566	0.524193	FALSE
SNRK	-0.0294216	Not Significant	-0.0263385	4.74287e-08	FALSE	0.00308307	0.52681	FALSE
2510039O18RIK	0.00783558	Not Significant	0.0281308	4.76125e-08	FALSE	0.0202952	0.000867111	FALSE
TTC39B	0.0136124	Not Significant	0.027777	4.80505e-08	FALSE	0.0141646	0.0173067	FALSE
MAT2A	0.027198	Not Significant	0.0295177	4.91909e-08	FALSE	0.00231975	0.723323	FALSE
IQCC	-0.0232088	Not Significant	-0.024175	4.96751e-08	FALSE	-0.000966275	0.833943	FALSE
BMPR2	-0.0211707	Not Significant	-0.0276489	5.12813e-08	FALSE	-0.00647822	0.221724	FALSE
NRADD	0.023365	Not Significant	0.0292254	5.23173e-08	FALSE	0.00586038	0.360916	FALSE
SIK3	-0.0154556	Not Significant	-0.024492	5.31056e-08	FALSE	-0.00903639	0.0616854	FALSE
NAA30	-0.0185749	Not Significant	-0.0253238	5.32338e-08	FALSE	-0.00674884	0.157512	FALSE
BASP1	0.00293608	Not Significant	0.0331324	5.34089e-08	FALSE	0.0301963	9.06943e-06	FALSE
THBS4	-0.0200915	Not Significant	-0.0219964	5.34491e-08	FALSE	-0.00190493	0.383195	FALSE
CD53	0.00456253	Not Significant	0.0317013	5.34748e-08	FALSE	0.0271388	9.35879e-05	FALSE
ZFP91	0.0255634	Not Significant	0.0307985	5.34945e-08	FALSE	0.0052351	0.431547	FALSE
TTC39C	0.0170596	Not Significant	0.0284152	5.40909e-08	FALSE	0.0113556	0.0600333	FALSE
ARF1	0.0231455	Not Significant	0.0322612	5.4096e-08	FALSE	0.00911571	0.155371	FALSE
LMNA	0.00278225	Not Significant	0.0299527	5.47419e-08	FALSE	0.0271704	1.12219e-05	FALSE
ATP1B3	0.0150201	Not Significant	0.0286587	5.48399e-08	FALSE	0.0136386	0.0390337	FALSE
SELENOK	-0.0274358	Not Significant	-0.0279642	5.5541e-08	FALSE	-0.000528433	0.919744	FALSE
TEX264	0.0093812	Not Significant	0.029517	5.56058e-08	FALSE	0.0201358	0.00145407	FALSE
SIK2	-0.028824	Not Significant	-0.0253161	5.77161e-08	FALSE	0.00350785	0.468005	FALSE
ACOD1	0.0015478	Not Significant	0.027654	5.77433e-08	FALSE	0.0261062	7.03467e-05	FALSE
STK19	0.0290994	Not Significant	0.0266417	5.82266e-08	FALSE	-0.00245768	0.664022	FALSE
GRAP2	0.0129534	Not Significant	0.0134633	5.9807e-08	FALSE	0.00050985	0.856026	FALSE
ADARB1	-0.0165603	Not Significant	-0.0274488	5.99821e-08	FALSE	-0.0108885	0.0280247	FALSE
SH3GLB2	-0.0222818	Not Significant	-0.0243957	6.04914e-08	FALSE	-0.0021139	0.649409	FALSE
DCAF7	0.0199442	Not Significant	0.0299248	6.12423e-08	FALSE	0.00998058	0.124123	FALSE
D8ERTD738E	0.0208507	Not Significant	0.0279607	6.16804e-08	FALSE	0.00710998	0.249473	FALSE
NUDCD3	0.0164143	Not Significant	0.0280272	6.58275e-08	FALSE	0.011613	0.0537536	FALSE
DXO	0.0164938	Not Significant	0.0189718	6.89464e-08	FALSE	0.00247799	0.510912	FALSE
CMA1	-0.0285528	Not Significant	-0.0239499	7.00344e-08	FALSE	0.00460293	0.165655	FALSE
PGM3	-0.0244443	Not Significant	-0.0262202	7.04302e-08	FALSE	-0.00177596	0.720486	FALSE
RTF2	0.0153888	Not Significant	0.029258	7.08306e-08	FALSE	0.0138692	0.035043	FALSE
ITPA	0.0225986	Not Significant	0.0289938	7.10188e-08	FALSE	0.00639515	0.311465	FALSE
D5ERTD579E	-0.0246485	Not Significant	-0.0240818	7.35316e-08	FALSE	0.000566656	0.901151	FALSE
SRI	0.0150738	Not Significant	0.0313567	7.51713e-08	FALSE	0.0162829	0.0171804	FALSE
TCAF1	-0.0275671	Not Significant	-0.0226281	7.54879e-08	FALSE	0.00493901	0.231178	FALSE
HNRNPA3	0.0230706	Not Significant	0.0293097	7.69058e-08	FALSE	0.00623907	0.310421	FALSE
PHF11D	0.0210167	Not Significant	0.0325693	7.7519e-08	FALSE	0.0115526	0.0590849	FALSE
ADGRG6	-0.00083808	Not Significant	-0.0279128	7.79802e-08	FALSE	-0.0270747	1.20386e-06	FALSE
BIVM	-0.0150457	Not Significant	-0.0233183	7.89596e-08	FALSE	-0.00827266	0.0637482	FALSE
CSTA2	-0.0130819	Not Significant	-0.0241183	7.96129e-08	FALSE	-0.0110364	0.0107373	FALSE
FBXO42	-0.0217506	Not Significant	-0.0241561	8.00529e-08	FALSE	-0.00240552	0.601668	FALSE
TCIRG1	0.0125088	Not Significant	0.0288008	8.02333e-08	FALSE	0.0162919	0.0100856	FALSE
SLC35D1	-0.0208142	Not Significant	-0.0238557	8.02454e-08	FALSE	-0.00304149	0.503864	FALSE
TNRC6B	-0.0257243	Not Significant	-0.0251129	8.07097e-08	FALSE	0.000611374	0.899832	FALSE
ARL2BP	-0.0236449	Not Significant	-0.0244897	8.17649e-08	FALSE	-0.000844754	0.856039	FALSE
APRT	0.0285183	Not Significant	0.0275562	8.33613e-08	FALSE	-0.000962063	0.864115	FALSE
SEPHS1	-0.00537167	Not Significant	-0.0270437	8.36187e-08	FALSE	-0.021672	9.22586e-05	FALSE
CHIC2	0.0182787	Not Significant	0.029202	8.44367e-08	FALSE	0.0109232	0.0943215	FALSE
PDK1	0.0185513	Not Significant	0.0325139	8.69848e-08	FALSE	0.0139626	0.0268147	FALSE
ZFP260	-0.0225975	Not Significant	-0.0263339	8.78333e-08	FALSE	-0.00373644	0.472918	FALSE
MAFF	0.000434687	Not Significant	0.028173	8.78816e-08	FALSE	0.0277383	6.08389e-07	FALSE
ITGB7	0.00197553	Not Significant	0.0164203	8.99308e-08	FALSE	0.0144447	0.000144374	FALSE
GPR146	-0.0248063	Not Significant	-0.0177925	9.03337e-08	FALSE	0.00701376	0.0519061	FALSE
VPS26A	0.0186006	Not Significant	0.0297084	9.15879e-08	FALSE	0.0111078	0.0837332	FALSE
CACHD1	-0.0145677	Not Significant	-0.0255415	9.23187e-08	FALSE	-0.0109738	0.031018	FALSE
MORC4	-0.0161836	Not Significant	-0.0276866	9.23678e-08	FALSE	-0.011503	0.0362565	FALSE
CCDC88A	-0.0262111	Not Significant	-0.0253453	9.78882e-08	FALSE	0.000865851	0.855895	FALSE
NNMT	-0.0151761	Not Significant	-0.0282217	9.8518e-08	FALSE	-0.0130455	0.0208132	FALSE
CD99L2	-0.0199866	Not Significant	-0.0251574	9.9815e-08	FALSE	-0.0051708	0.275873	FALSE
PARK7	0.0139154	Not Significant	0.0293324	1.02891e-07	FALSE	0.015417	0.0201435	FALSE
ANKMY2	-0.016588	Not Significant	-0.0241821	1.0298e-07	FALSE	-0.00759404	0.086411	FALSE
SLC9A6	-0.0100458	Not Significant	-0.0266958	1.06634e-07	FALSE	-0.0166501	0.00173529	FALSE
SDHD	0.0262072	Not Significant	0.0290153	1.07756e-07	FALSE	0.0028081	0.674452	FALSE
RCOR1	0.0117063	Not Significant	0.0286105	1.08752e-07	FALSE	0.0169042	0.00643691	FALSE
CSNK2B	0.0254388	Not Significant	0.029896	1.09288e-07	FALSE	0.00445723	0.501646	FALSE
NHLRC2	-0.00781265	Not Significant	-0.0257053	1.12573e-07	FALSE	-0.0178926	0.000586819	FALSE
SOS1	-0.0295245	Not Significant	-0.0251571	1.13315e-07	FALSE	0.00436742	0.370003	FALSE
SRFBP1	0.0108006	Not Significant	0.0278972	1.14064e-07	FALSE	0.0170965	0.00204425	FALSE
PPIL3	-0.0169585	Not Significant	-0.0256512	1.14653e-07	FALSE	-0.00869262	0.0823134	FALSE
SLC35A5	-0.0207475	Not Significant	-0.0252061	1.15451e-07	FALSE	-0.00445852	0.369008	FALSE
SESN1	-0.0277319	Not Significant	-0.0234059	1.15898e-07	FALSE	0.00432597	0.346905	FALSE
CSTF3	-0.0175178	Not Significant	-0.0240615	1.21398e-07	FALSE	-0.00654364	0.15956	FALSE
KLF6	0.0133001	Not Significant	0.0291394	1.22906e-07	FALSE	0.0158393	0.0162002	FALSE
CAPN2	0.0062159	Not Significant	0.0307029	1.2392e-07	FALSE	0.0244871	0.000185186	FALSE
COL6A3	-0.0108535	Not Significant	0.0304811	1.30358e-07	FALSE	0.0413346	4.11423e-11	TRUE
NFKBIL1	-0.0111813	Not Significant	-0.0252622	1.30809e-07	FALSE	-0.0140809	0.00308297	FALSE
CAR2	-0.00382299	Not Significant	0.00963424	1.31156e-07	FALSE	0.0134572	1.11731e-07	FALSE
YWHAH	0.02887	Not Significant	0.0284336	1.32068e-07	FALSE	-0.000436414	0.946094	FALSE
CD274	-0.0211852	Not Significant	0.0316466	1.32132e-07	FALSE	0.0528318	4.41307e-13	TRUE
PDF	-0.0155078	Not Significant	-0.0230382	1.32389e-07	FALSE	-0.00753037	0.0987119	FALSE
PMVK	0.0131061	Not Significant	-0.02617	1.33519e-07	FALSE	-0.0392761	6.47175e-14	TRUE
MN1	-0.0103658	Not Significant	-0.0222574	1.35536e-07	FALSE	-0.0118916	0.00483004	FALSE
PIKFYVE	-0.0220954	Not Significant	-0.0253932	1.36609e-07	FALSE	-0.00329787	0.49131	FALSE
RPN1	0.0192418	Not Significant	0.0295267	1.3918e-07	FALSE	0.0102849	0.0947851	FALSE
WDR6	-0.0271496	Not Significant	-0.0224706	1.44056e-07	FALSE	0.00467898	0.292251	FALSE
PSME2B	0.0237105	Not Significant	0.0288396	1.45832e-07	FALSE	0.00512908	0.426333	FALSE
PRL2C2	-0.015832	Not Significant	0.0215791	1.46352e-07	FALSE	0.0374111	1.07782e-12	TRUE
DCUN1D5	0.0167914	Not Significant	0.0289718	1.48467e-07	FALSE	0.0121804	0.0632137	FALSE
NUP62	0.0243263	Not Significant	0.0267702	1.55383e-07	FALSE	0.0024439	0.669413	FALSE
COPS7A	0.00922926	Not Significant	0.0294013	1.5867e-07	FALSE	0.020172	0.00256274	FALSE
PSMA4	0.0122519	Not Significant	0.0275479	1.64329e-07	FALSE	0.0152959	0.0156421	FALSE
PPP4R3A	-0.0147628	Not Significant	-0.0253245	1.67106e-07	FALSE	-0.0105617	0.0329179	FALSE
NTN4	-0.0257739	Not Significant	-0.0261238	1.68858e-07	FALSE	-0.000349959	0.941402	FALSE
PSIP1	0.0165259	Not Significant	0.0288631	1.69104e-07	FALSE	0.0123372	0.0609691	FALSE
PRDX4	0.0179679	Not Significant	0.029712	1.70581e-07	FALSE	0.0117441	0.074739	FALSE
ERGIC1	0.00341479	Not Significant	0.0280695	1.7434e-07	FALSE	0.0246547	0.000130244	FALSE
PF4	-0.00508091	Not Significant	0.0323855	1.75304e-07	FALSE	0.0374664	3.62502e-10	TRUE
PLPP1	-0.0118856	Not Significant	-0.0267675	1.77902e-07	FALSE	-0.0148819	0.0072982	FALSE
HIST1H2AI	0.0120053	Not Significant	0.0171748	1.8135e-07	FALSE	0.00516952	0.0683696	FALSE
PPID	-0.0114289	Not Significant	-0.0244191	1.85036e-07	FALSE	-0.0129902	0.00707821	FALSE
TOMM34	0.0113038	Not Significant	0.0282275	1.86651e-07	FALSE	0.0169236	0.00860835	FALSE
TIMM50	0.0147884	Not Significant	0.0276688	1.89526e-07	FALSE	0.0128804	0.0394107	FALSE
AARS	0.0244507	Not Significant	0.0290654	1.9392e-07	FALSE	0.00461473	0.483339	FALSE
MPI	-0.0163686	Not Significant	-0.0231662	1.9619e-07	FALSE	-0.00679767	0.150125	FALSE
ZFP36L2	0.0220615	Not Significant	0.0296954	1.96554e-07	FALSE	0.00763386	0.259096	FALSE
DSTYK	-0.0202635	Not Significant	-0.0248534	1.97281e-07	FALSE	-0.00458991	0.328964	FALSE
CD302	-0.0272696	Not Significant	-0.0252593	1.98043e-07	FALSE	0.0020103	0.730255	FALSE
STRA6L	0.00115728	Not Significant	0.00515871	1.98295e-07	FALSE	0.00400143	0.00632637	FALSE
ARNTL	-0.0238012	Not Significant	-0.0244186	2.05257e-07	FALSE	-0.000617325	0.892455	FALSE
FAM133B	-0.0234391	Not Significant	-0.0252445	2.07552e-07	FALSE	-0.00180537	0.710241	FALSE
PCYT2	0.0106617	Not Significant	-0.0254719	2.09913e-07	FALSE	-0.0361336	1.15855e-11	TRUE
VPS33A	-0.0230983	Not Significant	-0.0247585	2.10211e-07	FALSE	-0.00166023	0.735787	FALSE
EEF1AKMT1	-0.021116	Not Significant	-0.0244339	2.10328e-07	FALSE	-0.00331789	0.515416	FALSE
IFI213	0.00197781	Not Significant	0.0223973	2.14603e-07	FALSE	0.0204195	2.36451e-05	FALSE
UBE2D3	0.0147343	Not Significant	0.0275818	2.14876e-07	FALSE	0.0128476	0.0234357	FALSE
FAM210A	0.0183935	Not Significant	0.0273143	2.18431e-07	FALSE	0.00892081	0.133123	FALSE
YES1	-0.0249609	Not Significant	-0.0238813	2.20504e-07	FALSE	0.00107953	0.818428	FALSE
TNKS1BP1	0.0193386	Not Significant	0.0288216	2.21102e-07	FALSE	0.00948304	0.120955	FALSE
LURAP1L	-0.00275136	Not Significant	0.0190471	2.22108e-07	FALSE	0.0217984	3.23078e-12	FALSE
VBP1	0.00893146	Not Significant	0.0283082	2.27927e-07	FALSE	0.0193767	0.00264153	FALSE
FAM114A1	-0.0273168	Not Significant	-0.025936	2.28277e-07	FALSE	0.00138077	0.773321	FALSE
CFH	-0.0232502	Not Significant	-0.0258345	2.29067e-07	FALSE	-0.00258429	0.593335	FALSE
WSB1	2.63098e-05	Not Significant	0.029321	2.30956e-07	FALSE	0.0292947	1.01166e-05	FALSE
PJA1	-0.0204474	Not Significant	-0.0253713	2.34087e-07	FALSE	-0.00492388	0.344834	FALSE
KLF3	-0.0290035	Not Significant	-0.0223724	2.36098e-07	FALSE	0.00663103	0.140029	FALSE
FHOD1	-0.0138712	Not Significant	-0.0233613	2.41897e-07	FALSE	-0.0094901	0.0531528	FALSE
LSM8	0.0251368	Not Significant	0.0292648	2.44149e-07	FALSE	0.00412799	0.533499	FALSE
SOX6	0.00359478	Not Significant	0.00422194	2.49352e-07	FALSE	0.00062716	0.661553	FALSE
PTPN11	0.0111702	Not Significant	0.0281777	2.52366e-07	FALSE	0.0170075	0.00955224	FALSE
MRC1	-0.0221288	Not Significant	-0.0248429	2.56452e-07	FALSE	-0.00271418	0.643628	FALSE
BC004004	0.0205225	Not Significant	0.0280051	2.58423e-07	FALSE	0.00748258	0.247481	FALSE
MTMR14	-0.0222291	Not Significant	-0.0239803	2.68442e-07	FALSE	-0.00175123	0.723087	FALSE
USF3	-0.0145052	Not Significant	-0.0247131	2.70204e-07	FALSE	-0.0102079	0.0443769	FALSE
COPS9	0.004747	Not Significant	0.0287256	2.73127e-07	FALSE	0.0239786	0.000318854	FALSE
TATDN2	0.0231102	Not Significant	0.0254796	2.75203e-07	FALSE	0.00236945	0.675133	FALSE
IER5	0.0200085	Not Significant	0.0286864	2.76687e-07	FALSE	0.0086779	0.18348	FALSE
H2AFX	0.0198242	Not Significant	0.0270462	2.79472e-07	FALSE	0.00722205	0.208253	FALSE
D17H6S53E	-0.0261249	Not Significant	-0.0242444	2.80693e-07	FALSE	0.00188054	0.701401	FALSE
IFITM1	-0.0269349	Not Significant	-0.0291545	2.81789e-07	FALSE	-0.00221956	0.734634	FALSE
VEGFA	-0.00244387	Not Significant	0.0333111	2.83521e-07	FALSE	0.0357549	3.72079e-07	TRUE
ATAD1	0.0212219	Not Significant	0.0279199	2.847e-07	FALSE	0.00669808	0.307047	FALSE
IER3	0.00100566	Not Significant	0.0347525	2.87828e-07	FALSE	0.0337468	3.31281e-07	FALSE
PYCR1	-0.00841219	Not Significant	-0.0253052	2.89668e-07	FALSE	-0.016893	0.000928366	FALSE
RTL8B	-0.0293612	Not Significant	-0.0232042	2.96846e-07	FALSE	0.00615693	0.168624	FALSE
TRMT1L	-0.0125014	Not Significant	-0.0259041	2.97988e-07	FALSE	-0.0134028	0.0187092	FALSE
ATP5L	0.0121777	Not Significant	0.0273768	3.16211e-07	FALSE	0.015199	0.0187544	FALSE
GLMN	-0.0102504	Not Significant	-0.0231973	3.16776e-07	FALSE	-0.0129468	0.00574127	FALSE
SAMM50	0.00673662	Not Significant	0.0285512	3.16875e-07	FALSE	0.0218146	0.000824499	FALSE
CDIP1	-0.016526	Not Significant	-0.0237712	3.19797e-07	FALSE	-0.00724519	0.135441	FALSE
H2AFY	0.0169895	Not Significant	0.0273221	3.28402e-07	FALSE	0.0103327	0.115271	FALSE
DPY19L1	0.0152966	Not Significant	0.0262089	3.30526e-07	FALSE	0.0109123	0.0646257	FALSE
BAK1	0.0187829	Not Significant	0.0285666	3.31685e-07	FALSE	0.00978371	0.143948	FALSE
LPXN	0.0117297	Not Significant	0.0194405	3.34332e-07	FALSE	0.00771081	0.0611519	FALSE
EBAG9	-0.0108081	Not Significant	-0.0257016	3.39008e-07	FALSE	-0.0148934	0.00488036	FALSE
SLC35F5	-0.0122749	Not Significant	-0.0241954	3.59233e-07	FALSE	-0.0119205	0.0140325	FALSE
SLC39A7	0.0179618	Not Significant	0.0269656	3.62177e-07	FALSE	0.00900384	0.148947	FALSE
AI597479	-0.0160357	Not Significant	-0.0232318	3.62186e-07	FALSE	-0.00719609	0.115031	FALSE
USP6NL	-0.0233665	Not Significant	-0.0232585	3.65596e-07	FALSE	0.000107977	0.98126	FALSE
PDCD4	-0.0219113	Not Significant	-0.0240691	3.66602e-07	FALSE	-0.00215778	0.669716	FALSE
FAM149B	-0.0118703	Not Significant	-0.0235092	3.67579e-07	FALSE	-0.0116389	0.0147324	FALSE
TOMM22	0.00748641	Not Significant	0.0272623	3.72032e-07	FALSE	0.0197759	0.0023439	FALSE
URGCP	-0.0176743	Not Significant	-0.0257061	3.78238e-07	FALSE	-0.00803176	0.120734	FALSE
NUF2	-0.0138703	Not Significant	-0.0237431	3.79519e-07	FALSE	-0.00987287	0.0374549	FALSE
MCM2	0.0188896	Not Significant	0.0284922	3.81591e-07	FALSE	0.00960256	0.150886	FALSE
SERPINH1	-0.016942	Not Significant	0.0287938	3.93104e-07	FALSE	0.0457358	6.45003e-14	TRUE
ACSL3	0.000823099	Not Significant	-0.0249498	4.00516e-07	FALSE	-0.0257729	4.22133e-07	FALSE
PSMA6	0.027449	Not Significant	0.0270445	4.04506e-07	FALSE	-0.000404549	0.94792	FALSE
LITAF	-0.0213754	Not Significant	0.0289535	4.0681e-07	FALSE	0.0503289	1.1465e-14	TRUE
SNRNP200	0.0229155	Not Significant	0.0280968	4.08298e-07	FALSE	0.00518125	0.433212	FALSE
PICALM	-0.0258643	Not Significant	0.0279014	4.17513e-07	FALSE	0.0537657	2.26893e-15	TRUE
FSTL3	-0.00529595	Not Significant	0.0195247	4.19943e-07	FALSE	0.0248207	4.17883e-12	FALSE
DUS3L	-0.0212808	Not Significant	-0.022215	4.28394e-07	FALSE	-0.000934195	0.840659	FALSE
TMEM11	0.0255477	Not Significant	0.0275803	4.42856e-07	FALSE	0.00203255	0.752127	FALSE
ZRANB2	0.0159302	Not Significant	0.0252117	4.46561e-07	FALSE	0.00928152	0.0983208	FALSE
COTL1	0.0254543	Not Significant	0.0301473	4.49394e-07	FALSE	0.00469307	0.500773	FALSE
NBL1	-0.0204951	Not Significant	-0.0151949	4.52563e-07	FALSE	0.00530013	0.152353	FALSE
DIPK2A	-0.0220698	Not Significant	-0.0248788	4.57537e-07	FALSE	-0.00280896	0.565602	FALSE
PAQR4	-0.0186343	Not Significant	-0.0213278	4.64285e-07	FALSE	-0.00269348	0.528169	FALSE
ABCC1	-0.00286388	Not Significant	0.028634	4.67535e-07	FALSE	0.0314978	2.7727e-06	FALSE
RNF19B	-0.00894644	Not Significant	0.0301495	4.69625e-07	FALSE	0.0390959	6.38388e-09	TRUE
RAB5C	-0.00352986	Not Significant	0.0266298	4.72699e-07	FALSE	0.0301597	5.52442e-07	FALSE
CCDC90B	-0.0134709	Not Significant	-0.0223391	4.75733e-07	FALSE	-0.0088682	0.0371743	FALSE
CD180	0.00746993	Not Significant	0.0145551	4.78783e-07	FALSE	0.00708522	0.0326027	FALSE
ZRANB1	-0.0190489	Not Significant	-0.0223917	4.8217e-07	FALSE	-0.00334278	0.455571	FALSE
CTSS	0.0204999	Not Significant	0.0386682	4.9605e-07	FALSE	0.0181683	0.0388931	FALSE
ITGB2	0.00395	Not Significant	0.0281147	5.03078e-07	FALSE	0.0241647	0.000725918	FALSE
0610010F05RIK	-0.0130587	Not Significant	-0.0250007	5.07272e-07	FALSE	-0.011942	0.022894	FALSE
ENTPD6	-0.00956261	Not Significant	-0.0239095	5.2539e-07	FALSE	-0.0143469	0.00295231	FALSE
ZCCHC7	-0.0235179	Not Significant	-0.0226208	5.26651e-07	FALSE	0.000897088	0.843556	FALSE
PLOD3	0.00129313	Not Significant	0.0281349	5.33672e-07	FALSE	0.0268418	5.50289e-05	FALSE
RAB3IL1	-0.00207848	Not Significant	-0.0244431	5.49783e-07	FALSE	-0.0223646	4.71096e-05	FALSE
FUS	0.0168026	Not Significant	0.0254328	5.56146e-07	FALSE	0.00863022	0.116644	FALSE
SMCO4	-0.017745	Not Significant	-0.0237409	5.60179e-07	FALSE	-0.00599594	0.222043	FALSE
TIGD2	-0.0269053	Not Significant	-0.0215434	5.60545e-07	FALSE	0.00536191	0.223002	FALSE
APOBEC3	0.000800875	Not Significant	0.0304093	5.63144e-07	FALSE	0.0296084	1.2102e-05	FALSE
RNPS1	0.0172703	Not Significant	0.0263048	5.67194e-07	FALSE	0.00903455	0.146296	FALSE
AU022252	-0.0213337	Not Significant	-0.0231038	5.69858e-07	FALSE	-0.00177012	0.709429	FALSE
TRPM2	0.0137403	Not Significant	0.0159338	5.77012e-07	FALSE	0.00219342	0.594612	FALSE
CD55	0.0076485	Not Significant	0.00779171	5.80314e-07	FALSE	0.00014321	0.943641	FALSE
GPC4	-0.0224843	Not Significant	-0.0235978	5.90078e-07	FALSE	-0.0011135	0.804388	FALSE
MYCBP	-0.0123557	Not Significant	-0.022013	6.02695e-07	FALSE	-0.00965726	0.0367252	FALSE
NME7	-0.0123424	Not Significant	-0.0223277	6.04319e-07	FALSE	-0.00998523	0.0364078	FALSE
HSD17B4	-0.0121407	Not Significant	-0.0263999	6.05039e-07	FALSE	-0.0142593	0.0170179	FALSE
UBE2E2	-0.0274792	Not Significant	-0.0234034	6.1172e-07	FALSE	0.00407584	0.367825	FALSE
DUSP22	-0.0225373	Not Significant	-0.0198555	6.14363e-07	FALSE	0.00268177	0.507258	FALSE
CLEC4A1	0.020892	Not Significant	0.0263185	6.23542e-07	FALSE	0.00542654	0.3999	FALSE
H2-T24	0.000146105	Not Significant	0.0147438	6.38435e-07	FALSE	0.0145977	0.000139449	FALSE
MACO1	-0.0231296	Not Significant	-0.0240533	6.50365e-07	FALSE	-0.000923664	0.852867	FALSE
BTF3	0.0171931	Not Significant	0.0162239	6.51142e-07	FALSE	-0.000969262	0.775491	FALSE
CAST	0.0206381	Not Significant	0.0275397	6.59706e-07	FALSE	0.00690155	0.285063	FALSE
ALOX5AP	0.0226063	Not Significant	0.0275666	6.69107e-07	FALSE	0.00496026	0.467153	FALSE
COQ8B	-0.0282885	Not Significant	-0.0213743	6.69764e-07	FALSE	0.00691418	0.111215	FALSE
PRKRIP1	0.00887287	Not Significant	0.0195197	6.71253e-07	FALSE	0.0106468	0.00955759	FALSE
SDHB	0.0219213	Not Significant	0.0279298	6.80679e-07	FALSE	0.00600847	0.347813	FALSE
TRMT1	0.0174895	Not Significant	0.0258884	6.86209e-07	FALSE	0.00839891	0.183611	FALSE
D16ERTD472E	0.0158534	Not Significant	0.0189477	6.8857e-07	FALSE	0.00309425	0.454281	FALSE
TRP53BP1	-0.0212783	Not Significant	-0.0235765	6.89111e-07	FALSE	-0.00229814	0.641975	FALSE
EREG	0.00138496	Not Significant	0.00845838	6.90538e-07	FALSE	0.00707342	0.000656844	FALSE
DHCR24	0.0225347	Not Significant	-0.0220556	6.9419e-07	FALSE	-0.0445903	8.77289e-22	TRUE
SELENOH	0.0228867	Not Significant	0.0286133	6.98867e-07	FALSE	0.00572658	0.377677	FALSE
GAMT	-0.0258917	Not Significant	-0.0216254	7.03742e-07	FALSE	0.00426625	0.294897	FALSE
PFKP	-0.0110382	Not Significant	0.0281939	7.05179e-07	FALSE	0.0392321	5.13251e-10	TRUE
HPS3	-0.020586	Not Significant	-0.0225933	7.24914e-07	FALSE	-0.00200731	0.659944	FALSE
NCOA7	-0.0197286	Not Significant	-0.0232468	7.26147e-07	FALSE	-0.00351818	0.466308	FALSE
XPA	-0.0236182	Not Significant	-0.0234382	7.35186e-07	FALSE	0.000179935	0.970642	FALSE
ADAMTS2	-0.0276639	Not Significant	-0.0176691	7.41249e-07	FALSE	0.00999475	0.0180804	FALSE
GOPC	-0.015332	Not Significant	-0.0230353	7.56003e-07	FALSE	-0.00770329	0.0934172	FALSE
GNL3L	-0.0193421	Not Significant	-0.0225063	7.61491e-07	FALSE	-0.0031642	0.48606	FALSE
NHP2	0.0255499	Not Significant	0.0284162	7.6391e-07	FALSE	0.0028663	0.67163	FALSE
ACSBG1	-0.00592807	Not Significant	0.0090005	7.74444e-07	FALSE	0.0149286	1.88646e-12	FALSE
TOR1AIP1	0.00274408	Not Significant	0.0277975	7.83085e-07	FALSE	0.0250534	0.000148255	FALSE
SVEP1	-0.0190879	Not Significant	-0.0171902	7.92402e-07	FALSE	0.00189764	0.662549	FALSE
MIA3	-0.0272833	Not Significant	-0.0252761	8.14401e-07	FALSE	0.0020072	0.740078	FALSE
SERINC3	0.0206443	Not Significant	0.0286367	8.15307e-07	FALSE	0.00799237	0.238086	FALSE
CEP170	0.00521661	Not Significant	0.0271294	8.2684e-07	FALSE	0.0219128	0.000769236	FALSE
PHF11B	0.0107737	Not Significant	0.0184018	8.38872e-07	FALSE	0.00762812	0.0509596	FALSE
SNX25	-0.0181542	Not Significant	-0.0234094	8.39527e-07	FALSE	-0.00525519	0.317538	FALSE
ATP6AP1	0.00221192	Not Significant	0.0270963	8.42252e-07	FALSE	0.0248844	0.000114872	FALSE
FAM193B	-0.024597	Not Significant	-0.0225233	8.48327e-07	FALSE	0.00207372	0.67137	FALSE
TTI1	-0.0113556	Not Significant	-0.0239803	8.81227e-07	FALSE	-0.0126247	0.0117934	FALSE
TCF3	0.0149828	Not Significant	0.0253248	8.8133e-07	FALSE	0.010342	0.0706328	FALSE
NR2F1	-0.0124527	Not Significant	-0.0283902	9.1216e-07	FALSE	-0.0159375	0.0103218	FALSE
RAB5B	-0.0232091	Not Significant	-0.0229944	9.21405e-07	FALSE	0.000214661	0.963678	FALSE
SMIM13	-0.016522	Not Significant	-0.0229257	9.28367e-07	FALSE	-0.0064037	0.191787	FALSE
CD28	0.000149319	Not Significant	0.00751393	9.31587e-07	FALSE	0.00736461	0.000143821	FALSE
ZFAND2B	-0.0160794	Not Significant	-0.0225463	9.31921e-07	FALSE	-0.00646695	0.152594	FALSE
CEP162	-0.0186069	Not Significant	-0.0212279	9.42927e-07	FALSE	-0.00262103	0.548022	FALSE
TGFBI	0.0288973	Not Significant	0.0335163	9.46684e-07	FALSE	0.00461902	0.541428	FALSE
CHAC1	0.0271083	Not Significant	0.0288562	9.75857e-07	FALSE	0.00174786	0.772613	FALSE
IRGM2	-0.00328261	Not Significant	0.031815	9.88543e-07	FALSE	0.0350976	1.37216e-06	TRUE
EMX2	-0.0261785	Not Significant	-0.021553	1.00008e-06	FALSE	0.00462552	0.272276	FALSE
KANK2	-0.021607	Not Significant	-0.0220274	1.00848e-06	FALSE	-0.00042039	0.916894	FALSE
PRKD3	-0.0198105	Not Significant	-0.0212868	1.01215e-06	FALSE	-0.00147627	0.732216	FALSE
CNOT6	-0.00828804	Not Significant	-0.0244427	1.05514e-06	FALSE	-0.0161547	0.00193212	FALSE
TMEM268	-0.0225738	Not Significant	-0.0198791	1.08176e-06	FALSE	0.00269471	0.535861	FALSE
MZT1	0.0189372	Not Significant	0.026691	1.08492e-06	FALSE	0.00775377	0.233842	FALSE
SUMO1	0.0189248	Not Significant	0.0262031	1.08665e-06	FALSE	0.00727838	0.262925	FALSE
UBFD1	-0.0143787	Not Significant	-0.0237127	1.09668e-06	FALSE	-0.00933394	0.0451809	FALSE
SLC27A4	-0.0271613	Not Significant	-0.0217776	1.10766e-06	FALSE	0.00538378	0.232542	FALSE
PFDN5	0.00249083	Not Significant	0.0271551	1.10983e-06	FALSE	0.0246643	8.89738e-05	FALSE
MTMR11	-0.0136446	Not Significant	-0.0241397	1.11503e-06	FALSE	-0.0104951	0.0313882	FALSE
EFHD2	0.0159224	Not Significant	0.0284893	1.1238e-06	FALSE	0.0125669	0.0751526	FALSE
APOOL	-0.0133768	Not Significant	-0.0230493	1.15808e-06	FALSE	-0.00967245	0.0473993	FALSE
LCP1	0.0271208	Not Significant	0.0281932	1.17016e-06	FALSE	0.00107239	0.879107	FALSE
NR3C1	-0.0203957	Not Significant	-0.0259431	1.17372e-06	FALSE	-0.00554735	0.346317	FALSE
MORF4L2	0.0218593	Not Significant	0.0272047	1.19917e-06	FALSE	0.00534542	0.406034	FALSE
HCN2	-0.0228503	Not Significant	-0.0225023	1.19982e-06	FALSE	0.00034801	0.941461	FALSE
TBPL1	0.0117114	Not Significant	0.0264504	1.22823e-06	FALSE	0.0147389	0.0190043	FALSE
UGGT2	-0.00547136	Not Significant	-0.0220138	1.24829e-06	FALSE	-0.0165424	0.000353328	FALSE
N4BP1	0.0128549	Not Significant	0.0257136	1.2487e-06	FALSE	0.0128587	0.0482516	FALSE
PPP1CA	0.022784	Not Significant	0.0254449	1.25261e-06	FALSE	0.00266082	0.631186	FALSE
BTG1	-0.00785054	Not Significant	0.0296899	1.25289e-06	FALSE	0.0375404	5.35404e-09	TRUE
GPR180	-0.0212481	Not Significant	-0.0231564	1.25992e-06	FALSE	-0.00190829	0.696295	FALSE
DTYMK	0.0139502	Not Significant	0.027393	1.27028e-06	FALSE	0.0134428	0.0448973	FALSE
DDX24	0.0249386	Not Significant	0.0265396	1.27118e-06	FALSE	0.00160097	0.800414	FALSE
RBFOX2	0.0134526	Not Significant	0.0267641	1.28183e-06	FALSE	0.0133116	0.0420511	FALSE
P4HA1	-0.0144652	Not Significant	0.0348419	1.29101e-06	FALSE	0.0493071	1.08299e-11	TRUE
GOLGA3	-0.0147717	Not Significant	-0.0227781	1.31407e-06	FALSE	-0.00800648	0.0867927	FALSE
FOCAD	-0.00252567	Not Significant	-0.0215376	1.33285e-06	FALSE	-0.0190119	3.65603e-05	FALSE
ALKBH5	0.00241348	Not Significant	0.0300975	1.33539e-06	FALSE	0.027684	5.24141e-05	FALSE
ASAH1	0.00915169	Not Significant	0.0258404	1.36077e-06	FALSE	0.0166887	0.0105662	FALSE
CSNK2A1	0.0284032	Not Significant	0.0267728	1.36705e-06	FALSE	-0.00163036	0.803279	FALSE
IRF2BP2	-0.00274223	Not Significant	0.0270635	1.36831e-06	FALSE	0.0298057	4.55809e-06	FALSE
PLD5	0.000273273	Not Significant	0.0165911	1.37288e-06	FALSE	0.0163178	4.03066e-06	FALSE
PANK3	-0.010521	Not Significant	-0.0237717	1.42021e-06	FALSE	-0.0132508	0.0112598	FALSE
CCL6	0.0123609	Not Significant	0.032976	1.42042e-06	FALSE	0.0206151	0.0120641	FALSE
MCTS2	-0.00534977	Not Significant	-0.0235091	1.42072e-06	FALSE	-0.0181593	0.000280849	FALSE
TBRG1	-0.000283011	Not Significant	0.0270543	1.42897e-06	FALSE	0.0273373	2.70121e-05	FALSE
ATG101	-0.0214442	Not Significant	-0.0231676	1.4365e-06	FALSE	-0.00172347	0.732821	FALSE
PSMB6	0.00745316	Not Significant	0.0269555	1.4748e-06	FALSE	0.0195023	0.00263368	FALSE
F830016B08RIK	0.0136383	Not Significant	0.0185799	1.47753e-06	FALSE	0.00494159	0.240168	FALSE
VDAC1	0.015269	Not Significant	0.0263091	1.48917e-06	FALSE	0.01104	0.0518482	FALSE
GOSR2	0.00624681	Not Significant	0.0262775	1.51922e-06	FALSE	0.0200307	0.00251756	FALSE
CNIH4	0.0223952	Not Significant	0.026232	1.52834e-06	FALSE	0.00383682	0.557437	FALSE
SLK	0.0210741	Not Significant	0.0262282	1.54877e-06	FALSE	0.00515405	0.431952	FALSE
PSMA5	0.0171665	Not Significant	0.027516	1.55413e-06	FALSE	0.0103495	0.12337	FALSE
DDX58	0.0174957	Not Significant	0.0283877	1.5559e-06	FALSE	0.0108921	0.101723	FALSE
NACC1	-0.0187123	Not Significant	-0.0229504	1.57678e-06	FALSE	-0.0042381	0.380089	FALSE
UQCC3	-0.0147984	Not Significant	-0.0248887	1.58032e-06	FALSE	-0.0100903	0.0759761	FALSE
ARHGAP10	0.0202001	Not Significant	0.0255561	1.58523e-06	FALSE	0.00535595	0.372949	FALSE
RBM6	-0.0223016	Not Significant	-0.0234431	1.59669e-06	FALSE	-0.00114155	0.822821	FALSE
ACE	-0.0127716	Not Significant	-0.0105188	1.60598e-06	FALSE	0.00225275	0.421191	FALSE
FBXL8	-0.0102092	Not Significant	-0.0194772	1.6074e-06	FALSE	-0.00926807	0.0267437	FALSE
KATNAL1	-0.0294122	Not Significant	-0.0228505	1.62179e-06	FALSE	0.00656165	0.176189	FALSE
LRRC8C	-0.0206181	Not Significant	-0.0207705	1.64613e-06	FALSE	-0.0001524	0.973126	FALSE
ACBD5	-0.0204231	Not Significant	-0.0208128	1.66093e-06	FALSE	-0.000389687	0.930477	FALSE
SEH1L	0.0252578	Not Significant	0.0265971	1.67839e-06	FALSE	0.00133939	0.834927	FALSE
TRMT2A	-0.0120163	Not Significant	-0.0225895	1.6796e-06	FALSE	-0.0105732	0.0326301	FALSE
ADH5	0.0145506	Not Significant	0.0254517	1.71082e-06	FALSE	0.0109012	0.0807596	FALSE
SRPK2	-0.0163127	Not Significant	-0.0211416	1.71293e-06	FALSE	-0.00482888	0.271967	FALSE
CAPRIN1	0.0279835	Not Significant	0.0255665	1.71295e-06	FALSE	-0.00241699	0.664391	FALSE
ARHGEF17	-0.0284205	Not Significant	-0.0228872	1.71474e-06	FALSE	0.00553325	0.258603	FALSE
SERINC1	0.0119526	Not Significant	0.0262347	1.72331e-06	FALSE	0.014282	0.0258795	FALSE
PACSIN2	-0.0259888	Not Significant	-0.0230109	1.72636e-06	FALSE	0.00297792	0.547863	FALSE
TBKBP1	-0.0278758	Not Significant	-0.020819	1.72656e-06	FALSE	0.0070568	0.124033	FALSE
PDIA6	0.00956194	Not Significant	0.0264641	1.73098e-06	FALSE	0.0169021	0.0076623	FALSE
0610010K14RIK	-0.0197703	Not Significant	-0.0222051	1.74157e-06	FALSE	-0.0024348	0.61138	FALSE
ADAM17	0.0106481	Not Significant	0.0269035	1.74952e-06	FALSE	0.0162553	0.0152994	FALSE
KLF5	0.00509974	Not Significant	0.0169793	1.75395e-06	FALSE	0.0118795	0.000382123	FALSE
NECTIN1	-0.0212843	Not Significant	-0.0204671	1.77347e-06	FALSE	0.00081719	0.855225	FALSE
RAB11FIP2	-0.0203813	Not Significant	-0.0192601	1.77477e-06	FALSE	0.00112116	0.783644	FALSE
ARV1	0.00660349	Not Significant	0.0148648	1.78442e-06	FALSE	0.00826136	0.0175604	FALSE
CORO2A	0.00941298	Not Significant	0.0149448	1.78592e-06	FALSE	0.00553177	0.105679	FALSE
DEDD	-0.0155845	Not Significant	-0.0210525	1.80824e-06	FALSE	-0.00546799	0.240499	FALSE
CPEB1	-0.0172203	Not Significant	-0.0215643	1.82805e-06	FALSE	-0.004344	0.335791	FALSE
CALHM2	-0.0189526	Not Significant	-0.0203072	1.84041e-06	FALSE	-0.0013546	0.762533	FALSE
UBE2I	0.0203922	Not Significant	0.0259581	1.8562e-06	FALSE	0.00556589	0.391776	FALSE
HBEGF	0.000242058	Not Significant	0.0219311	1.86425e-06	FALSE	0.0216891	1.42857e-06	FALSE
VANGL1	-0.0171126	Not Significant	-0.0216311	1.86935e-06	FALSE	-0.0045185	0.308637	FALSE
TSPAN4	-0.017751	Not Significant	0.0262612	1.90803e-06	FALSE	0.0440121	3.74765e-11	TRUE
LONP1	0.01624	Not Significant	0.025527	1.9328e-06	FALSE	0.00928699	0.113666	FALSE
TYROBP	0.00979549	Not Significant	0.0294723	1.97497e-06	FALSE	0.0196768	0.0112149	FALSE
WDR81	-0.0212703	Not Significant	-0.0225149	1.98178e-06	FALSE	-0.00124464	0.806357	FALSE
CD209F	-0.00725608	Not Significant	-0.0124134	1.98889e-06	FALSE	-0.00515729	0.0801035	FALSE
EXD2	-0.0210009	Not Significant	-0.0205527	1.99096e-06	FALSE	0.000448127	0.919277	FALSE
PMPCA	0.0264015	Not Significant	0.0251328	2.00508e-06	FALSE	-0.00126865	0.836099	FALSE
FBXO22	-0.0225435	Not Significant	-0.0213005	2.02474e-06	FALSE	0.00124301	0.793424	FALSE
CDSN	-0.00767055	Not Significant	0.00583539	2.03499e-06	FALSE	0.0135059	4.58875e-18	FALSE
MYO18A	-0.0273892	Not Significant	-0.0201052	2.06896e-06	FALSE	0.00728406	0.0959684	FALSE
ADAM12	-0.0268198	Not Significant	-0.0137154	2.08868e-06	FALSE	0.0131043	0.000100789	FALSE
SRSF9	0.0190921	Not Significant	0.0277806	2.09453e-06	FALSE	0.00868851	0.17984	FALSE
FKBP7	-0.02785	Not Significant	-0.0223492	2.10386e-06	FALSE	0.00550083	0.237948	FALSE
MGAT5	-0.0233726	Not Significant	-0.0229193	2.11769e-06	FALSE	0.000453232	0.927909	FALSE
PRKAG1	-0.0130523	Not Significant	-0.0244405	2.12082e-06	FALSE	-0.0113882	0.048945	FALSE
LEPROTL1	-0.00526324	Not Significant	0.0261999	2.16869e-06	FALSE	0.0314631	1.59195e-06	FALSE
FBXW7	-0.0132432	Not Significant	-0.0210754	2.21456e-06	FALSE	-0.00783221	0.0809065	FALSE
USP42	-0.0244713	Not Significant	-0.0226437	2.25751e-06	FALSE	0.00182759	0.713749	FALSE
TMEM134	0.0187784	Not Significant	0.02541	2.26628e-06	FALSE	0.00663158	0.311075	FALSE
CPSF3	0.0274721	Not Significant	0.0256909	2.29923e-06	FALSE	-0.00178125	0.780227	FALSE
BNIP3	0.00674586	Not Significant	0.0311857	2.30815e-06	FALSE	0.0244399	0.000181856	FALSE
STAT5A	-0.0187745	Not Significant	-0.0196842	2.3153e-06	FALSE	-0.000909713	0.835765	FALSE
MEX3C	0.0210887	Not Significant	0.0262445	2.32253e-06	FALSE	0.00515582	0.438139	FALSE
FAM171B	0.00530008	Not Significant	0.0195254	2.32265e-06	FALSE	0.0142253	0.000687928	FALSE
LSM14B	0.00584644	Not Significant	0.026618	2.36269e-06	FALSE	0.0207715	0.00170366	FALSE
UBE2V2	-0.00947869	Not Significant	-0.0216522	2.36679e-06	FALSE	-0.0121736	0.0137932	FALSE
ZFP931	-0.0185324	Not Significant	-0.0226909	2.38386e-06	FALSE	-0.00415851	0.380801	FALSE
ZC3H14	-0.010179	Not Significant	-0.0240941	2.40259e-06	FALSE	-0.0139151	0.0112925	FALSE
UBL5	-9.48845e-05	Not Significant	0.0251944	2.44841e-06	FALSE	0.0252893	7.99243e-05	FALSE
CLN8	-0.00590486	Not Significant	0.0268082	2.45209e-06	FALSE	0.032713	6.58976e-07	FALSE
KDM6A	-0.0241769	Not Significant	-0.0196822	2.46003e-06	FALSE	0.00449469	0.298551	FALSE
PNRC2	0.0241275	Not Significant	0.025346	2.50701e-06	FALSE	0.0012185	0.846303	FALSE
TCERG1	0.0127431	Not Significant	0.0233546	2.53123e-06	FALSE	0.0106115	0.0457985	FALSE
ALG2	-0.0288611	Not Significant	-0.0222547	2.54193e-06	FALSE	0.0066064	0.165116	FALSE
ZFP462	-0.0177907	Not Significant	-0.0224263	2.56913e-06	FALSE	-0.00463564	0.337453	FALSE
NRP2	-0.00167324	Not Significant	0.0268589	2.56975e-06	FALSE	0.0285321	1.66366e-05	FALSE
HERC2	-0.00789545	Not Significant	-0.0217445	2.57003e-06	FALSE	-0.013849	0.00504629	FALSE
ZFP362	-0.0204342	Not Significant	-0.0244273	2.57545e-06	FALSE	-0.00399309	0.446753	FALSE
FDX1	0.00100517	Not Significant	0.0150913	2.58074e-06	FALSE	0.0140861	1.18586e-05	FALSE
CDKN2B	0.0207892	Not Significant	-0.0252983	2.6523e-06	FALSE	-0.0460875	1.72671e-19	TRUE
TSPYL2	-0.0251024	Not Significant	-0.0204636	2.68437e-06	FALSE	0.00463882	0.283324	FALSE
ARPC1B	0.0197312	Not Significant	0.0251889	2.71165e-06	FALSE	0.00545765	0.343315	FALSE
MLKL	0.0148309	Not Significant	0.0252721	2.74055e-06	FALSE	0.0104412	0.107963	FALSE
GALNT11	-0.0256076	Not Significant	-0.0207616	2.77986e-06	FALSE	0.00484593	0.269431	FALSE
CLPTM1L	0.00435219	Not Significant	0.0246055	2.84712e-06	FALSE	0.0202533	0.0010707	FALSE
PNRC1	-0.00679196	Not Significant	0.0263511	2.86151e-06	FALSE	0.0331431	1.20172e-07	FALSE
TMEM176A	-0.0284696	Not Significant	-0.0178786	2.87467e-06	FALSE	0.0105911	0.0164659	FALSE
ZYG11B	-0.014922	Not Significant	-0.0202009	2.90492e-06	FALSE	-0.0052789	0.234863	FALSE
API5	0.0231604	Not Significant	0.0254581	2.91964e-06	FALSE	0.00229772	0.721113	FALSE
TET3	-0.0161976	Not Significant	-0.0229755	2.93434e-06	FALSE	-0.00677791	0.189658	FALSE
GLUD1	0.008349	Not Significant	0.0256414	2.94946e-06	FALSE	0.0172924	0.0078376	FALSE
AP3M1	-0.00548703	Not Significant	-0.0224563	2.98566e-06	FALSE	-0.0169693	0.00105976	FALSE
FBN1	-0.0133015	Not Significant	0.0287128	3.02255e-06	FALSE	0.0420144	1.86465e-09	TRUE
ZFP106	0.0249312	Not Significant	0.0253675	3.0413e-06	FALSE	0.000436287	0.947154	FALSE
ATXN2	-0.00974853	Not Significant	-0.0253046	3.11677e-06	FALSE	-0.015556	0.0100311	FALSE
UBE2L6	0.0072427	Not Significant	0.0277643	3.12096e-06	FALSE	0.0205216	0.00240598	FALSE
CUL4A	0.00390919	Not Significant	0.024355	3.12599e-06	FALSE	0.0204458	0.00069752	FALSE
DHRS1	-0.0219402	Not Significant	-0.0218937	3.15775e-06	FALSE	4.65762e-05	0.992637	FALSE
LGALS8	-0.0077951	Not Significant	0.0248918	3.15994e-06	FALSE	0.0326869	2.0035e-07	FALSE
IGF2R	-0.0273203	Not Significant	-0.0229333	3.17184e-06	FALSE	0.00438695	0.403237	FALSE
MVP	-0.0284082	Not Significant	-0.0227579	3.20455e-06	FALSE	0.00565027	0.269116	FALSE
ANLN	0.0195801	Not Significant	0.0259482	3.20813e-06	FALSE	0.00636808	0.321347	FALSE
GNE	-0.00319424	Not Significant	-0.0234189	3.24936e-06	FALSE	-0.0202247	0.000211697	FALSE
INSIG2	-0.0202222	Not Significant	-0.020982	3.25437e-06	FALSE	-0.000759757	0.867076	FALSE
ZMAT5	-0.0141153	Not Significant	-0.0219166	3.26625e-06	FALSE	-0.00780131	0.106619	FALSE
SRRT	0.0102682	Not Significant	0.02583	3.27517e-06	FALSE	0.0155618	0.0153531	FALSE
CIT	-0.0115174	Not Significant	-0.0215498	3.28134e-06	FALSE	-0.0100325	0.0349882	FALSE
ME1	0.0204827	Not Significant	0.0254092	3.30453e-06	FALSE	0.00492654	0.41964	FALSE
TEX2	-0.0204506	Not Significant	-0.0220596	3.30908e-06	FALSE	-0.00160902	0.749278	FALSE
SLC43A2	0.000835733	Not Significant	0.0156209	3.31147e-06	FALSE	0.0147852	0.000373738	FALSE
PLD1	-0.0142865	Not Significant	-0.0233026	3.32873e-06	FALSE	-0.00901608	0.0715967	FALSE
CENPT	-0.00743787	Not Significant	-0.0227448	3.34612e-06	FALSE	-0.0153069	0.00335512	FALSE
NAT10	0.0133056	Not Significant	0.0170154	3.36431e-06	FALSE	0.00370984	0.347592	FALSE
ZFP217	-0.0245968	Not Significant	-0.0200923	3.40425e-06	FALSE	0.00450449	0.308781	FALSE
ACTN1	0.00483437	Not Significant	0.0250852	3.44535e-06	FALSE	0.0202508	0.000892177	FALSE
COL14A1	-0.0168429	Not Significant	-0.0182234	3.47008e-06	FALSE	-0.00138049	0.75175	FALSE
TMSB15A	0.0080485	Not Significant	0.0046368	3.4703e-06	FALSE	-0.0034117	0.0780704	FALSE
SAE1	0.0254953	Not Significant	0.0265407	3.49195e-06	FALSE	0.00104536	0.875662	FALSE
TRIB3	0.004086	Not Significant	0.0276567	3.5039e-06	FALSE	0.0235707	0.000164903	FALSE
FLNB	-0.0135141	Not Significant	0.0273594	3.52353e-06	FALSE	0.0408735	1.50545e-09	TRUE
UBR5	0.00570303	Not Significant	0.0253444	3.52617e-06	FALSE	0.0196414	0.00213883	FALSE
RNF146	-0.0198539	Not Significant	-0.0223321	3.57901e-06	FALSE	-0.0024782	0.607905	FALSE
ENTPD5	-0.0255292	Not Significant	-0.0215331	3.5877e-06	FALSE	0.00399613	0.403072	FALSE
HMBOX1	-0.0236736	Not Significant	-0.0228147	3.62942e-06	FALSE	0.000858853	0.869104	FALSE
MTCH2	0.0140348	Not Significant	0.0257527	3.6501e-06	FALSE	0.0117178	0.0743408	FALSE
ZZEF1	-0.0196026	Not Significant	-0.0216605	3.65995e-06	FALSE	-0.00205788	0.666495	FALSE
SULF1	-0.0258375	Not Significant	-0.0148809	3.66863e-06	FALSE	0.0109565	0.00334523	FALSE
PCNX	-0.0285511	Not Significant	-0.0223285	3.67956e-06	FALSE	0.00622263	0.204569	FALSE
FAM3C	0.0194785	Not Significant	0.025318	3.72359e-06	FALSE	0.00583951	0.371143	FALSE
PPP3R1	-0.0153271	Not Significant	-0.0233188	3.87716e-06	FALSE	-0.00799168	0.131127	FALSE
NDRG3	-0.0183721	Not Significant	-0.0211729	3.87824e-06	FALSE	-0.00280074	0.540033	FALSE
TBC1D14	-0.0140919	Not Significant	-0.0212988	3.88446e-06	FALSE	-0.0072069	0.144904	FALSE
NUTF2-PS1	0.0242063	Not Significant	0.0248008	3.96602e-06	FALSE	0.000594504	0.928144	FALSE
ACOT8	-0.0151818	Not Significant	-0.0221959	3.97378e-06	FALSE	-0.00701402	0.155837	FALSE
CCN1	-0.00958756	Not Significant	0.0295067	4.01087e-06	FALSE	0.0390942	7.38241e-10	TRUE
WDR1	-0.00236806	Not Significant	0.0252433	4.02972e-06	FALSE	0.0276114	3.93246e-05	FALSE
TTBK2	-0.0240989	Not Significant	-0.0209335	4.03506e-06	FALSE	0.00316541	0.491044	FALSE
ATXN7L3	0.00921863	Not Significant	0.0242835	4.03807e-06	FALSE	0.0150648	0.0132459	FALSE
ABI2	-0.015451	Not Significant	-0.0213509	4.06784e-06	FALSE	-0.00589986	0.242626	FALSE
NAMPT	0.0166558	Not Significant	0.0258126	4.09462e-06	FALSE	0.00915675	0.188896	FALSE
BTD	-0.0186034	Not Significant	-0.019049	4.10283e-06	FALSE	-0.000445669	0.912373	FALSE
CKB	0.011065	Not Significant	0.0156532	4.11713e-06	FALSE	0.00458811	0.208307	FALSE
LRRK1	-0.0151837	Not Significant	-0.0253857	4.12168e-06	FALSE	-0.010202	0.0982536	FALSE
HOMER3	-0.0232804	Not Significant	-0.0212167	4.19254e-06	FALSE	0.00206367	0.655683	FALSE
CACYBP	0.00693722	Not Significant	0.0245873	4.23036e-06	FALSE	0.0176501	0.00382849	FALSE
B3GNT9	-0.0226292	Not Significant	-0.019328	4.23171e-06	FALSE	0.0033012	0.416813	FALSE
CASKIN2	-0.0234431	Not Significant	-0.0193991	4.24886e-06	FALSE	0.00404399	0.350392	FALSE
ARL14EP	0.0252296	Not Significant	0.0243121	4.29118e-06	FALSE	-0.000917535	0.877437	FALSE
VDAC2	0.020029	Not Significant	0.0250004	4.38254e-06	FALSE	0.00497135	0.4335	FALSE
PRMT2	-0.0264108	Not Significant	-0.0219423	4.41644e-06	FALSE	0.00446857	0.359306	FALSE
SFT2D1	0.00235907	Not Significant	0.0140434	4.42877e-06	FALSE	0.0116843	0.000286866	FALSE
SUPT5	0.0243949	Not Significant	0.024239	4.44263e-06	FALSE	-0.000155912	0.980102	FALSE
MPDZ	-0.0190541	Not Significant	-0.0198268	4.49623e-06	FALSE	-0.000772787	0.856262	FALSE
FBXL17	-0.0218715	Not Significant	-0.0211913	4.55844e-06	FALSE	0.000680218	0.884184	FALSE
SIPA1L1	-0.025341	Not Significant	-0.0218116	4.58736e-06	FALSE	0.00352945	0.489713	FALSE
IRAK1BP1	-0.0163423	Not Significant	-0.0207534	4.61319e-06	FALSE	-0.00441104	0.33897	FALSE
NFYA	-0.0249013	Not Significant	-0.0213836	4.61816e-06	FALSE	0.00351771	0.458682	FALSE
SGMS1	-0.0160719	Not Significant	-0.0214311	4.62853e-06	FALSE	-0.00535923	0.253065	FALSE
SELENOT	0.0146508	Not Significant	0.0243807	4.64419e-06	FALSE	0.00972996	0.13073	FALSE
ITFG2	-0.0228658	Not Significant	-0.0198624	4.65541e-06	FALSE	0.00300331	0.504441	FALSE
ATP13A3	0.0120215	Not Significant	0.0256512	4.7302e-06	FALSE	0.0136296	0.0390723	FALSE
SCCPDH	0.0169472	Not Significant	0.024372	4.74447e-06	FALSE	0.00742485	0.224877	FALSE
MOSPD2	-0.0190476	Not Significant	-0.0220576	4.75059e-06	FALSE	-0.00300997	0.537577	FALSE
ZFP746	-0.0193613	Not Significant	-0.021028	4.77252e-06	FALSE	-0.00166671	0.72152	FALSE
XPR1	-0.0283006	Not Significant	-0.0210177	4.79684e-06	FALSE	0.00728288	0.119179	FALSE
PIK3R1	-0.0207189	Not Significant	-0.0213346	4.84018e-06	FALSE	-0.00061574	0.900013	FALSE
CDYL	-0.0243561	Not Significant	-0.021182	4.89861e-06	FALSE	0.00317403	0.510179	FALSE
RDH14	-0.0102168	Not Significant	-0.0220532	4.92009e-06	FALSE	-0.0118364	0.0165058	FALSE
SH2D6	-0.000474734	Not Significant	0.00658251	4.97222e-06	FALSE	0.00705725	9.61095e-07	FALSE
TMEM94	-0.0247353	Not Significant	-0.0205568	5.00689e-06	FALSE	0.00417854	0.389821	FALSE
ZMIZ1	0.0144486	Not Significant	0.0265505	5.06389e-06	FALSE	0.012102	0.0696924	FALSE
UCHL5	0.0280354	Not Significant	0.0242732	5.06416e-06	FALSE	-0.00376218	0.558211	FALSE
CHST11	-0.0275845	Not Significant	-0.019355	5.06714e-06	FALSE	0.00822955	0.0520361	FALSE
RBPJ	-0.00581979	Not Significant	0.0239699	5.07e-06	FALSE	0.0297896	1.72494e-07	FALSE
SCD1	0.0157294	Not Significant	-0.0232637	5.11373e-06	FALSE	-0.0389931	4.15299e-12	TRUE
SLC12A2	-0.0222974	Not Significant	-0.0193934	5.12092e-06	FALSE	0.00290393	0.492134	FALSE
TFIP11	-0.0117149	Not Significant	-0.0206025	5.2698e-06	FALSE	-0.00888765	0.0517984	FALSE
SIRPB1A	0.00707578	Not Significant	0.00734211	5.30102e-06	FALSE	0.000266333	0.885668	FALSE
CPNE3	-0.0246216	Not Significant	-0.0202245	5.36269e-06	FALSE	0.00439717	0.294357	FALSE
BMI1	-0.017321	Not Significant	-0.0221186	5.42283e-06	FALSE	-0.00479754	0.349162	FALSE
ZFP865	-0.0181935	Not Significant	-0.020251	5.45197e-06	FALSE	-0.0020575	0.654081	FALSE
ARAP1	-0.0250928	Not Significant	-0.0218114	5.4571e-06	FALSE	0.00328145	0.542027	FALSE
MAP2K5	-0.0271469	Not Significant	-0.0208608	5.52123e-06	FALSE	0.00628609	0.182622	FALSE
CRLF3	-0.0135733	Not Significant	-0.0214931	5.52154e-06	FALSE	-0.00791983	0.114788	FALSE
DAB2IP	-0.0284788	Not Significant	-0.0210202	5.54629e-06	FALSE	0.00745864	0.124006	FALSE
STEAP3	-0.0219989	Not Significant	-0.0209407	5.55266e-06	FALSE	0.00105819	0.824503	FALSE
LEMD2	0.000136899	Not Significant	0.0244436	5.62359e-06	FALSE	0.0243067	8.51149e-05	FALSE
MIA2	0.0041485	Not Significant	0.0242725	5.66121e-06	FALSE	0.020124	0.00186787	FALSE
SH3KBP1	0.0221528	Not Significant	0.0245876	5.69384e-06	FALSE	0.00243476	0.704849	FALSE
CENPA	0.0225528	Not Significant	0.0229403	5.78442e-06	FALSE	0.000387574	0.945891	FALSE
KBTBD4	-0.0171397	Not Significant	-0.0197894	5.79487e-06	FALSE	-0.00264966	0.5438	FALSE
ABL1	-0.0177105	Not Significant	-0.0221166	5.79972e-06	FALSE	-0.00440618	0.384427	FALSE
MPG	-0.00999848	Not Significant	-0.0202621	5.80622e-06	FALSE	-0.0102637	0.0258816	FALSE
CLCF1	0.000707733	Not Significant	0.0156341	5.81438e-06	FALSE	0.0149264	7.66507e-05	FALSE
REEP5	0.00961372	Not Significant	0.0236003	5.84095e-06	FALSE	0.0139866	0.013827	FALSE
NCBP1	0.0140388	Not Significant	0.0243108	5.99629e-06	FALSE	0.0102721	0.11526	FALSE
SRSF11	0.0226807	Not Significant	0.0243768	6.02222e-06	FALSE	0.00169603	0.787556	FALSE
U2AF2	0.0216241	Not Significant	0.0239183	6.13143e-06	FALSE	0.00229425	0.717781	FALSE
2310061I04RIK	-0.0189308	Not Significant	-0.0220968	6.16971e-06	FALSE	-0.00316606	0.520792	FALSE
YIF1B	0.00639754	Not Significant	0.0235773	6.23797e-06	FALSE	0.0171798	0.00481678	FALSE
VPS4B	-0.0221032	Not Significant	-0.0219991	6.2627e-06	FALSE	0.000104099	0.983176	FALSE
ACKR3	-0.0253988	Not Significant	-0.0234126	6.2732e-06	FALSE	0.0019862	0.690345	FALSE
DES	-0.0236045	Not Significant	-0.0141555	6.27646e-06	FALSE	0.00944907	0.00083958	FALSE
ARHGAP9	-0.0209275	Not Significant	-0.0198201	6.32493e-06	FALSE	0.00110736	0.830188	FALSE
TGIF2	-0.0219623	Not Significant	-0.0224508	6.34336e-06	FALSE	-0.000488456	0.924845	FALSE
DNMT3L	-0.00675855	Not Significant	0.00952369	6.36753e-06	FALSE	0.0162822	1.40742e-11	FALSE
EVC2	-0.0248012	Not Significant	-0.0212743	6.39289e-06	FALSE	0.00352684	0.475267	FALSE
TIMM10B	0.00761887	Not Significant	0.0150161	6.40331e-06	FALSE	0.00739718	0.0349064	FALSE
MLEC	0.0157011	Not Significant	0.0265778	6.58439e-06	FALSE	0.0108767	0.0898527	FALSE
1110012L19RIK	-0.0202353	Not Significant	-0.0195718	6.61534e-06	FALSE	0.000663483	0.874907	FALSE
KMT2E	-0.0228456	Not Significant	-0.0223289	6.65906e-06	FALSE	0.000516692	0.921897	FALSE
SMIM14	0.00880894	Not Significant	0.0232408	6.66027e-06	FALSE	0.0144318	0.013813	FALSE
CTSC	0.00777657	Not Significant	0.0295389	6.78224e-06	FALSE	0.0217623	0.00658551	FALSE
SMARCA2	-0.024863	Not Significant	-0.0184772	6.88836e-06	FALSE	0.00638587	0.112652	FALSE
SLC44A2	-0.0259996	Not Significant	-0.0208903	7.0751e-06	FALSE	0.00510929	0.290781	FALSE
TYSND1	-0.0170684	Not Significant	-0.0219053	7.0988e-06	FALSE	-0.00483693	0.338734	FALSE
PTOV1	-0.0215808	Not Significant	-0.0224561	7.12698e-06	FALSE	-0.000875256	0.871589	FALSE
DIAPH2	-0.0144741	Not Significant	-0.0216571	7.14578e-06	FALSE	-0.00718298	0.162704	FALSE
DICER1	-0.00982392	Not Significant	-0.0225774	7.29584e-06	FALSE	-0.0127534	0.0150858	FALSE
GRK6	0.0123136	Not Significant	0.0236893	7.32133e-06	FALSE	0.0113757	0.0747827	FALSE
TOE1	-0.0092234	Not Significant	-0.0188825	7.32603e-06	FALSE	-0.00965912	0.0296072	FALSE
ARL11	0.00622327	Not Significant	0.0125891	7.40379e-06	FALSE	0.00636587	0.0588713	FALSE
NAP1L4	0.00544289	Not Significant	0.0242474	7.53189e-06	FALSE	0.0188045	0.0038137	FALSE
SEPT11	0.0167307	Not Significant	0.0245801	7.56346e-06	FALSE	0.00784937	0.244955	FALSE
WDR11	-0.0254233	Not Significant	-0.0205026	7.5675e-06	FALSE	0.0049207	0.298448	FALSE
CERS6	0.0219998	Not Significant	0.0223273	7.79137e-06	FALSE	0.000327568	0.953974	FALSE
POLR3GL	-0.0187308	Not Significant	-0.0191629	7.84152e-06	FALSE	-0.000432152	0.919824	FALSE
HS1BP3	-0.0212266	Not Significant	-0.0208509	7.86092e-06	FALSE	0.00037565	0.935022	FALSE
LGMN	0.0171318	Not Significant	0.0289542	7.93729e-06	FALSE	0.0118224	0.1253	FALSE
SRSF5	0.0187248	Not Significant	0.0242976	7.94252e-06	FALSE	0.00557282	0.399643	FALSE
CSNK2A2	0.0171072	Not Significant	0.0240027	7.94712e-06	FALSE	0.00689555	0.291603	FALSE
SRF	0.0102014	Not Significant	0.0227839	7.97965e-06	FALSE	0.0125826	0.0293715	FALSE
PSD4	0.000774208	Not Significant	0.0160975	8.06374e-06	FALSE	0.0153233	0.000209981	FALSE
GOLGB1	-0.0110338	Not Significant	-0.0215833	8.14249e-06	FALSE	-0.0105495	0.0329211	FALSE
TNFRSF10B	-0.0135082	Not Significant	-0.0225313	8.20809e-06	FALSE	-0.0090231	0.077051	FALSE
NRIP1	-0.0231349	Not Significant	-0.0205101	8.2546e-06	FALSE	0.00262486	0.570016	FALSE
RASA3	-0.022615	Not Significant	-0.0222817	8.28404e-06	FALSE	0.000333271	0.950017	FALSE
PNP2	-0.000230904	Not Significant	0.00401367	8.32943e-06	FALSE	0.00424458	0.000243132	FALSE
BRD4	0.0189183	Not Significant	0.0238589	8.33963e-06	FALSE	0.0049406	0.450482	FALSE
RNASEK	0.0228754	Not Significant	0.0226642	8.36535e-06	FALSE	-0.000211248	0.971119	FALSE
TNFRSF11A	0.00486679	Not Significant	0.0124932	8.5529e-06	FALSE	0.00762639	0.0263145	FALSE
PMEPA1	-0.00965487	Not Significant	0.0286606	8.55952e-06	FALSE	0.0383155	9.71742e-09	TRUE
ID2	0.00191448	Not Significant	0.0126752	8.71262e-06	FALSE	0.0107607	9.84533e-05	FALSE
CAPZB	0.00723129	Not Significant	0.023445	8.7165e-06	FALSE	0.0162137	0.00934316	FALSE
B3GALNT2	-0.0129086	Not Significant	-0.0218593	8.77922e-06	FALSE	-0.00895078	0.074987	FALSE
RNF187	0.0109668	Not Significant	0.0258716	8.78133e-06	FALSE	0.0149048	0.0214279	FALSE
NCOA6	-0.0179769	Not Significant	-0.0234214	8.79313e-06	FALSE	-0.00544452	0.354508	FALSE
GSTZ1	-0.0188001	Not Significant	-0.0195539	8.82978e-06	FALSE	-0.00075379	0.863148	FALSE
RACGAP1	0.0205646	Not Significant	0.0255637	8.915e-06	FALSE	0.00499913	0.454107	FALSE
HECA	-0.0189701	Not Significant	-0.0205264	8.95563e-06	FALSE	-0.00155627	0.748069	FALSE
SMIM19	-0.0219194	Not Significant	-0.0216382	9.05335e-06	FALSE	0.000281189	0.954757	FALSE
RNF217	-0.0184228	Not Significant	-0.0231015	9.1771e-06	FALSE	-0.00467871	0.373655	FALSE
ELP4	-0.0145845	Not Significant	-0.0193132	9.30723e-06	FALSE	-0.00472875	0.271463	FALSE
PRKD2	-0.0247123	Not Significant	-0.0190186	9.31139e-06	FALSE	0.00569373	0.218712	FALSE
SINHCAF	0.0114037	Not Significant	0.0136166	9.38475e-06	FALSE	0.00221288	0.485473	FALSE
LSM1	0.0275683	Not Significant	0.0216069	9.41503e-06	FALSE	-0.00596135	0.283154	FALSE
NKAPD1	0.00774899	Not Significant	0.0156714	9.54544e-06	FALSE	0.00792241	0.0328885	FALSE
PLAA	0.0228288	Not Significant	0.0245698	9.61249e-06	FALSE	0.001741	0.784144	FALSE
RAPGEF1	0.000884408	Not Significant	0.0246765	9.81642e-06	FALSE	0.0237921	0.000284927	FALSE
CBY1	-0.0106936	Not Significant	-0.0194506	9.90503e-06	FALSE	-0.00875693	0.0463535	FALSE
TMEM181A	0.00204194	Not Significant	0.0176434	9.96354e-06	FALSE	0.0156015	0.000197922	FALSE
LIF	0.00637639	Not Significant	0.0110484	1.00442e-05	FALSE	0.00467201	0.109995	FALSE
BTRC	-0.0108711	Not Significant	-0.0212009	1.00624e-05	FALSE	-0.0103298	0.0384505	FALSE
CLYBL	-0.0160243	Not Significant	-0.0200795	1.01177e-05	FALSE	-0.00405526	0.365985	FALSE
FOXN3	-0.0210312	Not Significant	-0.0180705	1.01986e-05	FALSE	0.00296073	0.476292	FALSE
ZFP532	-0.0198178	Not Significant	-0.0200727	1.02223e-05	FALSE	-0.000254886	0.955402	FALSE
ZFP292	-0.0193877	Not Significant	-0.0187014	1.0234e-05	FALSE	0.000686303	0.875299	FALSE
CLK2	-0.0251074	Not Significant	-0.0213695	1.02393e-05	FALSE	0.00373794	0.444061	FALSE
ETFDH	-0.0154561	Not Significant	-0.0224293	1.02855e-05	FALSE	-0.00697322	0.173165	FALSE
RXRA	-0.0213943	Not Significant	-0.0208892	1.03696e-05	FALSE	0.000505089	0.919394	FALSE
RB1CC1	-0.0148677	Not Significant	-0.0197707	1.05501e-05	FALSE	-0.00490295	0.290297	FALSE
IAH1	0.027453	Not Significant	0.0225876	1.05601e-05	FALSE	-0.00486547	0.406031	FALSE
SF3A2	0.0218677	Not Significant	0.0236522	1.0686e-05	FALSE	0.00178447	0.778296	FALSE
MRFAP1	0.00358921	Not Significant	0.0239692	1.08167e-05	FALSE	0.02038	0.00153279	FALSE
RUFY1	-0.0166932	Not Significant	-0.0198191	1.08524e-05	FALSE	-0.00312588	0.524367	FALSE
USP7	-0.0001693	Not Significant	0.0240221	1.09146e-05	FALSE	0.0241914	0.000183991	FALSE
PDS5A	0.0189194	Not Significant	0.0243065	1.09248e-05	FALSE	0.00538717	0.413561	FALSE
RNF114	-0.0140886	Not Significant	0.024203	1.0978e-05	FALSE	0.0382916	3.06686e-09	TRUE
ADAR	-0.00249941	Not Significant	0.0234526	1.1003e-05	FALSE	0.025952	2.94265e-05	FALSE
MCM3	0.0216429	Not Significant	0.0255215	1.10461e-05	FALSE	0.00387865	0.571668	FALSE
PEX13	-0.0202535	Not Significant	-0.0216194	1.11746e-05	FALSE	-0.00136588	0.786531	FALSE
INCENP	0.0242117	Not Significant	0.0248002	1.12793e-05	FALSE	0.000588522	0.929761	FALSE
PPIA	0.0250552	Not Significant	0.022595	1.13304e-05	FALSE	-0.00246015	0.664737	FALSE
NRBF2	-0.0219697	Not Significant	-0.0202507	1.13317e-05	FALSE	0.001719	0.707337	FALSE
ALKBH6	-0.0214129	Not Significant	-0.0196084	1.13404e-05	FALSE	0.00180448	0.698152	FALSE
CHM	-0.0211854	Not Significant	-0.020273	1.13925e-05	FALSE	0.000912384	0.845256	FALSE
WHRN	0.00524091	Not Significant	0.0139428	1.14885e-05	FALSE	0.00870193	0.00782243	FALSE
HTT	-0.0124328	Not Significant	-0.0207344	1.16403e-05	FALSE	-0.0083016	0.0990948	FALSE
TMEM184C	-0.0117601	Not Significant	-0.0198675	1.16544e-05	FALSE	-0.00810746	0.0931815	FALSE
IFI204	0.0150785	Not Significant	0.0251073	1.17987e-05	FALSE	0.0100288	0.135582	FALSE
ECM1	-0.0293084	Not Significant	0.0280457	1.18889e-05	FALSE	0.057354	1.04485e-18	TRUE
ALDH18A1	0.0129298	Not Significant	0.0244845	1.19414e-05	FALSE	0.0115547	0.0839939	FALSE
DZIP3	-0.0235822	Not Significant	-0.0185596	1.19464e-05	FALSE	0.00502255	0.252782	FALSE
GNAI2	-0.0071199	Not Significant	0.0227225	1.19598e-05	FALSE	0.0298424	1.80402e-07	FALSE
FHL3	-0.00931308	Not Significant	-0.0223568	1.19848e-05	FALSE	-0.0130437	0.0220383	FALSE
MTF2	-0.013981	Not Significant	-0.0227144	1.20892e-05	FALSE	-0.00873347	0.140666	FALSE
NUP155	0.0226142	Not Significant	0.0235098	1.22023e-05	FALSE	0.000895625	0.889553	FALSE
RNF141	-0.0241216	Not Significant	-0.0202065	1.23051e-05	FALSE	0.00391503	0.390771	FALSE
TDRD3	-0.00509353	Not Significant	-0.0211776	1.23298e-05	FALSE	-0.016084	0.00111246	FALSE
POFUT2	0.011669	Not Significant	0.0247485	1.23613e-05	FALSE	0.0130796	0.0479614	FALSE
MAPK6	0.0286642	Not Significant	0.025069	1.24282e-05	FALSE	-0.00359515	0.590082	FALSE
CEP85	-0.0126838	Not Significant	-0.0191783	1.24686e-05	FALSE	-0.00649458	0.160419	FALSE
ARID1A	-0.0240325	Not Significant	-0.0233408	1.25119e-05	FALSE	0.00069177	0.911369	FALSE
CCDC66	0.00717339	Not Significant	0.0127818	1.25987e-05	FALSE	0.00560839	0.0740903	FALSE
SENP7	-0.0216961	Not Significant	-0.0206893	1.2611e-05	FALSE	0.0010068	0.836928	FALSE
HIVEP2	-0.0294176	Not Significant	-0.0213764	1.26463e-05	FALSE	0.00804122	0.107864	FALSE
MAPK8IP1	-0.0135816	Not Significant	-0.0211697	1.26979e-05	FALSE	-0.00758815	0.120901	FALSE
ATG2A	-0.0235594	Not Significant	-0.0204223	1.27972e-05	FALSE	0.00313705	0.514829	FALSE
IKZF1	-0.0166149	Not Significant	-0.0198115	1.27988e-05	FALSE	-0.00319653	0.542073	FALSE
EOMES	0.00651926	Not Significant	0.00693468	1.2805e-05	FALSE	0.000415423	0.843933	FALSE
SLC25A28	0.0155075	Not Significant	0.0223352	1.28912e-05	FALSE	0.00682774	0.267109	FALSE
SURF1	-0.0161214	Not Significant	-0.0213848	1.31141e-05	FALSE	-0.00526345	0.326018	FALSE
LAPTM4B	-0.0131239	Not Significant	0.0261151	1.33904e-05	FALSE	0.039239	1.52311e-08	TRUE
THOC2	-0.0140031	Not Significant	-0.0222871	1.33997e-05	FALSE	-0.00828401	0.136205	FALSE
MOB1A	0.0126355	Not Significant	0.0236285	1.35274e-05	FALSE	0.010993	0.0711368	FALSE
BC005537	-0.00039887	Not Significant	0.0243281	1.35343e-05	FALSE	0.024727	0.000172291	FALSE
SLC37A2	-0.00440147	Not Significant	0.0125005	1.35676e-05	FALSE	0.016902	1.06128e-06	FALSE
AJUBA	0.00534058	Not Significant	0.0134229	1.35948e-05	FALSE	0.00808229	0.006416	FALSE
RAB5IF	0.0188751	Not Significant	0.0240419	1.36169e-05	FALSE	0.00516678	0.43763	FALSE
PIRA2	0.00126032	Not Significant	0.0101536	1.37645e-05	FALSE	0.00889328	0.000723344	FALSE
CROT	-0.0147587	Not Significant	-0.0205759	1.37774e-05	FALSE	-0.00581715	0.230322	FALSE
ICE1	-0.0223977	Not Significant	-0.0221063	1.38607e-05	FALSE	0.000291329	0.954529	FALSE
ENKD1	0.00793792	Not Significant	0.0217545	1.38898e-05	FALSE	0.0138165	0.016195	FALSE
GCN1	0.016835	Not Significant	0.0232483	1.40342e-05	FALSE	0.0064133	0.318657	FALSE
PDCL	-0.0155116	Not Significant	-0.0193946	1.41023e-05	FALSE	-0.00388306	0.392854	FALSE
PINK1	-0.0197216	Not Significant	-0.0185198	1.41064e-05	FALSE	0.00120177	0.77935	FALSE
AAGAB	-0.0126303	Not Significant	-0.0194561	1.41512e-05	FALSE	-0.00682585	0.146401	FALSE
DLD	0.0126986	Not Significant	0.023876	1.4397e-05	FALSE	0.0111774	0.0862269	FALSE
SERPINE2	-0.0258362	Not Significant	-0.0136458	1.45208e-05	FALSE	0.0121904	0.000371909	FALSE
RNF24	-0.0088352	Not Significant	-0.0195896	1.4612e-05	FALSE	-0.0107544	0.0160406	FALSE
CDT1	0.0236626	Not Significant	0.0257397	1.46181e-05	FALSE	0.00207713	0.761049	FALSE
RNF215	-0.0184816	Not Significant	-0.0181026	1.47566e-05	FALSE	0.000379058	0.927764	FALSE
PPP1R18	0.00414708	Not Significant	0.0234207	1.48411e-05	FALSE	0.0192736	0.00338901	FALSE
ZBTB1	0.00239022	Not Significant	-0.021746	1.49511e-05	FALSE	-0.0241362	3.86459e-06	FALSE
ROBO1	-0.0183889	Not Significant	-0.0187641	1.49775e-05	FALSE	-0.000375138	0.931499	FALSE
EMP3	0.0256186	Not Significant	0.0232118	1.50261e-05	FALSE	-0.00240676	0.683327	FALSE
YDJC	0.00372858	Not Significant	-0.02138	1.50345e-05	FALSE	-0.0251086	4.31832e-06	FALSE
AMDHD2	-0.0278424	Not Significant	-0.0204939	1.52917e-05	FALSE	0.00734853	0.143378	FALSE
DDR1	-0.021186	Not Significant	-0.0189402	1.537e-05	FALSE	0.00224577	0.620742	FALSE
TM9SF2	0.0146845	Not Significant	0.0234959	1.54636e-05	FALSE	0.00881132	0.179706	FALSE
ETFBKMT	-0.023557	Not Significant	-0.0209714	1.547e-05	FALSE	0.00258555	0.597953	FALSE
CCSER2	-0.0181013	Not Significant	-0.0200779	1.5515e-05	FALSE	-0.00197669	0.688987	FALSE
NCAPD3	-0.0184171	Not Significant	-0.0183376	1.55383e-05	FALSE	7.94948e-05	0.985831	FALSE
CDK4	0.00825951	Not Significant	0.0246354	1.55824e-05	FALSE	0.0163759	0.0121678	FALSE
COG7	-0.0205521	Not Significant	-0.0189915	1.55887e-05	FALSE	0.00156068	0.726977	FALSE
TEX9	0.00681056	Not Significant	0.0127476	1.57049e-05	FALSE	0.00593702	0.0691893	FALSE
SPOP	0.0143586	Not Significant	0.0236004	1.57794e-05	FALSE	0.00924187	0.165165	FALSE
HERPUD1	0.0122768	Not Significant	0.0229299	1.58211e-05	FALSE	0.010653	0.0603985	FALSE
SPG21	0.00263498	Not Significant	0.0234636	1.58789e-05	FALSE	0.0208287	0.00123665	FALSE
CCDC91	-0.0124479	Not Significant	-0.0209781	1.58798e-05	FALSE	-0.00853024	0.0829004	FALSE
RGS16	-0.0221866	Not Significant	0.0230945	1.58985e-05	FALSE	0.0452811	1.91737e-13	TRUE
SYNGR2	0.0214381	Not Significant	0.0239169	1.62138e-05	FALSE	0.00247879	0.709598	FALSE
SBF1	-0.00641779	Not Significant	0.0221534	1.62304e-05	FALSE	0.0285712	3.20046e-06	FALSE
IRF9	0.00345305	Not Significant	0.0224976	1.62629e-05	FALSE	0.0190446	0.00079763	FALSE
SERP1	0.00771881	Not Significant	0.0233575	1.63103e-05	FALSE	0.0156387	0.0163775	FALSE
EML4	-0.0219869	Not Significant	-0.0204196	1.63307e-05	FALSE	0.00156732	0.765481	FALSE
MLH1	-0.0175048	Not Significant	-0.0190654	1.65575e-05	FALSE	-0.00156051	0.733089	FALSE
CDK11B	0.0113164	Not Significant	0.0229895	1.66961e-05	FALSE	0.0116731	0.0750507	FALSE
DUSP2	0.0105395	Not Significant	0.0148331	1.67315e-05	FALSE	0.00429363	0.290272	FALSE
HAUS7	0.014645	Not Significant	-0.0268872	1.67967e-05	FALSE	-0.0415322	2.17411e-09	TRUE
SPTLC2	0.0102954	Not Significant	0.0233009	1.72125e-05	FALSE	0.0130055	0.0532502	FALSE
NCOA2	-0.0123947	Not Significant	-0.019731	1.73703e-05	FALSE	-0.00733629	0.11983	FALSE
STAU2	-0.0150639	Not Significant	-0.0184114	1.74312e-05	FALSE	-0.00334752	0.431139	FALSE
RAB4A	-0.0210742	Not Significant	-0.0180919	1.75695e-05	FALSE	0.00298227	0.503269	FALSE
DPM1	-0.0113172	Not Significant	-0.0202147	1.76331e-05	FALSE	-0.00889751	0.0520656	FALSE
CDK16	-0.0153514	Not Significant	-0.0199229	1.77295e-05	FALSE	-0.0045715	0.354936	FALSE
BMT2	-0.0145252	Not Significant	-0.0226264	1.78903e-05	FALSE	-0.00810117	0.1382	FALSE
ITGBL1	-0.0171757	Not Significant	-0.0236071	1.7909e-05	FALSE	-0.00643142	0.219684	FALSE
HIF1AN	-0.0141201	Not Significant	-0.0212976	1.79359e-05	FALSE	-0.00717753	0.16274	FALSE
PHLPP2	-0.0167808	Not Significant	-0.017916	1.81545e-05	FALSE	-0.00113517	0.796531	FALSE
THOC7	0.0138027	Not Significant	0.0238201	1.83613e-05	FALSE	0.0100174	0.124812	FALSE
TAF13	0.00743153	Not Significant	0.0139356	1.84943e-05	FALSE	0.00650403	0.0661627	FALSE
RIC1	-0.0232462	Not Significant	-0.0200864	1.84997e-05	FALSE	0.00315982	0.490093	FALSE
NINJ1	-0.0237432	Not Significant	0.0245307	1.87204e-05	FALSE	0.0482739	3.27597e-11	TRUE
MTMR9	-0.019908	Not Significant	-0.0211304	1.87836e-05	FALSE	-0.0012224	0.811931	FALSE
TRIR	0.0230055	Not Significant	0.022515	1.89182e-05	FALSE	-0.000490549	0.938472	FALSE
KIF13A	-0.00881183	Not Significant	-0.0198627	1.89917e-05	FALSE	-0.0110509	0.0217665	FALSE
CHD6	-0.0207358	Not Significant	-0.0191616	1.90916e-05	FALSE	0.00157421	0.724603	FALSE
PSMG4	0.016995	Not Significant	0.0222449	1.91021e-05	FALSE	0.0052499	0.392425	FALSE
BCS1L	-0.00925034	Not Significant	-0.0198647	1.93583e-05	FALSE	-0.0106143	0.0270632	FALSE
LDLRAD4	-0.0160577	Not Significant	-0.0195327	1.93792e-05	FALSE	-0.00347496	0.464403	FALSE
CTNNA1	-0.00433922	Not Significant	0.0231193	1.95796e-05	FALSE	0.0274586	7.59271e-06	FALSE
SERHL	-0.0169148	Not Significant	-0.0205243	1.96208e-05	FALSE	-0.0036095	0.458876	FALSE
CDCA2	-0.00972519	Not Significant	-0.0192893	1.9858e-05	FALSE	-0.00956409	0.039769	FALSE
ELN	-0.0148187	Not Significant	-0.0152537	2.01838e-05	FALSE	-0.000434999	0.887935	FALSE
ARHGAP19	-0.00099187	Not Significant	-0.0201459	2.02087e-05	FALSE	-0.0191541	0.000190981	FALSE
ZFP281	-0.0139667	Not Significant	-0.0236835	2.03509e-05	FALSE	-0.00971679	0.104802	FALSE
SRP68	0.00164831	Not Significant	0.0230549	2.04109e-05	FALSE	0.0214065	0.00113754	FALSE
ITGB4	0.00061263	Not Significant	0.00923376	2.04402e-05	FALSE	0.00862113	8.63752e-05	FALSE
FAM91A1	0.0071207	Not Significant	0.0223042	2.04996e-05	FALSE	0.0151835	0.0152387	FALSE
SRRM1	0.00374409	Not Significant	0.0208514	2.05786e-05	FALSE	0.0171073	0.00207697	FALSE
CCDC80	-0.0242988	Not Significant	-0.0155303	2.06871e-05	FALSE	0.00876851	0.0393195	FALSE
MEN1	-0.00737957	Not Significant	-0.0199957	2.07385e-05	FALSE	-0.0126161	0.0159632	FALSE
SVIL	-0.0275564	Not Significant	-0.0188755	2.07719e-05	FALSE	0.00868089	0.0471985	FALSE
HSPA1A	0.00984202	Not Significant	0.0141765	2.08948e-05	FALSE	0.00433449	0.0141668	FALSE
DUSP11	0.00910526	Not Significant	0.0224523	2.11139e-05	FALSE	0.013347	0.0284944	FALSE
SLIT3	-0.0216501	Not Significant	-0.0132698	2.14593e-05	FALSE	0.00838029	0.0308583	FALSE
AGPS	0.0234857	Not Significant	0.0220932	2.1525e-05	FALSE	-0.00139245	0.821062	FALSE
H2-T22	-0.011567	Not Significant	0.0248822	2.16175e-05	FALSE	0.0364492	9.27973e-08	TRUE
ETNK1	0.0138964	Not Significant	0.0234093	2.16211e-05	FALSE	0.00951284	0.146424	FALSE
CCNL1	1.94474e-05	Not Significant	0.0222214	2.16999e-05	FALSE	0.022202	0.000336848	FALSE
PCMTD2	-0.0246245	Not Significant	-0.0188719	2.17006e-05	FALSE	0.00575263	0.200578	FALSE
VAT1	-0.0167711	Not Significant	0.0241126	2.17646e-05	FALSE	0.0408837	3.57655e-10	TRUE
ABCB6	-0.0191065	Not Significant	-0.0196048	2.18211e-05	FALSE	-0.00049831	0.917514	FALSE
MSMO1	0.0290724	Not Significant	-0.0219359	2.19885e-05	FALSE	-0.0510083	1.02486e-19	TRUE
UVRAG	-0.0236541	Not Significant	-0.0203659	2.20913e-05	FALSE	0.00328813	0.528787	FALSE
TRAPPC3	0.0241204	Not Significant	0.0223342	2.21452e-05	FALSE	-0.00178621	0.766353	FALSE
SLC39A9	-0.00144481	Not Significant	-0.0217673	2.2153e-05	FALSE	-0.0203224	0.000236642	FALSE
STX16	0.00900774	Not Significant	0.0224239	2.21531e-05	FALSE	0.0134162	0.0341666	FALSE
DUSP1	-0.00723489	Not Significant	0.0174922	2.22741e-05	FALSE	0.0247271	2.40225e-09	FALSE
IL15RA	-0.00951539	Not Significant	-0.0212565	2.23453e-05	FALSE	-0.0117411	0.0353048	FALSE
CAPZA2	0.0167638	Not Significant	0.0218863	2.23872e-05	FALSE	0.00512243	0.372961	FALSE
CHIC1	-0.0178635	Not Significant	-0.0186096	2.30181e-05	FALSE	-0.000746109	0.868086	FALSE
RXYLT1	0.00420983	Not Significant	-0.0216608	2.32693e-05	FALSE	-0.0258706	4.59673e-06	FALSE
PSD	-0.0139536	Not Significant	-0.0214115	2.34073e-05	FALSE	-0.00745791	0.176375	FALSE
CPNE1	-0.0143741	Not Significant	-0.0216164	2.34716e-05	FALSE	-0.00724238	0.19873	FALSE
TOP1	0.023215	Not Significant	0.0225768	2.36206e-05	FALSE	-0.000638184	0.919765	FALSE
FAHD1	-0.00902074	Not Significant	-0.0179641	2.36598e-05	FALSE	-0.00894338	0.0357267	FALSE
SOAT2	0.00465955	Not Significant	0.0105663	2.36823e-05	FALSE	0.00590674	0.0149475	FALSE
ZBTB20	-0.0249867	Not Significant	-0.0171213	2.37574e-05	FALSE	0.00786539	0.0635892	FALSE
CHPF	0.0191091	Not Significant	0.0224251	2.4029e-05	FALSE	0.00331592	0.593416	FALSE
TRBV20	0.00196139	Not Significant	0.00196139	2.44882e-05	FALSE	0	NA	FALSE
MAIP1	-0.0158612	Not Significant	-0.020555	2.4504e-05	FALSE	-0.00469382	0.341209	FALSE
RAB9	-0.0108867	Not Significant	-0.0204527	2.45498e-05	FALSE	-0.00956604	0.0553218	FALSE
[truncated: 11,231 more rows]
