# Supplementary material for: Spatial genomics reveals cholesterol metabolism as a key factor in colorectal cancer immunotherapy resistance
Source: Front Oncol. 2025 Mar 18;15:1549237. doi: 10.3389/fonc.2025.1549237 (PMC11959564; doi:10.3389/fonc.2025.1549237)
Supplement: Supplementary file 8 [file Table7.xlsx]

## Sheet: unspecific_probes
Symbol
PTP4A1
PTP4A1.1
ASDURF
UGT1A6B
UGT1A6A
UGT1A5
ZC3H11A.1
GM38394
ZBED6
GPR52
GBGT1
GPR21
RTN4RL2
CHRM4
AL731706.1
AL731706.2
PET117
LENEP
HIST2H2BB
KCNA3
GM11214
AL607142.1
TMEM200B
RSC1A1
ZFP993
FAM220A.1
ZSCAN25
4632433K11RIK
GM4070
GVIN1
GM42742
AC132407.1
INSL3
GM10358
GM49661
DPEP2.1
GM50241
EXOSC6
TLR9
TREX1
AC166256.1
SCAMP4
GM10778
DDIT3.1
GM43951
EVI2B
PHOSPHO1
CD300LD2
CD300LD4
CD300LD3
SRP54C
HIST1H2BL
HIST1H3H
HIST1H4K
HIST1H2AK
HIST1H2BN
HIST1H3I
HIST1H2BP
HIST1H4M
HIST1H2AH
HIST1H2AF
HIST1H3D
HIST1H3B
NNT.1
GM3500
GM29394
AC140267.1
GM17349
GM10337
SNX29
GM17087
GM8909
PCDHGB7
PCDHGC5
MS4A4A
SLX
RTL8C
ATP7A
CLDN34C2
BX571804.1
GM15294
YY2
